# Supplementary material for: Platelet activation near point-like source of agonist: Experimental insights and computational model
Source: PLoS One. 2024 Oct 3;19(10):e0308679. doi: 10.1371/journal.pone.0308679 (PMC11449293; doi:10.1371/journal.pone.0308679)
Supplement: S1 Data — (ZIP) [file pone.0308679.s003.zip]

Archive with 13 entries (13 files):
- Supplementary codes corrected/auto_fit_correct.py
- Supplementary codes corrected/edited1790.xlsx
- Supplementary codes corrected/edited1882.xlsx
- Supplementary codes corrected/edited1886.xlsx
- Supplementary codes corrected/find_peaks_in_tracks.py
- Supplementary codes corrected/READ_ME.txt
- Supplementary codes corrected/simulate_activation_switch.py
- Supplementary codes corrected/Spots in tracks statistics_1882_1circ.csv
- Supplementary codes corrected/Spots in tracks statistics_1882_2circ.csv
- Supplementary codes corrected/Spots in tracks statistics_1882_3circ.csv
- Supplementary codes corrected/Spots in tracks statistics_1882_4circ.csv
- Supplementary codes corrected/Spots in tracks statistics_1882_5circ.csv
- Supplementary codes corrected/Spots in tracks statistics_1882_6circ.csv
