# Supplementary material for: Platelet activation near point-like source of agonist: Experimental insights and computational model
Source: PLoS One. 2024 Oct 3;19(10):e0308679. doi: 10.1371/journal.pone.0308679 (PMC11449293; doi:10.1371/journal.pone.0308679)
Supplement: S1 Data — (ZIP) [file pone.0308679.s003.zip › Supplementary codes corrected/auto_fit_correct.py]

import itertools
from timeit import default_timer as timer
import matplotlib.pyplot as plt
import matplotlib.animation as animation
import numpy as np
import pandas as pd
from scipy.optimize import curve_fit
from scipy.stats import lognorm
import math

starting = timer()

# constants
scale = 0.72 * 10 ** (-6)  # m/pxl
power_sens = -5
ADP0 = 1.5 * 10 ** (power_sens)  # Mol/l
D = 2.57 * 10 ** (-10)

# file parameters
#num_of_file = 1779
#x0, y0 = 850, -710
#sigma_start = 250/2


#num_of_file = 1790
#x0, y0 = 955, -780
#sigma_start = 260/2


#num_of_file = 1882
#x0, y0 = 986, -738
#sigma_start = 150 / 2

num_of_file = 1886
x0, y0 = 968, -755
sigma_start = 100 / 2

#num_of_file = 1888
#x0, y0 = 890, -635
#sigma_start = 120 / 2


directory = "Enter directory"

mu_range = np.linspace(np.log(10 ** power_sens) - 6, np.log(10 ** power_sens)-3, num=10)
sigma_range = np.linspace(0.1, 3, num=10)

N = 50000
step_by_diameter = 100
sigma_pix = 2*sigma_start/3.5
thetha = (sigma_pix / 2 * scale) ** 2 / (2 * D)

plt.rcParams['font.size'] = 16
col_arr = ['black' ,'red', 'orange' , 'green', 'blue', 'violet']
markers_arr = ['^', 'X', 's', '<', 'p', 'd', 'o']

def diffusion(t, r):
    return ADP0 * (thetha / (t + thetha)) * np.exp(-r ** 2 / (4 * D * (t + thetha)))

def read_data(txt):
    data = pd.read_excel(txt, header=None)
    data_frame = pd.DataFrame(data)
    data_frame_np = data_frame.to_numpy()
    reader_list = np.array(list(data_frame_np))
    time = np.array(reader_list[:, 0])
    intensity = []
    for i in range(1, len(reader_list[0])):
        intensity.append(np.array(reader_list[:, i]))
    return intensity, time


# experimental data extraction
shear_all = read_data(rf"{directory}\edited{num_of_file}.xlsx")
shear_data = np.delete(shear_all[0], 0, 0)
#shear_data = shear_data[:-2]
shear_time = shear_all[1]
num_col_in_data = len(shear_data)

basis_intensity = shear_data[0]
poly_coeff = np.polyfit(shear_time, basis_intensity, 6)
poly_y = np.poly1d(poly_coeff)

r_start = scale * (sigma_start + step_by_diameter * np.arange(0, num_col_in_data)) / 2
r_end = r_start + step_by_diameter * scale / 2

# extract all arrays
x_simulate = np.random.randint(0, 1936, size=N)
y_simulate = -np.random.randint(0, 1460, size=N)
r_laser_cell = scale * (np.sqrt((x_simulate - x0) ** 2 + (y_simulate - y0) ** 2))
r = np.linspace(0, max(r_laser_cell), 1000)
count = np.zeros(len(r_start))
for i in range(0, N):
    for j in range(0, len(r_start)):
        if (r_start[j] < r_laser_cell[i] < r_end[j]):
            count[j] += 1

ADP_profile = []
for i in range(0, len(shear_time)):
    inner_var = diffusion(shear_time[i], r)
    ADP_profile.append(inner_var)

all_idx = []
for i in range(0, N):
    all_idx.append(np.abs(r - r_laser_cell[i]).argmin())

summ_with_exp_data = np.zeros((num_col_in_data, len(shear_time)))

check_lsm = 0
best_fit = []
best_mu = 0
best_sigma = 0

counter = 0
for g in range(0, len(mu_range)):
    for q in range(0, len(sigma_range)):
        counter += 1
        print('cycle', counter)
        ADP_limit_simulate = np.random.lognormal(mu_range[g], sigma_range[q], N)  # ln distribution
        summ_poly = np.zeros((num_col_in_data, len(shear_time)))
        activation_tau = []
        activation_idx = []
        delta_ADP = []
        for i in range(0, N):
            idx = all_idx[i]
            limit = ADP_limit_simulate[i]
            for t in range(0, len(shear_time)):
                if (ADP_profile[t][idx] >= limit):
                    delta_ADP.append(ADP_profile[t][idx] - limit)
                    activation_idx.append(i)
                    inner = shear_time[t]
                    if (inner > shear_time[-1]):
                        inner = shear_time[-1]
                    activation_tau.append(inner)
                    break

        # sorting via radius from the source
        model_separated = []
        for j in range(0, num_col_in_data):
            inner_var_col = []
            for i in range(len(activation_idx)):
                if (r_start[j] < r_laser_cell[activation_idx[i]] < r_end[j]):
                    ind = activation_tau[i]
                    inner_var_col.append(ind)
            model_separated.append(inner_var_col)

        coeff_zero = count[0] / len(model_separated[0])

        for i in range(0, num_col_in_data):
            for j in range(len(model_separated[i])):
                nearest_shear_time_idx = (np.abs(shear_time - model_separated[i][j])).argmin()
                if (nearest_shear_time_idx == 0):
                    summ_poly[i] += coeff_zero * poly_y(shear_time) / count[i]
                else:
                    before_delta_int = np.zeros(nearest_shear_time_idx)
                    delta = shear_time[:-nearest_shear_time_idx]
                    delta_int = coeff_zero * poly_y(delta) / count[i]
                    join_signal = np.concatenate((before_delta_int, delta_int), axis=None)
                    summ_poly[i] += join_signal

        check_lsm_inner = np.sum((summ_poly - shear_data) ** 2)
        if (g == 0) and (q == 0):
            check_lsm = check_lsm_inner
            best_fit = summ_poly
            best_mu = round(mu_range[g], 2)
            best_sigma = round(sigma_range[q], 2) 
        else:
            if (check_lsm_inner <= check_lsm):
                check_lsm = check_lsm_inner
                best_fit = summ_poly
                best_mu = round(mu_range[g], 2)
                best_sigma = round(sigma_range[q], 2) 

numbers_of_plots = np.arange(0, num_col_in_data)

plt.figure(1)
for k in numbers_of_plots:
    plt.plot(shear_time, best_fit[k], color=col_arr[k], markersize=3)
    plt.plot(shear_time, shear_data[k], color=col_arr[k], marker=markers_arr[k], linestyle='none', markersize=3)

plt.title(f'mu={best_mu}_sigma={best_sigma}')
plt.grid()

plt.figure(2)
for k in numbers_of_plots:
    #plt.plot(shear_time, best_fit[k], color=col_arr[k], marker=markers_arr[k], linestyle='solid', markersize=3)
    plt.plot(shear_time, shear_data[k], color=col_arr[k], markersize=3)

plt.title(f'mu={best_mu}_sigma={best_sigma}')
plt.grid()

plt.figure(3)
for k in numbers_of_plots:
    plt.plot(shear_time, best_fit[k], color=col_arr[k], marker=markers_arr[k], linestyle='none', markersize=3)
    #plt.plot(shear_time, shear_data[k], color=col_arr[k], marker=markers_arr[k], linestyle='solid', markersize=3)

plt.title(f'mu={best_mu}_sigma={best_sigma}')
plt.grid()

plt.show()

ending = timer()
print('Time of proccessing', ending - starting, "\n")
