# Supplementary material for: Platelet activation near point-like source of agonist: Experimental insights and computational model
Source: PLoS One. 2024 Oct 3;19(10):e0308679. doi: 10.1371/journal.pone.0308679 (PMC11449293; doi:10.1371/journal.pone.0308679)
Supplement: S1 Data — (ZIP) [file pone.0308679.s003.zip › Supplementary codes corrected/edited1790.xlsx]

## Sheet: Sheet1
0	0	0	0	0	0.018108	0	0
1	0.236	0.025	0.01305	0.0331134	0	0.0192561	0.0142808
2	0.626	0.149	0.0501922	0.0772646	0.021126	0.0273639	0.0265216
3	1.037	0.389	0.144554	0.0933196	0.047282	0.0374987	0.0632437
4	1.386	0.677	0.215827	0.141485	0.063378	0.0577682	0.068344
5	1.615	0.893	0.316211	0.180619	0.107642	0.0770243	0.0836449
6	1.781	1.137	0.448718	0.222763	0.148888	0.0841186	0.0877252
7	1.854	1.438	0.568176	0.267918	0.180074	0.103375	0.119347
8	1.942	1.686	0.748868	0.340165	0.227356	0.138846	0.120367
9	2.023	1.81	0.914502	0.421444	0.280674	0.152022	0.120367
10	2.07	1.895	0.972725	0.468605	0.31689	0.201682	0.157089
11	2.093	1.962	1.045	0.533828	0.369202	0.25641	0.187691
12	2.074	1.992	1.1223	0.614103	0.410448	0.251342	0.184631
13	2.133	2.022	1.19357	0.692372	0.464772	0.294922	0.224413
14	2.11	2.034	1.29094	0.749567	0.51809	0.354717	0.240734
15	2.117	2.077	1.36523	0.806763	0.592534	0.418566	0.316219
16	2.166	2.106	1.37727	0.848908	0.625732	0.42262	0.320299
17	2.287	2.127	1.42044	0.886035	0.655912	0.452011	0.34172
18	2.337	2.148	1.45758	0.925169	0.715265	0.483429	0.361101
19	2.346	2.186	1.45859	0.960289	0.739409	0.496604	0.379462
20	2.366	2.238	1.51279	1.00243	0.754499	0.534103	0.410064
21	2.336	2.213	1.5148	1.0225	0.774619	0.574642	0.396803
22	2.377	2.222	1.53086	1.04658	0.783673	0.569574	0.409044
23	2.384	2.255	1.59912	1.0516	0.824919	0.625316	0.428425
24	2.389	2.275	1.60715	0.983368	0.822907	0.634437	0.434546
25	2.321	2.286	1.59912	0.974337	0.848057	0.636464	0.450867
26	2.278	2.2	1.57704	1.0205	0.867171	0.653693	0.439646
27	2.273	2.163	1.62623	1.0506	0.881255	0.673962	0.449847
28	2.255	2.157	1.67843	1.05461	0.884273	0.683084	0.464127
29	2.25	2.166	1.68144	1.06465	0.926525	0.696259	0.475348
30	2.265	2.155	1.68545	1.06866	0.951675	0.712475	0.499829
31	2.19	2.152	1.70754	1.08572	0.958717	0.72869	0.528391
32	2.134	2.094	1.68144	1.11582	0.974813	0.759095	0.520231
33	2.129	2.098	1.65634	1.18606	1.01103	0.794566	0.550832
34	2.069	2.094	1.60615	1.16098	1.00902	0.769229	0.576334
35	1.991	2.054	1.61117	1.15797	0.997951	0.774297	0.558993
36	1.939	1.96	1.59109	1.10679	0.964753	0.74896	0.534512
37	1.896	1.917	1.59812	1.07568	0.904393	0.72869	0.546752
38	1.856	1.85	1.60214	1.11783	0.896345	0.738825	0.537572
39	1.848	1.783	1.57804	1.1379	0.897351	0.733758	0.545732
40	1.784	1.731	1.55194	1.1399	0.899363	0.739838	0.528391
41	1.716	1.715	1.51079	1.10779	0.916465	0.72869	0.520231
42	1.656	1.682	1.46963	1.12586	0.882261	0.718555	0.545732
43	1.576	1.634	1.41241	1.10278	0.871195	0.726663	0.524311
44	1.541	1.587	1.39936	1.10077	0.900369	0.734771	0.517171
45	1.473	1.555	1.37928	1.0516	0.892321	0.730717	0.491669
46	1.468	1.558	1.34214	1.05562	0.887291	0.690178	0.482488
47	1.437	1.487	1.29998	1.08973	0.902381	0.703353	0.464127
48	1.41	1.472	1.28091	1.07368	0.909423	0.722609	0.475348
49	1.385	1.465	1.25882	1.02852	0.919483	0.745919	0.519211
50	1.312	1.434	1.23874	1.03555	0.946645	0.744906	0.533491
51	1.31	1.431	1.24778	1.03555	0.973807	0.744906	0.552873
52	1.262	1.389	1.21967	1.01749	0.928537	0.749973	0.567153
53	1.222	1.364	1.20361	1.01949	0.925519	0.754027	0.589595
54	1.19	1.299	1.1745	1.03856	0.919483	0.766189	0.602856
55	1.136	1.231	1.09419	1.0225	0.912441	0.765175	0.573274
56	1.112	1.214	1.0972	1.03555	0.888297	0.77531	0.596735
57	1.094	1.184	1.07713	0.99541	0.890309	0.756054	0.574294
58	1.057	1.147	1.06106	0.947245	0.855099	0.747946	0.575314
59	1.015	1.082	1.03496	0.925169	0.841015	0.74896	0.581434
60	0.999	1.054	1.00384	0.925169	0.853087	0.741865	0.583474
61	0.936	1.012	0.982764	0.924165	0.831961	0.720582	0.553893
62	0.904	0.988	0.961683	0.90811	0.840009	0.703353	0.565113
63	0.843	0.962	0.895429	0.871987	0.826931	0.664841	0.546752
64	0.822	0.966	0.905468	0.886035	0.824919	0.693218	0.549812
65	0.825	0.938	0.876356	0.853925	0.843027	0.694232	0.569194
66	0.808	0.898	0.852264	0.826832	0.820895	0.681057	0.580414
