# Supplementary material for: Platelet activation near point-like source of agonist: Experimental insights and computational model
Source: PLoS One. 2024 Oct 3;19(10):e0308679. doi: 10.1371/journal.pone.0308679 (PMC11449293; doi:10.1371/journal.pone.0308679)
Supplement: S1 Data — (ZIP) [file pone.0308679.s003.zip › Supplementary codes corrected/edited1882.xlsx]

## Sheet: Sheet1
0	0	0	0	0	0	0	0
0.333333	0.044	0.0177677	0.0148472	0.0158747	0.0139654	0.00603196	0.00503951
0.666667	0.071	0.00789674	0	0.000992169	0.00199506	0.0180959	0.00705531
1	0.096	0.0296128	0.015837	0.0128982	0.0129679	0.0361918	0.0151185
1.33333	0.146	0.0296128	0.0306843	0.0228199	0.0139654	0.0331758	0.0120948
1.66667	0.172	0.0671223	0.0178167	0.0128982	0.00798026	0.0291545	0.0151185
2	0.23	0.118451	0.026725	0.0267886	0.0139654	0.0382024	0.0161264
2.33333	0.254	0.142141	0.0445417	0.0277807	0.0139654	0.0321705	0.0131027
2.66667	0.301	0.195444	0.0504806	0.0396867	0.0179556	0.0472503	0.031245
3	0.336	0.235915	0.0762157	0.0406789	0.031921	0.0452397	0.0443477
3.33333	0.39	0.26158	0.0583991	0.0575458	0.031921	0.0613249	0.0383003
3.66667	0.417	0.294154	0.0732463	0.0615144	0.0349136	0.0693675	0.0403161
4	0.484	0.340547	0.0950222	0.0843343	0.0289284	0.0653462	0.0534188
4.33333	0.474	0.365224	0.121747	0.0783813	0.0239408	0.0723835	0.0564425
4.66667	0.541	0.39385	0.142533	0.104178	0.0508741	0.0834421	0.0655136
5	0.538	0.466895	0.157381	0.101201	0.0408988	0.0693675	0.071561
5.33333	0.58	0.491572	0.186085	0.114099	0.0608495	0.0784155	0.0665215
5.66667	0.597	0.516249	0.183116	0.124021	0.0588544	0.0874634	0.08164
6	0.593	0.541914	0.219739	0.135927	0.0598519	0.111591	0.0705531
6.33333	0.622	0.592255	0.231617	0.142872	0.0648396	0.129687	0.0826479
6.66667	0.674	0.609036	0.241515	0.152794	0.0708248	0.12466	0.0806321
7	0.685	0.621868	0.26923	0.177598	0.0817976	0.134714	0.0745847
7.33333	0.717	0.669249	0.289026	0.180575	0.078805	0.132703	0.0776084
7.66667	0.771	0.677145	0.305853	0.209348	0.0907754	0.149794	0.0967586
8	0.725	0.713668	0.347425	0.220261	0.0967606	0.142756	0.0967586
8.33333	0.733	0.737358	0.354354	0.225222	0.102746	0.144767	0.0917191
8.66667	0.752	0.764997	0.395926	0.271854	0.116711	0.149794	0.102806
9	0.771	0.767958	0.42562	0.274831	0.113719	0.162863	0.106838
9.33333	0.773	0.788687	0.434529	0.280784	0.123694	0.173921	0.111877
9.66667	0.762	0.817313	0.474121	0.309557	0.138657	0.172916	0.136067
10	0.783	0.823235	0.499857	0.332376	0.159605	0.177943	0.133043
10.3333	0.774	0.816325	0.521632	0.345275	0.16559	0.197044	0.135059
10.6667	0.803	0.870616	0.529551	0.387938	0.182548	0.202071	0.150177
11	0.811	0.88937	0.583991	0.415719	0.203497	0.192017	0.159248
11.3333	0.81	0.912073	0.580032	0.426632	0.221452	0.207097	0.166304
11.6667	0.814	0.934777	0.598838	0.445484	0.241403	0.224188	0.185454
12	0.838	0.959454	0.631502	0.451437	0.267339	0.248316	0.179407
12.3333	0.836	0.969325	0.636451	0.452429	0.271329	0.255353	0.195533
12.6667	0.874	0.975247	0.654268	0.474257	0.266341	0.272443	0.200572
13	0.888	0.987092	0.661196	0.493108	0.274321	0.281491	0.199565
13.3333	0.921	0.989067	0.674064	0.500053	0.285294	0.283502	0.204604
13.6667	0.919	1.00585	0.680993	0.506998	0.292277	0.286518	0.20662
14	0.906	0.990054	0.712667	0.517912	0.295269	0.285513	0.212667
14.3333	0.917	1.00881	0.713657	0.534779	0.301255	0.304614	0.22073
14.6667	0.916	1.01671	0.724545	0.55363	0.31522	0.303609	0.224762
15	0.924	1.02855	0.758198	0.566528	0.326193	0.303609	0.239881
15.3333	0.935	1.08481	0.771066	0.558591	0.325195	0.296571	0.246936
15.6667	0.91	1.0552	0.80373	0.568513	0.328188	0.304614	0.241896
16	0.917	1.06902	0.828475	0.561567	0.327191	0.303609	0.247944
16.3333	0.907	1.071	0.848271	0.561567	0.330183	0.317683	0.241896
16.6667	0.908	1.07001	0.843322	0.547677	0.328188	0.327736	0.268102
17	0.908	1.08185	0.873017	0.575458	0.332178	0.323715	0.279189
17.3333	0.903	1.09962	0.878956	0.596293	0.338163	0.328742	0.267094
17.6667	0.884	1.09172	0.879945	0.61316	0.342154	0.334774	0.275157
18	0.909	1.12134	0.886874	0.620105	0.359112	0.350859	0.289268
18.3333	0.904	1.12134	0.892813	0.626058	0.350134	0.35287	0.292292
18.6667	0.873	1.12923	0.897762	0.626058	0.367092	0.357896	0.314465
19	0.909	1.14009	0.913599	0.616137	0.371082	0.349854	0.323536
19.3333	0.896	1.18846	0.921518	0.643917	0.374075	0.361918	0.322529
19.6667	0.921	1.16773	0.946263	0.642925	0.365097	0.364934	0.321521
20	0.929	1.16082	0.949232	0.64987	0.38006	0.36996	0.328576
20.3333	0.954	1.16773	0.9621	0.64987	0.39602	0.38504	0.338655
20.6667	0.959	1.17464	0.952202	0.67269	0.398015	0.395093	0.323536
21	0.934	1.18945	0.967049	0.687573	0.420959	0.398109	0.333615
21.3333	0.953	1.15687	0.969029	0.68162	0.429936	0.408163	0.341679
21.6667	0.974	1.19636	0.989815	0.682612	0.428939	0.416205	0.348734
22	0.961	1.16773	1.00268	0.694518	0.443902	0.434301	0.336639
22.3333	0.944	1.15786	0.980907	0.714361	0.444899	0.411179	0.349742
22.6667	0.951	1.14009	0.979917	0.702455	0.453877	0.428269	0.353774
23	0.955	1.14996	0.978927	0.698487	0.453877	0.425253	0.366876
23.3333	0.997	1.1776	1.00466	0.711385	0.459862	0.43028	0.374939
23.6667	1.009	1.15292	0.978927	0.703447	0.46884	0.442344	0.376955
24	1.033	1.17069	0.995754	0.713369	0.471833	0.450386	0.388042
24.3333	1.047	1.15194	1.01456	0.728252	0.47682	0.446365	0.377963
24.6667	1.074	1.15786	1.00367	0.719322	0.477818	0.450386	0.387034
25	1.065	1.16477	1.02545	0.721307	0.48081	0.454408	0.395097
25.3333	1.066	1.12825	0.998723	0.737181	0.469838	0.448376	0.403161
25.6667	1.1	1.15194	1.02842	0.748095	0.479813	0.464461	0.393082
26	1.085	1.14207	1.00169	0.748095	0.463852	0.469488	0.388042
26.3333	1.096	1.15095	0.985856	0.751072	0.496771	0.486578	0.417271
26.6667	1.139	1.13417	0.989815	0.760001	0.478815	0.490599	0.405177
27	1.12	1.14503	0.972988	0.733213	0.482806	0.494621	0.419287
27.3333	1.113	1.13022	0.972988	0.757025	0.486796	0.494621	0.41324
27.6667	1.107	1.14305	0.96309	0.754048	0.491783	0.498642	0.429366
28	1.094	1.16674	0.954182	0.742142	0.479813	0.503669	0.443477
28.3333	1.087	1.17958	0.96012	0.736189	0.486796	0.509701	0.43239
28.6667	1.106	1.22301	0.970019	0.750079	0.503754	0.516738	0.4465
29	1.093	1.22103	0.969029	0.738173	0.500761	0.503669	0.438437
29.3333	1.094	1.25262	0.978927	0.738173	0.522707	0.519754	0.464643
29.6667	1.094	1.25459	0.969029	0.74115	0.512731	0.514727	0.458595
30	1.082	1.26447	0.969029	0.747103	0.522707	0.503669	0.466659
30.3333	1.057	1.27532	0.96507	0.759009	0.516722	0.513722	0.460611
30.6667	1.045	1.26743	0.952202	0.744126	0.513729	0.521764	0.449524
31	1.046	1.2615	0.946263	0.740158	0.507744	0.516738	0.457587
31.3333	1.031	1.25361	0.96111	0.751072	0.513729	0.518749	0.47069
31.6667	1.062	1.25163	0.972988	0.747103	0.523704	0.530812	0.468674
32	1.019	1.25361	0.952202	0.746111	0.535675	0.533828	0.473714
32.3333	1.059	1.2467	0.952202	0.746111	0.53368	0.530812	0.471698
32.6667	1.018	1.26348	0.951212	0.748095	0.532682	0.523775	0.474722
33	1.003	1.24472	0.938345	0.758017	0.563606	0.540866	0.47573
33.3333	1.039	1.26743	0.914589	0.748095	0.536672	0.542876	0.477745
33.6667	1.033	1.24472	0.933395	0.769923	0.546648	0.557956	0.480769
34	1.056	1.23781	0.930426	0.749087	0.559615	0.567004	0.477745
34.3333	1.048	1.21215	0.941314	0.758017	0.570588	0.574041	0.482785
34.6667	1.039	1.21807	0.96309	0.767938	0.565601	0.584095	0.480769
35	1.034	1.19932	0.948243	0.770915	0.567596	0.587111	0.476738
35.3333	1.046	1.17267	0.942304	0.774884	0.569591	0.587111	0.478753
35.6667	1.078	1.20228	0.922507	0.774884	0.562608	0.604201	0.481777
36	1.061	1.19241	0.919538	0.760001	0.559615	0.588116	0.482785
36.3333	1.073	1.18352	0.91162	0.76397	0.559615	0.599175	0.483793
36.6667	1.101	1.18846	0.918548	0.764962	0.565601	0.592137	0.487824
37	1.09	1.20228	0.916569	0.772899	0.565601	0.601185	0.490848
37.3333	1.093	1.18649	0.90667	0.759009	0.569591	0.595153	0.503951
37.6667	1.056	1.19833	0.913599	0.753056	0.567596	0.610233	0.512014
38	1.07	1.18945	0.939334	0.750079	0.568593	0.613249	0.501935
38.3333	1.071	1.18451	0.924487	0.753056	0.565601	0.622297	0.525117
38.6667	1.077	1.23979	0.951212	0.749087	0.564603	0.618276	0.524109
39	1.063	1.23781	0.954182	0.766946	0.572583	0.624308	0.546283
39.3333	1.087	1.25657	0.966059	0.772899	0.578569	0.626318	0.532172
39.6667	1.066	1.25163	0.966059	0.765954	0.565601	0.63235	0.519069
40	1.078	1.26743	0.96309	0.760001	0.568593	0.63235	0.527133
40.3333	1.084	1.24275	0.975957	0.756032	0.566598	0.640393	0.523101
40.6667	1.063	1.24472	0.951212	0.760001	0.574578	0.636372	0.518061
41	1.076	1.22893	0.955171	0.759009	0.580564	0.644414	0.521085
41.3333	1.076	1.22794	0.934385	0.752064	0.577571	0.650446	0.529148
41.6667	1.052	1.22005	0.937355	0.736189	0.583556	0.634361	0.524109
42	1.069	1.19636	0.942304	0.725275	0.586549	0.620286	0.537212
42.3333	1.073	1.22498	0.946263	0.721307	0.588544	0.61526	0.547291
42.6667	1.062	1.19043	0.949232	0.716346	0.568593	0.621292	0.536204
43	1.083	1.2082	0.957151	0.710393	0.568593	0.622297	0.548299
43.3333	1.072	1.18352	0.935375	0.693526	0.565601	0.61526	0.555354
43.6667	1.078	1.19636	0.936365	0.682612	0.551635	0.621292	0.551322
44	1.061	1.1855	0.918548	0.689557	0.559615	0.614255	0.544267
44.3333	1.096	1.18945	0.918548	0.697494	0.538667	0.608223	0.55233
44.6667	1.068	1.18945	0.893803	0.699479	0.527694	0.605207	0.53318
45	1.071	1.18254	0.924487	0.702455	0.527694	0.612244	0.536204
45.3333	1.07	1.19339	0.918548	0.692534	0.519714	0.613249	0.530156
45.6667	1.082	1.17069	0.898752	0.68162	0.520712	0.603196	0.537212
46	1.04	1.16378	0.881925	0.677651	0.518717	0.601185	0.53822
46.3333	1.054	1.13516	0.880935	0.688565	0.520712	0.61526	0.553338
46.6667	1.065	1.147	0.870047	0.666737	0.525699	0.619281	0.559385
47	1.077	1.12035	0.8552	0.657808	0.523704	0.61526	0.551322
47.3333	1.088	1.12923	0.863119	0.643917	0.514727	0.617271	0.553338
47.6667	1.053	1.09469	0.852231	0.64491	0.506746	0.607217	0.539227
48	1.03	1.1243	0.840353	0.615144	0.508741	0.597164	0.530156
48.3333	1.045	1.09074	0.844312	0.618121	0.523704	0.597164	0.529148
48.6667	1.063	1.11443	0.850251	0.620105	0.524702	0.601185	0.536204
49	1.053	1.10653	0.863119	0.629035	0.539665	0.621292	0.547291
49.3333	1.013	1.10949	0.852231	0.630027	0.535675	0.611239	0.544267
49.6667	1.041	1.12232	0.860149	0.630027	0.546648	0.619281	0.55233
50	1.032	1.10061	0.841343	0.623082	0.544653	0.607217	0.548299
50.3333	0.998	1.0779	0.841343	0.634988	0.54964	0.603196	0.548299
50.6667	1.034	1.05915	0.814618	0.625066	0.536672	0.603196	0.545275
51	1.006	1.0779	0.824516	0.626058	0.542657	0.586105	0.540235
51.3333	1.012	1.05816	0.805709	0.618121	0.543655	0.593143	0.549306
51.6667	1.002	1.08185	0.806699	0.632011	0.551635	0.590127	0.537212
52	0.992	1.09074	0.814618	0.63598	0.555625	0.603196	0.555354
52.3333	0.98	1.08778	0.789872	0.625066	0.53767	0.592137	0.540235
52.6667	0.991	1.09172	0.785913	0.618121	0.53368	0.595153	0.542251
53	0.973	1.09863	0.768096	0.630027	0.540662	0.601185	0.551322
53.3333	1.043	1.07889	0.777995	0.629035	0.530687	0.601185	0.551322
53.6667	0.991	1.07297	0.787893	0.640941	0.550638	0.620286	0.55737
54	1.016	1.09172	0.765127	0.629035	0.556623	0.607217	0.55737
54.3333	0.978	1.07593	0.791852	0.648878	0.571586	0.620286	0.567449
54.6667	0.98	1.06409	0.779974	0.638957	0.567596	0.635366	0.575512
55	0.982	1.06606	0.776015	0.63598	0.576574	0.631345	0.567449
55.3333	0.982	1.03151	0.786903	0.627051	0.55363	0.620286	0.567449
55.6667	0.979	1.05619	0.770076	0.616137	0.55762	0.618276	0.569464
56	0.982	1.0325	0.765127	0.627051	0.561611	0.63235	0.580551
56.3333	0.964	1.03645	0.760178	0.63598	0.566598	0.626318	0.589623
56.6667	0.941	1.01769	0.752259	0.631019	0.570588	0.629334	0.575512
57	0.934	1.02361	0.743351	0.631019	0.571586	0.621292	0.562409
57.3333	0.933	1.01177	0.742361	0.612168	0.576574	0.616265	0.57652
57.6667	0.919	1.00091	0.727514	0.611176	0.573581	0.613249	0.579544
58	0.933	0.99795	0.741371	0.600262	0.568593	0.605207	0.572488
58.3333	0.943	0.996963	0.728504	0.615144	0.568593	0.60018	0.569464
58.6667	0.931	1.02164	0.741371	0.617129	0.575576	0.593143	0.572488
59	0.956	1.03151	0.721575	0.603238	0.571586	0.590127	0.560393
59.3333	0.937	1.00881	0.704748	0.604231	0.55363	0.5851	0.565433
59.6667	0.93	0.989067	0.69683	0.593317	0.54964	0.581079	0.55737
60	0.947	1.00585	0.712667	0.616137	0.562608	0.587111	0.568457
