# Supplementary material for: Platelet activation near point-like source of agonist: Experimental insights and computational model
Source: PLoS One. 2024 Oct 3;19(10):e0308679. doi: 10.1371/journal.pone.0308679 (PMC11449293; doi:10.1371/journal.pone.0308679)
Supplement: S1 Data — (ZIP) [file pone.0308679.s003.zip › Supplementary codes corrected/edited1886.xlsx]

## Sheet: Sheet1
0	0	0	0	0	0	0	0
0.333333	0.064	0.0181757	-0.0180979	0.00201648	0.00203117	-0.00609202	-0.00101909
0.666667	0.125	0.0111074	-0.0100544	0.00604943	-0.00304676	-0.0081227	0.00305726
1	0.192	0.0353416	-0.00402175	0.00302472	-0.0132026	-0.00507669	0.00101909
1.33333	0.189	0.0474588	0.00804351	-0.00604943	-0.00203117	-0.0111687	-0.012229
1.66667	0.195	0.0959273	0.0150816	0.00907415	-0.00101559	-0.0101534	-0.0203817
2	0.259	0.147425	0.0221196	0.00201648	0.00812469	-0.00101534	-0.0112099
2.33333	0.291	0.16964	0.0331795	0.00705767	0.0152338	0.00304601	-0.00815269
2.66667	0.305	0.205991	0.0593209	0.0141153	0.0142182	0.00203067	-0.00509543
3	0.311	0.232245	0.0653535	0.0282307	0.0213273	0.0101534	0.00407634
3.33333	0.366	0.278694	0.0844568	0.0352884	0.0152338	0.0172607	0.00509543
3.66667	0.374	0.321104	0.105571	0.0393213	0.0203117	0.0081227	0
4	0.401	0.334231	0.129702	0.0524284	0.0264052	0.0142147	0.00917178
4.33333	0.432	0.37765	0.166903	0.0564614	0.0365611	0.00507669	0.00203817
4.66667	0.408	0.396836	0.151821	0.0574696	0.0264052	0.0111687	0.00101909
5	0.423	0.466509	0.197066	0.0645273	0.0233585	0.0213221	-0.00203817
5.33333	0.453	0.481656	0.192039	0.0705767	0.0152338	0.012184	0.00407634
5.66667	0.477	0.4655	0.205109	0.071585	0.0324987	0.00406135	0.0101909
6	0.459	0.496802	0.214158	0.0786426	0.0253896	0.0111687	0.00917178
6.33333	0.493	0.520027	0.233262	0.088725	0.0457014	0.0162454	0.0101909
6.66667	0.459	0.556378	0.25136	0.0846921	0.0284364	0.0152301	0.0183436
7	0.502	0.566476	0.26443	0.107882	0.0264052	0.0324908	0.0142672
7.33333	0.514	0.566476	0.289566	0.104857	0.0355455	0.0263988	0.0112099
7.66667	0.501	0.583642	0.296604	0.121997	0.0436702	0.0355368	0.00611452
8	0.507	0.582632	0.31068	0.130063	0.0599196	0.0416288	0.00305726
8.33333	0.567	0.5897	0.314702	0.118972	0.0649975	0.0314755	0.0193626
8.66667	0.527	0.597778	0.353914	0.134096	0.053826	0.0324908	0.0152863
9	0.522	0.571525	0.34386	0.14317	0.0548416	0.0426442	0.00407634
9.33333	0.532	0.614944	0.350898	0.144178	0.0700754	0.0467055	0.0152863
9.66667	0.545	0.595759	0.358941	0.146195	0.0487481	0.0426442	0.00815269
10	0.531	0.615954	0.353914	0.163335	0.058904	0.0416288	0.00305726
10.3333	0.537	0.647257	0.383072	0.163335	0.0497637	0.0304601	0.0173245
10.6667	0.552	0.636149	0.406197	0.17745	0.071091	0.0446748	0.0244581
11	0.54	0.649276	0.397148	0.172409	0.0609351	0.0335061	0.0163054
11.3333	0.531	0.663413	0.387094	0.178458	0.0680442	0.0253834	0.0132481
11.6667	0.562	0.643218	0.378045	0.198623	0.0670287	0.0284294	0.0203817
12	0.557	0.658364	0.37905	0.203664	0.0782001	0.0395982	0.0173245
12.3333	0.541	0.664423	0.392121	0.193582	0.0690598	0.0213221	0.0173245
12.6667	0.615	0.642208	0.387094	0.190557	0.0873404	0.0263988	0.0163054
13	0.573	0.681588	0.413235	0.20064	0.0792157	0.0395982	0.0152863
13.3333	0.611	0.660383	0.375028	0.204672	0.0863248	0.0436595	0.0244581
13.6667	0.644	0.683608	0.405192	0.209714	0.0721066	0.0558435	0.0275153
14	0.635	0.681588	0.384077	0.21173	0.088356	0.0578742	0.0132481
14.3333	0.612	0.700774	0.411224	0.202656	0.0782001	0.0517822	0.0244581
14.6667	0.591	0.684618	0.405192	0.220804	0.0944495	0.0609202	0.0295535
15	0.619	0.693706	0.416251	0.213747	0.0964806	0.0588896	0.0346489
15.3333	0.586	0.664423	0.404186	0.209714	0.0842936	0.0487362	0.0254772
15.6667	0.608	0.672501	0.417257	0.237944	0.0903871	0.0517822	0.0336298
16	0.592	0.682598	0.421279	0.245002	0.0985118	0.0700583	0.0326108
16.3333	0.595	0.67452	0.417257	0.254076	0.0853092	0.0548282	0.0224199
16.6667	0.611	0.666442	0.392121	0.240969	0.088356	0.0639662	0.035668
17	0.6	0.672501	0.397148	0.239961	0.0873404	0.0609202	0.0407634
17.3333	0.552	0.645237	0.377039	0.237944	0.0944495	0.0670123	0.0366871
17.6667	0.574	0.649276	0.377039	0.239961	0.0964806	0.0497515	0.0407634
18	0.59	0.653315	0.378045	0.239961	0.0954651	0.0578742	0.0326108
18.3333	0.617	0.645237	0.35492	0.235928	0.0934339	0.0558435	0.035668
18.6667	0.63	0.624032	0.366985	0.242986	0.0954651	0.0487362	0.035668
19	0.611	0.618983	0.376034	0.24601	0.0985118	0.0599049	0.0295535
19.3333	0.616	0.626052	0.376034	0.248027	0.0944495	0.0487362	0.0305726
19.6667	0.624	0.616964	0.385083	0.229878	0.0934339	0.0558435	0.035668
20	0.665	0.642208	0.36598	0.254076	0.115777	0.0731043	0.0387253
20.3333	0.603	0.63312	0.371007	0.24601	0.106636	0.078181	0.0346489
20.6667	0.595	0.665432	0.372012	0.259117	0.106636	0.0761503	0.0326108
21	0.638	0.646247	0.35492	0.241977	0.109683	0.0802116	0.0407634
21.3333	0.626	0.658364	0.362963	0.243994	0.11273	0.0771656	0.0428016
21.6667	0.625	0.645237	0.371007	0.24601	0.119839	0.078181	0.0264962
22	0.609	0.654325	0.368996	0.238953	0.125933	0.0710736	0.0346489
22.3333	0.579	0.672501	0.394132	0.258109	0.126948	0.0680276	0.0448398
22.6667	0.598	0.686637	0.381061	0.249035	0.117808	0.0802116	0.0346489
23	0.597	0.669471	0.386088	0.253068	0.126948	0.0761503	0.0458589
23.3333	0.581	0.655335	0.392121	0.25206	0.128979	0.0832577	0.0438207
23.6667	0.589	0.639179	0.387094	0.225846	0.117808	0.0690429	0.0438207
24	0.595	0.605856	0.380056	0.250043	0.109683	0.0680276	0.0397444
24.3333	0.588	0.611915	0.383072	0.247019	0.12187	0.078181	0.0550307
24.6667	0.591	0.610905	0.371007	0.227862	0.114761	0.087319	0.046878
25	0.591	0.610905	0.373018	0.218788	0.111714	0.075135	0.0407634
25.3333	0.574	0.570515	0.382067	0.213747	0.119839	0.0700583	0.0326108
25.6667	0.552	0.595759	0.355925	0.216771	0.106636	0.0771656	0.0509543
26	0.569	0.577583	0.363969	0.206689	0.101559	0.0659969	0.0499352
26.3333	0.573	0.584651	0.361958	0.21173	0.118824	0.0629509	0.0428016
26.6667	0.621	0.587681	0.374023	0.221813	0.127964	0.0629509	0.0560497
27	0.619	0.564456	0.361958	0.204672	0.0995274	0.0527975	0.0428016
27.3333	0.603	0.544261	0.361958	0.210722	0.111714	0.0802116	0.0458589
27.6667	0.616	0.556378	0.355925	0.212738	0.107652	0.0649816	0.0407634
28	0.598	0.546281	0.355925	0.199631	0.113746	0.0700583	0.0499352
28.3333	0.626	0.543251	0.384077	0.197615	0.122886	0.0588896	0.0417825
28.6667	0.585	0.534163	0.370001	0.205681	0.116792	0.0568589	0.0428016
29	0.605	0.524066	0.376034	0.203664	0.118824	0.0578742	0.0448398
29.3333	0.606	0.521037	0.360952	0.227862	0.122886	0.0639662	0.0458589
29.6667	0.592	0.514978	0.326767	0.191565	0.110699	0.0578742	0.0315917
30	0.616	0.491753	0.330789	0.199631	0.115777	0.0720889	0.0458589
30.3333	0.599	0.496802	0.349893	0.198623	0.116792	0.0629509	0.0377062
30.6667	0.647	0.499832	0.338833	0.187532	0.12187	0.0649816	0.0397444
31	0.606	0.503871	0.329784	0.189549	0.123901	0.0720889	0.0377062
31.3333	0.614	0.494783	0.348887	0.189549	0.104605	0.0578742	0.0438207
31.6667	0.595	0.480646	0.326767	0.186524	0.109683	0.0599049	0.035668
32	0.581	0.50488	0.324757	0.17745	0.110699	0.0619356	0.0428016
32.3333	0.598	0.476607	0.325762	0.156277	0.111714	0.0690429	0.0458589
32.6667	0.615	0.474588	0.307664	0.170392	0.11273	0.0487362	0.0438207
33	0.606	0.481656	0.327773	0.171401	0.109683	0.0446748	0.047897
33.3333	0.603	0.498822	0.31068	0.174425	0.104605	0.0558435	0.0326108
33.6667	0.61	0.466509	0.322746	0.158294	0.100543	0.0477208	0.0377062
34	0.598	0.46449	0.322746	0.161318	0.0985118	0.0548282	0.0336298
34.3333	0.588	0.451363	0.320735	0.171401	0.114761	0.0609202	0.0417825
34.6667	0.588	0.451363	0.320735	0.171401	0.114761	0.0609202	0.0417825
35	0.588	0.451363	0.320735	0.171401	0.114761	0.0609202	0.0723551
35.3333	0.549	0.46247	0.319729	0.166359	0.0792157	0.0649816	0.0784696
35.6667	0.538	0.460451	0.313697	0.148211	0.0822624	0.0649816	0.0723551
36	0.568	0.458431	0.30867	0.138129	0.0924183	0.0659969	0.0723551
36.3333	0.587	0.458431	0.319729	0.131071	0.0782001	0.0659969	0.071336
36.6667	0.575	0.466509	0.316713	0.164343	0.083278	0.0680276	0.0733742
37	0.526	0.439246	0.285544	0.149219	0.0792157	0.0527975	0.0723551
37.3333	0.528	0.419051	0.296604	0.124013	0.0822624	0.0558435	0.071336
37.6667	0.536	0.430158	0.284539	0.124013	0.0751533	0.0446748	0.0682788
38	0.551	0.403904	0.288561	0.14317	0.0822624	0.0710736	0.071336
38.3333	0.495	0.387748	0.284539	0.133088	0.0741378	0.0467055	0.0723551
38.6667	0.541	0.409963	0.298615	0.13712	0.0812469	0.0527975	0.0652215
39	0.551	0.370582	0.305653	0.142162	0.0792157	0.0446748	0.0631833
39.3333	0.515	0.395826	0.289566	0.136112	0.0782001	0.0477208	0.0733742
39.6667	0.548	0.383709	0.296604	0.127038	0.0649975	0.0487362	0.0631833
40	0.506	0.33928	0.292583	0.114939	0.0741378	0.0538129	0.0631833
40.3333	0.479	0.356446	0.291577	0.125022	0.0660131	0.0588896	0.0692979
40.6667	0.527	0.343319	0.254376	0.117964	0.0670287	0.0639662	0.0662406
41	0.502	0.357455	0.280517	0.120989	0.0771845	0.0639662	0.0642024
41.3333	0.505	0.360485	0.268452	0.10284	0.071091	0.0538129	0.0631833
41.6667	0.552	0.346348	0.250354	0.112923	0.0802313	0.0588896	0.0682788
42	0.528	0.358465	0.269457	0.114939	0.0893715	0.0639662	0.0703169
42.3333	0.514	0.33928	0.252365	0.103849	0.0751533	0.0588896	0.0692979
42.6667	0.526	0.334231	0.246332	0.104857	0.0731222	0.0446748	0.0509543
43	0.498	0.323123	0.237283	0.10284	0.0721066	0.0527975	0.059107
43.3333	0.525	0.344328	0.233262	0.0897333	0.0802313	0.0568589	0.046878
43.6667	0.519	0.353416	0.226224	0.116956	0.0741378	0.0497515	0.0509543
44	0.526	0.33625	0.22924	0.0967909	0.071091	0.0578742	0.0377062
44.3333	0.508	0.332211	0.211142	0.0897333	0.0660131	0.0497515	0.035668
44.6667	0.503	0.320094	0.201088	0.0796509	0.058904	0.0467055	0.0397444
45	0.499	0.340289	0.19405	0.0897333	0.0619507	0.0538129	0.035668
45.3333	0.508	0.312016	0.204104	0.0776344	0.0649975	0.0527975	0.0417825
45.6667	0.507	0.285762	0.201088	0.0857003	0.053826	0.0578742	0.0305726
46	0.468	0.305957	0.199077	0.0836838	0.0609351	0.0416288	0.0387253
46.3333	0.497	0.312016	0.193044	0.0977992	0.0578884	0.0578742	0.0397444
46.6667	0.518	0.297879	0.19405	0.0725932	0.0578884	0.0477208	0.0346489
47	0.51	0.277684	0.216169	0.0917497	0.0477325	0.0304601	0.0315917
47.3333	0.504	0.261528	0.202093	0.0766262	0.041639	0.0446748	0.0305726
47.6667	0.502	0.277684	0.219186	0.0776344	0.0375767	0.0456902	0.0428016
48	0.506	0.283743	0.190028	0.0786426	0.0528105	0.0548282	0.0275153
48.3333	0.501	0.265567	0.19606	0.071585	0.0406234	0.0426442	0.0264962
48.6667	0.481	0.281723	0.190028	0.063519	0.0457014	0.0426442	0.0193626
49	0.493	0.25345	0.178968	0.0645273	0.0558572	0.0426442	0.0417825
49.3333	0.44	0.266577	0.169919	0.0514202	0.0507793	0.0253834	0.0305726
49.6667	0.432	0.268596	0.185001	0.0514202	0.0751533	0.0182761	0.0275153
50	0.463	0.239313	0.178968	0.0564614	0.0599196	0.0182761	0.0224199
50.3333	0.468	0.249411	0.156848	0.0483955	0.0619507	0.0152301	0.0214008
50.6667	0.46	0.259508	0.162881	0.0504119	0.0436702	0.0223374	0.0224199
51	0.478	0.270616	0.174946	0.0494037	0.041639	0.012184	0.0101909
51.3333	0.462	0.248401	0.164892	0.0584779	0.0477325	0.0223374	0.0254772
51.6667	0.45	0.218108	0.161876	0.0504119	0.041639	0.0131994	0.0132481
52	0.464	0.250421	0.176957	0.0655355	0.0264052	0.00913804	0.0112099
52.3333	0.508	0.235274	0.164892	0.0494037	0.0314832	0.0152301	0.0163054
52.6667	0.47	0.256479	0.173941	0.0564614	0.0446858	0.0101534	0.0183436
53	0.512	0.222147	0.165897	0.0352884	0.0192961	0.00203067	0.00407634
53.3333	0.456	0.226186	0.175952	0.046379	0.029452	0.00304601	0.0071336
53.6667	0.483	0.20902	0.144783	0.0352884	0.0264052	0.0081227	0.00101909
54	0.454	0.21104	0.143778	0.046379	0.0253896	-0.00406135	-0.00509543
54.3333	0.47	0.182767	0.146794	0.0413378	0.029452	0.0111687	0.00203817
54.6667	0.446	0.200942	0.122663	0.0151236	0.0304676	-0.00304601	-0.0071336
55	0.438	0.202962	0.137745	0.0373048	0.0223429	-0.0203067	-0.00407634
55.3333	0.442	0.20902	0.132718	0.0221813	0.0304676	-0.00609202	-0.00815269
55.6667	0.414	0.226186	0.135734	0.0272224	0.0233585	-0.0111687	-0.00101909
56	0.421	0.204981	0.128696	0.0312554	0.0284364	-0.00609202	-0.00407634
56.3333	0.442	0.203972	0.147799	-0.00302472	0.017265	-0.0142147	-0.0173245
56.6667	0.377	0.182767	0.13875	0.0110906	0.00203117	-0.0223374	0.00407634
57	0.389	0.185796	0.124674	0.0120989	-0.00812469	-0.0192914	-0.00509543
57.3333	0.404	0.16964	0.12568	0.00806591	-0.00812469	-0.0182761	-0.0071336
57.6667	0.418	0.179737	0.117636	0.00705767	-0.0111714	-0.0172607	-0.0152863
58	0.398	0.180747	0.106576	0.00705767	0.00203117	-0.0203067	-0.0163054
58.3333	0.402	0.185796	0.0935058	0.00705767	-0.0071091	-0.0243681	-0.00815269
58.6667	0.385	0.16762	0.0854623	-0.00302472	-0.012187	-0.0223374	-0.0173245
59	0.282	0.104005	0.0552991	-0.025206	-0.0253896	-0.0659969	-0.094775
59.3333	0.361	0.141366	0.0603263	-0.0292389	-0.0284364	-0.0436595	-0.0631833
59.6667	0.364	0.144396	0.0804351	-0.0302472	-0.0335143	-0.0406135	-0.0703169
60	0.386	0.154493	0.0945112	-0.0231895	-0.0243741	-0.0426442	-0.0662406
