# Supplementary material for: Platelet activation near point-like source of agonist: Experimental insights and computational model
Source: PLoS One. 2024 Oct 3;19(10):e0308679. doi: 10.1371/journal.pone.0308679 (PMC11449293; doi:10.1371/journal.pone.0308679)
Supplement: S1 Data — (ZIP) [file pone.0308679.s003.zip › Supplementary codes corrected/find_peaks_in_tracks.py]

import numpy as np
import matplotlib.pyplot as plt
import csv
from scipy.signal import find_peaks
import pandas as pd
from scipy.optimize import curve_fit

directory = "Enter directory"

plt.rcParams['font.size'] = 16
col_arr = ['black' ,'red', 'orange' , 'green', 'blue', 'violet']
markers_arr = ['^', 'X', 's', '<', 'p', 'd', 'o']

scale = 0.72*10**(-6)
sigma_start = 150/2
sigma_pix = sigma_start
step_by_diameter = 100
x0, y0 = 986, -738


def read_tracks(name_csv):
    data = pd.read_csv(name_csv, header=None)
    df = pd.DataFrame(data)
    df.drop(index=df.index[0], axis=0, inplace=True)
    df_np = df.iloc[:, [2, 4, 5, 7, 12]].to_numpy()
    track_id = np.array(list(map(int, (np.transpose(df_np))[0])))
    x_arr = np.array(list(map(float, (np.transpose(df_np))[1])))
    y_arr = np.array(list(map(float, (np.transpose(df_np))[2])))
    t_arr = np.array(list(map(int, (np.transpose(df_np))[3])))
    intens_arr = np.array(list(map(float, (np.transpose(df_np))[4])))
    return track_id, x_arr, y_arr, t_arr, intens_arr

def divide_col(df):
    idx = np.unique(df[0],return_index= True)[0]
    unique_idx = np.unique(df[0],return_index= True)[1]
    divided_idx = []
    for i in range(0, len(idx)-1):
        divided_idx.append(np.arange(unique_idx[i], unique_idx[i+1]))
    divided_idx.append(np.arange(unique_idx[-1], len(df[0])))
    divided_x = []
    divided_y = []
    divided_time = []
    divided_intens = []
    divided_r = []
    for i in range(0, len(idx)):
        divided_x.append(df[1][divided_idx[i]])
        divided_y.append(df[2][divided_idx[i]])
        divided_time.append(df[3][divided_idx[i]])
        divided_intens.append(df[4][divided_idx[i]])    
        divided_r.append(scale * (np.sqrt((df[1][divided_idx[i]] - x0) ** 2 + (df[2][divided_idx[i]] - y0) ** 2)))
    return idx, divided_idx, divided_x, divided_y, divided_time, divided_intens, divided_r
    
def assemble_tracks(sort):
    track_info = []
    for i in range(0, len(sort[0])):
        inner = []
        inner.append(sort[2][i])
        inner.append(sort[3][i])
        inner.append(sort[4][i])
        inner.append(sort[5][i])
        inner.append(sort[1][i])
        track_info.append(inner)
    return track_info

def find_peak(single_track):
    peaks = []
    properties = []
    if (len(single_track[2]) > max_time/3):
        if (single_track[2][-1] > flash_time):
            peaks, properties = find_peaks(single_track[3], prominence = 1)
    else:
        peaks = []
        properties = []
    return peaks, properties
    
def find_first_peak(df):  # в пред функ уже утено времяы вспышки
    first_peak = 0
    peak_idx = 0
    peak = find_peak(df)

    if (len(peak[0]) > 0):
        nearest_to_flash_idx = np.abs(df[2][peak[0]] - flash_time).argmin()
        if (df[2][peak[0][nearest_to_flash_idx]] > flash_time):
            peak_idx = nearest_to_flash_idx
            first_peak = df[2][peak[0][peak_idx]]
        if (df[2][peak[0][nearest_to_flash_idx]] <= flash_time) and (df[2][peak[0][nearest_to_flash_idx]] != df[2][peak[0][-1]]):
            peak_idx = nearest_to_flash_idx + 1
            first_peak = df[2][peak[0][peak_idx]]
    return first_peak, peak[0][peak_idx]

def count_activated_in_area(df):
    activ_time = []
    activ_id = []
    activ_track_id = []
    activ_peak = []
    activ_properties = []
    activ_idx = []
    for i in range(0, len(df)):
        peak = find_peak(df[i])[0]
        propertiies = find_peak(df[i])[1]
        if (len(peak) > 0):
            first_peak = find_first_peak((df[i]))
            if (first_peak[0] > flash_time):
                activ_time.append(t_scale*(first_peak[0]-flash_time))
                activ_id.append(i)
                activ_track_id.append(df[i][4])
                activ_peak.append(peak)
                activ_properties.append(propertiies)
                activ_idx.append(first_peak[1])
    return activ_time, activ_id, activ_track_id, activ_peak, activ_properties, activ_idx
    
def lognorm(x, amp, mu, sigma):
    return (amp/x)*np.exp(-(np.log(x)-mu)**2/(2*sigma**2))

#open file    
#num_of_file = 1886
#t_scale = 1/3
#flash_time = 199 

#num_of_file = 1882
#t_scale = 1/3
#flash_time = 182

num_of_file = 1790
t_scale = 1
flash_time = 60

num_of_area = 1

data_sheet = read_tracks(rf"{directory}\Spots in tracks statistics_{num_of_file}_{num_of_area}circ.csv")
sort_tracks = divide_col(data_sheet)

#data extraction
tracks_fin = assemble_tracks(sort_tracks)
len_time = []
count_cells_flash = 0
for i in range(0, len(tracks_fin)):
    len_time.append(len(tracks_fin[i][2]))
    if flash_time in tracks_fin[i][2]:
        count_cells_flash += 1
max_time = np.max(len_time)
max_val = len(tracks_fin) - 1

activated_tracks = count_activated_in_area(tracks_fin)


#how to get delay parameters
#plt.figure(1)
binwidth = 5
n,bins,patches = plt.hist(activated_tracks[0], bins=np.arange(0.1, 60 + binwidth, binwidth), density = True)
x = np.linspace(0.1, 60, 12)
y = n
popt, pcov = curve_fit(lognorm, x, y, maxfev = 100000)
plt.plot(x, lognorm(x, *popt))
print(popt)
plt.show()

#open all files
file_num = [1, 2, 3, 4, 5, 6]
multi_tracks_fin = []
multi_count_cells_flash = []
multi_activ = []
count_in_area = []
for i in range(0, len(file_num)):
    multi_data = (read_tracks(rf"{directory}\Spots in tracks statistics_{num_of_file}_{file_num[i]}circ.csv"))
    sorts = divide_col(multi_data)
    in_tracks_fin = assemble_tracks(sorts)
    in_activated_tracks = count_activated_in_area(in_tracks_fin)
    in_count_cells_flash = 0
    for i in range(0, len(in_tracks_fin)):
        if flash_time in in_tracks_fin[i][2]:
            in_count_cells_flash += 1
    multi_tracks_fin.append(in_tracks_fin)
    multi_count_cells_flash.append(in_count_cells_flash)
    multi_activ.append(in_activated_tracks)
    count_in_area.append(len(sorts[0]))

r_start = scale*(sigma_start + step_by_diameter*np.arange(0, len(file_num)))/2
r_end = r_start+step_by_diameter*scale/2

area_arr = []
for i in range(0, len(r_start)):
    area_arr.append((np.pi*(r_end[i]**2-r_start[i]**2)))
print(area_arr)

appear = []
act_over_time = []
for j in range(0, len(multi_activ)):
    num_of_act_over_time = []
    activ_appear = np.unique(multi_activ[j][0], return_counts=True)
    inner = 0
    for i in range (0, len(activ_appear[0])):
        inner += activ_appear[1][i]
        num_of_act_over_time.append(inner)
    to_act = np.asarray(num_of_act_over_time)
    to_app = activ_appear[0]
    if (to_app[-1] != flash_time):
        to_act = np.append(to_act, to_act[-1])
        to_app = np.append(to_app, max_time)
    act_over_time.append(to_act)
    appear.append(to_app)

#show chosen areas
show_arr = [0, 1, 2, 3, 4, 5]
plt.figure(1)
for i in show_arr:
    plt.plot(appear[i]*t_scale, act_over_time[i]*100*(100*scale**2)/area_arr[i], color = col_arr[i], marker = markers_arr[i], linestyle = 'solid', markersize = 3)

plt.xlabel('Time, sec')
plt.xlim([0, 60])
plt.grid()
plt.show()

fig = plt.figure()
ax = fig.add_subplot(111, projection='3d')
nbins = 1
binwidth = 5
for a, c, z in zip([multi_activ[0][0], multi_activ[1][0], multi_activ[2][0], multi_activ[3][0], multi_activ[4][0], multi_activ[5][0]], ['black' ,'red', 'orange' , 'green', 'blue', 'violet'], [1, 2, 3, 4, 5, 6]):
    ys = a
    hist, bins = np.histogram(ys, bins=np.arange(0.1, 60 + binwidth, binwidth), density = True)
    xs = (bins[:-1] + bins[1:])/2
    ax.bar(xs, hist, zs=z, zdir='y', color=c, ec=c, width = 5, alpha=0.5)

ax.set_zticks([])
ax.set_yticks([1, 2, 3, 4, 5, 6])
plt.savefig(rf"{directory}\hist_exp{num_of_file}.svg")
plt.show()

#show tracks in area, change num_of_file and uncomment corresponding lines

#num_of_graphs = [9, 19, 56 ] #1 1882

#num_of_graphs = [99, 20, 40] #2 1882
 
#num_of_graphs = [210, 105, 107] #3 1882

#num_of_graphs = [54, 159, 26] #4 1882

#num_of_graphs = [118, 222, 147] #5 1882 11,

#num_of_graphs = [ 1,  274, 287, 347 ] #6 1882

#num_of_graphs = [25, 62, 68 ] #1 1886

#num_of_graphs = [ 14, 16, 15] #2 1886

#num_of_graphs = [43, 157, 158 ] #3 1886

#num_of_graphs = [41, 64, 72, 78, 90, 102, 111, 119] #4 1886

#num_of_graphs = [ 140, 141, 146,] #5 1886

#num_of_graphs = [7, 23, 98] #6 1886

#show stack of tracks
'''
plt.figure(1)

fig, ax = plt.subplots() 
ax.plot(1/3*tracks_fin[activated_tracks[1][num_of_graphs[0]]][2], tracks_fin[activated_tracks[1][num_of_graphs[0]]][3]+3, color = 'black')
ax.plot(1/3*tracks_fin[activated_tracks[1][num_of_graphs[1]]][2], tracks_fin[activated_tracks[1][num_of_graphs[1]]][3]-8,   color = 'red')
ax.plot(1/3*tracks_fin[activated_tracks[1][num_of_graphs[2]]][2], tracks_fin[activated_tracks[1][num_of_graphs[2]]][3]-3, color = 'green')
#ax.plot(1/3*tracks_fin[activated_tracks[1][num_of_graphs[3]]][2], tracks_fin[activated_tracks[1][num_of_graphs[3]]][3],  color = 'blue')
ax.set_xlim([50, 150])
#ax.plot(tracks_fin[activated_tracks[1][num_of_graphs[3]]][2], tracks_fin[activated_tracks[1][num_of_graphs[3]]][3]+30, color = col_arr[3])
#ax.plot(tracks_fin[num_of_graphs[4]][2], tracks_fin[num_of_graphs[4]][3]+40, color = col_arr[4], marker = markers_arr[4], linestyle = 'solid', markersize = 3)
ax.set_xlabel('Time, sec')
ax.axes.get_yaxis().set_visible(False)
plt.grid()
plt.show()
'''
