# Supplementary material for: Platelet activation near point-like source of agonist: Experimental insights and computational model
Source: PLoS One. 2024 Oct 3;19(10):e0308679. doi: 10.1371/journal.pone.0308679 (PMC11449293; doi:10.1371/journal.pone.0308679)
Supplement: S1 Data — (ZIP) [file pone.0308679.s003.zip › Supplementary codes corrected/READ_ME.txt]

Attached files were used to data extration, analysis and simulation of platelet activation.

auto_fit.py - script for simulation of fluorescent signals 
Input files: edited1790.xlsx edited1882.xlsx edited1886.xlsx contain information about intensity profiles of platelet population inside areas of interest

simulate_activation_switch.py - script for calculation of activation time and visualization of state switch

find_peaks_in_tracks.py - script that operates with information about tracks in the experiment, finds calcium peaks and estimates activation times
Input files: Spots in tracks statistics_1882_1circ.csv, Spots in tracks statistics_1882_2circ.csv ... Spots in tracks statistics_1882_6circ.csv contain information about each cell's track in the area
