# Supplementary material for: Platelet activation near point-like source of agonist: Experimental insights and computational model
Source: PLoS One. 2024 Oct 3;19(10):e0308679. doi: 10.1371/journal.pone.0308679 (PMC11449293; doi:10.1371/journal.pone.0308679)
Supplement: S1 Data — (ZIP) [file pone.0308679.s003.zip › Supplementary codes corrected/simulate_activation_switch.py]

import itertools

import matplotlib.pyplot as plt
import matplotlib.animation as animation
import numpy as np
from scipy.optimize import curve_fit

plt.rcParams['font.size'] = 16
col_arr = ['black' ,'red', 'orange' , 'green', 'blue', 'violet']
markers_arr = ['^', 'X', 's', '<', 'p', 'd', 'o']

plt.rcParams.update({'font.size': 12})

scale = 0.72*10**(-6)  # m/pxl
power_sens = -5
ADP0 = 1.5*10 ** (power_sens)  # Mol/l
D = 2.57*10**(-10) # m^2/s

num_of_file = 1790
x0, y0 = 955, -780
sigma_start = 260/2
mu_d = 2.02
sigma_d = 0.64
mu = -13.18
sigma = 2.68
t_scale = 1
flash_time = 60 

#num_of_file = 1882
#x0, y0 = 986, -738
#sigma_start = 150 /2
#mu_d = 1.97
#sigma_d = 1
#mu = -15.51
#sigma = 2.7
#t_scale = 1/3
#flash_time = 182 

#num_of_file = 1886
#x0, y0 = 968, -755
#sigma_start = 100 / 2
#mu_d = 1.89
#sigma_d = 0.87
#mu = -14.51
#sigma = 1.71
#t_scale = 1/3
#flash_time = 199 

directory = "Enter directory"

sigma_pix = 2*sigma_start/3.5
step_by_diameter = 100
thetha = (sigma_pix * scale)**2 / (2 * D)

N = 100000
num_col_in_data = 6
r_start = scale*(sigma_start + step_by_diameter*np.arange(0, num_col_in_data))/2
r_end = r_start+step_by_diameter*scale/2

area_arr = []
for i in range(0, len(r_start)):
    area_arr.append(np.pi*(r_end[i]**2-r_start[i]**2))
  

def diffusion(t, r):
    return ADP0 * (thetha / (t + thetha)) * np.exp(-r ** 2 / (4 * D * (t + thetha)))

def lognorm(x, amp, mu, sigma):
    return (amp/x)*np.exp(-(np.log(x)-mu)**2/(2*sigma**2))

t_exp = np.arange(0, 60)
ADP_limit_simulate = np.random.lognormal(mu, sigma, N) #ln distribution
x_simulate = np.random.randint(0, 1936, size=N)
y_simulate = -np.random.randint(0, 1460, size=N)
r_laser_cell = scale * (np.sqrt((x_simulate - x0) ** 2 + (y_simulate - y0) ** 2))

state = np.zeros((len(t_exp), N))
coord_simulate = np.column_stack([x_simulate, y_simulate])

ADP_profile = []
r = np.linspace(0, max(r_laser_cell), len(t_exp))
for i in range(0, len(r)):
    ADP_profile.append(diffusion(t_exp[i], r))

all_idx = []
for i in range(0, N):
    all_idx.append(np.abs(r - r_laser_cell[i]).argmin())

activation_tau = []
activation_idx = []

for i in range(0, N):
    idx = all_idx[i]
    limit = ADP_limit_simulate[i]
    for t in range(0, len(t_exp)):              
        if(ADP_profile[t][idx] >= limit):
            activation_idx.append(i)
            inner = t + delay_time[i]
            if (inner > t_exp[-1]):
                inner = -1
            activation_tau.append(int(inner))
            break

model_separated = []
for j in range(0, num_col_in_data):
    inner_var_col = []
    inner_idx = []
    for i in range(len(activation_idx)):
        if (r_start[j] < r_laser_cell[activation_idx[i]] < r_end[j]):
            inner_idx.append(activation_idx[i])
            ind = activation_tau[i]
            inner_var_col.append(ind)
    model_separated.append(inner_var_col)

count_in_area = []
for j in range(0, num_col_in_data):
    count_in = 0
    for i in range(0, N):
            if (r_start[j] < r_laser_cell[i] < r_end[j]):
                count_in += 1
    count_in_area.append(count_in)

appear = []
act_over_time = []
for j in range(0, len(model_separated)):
    num_of_act_over_time = []
    activ_appear = np.unique(model_separated[j], return_counts=True)
    inner = 0
    for i in range (0, len(activ_appear[0])):
        inner += activ_appear[1][i]
        num_of_act_over_time.append(inner)
    to_act = np.asarray(num_of_act_over_time)
    to_app = activ_appear[0]
    if (to_app[-1] != flash_time):
        to_act = np.append(to_act, to_act[-1])
        to_app = np.append(to_app, t_exp[-1]+10)  
    act_over_time.append(to_act)
    appear.append(to_app)


#show fraction of activated cells in chosen areas
show_arr = [0, 1, 2, 3, 4, 5]
plt.figure(1)
for i in show_arr:
    plt.plot(appear[i]*t_scale, act_over_time[i]*100*(100*scale**2)/area_arr[i], color = col_arr[i], marker = markers_arr[i], linestyle = 'solid', markersize = 3)
plt.xlabel('Time, sec')
plt.xlim([0, 60])
plt.grid()

#show histogram of activation time
fig = plt.figure()
ax = fig.add_subplot(111, projection='3d')
nbins = 1
binwidth = 5
for a, c, z in zip([model_separated[0], model_separated[1], model_separated[2], model_separated[3],  model_separated[4],  model_separated[5]], ['black' ,'red', 'orange' , 'green', 'blue', 'violet' ], [1, 2, 3, 4, 5, 6]):
    ys = a
    hist, bins = np.histogram(ys, bins=np.arange(0.1, 60 + binwidth, binwidth), density = True)
    xs = (bins[:-1] + bins[1:])/2
    ax.bar(xs, hist, zs=z, zdir='y', color=c, ec=c, width = 5, alpha=0.5)

ax.set_zticks([])
ax.set_yticks([1, 2, 3, 4, 5, 6])
plt.savefig(rf"{directory}\hist_theory{num_of_file}.svg")
plt.show()


#make gif of state switch

for i in range(0, len(activation_idx)):
        for k in range(activation_tau[i], len(t_exp)):
            state[k][activation_idx[i]] = 1

idx_activated = []
idx_nonactivated = []
for t in range(0, len(t_exp)):
    idx_activated.append(np.asarray(np.where(state[t] == 1 )))
    idx_nonactivated.append(np.asarray(np.where(state[t] == 0)))

plt.rcParams.update({'font.size': 22})

# set parameters
frames = len(t_exp)
points = N
size = 3
# init the figure

fig, ax = plt.subplots(figsize=(13.2, 10))

def update(i):
    # clear the axis each frame
    ax.clear()

    # replot things
    ax.scatter(x_simulate[idx_nonactivated[i][0]], y_simulate[idx_nonactivated[i][0]], c= 'lightgreen', s = size)
    ax.scatter(x_simulate[idx_activated[i][0]], y_simulate[idx_activated[i][0]], c='red', s = size)

ani = animation.FuncAnimation(fig, update, frames=frames, interval=50)
name = f'scatter_number_of_points_=_{N}_mu_=_{mu}_sigma_={sigma}'
print(name+'.gif')
print('ok')
ani.save(name+'.gif', writer='pillow')
