# Supplementary material for: Platelet activation near point-like source of agonist: Experimental insights and computational model
Source: PLoS One. 2024 Oct 3;19(10):e0308679. doi: 10.1371/journal.pone.0308679 (PMC11449293; doi:10.1371/journal.pone.0308679)
Supplement: S1 Data — (ZIP) [file pone.0308679.s003.zip › Supplementary codes corrected/Spots in tracks statistics_1882_1circ.csv]

Label	ID	TRACK_ID	QUALITY	POSITION_X	POSITION_Y	POSITION_Z	POSITION_T	FRAME	RADIUS	VISIBILITY	MANUAL_COLOR	MEAN_INTENSITY	MEDIAN_INTENSITY	MIN_INTENSITY	MAX_INTENSITY	TOTAL_INTENSITY	STANDARD_DEVIATION	ESTIMATED_DIAMETER	CONTRAST	SNR
ID1865	1865	0	0.347	39.613	48.901	0	0	0	5	1	-10921639	56.371	56	50	60	5468	2.068	8.907	0.019	1.029
ID2180	2180	0	0.315	40.962	49.494	0	1	1	5	1	-10921639	55.845	56	51	61	5417	2.228	8.947	0.015	0.728
ID1539	1539	0	0.398	40.321	48.801	0	2	2	5	1	-10921639	56.351	56	52	61	5466	2.112	19.000	0.020	1.030
ID1200	1200	0	0.359	40.357	49.624	0	3	3	5	1	-10921639	56.433	57	49	61	5474	2.126	8.806	0.020	1.032
ID3799	3799	0	0.393	39.786	48.626	0	4	4	5	1	-10921639	56.412	56	52	62	5472	2.272	8.815	0.021	1.014
ID2500	2500	0	0.344	44.557	54.151	0	5	5	5	1	-10921639	55.268	56	48	60	5361	2.396	17.478	0.014	0.655
ID3170	3170	0	0.306	46.069	56.325	0	6	6	5	1	-10921639	55.165	55	51	63	5351	2.173	14.954	0.014	0.720
ID2837	2837	0	0.345	44.104	53.951	0	7	7	5	1	-10921639	55.680	56	51	60	5401	1.835	9.021	0.018	1.073
ID4128	4128	0	0.312	45.553	56.346	0	8	8	5	1	-10921639	55.052	55	50	60	5340	2.293	16.831	0.013	0.638
ID3492	3492	0	0.305	45.768	56.237	0	9	9	5	1	-10921639	55.041	55	50	60	5339	2.226	17.781	0.014	0.704
ID5425	5425	0	0.324	45.401	55.467	0	10	10	5	1	-10921639	55.381	55	51	61	5372	2.224	10.977	0.016	0.807
ID4456	4456	0	0.254	45.720	56.739	0	12	12	5	1	-10921639	54.897	55	50	60	5325	2.172	8.937	0.013	0.647
ID5747	5747	0	0.289	42.550	52.543	0	13	13	5	1	-10921639	55.505	55	51	60	5384	1.990	17.964	0.015	0.801
ID5099	5099	0	0.244	46.199	58.424	0	14	14	5	1	-10921639	54.804	55	50	60	5316	1.896	8.939	0.012	0.682
ID6081	6081	0	0.239	45.366	56.598	0	15	15	5	1	-10921639	54.742	55	50	60	5310	1.986	11.826	0.011	0.580
ID7722	7722	0	0.200	45.850	56.967	0	20	20	5	1	-10921639	54.474	54	50	59	5284	2.052	19.000	0.009	0.458
ID8055	8055	0	0.154	33.622	64.337	0	21	21	5	1	-10921639	55.227	55	51	61	5357	2.094	19.000	0.003	0.140
ID11328	11328	0	0.178	33.255	63.250	0	31	31	5	1	-10921639	55.711	56	50	61	5404	2.076	19.000	0.003	0.152
ID11999	11999	0	0.171	34.130	63.328	0	32	32	5	1	-10921639	55.144	55	50	59	5349	2.021	17.385	4.292E-4	0.023
ID17338	17338	0	0.142	30.921	53.561	0	46	46	5	1	-10921639	56.124	56	52	61	5444	1.793	8.094	0.005	0.331
ID16364	16364	0	0.318	25.018	61.350	0	47	47	5	1	-10921639	57.340	57	53	63	5562	1.984	8.921	0.017	0.978
ID20663	20663	0	0.348	24.444	61.047	0	58	58	5	1	-10921639	57.526	58	52	62	5580	2.199	8.462	0.018	0.933
ID20992	20992	0	0.335	23.987	61.645	0	59	59	5	1	-10921639	56.969	57	50	62	5526	2.439	19.000	0.014	0.650
ID20328	20328	0	0.332	25.111	62.292	0	60	60	5	1	-10921639	57.546	58	52	62	5582	2.407	16.991	0.017	0.793
ID21637	21637	0	0.321	24.685	61.338	0	61	61	5	1	-10921639	57.443	58	53	62	5572	2.231	19.000	0.017	0.871
ID21990	21990	0	0.338	24.267	61.258	0	62	62	5	1	-10921639	57.515	58	50	63	5579	2.437	9.924	0.017	0.769
ID21323	21323	0	0.303	25.000	62.000	0	63	63	5	1	-10921639	57.454	57	51	63	5573	2.259	19.000	0.018	0.916
ID25881	25881	0	0.350	24.243	61.961	0	74	74	5	1	-10921639	57.680	58	51	62	5595	2.253	8.508	0.016	0.824
ID25555	25555	0	0.315	24.266	60.613	0	75	75	5	1	-10921639	57.330	57	52	64	5561	2.211	8.885	0.014	0.704
ID26546	26546	0	0.380	24.747	62.317	0	76	76	5	1	-10921639	57.784	58	53	63	5605	2.288	8.821	0.020	0.997
ID26213	26213	0	0.342	23.923	61.056	0	77	77	5	1	-10921639	57.567	57	50	63	5584	2.449	19.000	0.015	0.716
ID28780	28780	0	0.254	24.597	61.644	0	85	85	5	1	-10921639	57.701	58	52	63	5597	2.269	19.000	0.015	0.735
ID29432	29432	0	0.300	24.049	62.180	0	86	86	5	1	-10921639	57.474	57	50	62	5575	2.199	17.917	0.014	0.715
ID29762	29762	0	0.307	24.014	61.231	0	87	87	5	1	-10921639	57.742	58	51	68	5601	2.647	18.162	0.012	0.536
ID30081	30081	0	0.305	24.282	61.338	0	88	88	5	1	-10921639	57.845	58	52	65	5611	2.421	17.882	0.015	0.694
ID30725	30725	0	0.267	24.269	62.175	0	89	89	5	1	-10921639	57.505	58	52	62	5578	2.146	17.853	0.012	0.628
ID31055	31055	0	0.331	23.158	61.091	0	90	90	5	1	-10921639	57.742	58	52	64	5601	2.451	19.000	0.013	0.612
ID30401	30401	0	0.332	23.832	61.710	0	91	91	5	1	-10921639	57.784	58	51	64	5605	2.416	8.836	0.016	0.741
ID31380	31380	0	0.259	23.336	61.250	0	92	92	5	1	-10921639	57.433	57	53	64	5571	2.398	4.980	0.010	0.481
ID32039	32039	0	0.339	23.658	60.763	0	94	94	5	1	-10921639	58.237	58	53	64	5649	2.453	19.000	0.017	0.809
ID32364	32364	0	0.341	24.314	60.793	0	95	95	5	1	-10921639	58.165	58	53	66	5642	2.569	8.704	0.016	0.703
ID32683	32683	0	0.303	23.646	61.188	0	96	96	5	1	-10921639	57.876	58	52	63	5614	2.497	17.041	0.014	0.623
ID33666	33666	0	0.348	24.833	62.131	0	97	97	5	1	-10921639	58.351	59	52	64	5660	2.305	19.000	0.020	0.999
ID33012	33012	0	0.297	23.544	61.487	0	98	98	5	1	-10921639	58.010	58	52	63	5627	2.172	8.341	0.014	0.726
ID33339	33339	0	0.354	23.933	61.294	0	99	99	5	1	-10921639	58.031	58	51	64	5629	2.374	19.000	0.015	0.735
ID34963	34963	0	0.338	23.713	60.925	0	100	100	5	1	-10921639	58.186	58	53	64	5644	2.186	17.914	0.016	0.843
ID34636	34636	0	0.321	23.869	61.314	0	101	101	5	1	-10921639	57.918	58	52	66	5618	2.448	8.051	0.015	0.701
ID33997	33997	0	0.323	23.769	61.740	0	102	102	5	1	-10921639	57.918	58	52	65	5618	2.414	8.993	0.016	0.767
ID34320	34320	0	0.327	23.721	61.021	0	103	103	5	1	-10921639	57.928	58	50	63	5619	2.579	18.180	0.014	0.609
ID35607	35607	0	0.296	23.179	61.032	0	104	104	5	1	-10921639	57.670	58	53	66	5594	2.267	11.962	0.011	0.547
ID35288	35288	0	0.265	23.948	61.516	0	105	105	5	1	-10921639	57.649	58	52	63	5592	2.301	11.889	0.014	0.701
ID35918	35918	0	0.317	24.050	61.720	0	106	106	5	1	-10921639	57.938	58	52	64	5620	2.254	15.018	0.017	0.843
ID36236	36236	0	0.293	23.907	61.398	0	107	107	5	1	-10921639	58.052	58	52	63	5631	2.261	9.030	0.015	0.772
ID36556	36556	0	0.328	23.801	61.196	0	108	108	5	1	-10921639	57.948	58	52	64	5621	2.555	8.927	0.014	0.638
ID36873	36873	0	0.346	24.329	61.464	0	109	109	5	1	-10921639	58.299	59	53	64	5655	2.359	8.908	0.017	0.837
ID37197	37197	0	0.341	24.383	62.150	0	110	110	5	1	-10921639	57.990	58	51	63	5625	2.404	8.844	0.017	0.790
ID37860	37860	0	0.298	24.162	61.252	0	111	111	5	1	-10921639	57.814	58	51	63	5608	2.302	8.825	0.013	0.646
ID37529	37529	0	0.389	23.743	61.002	0	112	112	5	1	-10921639	58.392	59	52	64	5664	2.473	8.845	0.020	0.910
ID38180	38180	0	0.314	23.594	61.031	0	113	113	5	1	-10921639	58.124	58	52	63	5638	2.093	8.890	0.015	0.838
ID38504	38504	0	0.276	23.987	61.131	0	114	114	5	1	-10921639	57.753	58	52	64	5602	2.282	16.911	0.013	0.629
ID39144	39144	0	0.359	24.624	62.041	0	115	115	5	1	-10921639	58.309	58	52	64	5656	2.242	19.000	0.020	1.005
ID39474	39474	0	0.313	24.101	61.893	0	116	116	5	1	-10921639	57.619	58	50	63	5589	2.369	12.311	0.013	0.626
ID38822	38822	0	0.299	23.608	61.062	0	117	117	5	1	-10921639	58.124	58	53	64	5638	2.200	8.728	0.016	0.818
ID39791	39791	0	0.296	24.178	61.281	0	118	118	5	1	-10921639	58.072	58	51	63	5633	2.333	8.867	0.015	0.747
ID40343	40343	0	0.306	23.681	61.374	0	119	119	5	1	-10921639	58.031	58	53	63	5629	2.387	8.596	0.016	0.776
ID40113	40113	0	0.279	23.484	60.930	0	120	120	5	1	-10921639	57.464	58	52	63	5574	2.546	5.773	0.010	0.434
ID40766	40766	0	0.417	24.143	62.086	0	121	121	5	1	-10921639	57.918	58	50	63	5618	2.641	19.000	0.017	0.747
ID41085	41085	0	0.312	24.082	62.407	0	122	122	5	1	-10921639	57.856	58	50	63	5612	2.541	8.649	0.015	0.682
ID41739	41739	0	0.307	23.736	60.562	0	123	123	5	1	-10921639	57.876	58	53	63	5614	2.351	19.000	0.014	0.697
ID41403	41403	0	0.337	24.408	61.861	0	124	124	5	1	-10921639	57.814	58	50	63	5608	2.501	19.000	0.016	0.733
ID42065	42065	0	0.344	24.330	61.876	0	125	125	5	1	-10921639	57.732	58	51	65	5600	2.477	8.710	0.016	0.731
ID42389	42389	0	0.355	25.043	62.630	0	126	126	5	1	-10921639	57.928	58	51	63	5619	2.395	16.997	0.018	0.863
ID43041	43041	0	0.310	23.214	60.824	0	127	127	5	1	-10921639	57.515	58	51	63	5579	2.332	8.901	0.011	0.535
ID42712	42712	0	0.333	24.241	61.183	0	128	128	5	1	-10921639	58.134	58	49	64	5639	2.290	17.897	0.017	0.831
ID44016	44016	0	0.331	23.749	61.582	0	129	129	5	1	-10921639	57.691	58	51	65	5596	2.316	19.000	0.015	0.756
ID43367	43367	0	0.337	24.196	62.127	0	130	130	5	1	-10921639	57.701	58	50	66	5597	2.814	8.004	0.014	0.565
ID43689	43689	0	0.351	26.544	65.066	0	131	131	5	1	-10921639	57.309	57	51	62	5559	2.270	16.133	0.015	0.725
ID44353	44353	0	0.348	23.550	61.578	0	132	132	5	1	-10921639	57.938	58	51	63	5620	2.609	17.773	0.016	0.678
ID44670	44670	0	0.315	24.946	62.208	0	133	133	5	1	-10921639	58.186	58	52	64	5644	2.167	10.924	0.020	1.059
ID44981	44981	0	0.338	23.779	60.954	0	134	134	5	1	-10921639	58.072	58	52	64	5633	2.355	8.893	0.016	0.769
ID45645	45645	0	0.277	23.596	61.105	0	135	135	5	1	-10921639	57.722	58	53	64	5599	2.085	16.077	0.013	0.697
ID45319	45319	0	0.312	24.125	61.998	0	136	136	5	1	-10921639	57.763	58	53	63	5603	2.344	15.245	0.015	0.707
ID47898	47898	0	0.292	23.914	62.189	0	145	145	5	1	-10921639	57.639	58	49	62	5591	2.283	15.048	0.015	0.725
ID49527	49527	0	0.346	24.519	61.647	0	146	146	5	1	-10921639	57.907	58	52	62	5617	2.194	19.000	0.018	0.934
ID48538	48538	0	0.333	24.132	61.378	0	147	147	5	1	-10921639	57.948	58	52	63	5621	2.113	19.000	0.016	0.846
ID49201	49201	0	0.365	24.389	61.913	0	148	148	5	1	-10921639	57.979	58	51	64	5624	2.415	16.768	0.017	0.821
ID49855	49855	0	0.354	23.562	61.473	0	149	149	5	1	-10921639	57.907	58	52	64	5617	2.492	18.059	0.016	0.725
ID50175	50175	0	0.351	23.825	61.161	0	150	150	5	1	-10921639	57.907	58	53	63	5617	2.161	19.000	0.016	0.822
ID50819	50819	0	0.222	28.000	57.000	0	151	151	5	1	-10921639	57.701	58	54	65	5597	2.199	19.000	0.006	0.307
ID50497	50497	0	0.168	34.674	63.081	0	152	152	5	1	-10921639	55.825	56	49	63	5415	2.350	19.000	0.003	0.154
ID51476	51476	0	0.300	27.726	65.500	0	153	153	5	1	-10921639	57.392	57	53	63	5567	2.069	17.639	0.016	0.891
ID51148	51148	0	0.281	27.457	66.285	0	154	154	5	1	-10921639	56.948	57	53	63	5524	2.365	17.018	0.013	0.611
ID51800	51800	0	0.329	27.037	66.398	0	155	155	5	1	-10921639	56.876	57	51	62	5517	2.509	19.000	0.011	0.495
ID53411	53411	0	0.295	23.105	61.139	0	160	160	5	1	-10921639	57.887	58	50	63	5615	2.331	19.000	0.014	0.668
ID54069	54069	0	0.365	24.075	61.562	0	161	161	5	1	-10921639	57.784	58	51	64	5605	2.762	19.000	0.016	0.665
ID53740	53740	0	0.344	26.525	65.499	0	162	162	5	1	-10921639	57.299	57	51	65	5558	2.484	19.000	0.013	0.580
ID54400	54400	0	0.362	26.978	66.039	0	163	163	5	1	-10921639	57.227	57	52	62	5551	2.266	17.031	0.014	0.686
ID55065	55065	0	0.323	25.984	65.015	0	164	164	5	1	-10921639	57.103	57	52	63	5539	2.485	12.956	0.012	0.537
ID59265	59265	0	0.038	38.172	62.422	0	178	178	5	1	-10921639	54.464	54	51	58	5283	1.627	5.524	-0.001	-0.080
ID59576	59576	0	0.029	37.696	62.116	0	179	179	5	1	-10921639	54.330	55	50	58	5270	1.718	9.763	-0.001	-0.064
ID59904	59904	0	0.023	37.155	62.945	0	180	180	5	1	-10921639	54.485	55	51	58	5285	1.614	19.000	-0.003	-0.206
ID60544	60544	0	0.053	36.885	65.245	0	181	181	5	1	-10921639	60.093	60	56	67	5829	2.000	17.745	-0.003	-0.170
ID60222	60222	0	0.044	38.400	63.960	0	182	182	5	1	-10921639	54.660	54	50	60	5302	1.731	19.000	-4.011E-5	-0.003
ID60859	60859	0	0.028	37.042	64.161	0	183	183	5	1	-10921639	54.402	54	49	59	5277	1.852	2.799	-0.004	-0.208
ID61178	61178	0	0.097	37.330	63.537	0	184	184	5	1	-10921639	54.660	55	50	61	5302	1.887	2.842	-0.001	-0.083
ID62138	62138	0	0.020	37.248	63.944	0	185	185	5	1	-10921639	54.371	54	49	58	5274	2.033	2.000	-0.005	-0.249
ID61494	61494	0	0.283	29.190	54.917	0	186	186	5	1	-10921639	57.639	58	52	63	5591	2.122	8.843	0.012	0.648
ID61806	61806	0	0.308	29.210	50.853	0	187	187	5	1	-10921639	57.361	57	53	64	5564	2.455	17.700	0.012	0.545
ID62758	62758	0	0.335	28.635	49.562	0	188	188	5	1	-10921639	57.175	57	51	63	5546	2.590	13.026	0.011	0.474
ID63087	63087	0	0.323	29.257	55.496	0	189	189	5	1	-10921639	57.856	58	51	64	5612	2.554	8.861	0.014	0.627
ID62447	62447	0	0.337	28.838	55.402	0	190	190	5	1	-10921639	58.320	58	53	65	5657	2.352	19.000	0.015	0.756
ID63399	63399	0	0.399	29.430	53.871	0	191	191	5	1	-10921639	58.402	58	52	64	5665	2.691	8.484	0.018	0.761
ID63728	63728	0	0.388	29.085	50.920	0	192	192	5	1	-10921639	57.928	58	53	65	5619	2.455	14.842	0.014	0.658
ID64043	64043	0	0.420	28.077	48.925	0	193	193	5	1	-10921639	57.907	58	52	64	5617	2.930	19.000	0.014	0.557
ID64664	64664	0	0.345	28.557	49.175	0	194	194	5	1	-10921639	57.268	56	51	67	5555	2.924	14.995	0.009	0.356
ID64352	64352	0	0.374	28.231	49.556	0	195	195	5	1	-10921639	57.887	58	53	66	5615	2.557	17.938	0.013	0.571
ID65302	65302	0	0.395	28.311	49.642	0	196	196	5	1	-10921639	57.753	58	51	67	5602	2.869	16.817	0.012	0.496
ID64981	64981	0	0.370	29.158	50.991	0	197	197	5	1	-10921639	57.887	58	52	65	5615	2.649	19.000	0.013	0.576
ID65928	65928	0	0.388	29.396	51.926	0	198	198	5	1	-10921639	58.299	58	52	67	5655	2.855	16.806	0.016	0.646
ID65613	65613	0	0.363	28.347	49.546	0	199	199	5	1	-10921639	57.680	57	52	66	5595	2.683	14.988	0.010	0.441
ID66238	66238	0	0.299	29.805	55.287	0	200	200	5	1	-10921639	58.289	58	52	65	5654	2.562	9.074	0.016	0.710
ID66549	66549	0	0.365	28.739	49.604	0	201	201	5	1	-10921639	57.649	57	52	65	5592	2.810	15.353	0.010	0.413
ID66848	66848	0	0.437	29.332	51.523	0	202	202	5	1	-10921639	58.485	58	53	66	5673	2.630	15.022	0.017	0.764
ID67463	67463	0	0.330	28.745	55.509	0	203	203	5	1	-10921639	58.062	58	51	68	5632	2.957	6.887	0.012	0.455
ID69964	69964	0	0.329	29.000	51.000	0	212	212	5	1	-10921639	57.691	58	52	64	5596	2.425	17.824	0.013	0.596
ID69658	69658	0	0.369	27.076	46.613	0	213	213	5	1	-10921639	57.454	57	51	64	5573	2.746	8.864	0.016	0.652
ID70903	70903	0	0.326	29.550	54.062	0	214	214	5	1	-10921639	58.258	58	52	67	5651	2.615	19.000	0.017	0.736
ID70592	70592	0	0.325	29.324	54.521	0	215	215	5	1	-10921639	58.124	58	51	64	5638	2.382	9.000	0.013	0.611
ID71220	71220	0	0.345	27.799	57.138	0	216	216	5	1	-10921639	58.381	58	52	64	5663	2.387	16.969	0.012	0.583
ID71535	71535	0	0.339	25.237	62.349	0	217	217	5	1	-10921639	58.031	58	52	63	5629	2.374	12.783	0.018	0.863
ID71848	71848	0	0.327	28.102	56.665	0	218	218	5	1	-10921639	58.000	58	53	65	5626	2.504	17.307	0.009	0.422
ID72162	72162	0	0.340	29.206	54.601	0	219	219	5	1	-10921639	58.320	58	53	66	5657	2.548	11.054	0.014	0.654
ID73728	73728	0	0.314	29.000	55.000	0	225	225	5	1	-10921639	58.804	58	54	67	5704	2.439	8.305	0.016	0.778
ID74357	74357	0	0.421	27.866	57.483	0	226	226	5	1	-10921639	58.969	59	50	66	5720	2.555	15.416	0.014	0.633
ID74046	74046	0	0.465	27.747	56.795	0	227	227	5	1	-10921639	58.969	59	53	65	5720	2.899	16.970	0.016	0.653
ID75592	75592	0	0.526	27.901	56.109	0	228	228	5	1	-10921639	59.732	59	54	66	5794	2.953	17.822	0.021	0.827
ID74667	74667	0	0.593	27.891	56.628	0	229	229	5	1	-10921639	59.732	59	53	69	5794	3.252	17.707	0.019	0.688
ID75902	75902	0	0.579	27.768	56.534	0	230	230	5	1	-10921639	59.825	59	54	70	5803	3.092	17.033	0.020	0.748
ID75290	75290	0	0.614	27.742	56.593	0	231	231	5	1	-10921639	59.804	59	53	68	5801	3.325	19.000	0.020	0.710
ID76207	76207	0	0.667	28.247	56.338	0	232	232	5	1	-10921639	60.258	59	53	71	5845	3.370	8.917	0.026	0.903
ID76517	76517	0	0.709	27.846	57.021	0	233	233	5	1	-10921639	60.072	60	54	69	5827	3.545	19.000	0.025	0.814
ID77159	77159	0	0.696	27.851	56.790	0	234	234	5	1	-10921639	60.392	60	52	69	5858	3.268	19.000	0.026	0.943
ID76828	76828	0	0.646	27.841	56.763	0	235	235	5	1	-10921639	60.093	60	54	69	5829	3.244	17.168	0.024	0.853
ID77773	77773	0	0.709	27.911	56.768	0	236	236	5	1	-10921639	60.124	59	52	70	5832	3.586	17.035	0.025	0.820
ID77250	77250	0	0.685	27.992	56.827	0	237	237	5	1	-10921639	59.948	60	53	69	5815	3.551	17.861	0.024	0.777
ID78084	78084	0	0.675	27.880	56.889	0	238	238	5	1	-10921639	60.289	60	53	69	5848	3.298	5.049	0.024	0.866
ID78711	78711	0	0.616	27.608	57.074	0	239	239	5	1	-10921639	59.825	59	54	69	5803	3.394	5.320	0.021	0.713
ID78401	78401	0	0.682	27.697	56.891	0	240	240	5	1	-10921639	59.948	60	53	70	5815	3.621	5.135	0.023	0.731
ID79016	79016	0	0.639	27.693	57.012	0	241	241	5	1	-10921639	59.969	60	52	69	5817	3.331	5.234	0.023	0.807
ID79325	79325	0	0.655	27.750	57.267	0	242	242	5	1	-10921639	60.000	59	54	69	5820	3.240	4.938	0.023	0.821
ID79940	79940	0	0.651	27.676	56.902	0	243	243	5	1	-10921639	59.938	60	53	69	5814	3.547	4.908	0.021	0.680
ID79632	79632	0	0.698	27.831	56.535	0	244	244	5	1	-10921639	60.340	60	54	70	5853	3.400	5.107	0.025	0.876
ID80557	80557	0	0.648	27.729	56.831	0	245	245	5	1	-10921639	59.887	59	54	68	5809	3.291	5.178	0.022	0.790
ID80254	80254	0	0.635	27.543	57.034	0	246	246	5	1	-10921639	59.845	59	53	69	5805	3.117	5.069	0.022	0.830
ID80873	80873	0	0.646	27.273	57.314	0	247	247	5	1	-10921639	59.897	59	54	69	5810	3.252	4.935	0.022	0.799
ID81184	81184	0	0.653	27.686	56.921	0	248	248	5	1	-10921639	59.990	59	54	70	5819	3.255	19.000	0.023	0.839
ID81491	81491	0	0.638	27.539	56.812	0	249	249	5	1	-10921639	59.825	59	51	70	5803	3.345	5.010	0.022	0.781
ID81974	81974	0	0.642	27.595	56.784	0	250	250	5	1	-10921639	59.825	59	53	68	5803	3.376	16.876	0.021	0.726
ID81811	81811	0	0.636	27.931	56.660	0	251	251	5	1	-10921639	59.969	60	54	68	5817	3.226	17.091	0.021	0.776
ID83053	83053	0	0.645	27.367	56.971	0	252	252	5	1	-10921639	60.031	60	54	68	5823	3.197	4.959	0.023	0.862
ID82427	82427	0	0.597	27.918	57.016	0	253	253	5	1	-10921639	59.959	59	55	68	5816	3.031	19.000	0.021	0.831
ID82741	82741	0	0.575	27.773	57.112	0	254	254	5	1	-10921639	59.722	59	54	68	5793	3.098	19.000	0.019	0.735
ID83670	83670	0	0.583	27.869	56.716	0	255	255	5	1	-10921639	59.866	60	53	68	5807	3.207	5.188	0.020	0.730
ID83982	83982	0	0.563	27.934	56.677	0	256	256	5	1	-10921639	59.753	59	53	68	5796	2.958	19.000	0.018	0.730
ID83365	83365	0	0.530	27.510	57.016	0	257	257	5	1	-10921639	59.474	59	54	67	5769	2.843	5.126	0.018	0.731
ID84301	84301	0	0.598	27.676	57.347	0	258	258	5	1	-10921639	59.784	60	52	69	5799	3.120	5.201	0.021	0.773
ID85237	85237	0	0.577	27.674	56.926	0	259	259	5	1	-10921639	59.711	59	54	67	5792	2.996	5.021	0.020	0.794
ID84927	84927	0	0.552	27.912	56.564	0	260	260	5	1	-10921639	59.629	59	54	67	5784	2.785	19.000	0.020	0.829
ID85548	85548	0	0.591	27.465	57.108	0	261	261	5	1	-10921639	59.639	59	54	68	5785	3.130	16.883	0.021	0.781
ID84614	84614	0	0.520	27.545	57.170	0	262	262	5	1	-10921639	59.309	59	54	68	5753	2.866	4.996	0.018	0.725
ID87128	87128	0	0.518	27.369	57.162	0	263	263	5	1	-10921639	59.175	59	53	68	5740	3.055	4.880	0.015	0.574
ID86812	86812	0	0.546	27.731	56.908	0	264	264	5	1	-10921639	59.134	59	53	67	5736	2.889	5.003	0.019	0.775
ID85858	85858	0	0.541	27.801	56.901	0	265	265	5	1	-10921639	59.351	59	54	67	5757	2.891	19.000	0.018	0.740
ID86501	86501	0	0.598	27.671	56.796	0	266	266	5	1	-10921639	59.433	59	54	70	5765	3.072	2.000	0.020	0.775
ID86179	86179	0	0.566	27.745	56.938	0	267	267	5	1	-10921639	59.052	58	52	68	5728	3.049	5.031	0.019	0.705
ID87749	87749	0	0.539	27.948	56.675	0	268	268	5	1	-10921639	59.227	59	53	67	5745	3.023	4.987	0.018	0.705
ID87437	87437	0	0.511	27.609	57.212	0	269	269	5	1	-10921639	59.165	59	53	65	5739	2.798	5.024	0.017	0.722
ID89283	89283	0	0.583	27.923	56.805	0	270	270	5	1	-10921639	59.206	59	51	67	5743	3.279	5.090	0.019	0.685
ID88964	88964	0	0.581	27.863	57.101	0	271	271	5	1	-10921639	59.567	59	54	67	5778	3.075	17.024	0.021	0.785
ID88053	88053	0	0.601	27.961	56.185	0	272	272	5	1	-10921639	59.835	60	51	68	5804	3.095	5.101	0.025	0.941
ID88359	88359	0	0.555	27.764	56.883	0	273	273	5	1	-10921639	59.464	59	53	68	5768	3.065	4.869	0.020	0.759
ID88661	88661	0	0.571	27.667	56.609	0	274	274	5	1	-10921639	59.536	59	54	67	5775	3.096	16.898	0.020	0.743
ID89903	89903	0	0.541	28.032	56.690	0	275	275	5	1	-10921639	59.206	59	54	67	5743	2.836	5.191	0.019	0.786
ID90219	90219	0	0.613	27.672	56.885	0	276	276	5	1	-10921639	59.660	60	54	68	5787	3.013	6.870	0.022	0.845
ID89593	89593	0	0.644	27.651	56.928	0	277	277	5	1	-10921639	59.639	59	52	69	5785	3.225	5.071	0.022	0.809
ID91149	91149	0	0.631	27.894	56.643	0	278	278	5	1	-10921639	59.433	59	52	68	5765	3.437	5.019	0.021	0.717
ID90523	90523	0	0.588	28.094	56.211	0	279	279	5	1	-10921639	59.608	59	53	67	5782	3.050	8.790	0.024	0.905
ID90841	90841	0	0.577	27.811	56.661	0	280	280	5	1	-10921639	59.670	60	53	68	5788	2.975	19.000	0.021	0.831
ID91466	91466	0	0.492	27.899	56.589	0	281	281	5	1	-10921639	59.454	59	54	67	5767	3.035	19.000	0.016	0.634
ID91767	91767	0	0.530	28.041	56.309	0	282	282	5	1	-10921639	59.979	60	54	68	5818	3.045	8.796	0.022	0.834
ID92381	92381	0	0.539	27.831	56.196	0	283	283	5	1	-10921639	60.237	60	54	68	5843	3.265	19.000	0.022	0.788
ID93901	93901	0	0.532	28.500	55.631	0	284	284	5	1	-10921639	60.268	60	54	67	5846	2.914	19.000	0.023	0.923
ID92685	92685	0	0.514	28.225	56.027	0	285	285	5	1	-10921639	60.000	60	53	69	5820	3.231	8.792	0.021	0.766
ID92079	92079	0	0.539	28.079	56.130	0	286	286	5	1	-10921639	60.206	60	54	68	5840	3.266	19.000	0.023	0.814
ID92992	92992	0	0.515	28.240	55.857	0	287	287	5	1	-10921639	59.649	59	53	67	5786	3.062	19.000	0.019	0.724
ID93297	93297	0	0.610	27.898	56.519	0	288	288	5	1	-10921639	60.000	60	54	70	5820	3.351	19.000	0.020	0.705
ID93601	93601	0	0.554	28.452	55.673	0	289	289	5	1	-10921639	60.072	60	52	67	5827	3.426	19.000	0.022	0.754
ID94516	94516	0	0.578	28.134	56.180	0	290	290	5	1	-10921639	59.969	59	54	69	5817	3.534	19.000	0.023	0.767
ID94820	94820	0	0.515	28.572	55.153	0	291	291	5	1	-10921639	60.165	60	53	67	5836	3.197	8.849	0.027	0.975
ID94207	94207	0	0.579	28.311	55.863	0	292	292	5	1	-10921639	60.113	60	53	68	5831	3.230	8.692	0.023	0.854
ID95758	95758	0	0.523	28.110	56.183	0	293	293	5	1	-10921639	59.763	60	54	66	5797	3.037	8.905	0.020	0.788
ID95444	95444	0	0.539	28.256	56.556	0	294	294	5	1	-10921639	59.866	60	55	68	5807	2.767	19.000	0.021	0.898
ID96071	96071	0	0.598	27.936	56.163	0	295	295	5	1	-10921639	60.072	60	54	67	5827	3.260	5.036	0.023	0.829
ID95125	95125	0	0.580	28.180	56.259	0	296	296	5	1	-10921639	59.701	59	52	67	5791	3.367	8.847	0.023	0.812
ID97006	97006	0	0.538	28.278	56.157	0	297	297	5	1	-10921639	59.680	60	54	67	5789	2.878	19.000	0.021	0.863
ID96386	96386	0	0.486	28.625	55.818	0	298	298	5	1	-10921639	60.031	60	53	67	5823	2.628	8.460	0.024	1.065
ID96691	96691	0	0.564	28.276	56.171	0	299	299	5	1	-10921639	59.629	59	52	67	5784	3.005	19.000	0.021	0.827
ID97317	97317	0	0.530	28.002	56.763	0	300	300	5	1	-10921639	59.691	59	53	67	5790	2.892	19.000	0.019	0.780
ID98236	98236	0	0.511	27.999	56.310	0	301	301	5	1	-10921639	59.897	60	55	67	5810	2.808	19.000	0.022	0.933
ID97625	97625	0	0.507	28.033	56.326	0	302	302	5	1	-10921639	59.474	59	51	67	5769	3.025	19.000	0.019	0.719
ID97935	97935	0	0.576	28.080	56.185	0	303	303	5	1	-10921639	59.814	60	53	66	5802	3.015	5.068	0.023	0.903
ID98840	98840	0	0.606	28.065	56.206	0	304	304	5	1	-10921639	59.732	59	52	69	5794	3.190	19.000	0.023	0.841
ID98537	98537	0	0.511	27.841	56.280	0	305	305	5	1	-10921639	59.464	60	53	66	5768	2.814	5.207	0.020	0.813
ID99150	99150	0	0.521	27.756	56.877	0	306	306	5	1	-10921639	59.299	59	53	68	5752	3.066	19.000	0.018	0.679
ID99462	99462	0	0.566	28.232	56.553	0	307	307	5	1	-10921639	59.649	59	54	66	5786	2.979	19.000	0.021	0.834
ID100093	100093	0	0.190	25.708	65.625	0	308	308	5	1	-10921639	56.165	56	52	62	5448	2.159	5.427	0.004	0.222
ID99771	99771	0	0.535	27.643	56.845	0	309	309	5	1	-10921639	59.227	59	53	67	5745	3.114	17.041	0.018	0.666
ID100483	100483	0	0.615	28.297	56.495	0	310	310	5	1	-10921639	59.660	60	50	67	5787	3.237	19.000	0.024	0.862
ID100459	100459	0	0.540	27.778	56.012	0	311	311	5	1	-10921639	59.619	59	54	68	5783	2.834	17.854	0.022	0.889
ID101020	101020	0	0.463	28.157	56.524	0	312	312	5	1	-10921639	59.206	59	53	67	5743	2.661	19.000	0.017	0.748
ID101960	101960	0	0.609	27.865	56.677	0	313	313	5	1	-10921639	59.567	59	51	67	5778	3.234	17.086	0.021	0.768
ID101333	101333	0	0.554	27.984	56.244	0	314	314	5	1	-10921639	59.495	59	53	67	5771	2.941	8.837	0.021	0.850
ID101646	101646	0	0.580	28.138	56.501	0	315	315	5	1	-10921639	59.371	59	53	67	5759	3.203	19.000	0.019	0.691
ID102271	102271	0	0.547	27.905	56.524	0	316	316	5	1	-10921639	59.392	59	54	68	5761	2.827	19.000	0.018	0.762
ID102590	102590	0	0.577	28.125	56.570	0	317	317	5	1	-10921639	59.485	59	54	67	5770	3.113	5.016	0.020	0.760
ID102909	102909	0	0.610	27.915	56.719	0	318	318	5	1	-10921639	59.722	59	54	66	5793	3.085	16.980	0.023	0.859
ID103224	103224	0	0.559	27.911	56.595	0	319	319	5	1	-10921639	59.041	59	54	66	5727	2.922	5.214	0.018	0.719
ID104183	104183	0	0.591	28.152	56.071	0	320	320	5	1	-10921639	59.320	59	53	66	5754	3.074	8.809	0.023	0.875
ID103545	103545	0	0.540	27.833	56.670	0	321	321	5	1	-10921639	59.041	59	53	67	5727	3.014	16.892	0.020	0.771
ID103865	103865	0	0.620	28.011	56.750	0	322	322	5	1	-10921639	59.351	59	53	67	5757	3.156	19.000	0.022	0.819
ID104496	104496	0	0.564	27.904	56.488	0	323	323	5	1	-10921639	59.124	59	53	67	5735	3.130	4.923	0.022	0.795
ID104818	104818	0	0.572	27.990	56.761	0	324	324	5	1	-10921639	59.010	59	53	67	5724	3.124	19.000	0.019	0.720
ID105147	105147	0	0.579	28.281	56.607	0	325	325	5	1	-10921639	59.165	59	52	69	5739	2.953	19.000	0.020	0.803
ID105453	105453	0	0.521	28.349	56.161	0	326	326	5	1	-10921639	59.330	59	52	66	5755	2.871	19.000	0.023	0.928
ID105767	105767	0	0.515	27.826	56.603	0	327	327	5	1	-10921639	58.701	58	52	66	5694	2.930	5.084	0.016	0.628
ID106403	106403	0	0.546	28.278	56.345	0	328	328	5	1	-10921639	59.299	59	50	67	5752	2.905	19.000	0.022	0.888
ID106084	106084	0	0.584	28.216	56.792	0	329	329	5	1	-10921639	59.227	59	52	68	5745	3.248	19.000	0.020	0.726
ID106731	106731	0	0.218	25.301	65.972	0	330	330	5	1	-10921639	56.062	56	51	61	5438	2.231	8.233	0.007	0.331
ID107042	107042	0	0.571	28.313	56.656	0	331	331	5	1	-10921639	59.340	59	52	66	5756	3.038	16.190	0.021	0.812
ID107359	107359	0	0.543	28.409	56.251	0	332	332	5	1	-10921639	59.526	59	52	66	5774	3.116	19.000	0.023	0.864
ID107675	107675	0	0.586	28.459	55.974	0	333	333	5	1	-10921639	59.515	59	52	67	5773	3.311	5.055	0.023	0.815
ID107998	107998	0	0.587	28.543	55.337	0	334	334	5	1	-10921639	60.186	60	51	67	5838	3.080	8.591	0.031	1.165
ID108311	108311	0	0.532	28.774	52.941	0	335	335	5	1	-10921639	59.443	59	54	71	5766	3.553	8.955	0.027	0.884
ID108629	108629	0	0.519	28.309	56.014	0	336	336	5	1	-10921639	59.320	59	53	67	5754	3.350	19.000	0.021	0.730
ID109280	109280	0	0.194	25.000	65.000	0	337	337	5	1	-10921639	56.165	56	51	62	5448	2.173	4.906	0.005	0.263
ID108945	108945	0	0.542	28.143	55.482	0	338	338	5	1	-10921639	59.856	59	52	70	5806	3.400	8.817	0.028	0.968
ID110216	110216	0	0.567	28.161	56.071	0	339	339	5	1	-10921639	59.773	60	53	68	5798	3.104	19.000	0.026	0.958
ID109583	109583	0	0.562	28.339	55.886	0	340	340	5	1	-10921639	59.567	59	52	67	5778	3.323	19.000	0.024	0.843
ID109897	109897	0	0.557	28.112	55.418	0	341	341	5	1	-10921639	59.753	59	52	69	5796	3.339	8.958	0.028	0.964
ID110533	110533	0	0.584	28.513	55.630	0	342	342	5	1	-10921639	59.845	60	53	67	5805	2.877	19.000	0.027	1.106
ID110848	110848	0	0.531	28.342	56.612	0	343	343	5	1	-10921639	58.856	59	53	65	5709	3.166	17.004	0.018	0.658
ID111156	111156	0	0.534	28.395	55.956	0	344	344	5	1	-10921639	59.454	60	54	67	5767	2.825	19.000	0.024	1.005
ID111471	111471	0	0.587	28.315	56.197	0	345	345	5	1	-10921639	59.670	60	52	68	5788	2.768	19.000	0.026	1.100
ID111786	111786	0	0.529	28.351	56.222	0	346	346	5	1	-10921639	59.309	59	53	67	5753	3.029	19.000	0.023	0.866
ID112100	112100	0	0.548	28.069	56.103	0	347	347	5	1	-10921639	59.320	60	54	68	5754	2.841	17.976	0.024	0.994
ID112411	112411	0	0.597	28.079	56.466	0	348	348	5	1	-10921639	59.557	59	53	67	5777	3.085	8.969	0.025	0.958
ID113044	113044	0	0.585	28.375	56.258	0	349	349	5	1	-10921639	59.392	59	51	68	5761	3.141	19.000	0.025	0.923
ID112728	112728	0	0.553	28.117	56.228	0	350	350	5	1	-10921639	58.990	59	53	65	5722	2.963	8.993	0.023	0.908
ID113675	113675	0	0.593	28.026	56.404	0	351	351	5	1	-10921639	59.371	59	54	66	5759	2.873	19.000	0.026	1.045
ID113361	113361	0	0.582	28.162	56.699	0	352	352	5	1	-10921639	59.072	59	52	67	5730	3.238	19.000	0.022	0.790
ID113996	113996	0	0.597	28.302	56.844	0	353	353	5	1	-10921639	59.351	59	53	66	5757	2.829	19.000	0.024	0.981
ID114308	114308	0	0.641	27.929	56.890	0	354	354	5	1	-10921639	59.371	59	54	66	5759	3.022	19.000	0.025	0.946
ID114939	114939	0	0.607	28.203	56.872	0	355	355	5	1	-10921639	59.062	59	52	68	5729	3.088	19.000	0.022	0.830
ID115253	115253	0	0.523	28.336	56.513	0	356	356	5	1	-10921639	58.753	59	51	66	5699	2.788	17.120	0.021	0.851
ID114625	114625	0	0.618	27.891	56.848	0	357	357	5	1	-10921639	59.072	59	52	67	5730	3.173	17.959	0.023	0.842
ID115560	115560	0	0.614	27.746	57.000	0	358	358	5	1	-10921639	58.866	58	52	67	5710	3.226	19.000	0.021	0.738
ID116188	116188	0	0.598	28.002	57.070	0	359	359	5	1	-10921639	58.948	59	54	66	5718	2.767	8.543	0.023	0.966
ID115870	115870	0	0.616	28.181	57.231	0	360	360	5	1	-10921639	58.856	59	52	65	5709	3.122	19.000	0.023	0.842
ID116817	116817	0	0.581	27.952	57.061	0	361	361	5	1	-10921639	59.093	59	52	66	5732	2.762	5.075	0.023	0.960
ID116508	116508	0	0.584	27.816	56.739	0	362	362	5	1	-10921639	58.794	58	53	67	5703	2.905	17.094	0.021	0.842
ID117135	117135	0	0.603	28.154	57.007	0	363	363	5	1	-10921639	59.010	59	53	66	5724	2.812	17.507	0.025	1.022
ID117458	117458	0	0.632	28.081	56.796	0	364	364	5	1	-10921639	58.979	59	53	68	5721	3.159	4.974	0.024	0.871
ID118096	118096	0	0.569	28.297	56.853	0	365	365	5	1	-10921639	58.680	59	53	65	5692	2.852	17.883	0.022	0.870
ID117775	117775	0	0.557	27.880	56.651	0	366	366	5	1	-10921639	58.907	59	54	66	5714	2.788	17.636	0.021	0.870
ID118413	118413	0	0.607	27.922	56.779	0	367	367	5	1	-10921639	59.031	59	53	66	5726	2.967	19.000	0.024	0.929
ID118726	118726	0	0.672	27.866	57.057	0	368	368	5	1	-10921639	59.052	59	53	67	5728	3.232	5.188	0.026	0.914
ID119044	119044	0	0.641	27.873	56.930	0	369	369	5	1	-10921639	58.825	59	52	69	5706	3.288	19.000	0.022	0.763
ID119361	119361	0	0.623	28.292	57.232	0	370	370	5	1	-10921639	58.825	58	50	67	5706	3.295	17.225	0.023	0.806
ID119668	119668	0	0.653	28.219	56.790	0	371	371	5	1	-10921639	58.907	58	52	68	5714	3.186	17.791	0.024	0.856
ID119985	119985	0	0.678	27.684	57.317	0	372	372	5	1	-10921639	58.856	59	51	69	5709	3.470	16.896	0.024	0.808
ID120304	120304	0	0.663	28.269	56.630	0	373	373	5	1	-10921639	59.062	59	51	67	5729	3.272	17.885	0.024	0.855
ID120623	120623	0	0.665	27.798	57.099	0	374	374	5	1	-10921639	58.928	58	53	68	5716	3.235	19.000	0.024	0.853
ID120798	120798	0	0.668	27.800	56.949	0	375	375	5	1	-10921639	58.990	59	52	68	5722	3.337	5.089	0.023	0.804
ID121255	121255	0	0.630	28.057	56.800	0	376	376	5	1	-10921639	58.588	58	53	66	5683	3.252	17.108	0.023	0.814
ID121569	121569	0	0.651	27.760	57.080	0	377	377	5	1	-10921639	59.021	59	53	67	5725	3.156	17.080	0.025	0.928
ID121887	121887	0	0.636	27.959	56.920	0	378	378	5	1	-10921639	58.546	58	52	66	5679	3.397	19.000	0.022	0.736
ID122208	122208	0	0.612	27.694	56.891	0	379	379	5	1	-10921639	58.784	58	52	67	5702	3.183	19.000	0.023	0.826
ID122515	122515	0	0.663	27.760	57.180	0	380	380	5	1	-10921639	58.876	58	53	68	5711	3.339	19.000	0.025	0.856
ID122833	122833	0	0.620	27.747	57.288	0	381	381	5	1	-10921639	58.701	58	52	68	5694	3.166	4.987	0.023	0.820
ID123457	123457	0	0.624	27.731	57.062	0	382	382	5	1	-10921639	58.660	58	52	67	5690	3.224	16.968	0.021	0.760
ID123143	123143	0	0.640	27.945	56.713	0	383	383	5	1	-10921639	59.010	59	52	69	5724	3.184	19.000	0.024	0.876
ID123772	123772	0	0.610	28.205	57.018	0	384	384	5	1	-10921639	58.474	58	53	67	5672	3.202	19.000	0.021	0.768
ID124087	124087	0	0.629	27.960	56.940	0	385	385	5	1	-10921639	58.732	58	52	68	5697	3.248	19.000	0.023	0.827
ID124721	124721	0	0.660	28.148	57.328	0	386	386	5	1	-10921639	59.206	59	52	66	5743	3.385	19.000	0.027	0.910
ID124407	124407	0	0.563	27.644	57.033	0	387	387	5	1	-10921639	58.649	58	53	67	5689	3.123	19.000	0.021	0.765
ID125047	125047	0	0.580	28.201	57.030	0	388	388	5	1	-10921639	58.670	58	53	69	5691	3.181	19.000	0.022	0.781
ID125356	125356	0	0.660	28.340	56.847	0	389	389	5	1	-10921639	59.010	59	54	69	5724	3.321	17.795	0.025	0.863
ID125670	125670	0	0.622	28.169	56.838	0	390	390	5	1	-10921639	58.763	59	52	68	5700	3.272	17.175	0.022	0.778
ID125981	125981	0	0.613	28.221	56.769	0	391	391	5	1	-10921639	58.928	59	53	67	5716	3.183	17.188	0.024	0.869
ID126306	126306	0	0.645	28.264	56.757	0	392	392	5	1	-10921639	58.753	59	52	67	5699	3.195	17.523	0.025	0.894
ID126615	126615	0	0.609	28.275	56.658	0	393	393	5	1	-10921639	58.629	58	53	68	5687	3.120	19.000	0.023	0.843
ID127571	127571	0	0.605	28.200	57.161	0	394	394	5	1	-10921639	59.010	59	52	68	5724	3.087	19.000	0.025	0.934
ID126934	126934	0	0.617	27.727	57.208	0	395	395	5	1	-10921639	58.763	59	52	67	5700	3.020	19.000	0.024	0.910
ID127251	127251	0	0.566	28.008	56.830	0	396	396	5	1	-10921639	58.649	59	53	65	5689	2.869	16.876	0.022	0.865
ID127887	127887	0	0.600	27.817	56.975	0	397	397	5	1	-10921639	58.660	59	50	67	5690	3.027	17.313	0.024	0.892
ID128527	128527	0	0.626	27.809	56.949	0	398	398	5	1	-10921639	58.876	58	53	68	5711	3.070	17.327	0.025	0.941
ID128201	128201	0	0.585	27.585	57.276	0	399	399	5	1	-10921639	58.577	58	51	66	5682	3.158	16.958	0.022	0.809
ID129153	129153	0	0.540	27.862	57.214	0	400	400	5	1	-10921639	58.660	58	54	65	5690	2.677	19.000	0.022	0.945
ID128837	128837	0	0.618	27.917	57.018	0	401	401	5	1	-10921639	58.753	59	53	67	5699	2.825	19.000	0.024	0.984
ID129473	129473	0	0.536	27.580	56.747	0	402	402	5	1	-10921639	58.351	58	52	67	5660	2.814	18.000	0.020	0.794
ID129791	129791	0	0.550	27.725	56.707	0	403	403	5	1	-10921639	58.619	59	53	66	5686	2.580	5.046	0.024	1.066
ID130425	130425	0	0.553	27.689	57.351	0	404	404	5	1	-10921639	58.309	58	52	67	5656	3.177	16.819	0.021	0.739
ID131044	131044	0	0.529	27.584	57.086	0	405	405	5	1	-10921639	58.278	58	52	65	5653	2.857	16.944	0.020	0.805
ID130107	130107	0	0.632	27.823	57.203	0	406	406	5	1	-10921639	58.670	58	52	66	5691	3.188	5.235	0.023	0.842
ID130733	130733	0	0.632	27.716	57.002	0	407	407	5	1	-10921639	58.701	58	52	66	5694	3.100	19.000	0.024	0.891
ID131681	131681	0	0.641	28.016	56.516	0	408	408	5	1	-10921639	58.948	59	52	65	5718	3.025	17.001	0.027	1.033
ID131362	131362	0	0.571	27.884	57.000	0	409	409	5	1	-10921639	58.443	59	51	65	5669	3.065	17.196	0.022	0.832
ID131995	131995	0	0.584	27.725	57.011	0	410	410	5	1	-10921639	58.577	59	53	66	5682	2.764	19.000	0.024	1.008
ID132936	132936	0	0.563	27.981	56.499	0	411	411	5	1	-10921639	58.649	59	51	65	5689	2.810	8.702	0.025	1.005
ID132309	132309	0	0.536	27.804	56.840	0	412	412	5	1	-10921639	58.464	58	53	65	5671	2.542	19.000	0.022	0.996
ID132626	132626	0	0.508	27.447	57.351	0	413	413	5	1	-10921639	58.052	58	52	65	5631	2.782	17.852	0.018	0.742
ID133264	133264	0	0.549	27.789	56.853	0	414	414	5	1	-10921639	58.567	58	52	66	5681	2.731	19.000	0.022	0.905
ID133579	133579	0	0.595	27.918	56.896	0	415	415	5	1	-10921639	58.639	58	52	66	5688	2.866	5.031	0.023	0.914
ID133887	133887	0	0.612	27.694	56.886	0	416	416	5	1	-10921639	58.887	59	52	66	5712	2.861	17.144	0.026	1.062
ID134205	134205	0	0.577	27.361	57.462	0	417	417	5	1	-10921639	58.557	58	52	67	5680	2.968	19.000	0.022	0.865
ID134517	134517	0	0.585	27.833	56.871	0	418	418	5	1	-10921639	58.443	58	53	66	5669	2.821	19.000	0.023	0.927
ID135143	135143	0	0.648	27.939	56.953	0	419	419	5	1	-10921639	58.856	59	53	67	5709	2.843	5.152	0.026	1.062
ID134824	134824	0	0.546	27.839	56.936	0	420	420	5	1	-10921639	58.320	58	53	66	5657	2.725	18.165	0.022	0.907
ID135451	135451	0	0.537	28.357	56.670	0	421	421	5	1	-10921639	58.268	58	53	65	5652	2.628	16.980	0.021	0.918
ID135766	135766	0	0.561	27.759	57.009	0	422	422	5	1	-10921639	58.278	58	53	66	5653	3.003	16.946	0.021	0.811
ID136076	136076	0	0.476	27.989	56.560	0	423	423	5	1	-10921639	58.309	58	53	64	5656	2.563	19.000	0.019	0.830
ID136383	136383	0	0.537	28.016	56.666	0	424	424	5	1	-10921639	58.216	58	51	67	5647	2.888	19.000	0.020	0.792
ID136692	136692	0	0.540	28.269	56.649	0	425	425	5	1	-10921639	58.258	58	52	65	5651	3.039	17.779	0.019	0.731
ID137009	137009	0	0.509	27.816	56.974	0	426	426	5	1	-10921639	58.062	58	52	65	5632	2.831	16.798	0.019	0.766
ID137317	137317	0	0.518	27.990	56.982	0	427	427	5	1	-10921639	58.031	58	52	65	5629	2.859	17.102	0.019	0.748
ID137631	137631	0	0.502	28.275	56.057	0	428	428	5	1	-10921639	58.144	58	52	65	5640	2.642	19.000	0.019	0.837
ID137945	137945	0	0.515	27.810	57.031	0	429	429	5	1	-10921639	58.175	58	52	66	5643	2.883	19.000	0.019	0.770
ID138251	138251	0	0.494	28.025	56.886	0	430	430	5	1	-10921639	58.196	58	53	63	5645	2.348	19.000	0.020	0.983
ID138562	138562	0	0.528	28.191	56.852	0	431	431	5	1	-10921639	57.990	58	52	64	5625	2.767	17.806	0.020	0.812
ID138877	138877	0	0.502	27.905	56.962	0	432	432	5	1	-10921639	58.072	58	53	65	5633	2.777	19.000	0.019	0.800
ID139191	139191	0	0.497	27.746	56.577	0	433	433	5	1	-10921639	58.113	58	53	64	5637	2.738	19.000	0.019	0.783
ID139494	139494	0	0.533	27.846	56.699	0	434	434	5	1	-10921639	58.093	58	52	64	5635	2.712	17.863	0.020	0.849
ID139807	139807	0	0.460	28.373	56.721	0	435	435	5	1	-10921639	57.722	58	52	63	5599	2.601	17.175	0.016	0.708
ID140120	140120	0	0.474	27.508	56.548	0	436	436	5	1	-10921639	58.124	58	53	64	5638	2.425	19.000	0.020	0.927
ID140749	140749	0	0.556	27.914	56.637	0	437	437	5	1	-10921639	58.299	58	52	65	5655	2.884	16.885	0.021	0.835
ID141061	141061	0	0.501	28.117	56.507	0	438	438	5	1	-10921639	58.072	58	53	65	5633	2.639	19.000	0.018	0.798
ID140433	140433	0	0.446	27.677	56.611	0	439	439	5	1	-10921639	57.722	57	51	64	5599	2.775	19.000	0.016	0.658
ID141686	141686	0	0.483	28.118	56.198	0	440	440	5	1	-10921639	58.062	58	51	67	5632	2.968	19.000	0.020	0.760
ID141373	141373	0	0.442	28.001	56.445	0	441	441	5	1	-10921639	57.784	58	53	64	5605	2.567	15.139	0.019	0.839
ID142315	142315	0	0.508	27.955	56.489	0	442	442	5	1	-10921639	58.289	58	53	64	5654	2.814	9.043	0.024	0.951
ID142002	142002	0	0.517	27.867	56.799	0	443	443	5	1	-10921639	57.969	58	53	64	5623	2.714	19.000	0.018	0.757
ID142640	142640	0	0.548	28.426	55.897	0	444	444	5	1	-10921639	58.381	58	52	66	5663	3.101	17.173	0.023	0.855
ID142965	142965	0	0.501	28.088	56.555	0	445	445	5	1	-10921639	57.979	58	51	65	5624	2.879	19.000	0.018	0.700
ID143284	143284	0	0.517	28.271	55.870	0	446	446	5	1	-10921639	58.526	59	51	67	5677	3.035	19.000	0.023	0.854
ID143597	143597	0	0.556	28.107	55.158	0	447	447	5	1	-10921639	58.588	58	52	68	5683	3.181	8.730	0.028	1.003
ID143926	143926	0	0.496	28.548	55.451	0	448	448	5	1	-10921639	58.649	59	53	65	5689	2.602	8.792	0.027	1.183
ID144244	144244	0	0.548	28.058	56.321	0	449	449	5	1	-10921639	58.402	59	51	65	5665	2.904	8.778	0.026	1.003
ID144562	144562	0	0.537	27.671	55.764	0	450	450	5	1	-10921639	58.320	58	51	66	5657	3.157	19.000	0.023	0.828
ID145202	145202	0	0.450	27.524	56.055	0	451	451	5	1	-10921639	58.165	58	52	68	5642	2.783	8.882	0.021	0.877
ID144880	144880	0	0.538	27.548	56.535	0	452	452	5	1	-10921639	57.856	57	52	65	5612	3.069	19.000	0.019	0.697
ID145519	145519	0	0.482	27.762	56.395	0	453	453	5	1	-10921639	58.000	58	52	65	5626	2.814	19.000	0.020	0.793
ID145832	145832	0	0.502	27.671	56.634	0	454	454	5	1	-10921639	57.969	58	52	65	5623	2.852	14.974	0.018	0.737
ID146145	146145	0	0.514	27.882	56.315	0	455	455	5	1	-10921639	58.010	57	53	65	5627	2.834	11.030	0.023	0.913
ID147094	147094	0	0.581	27.831	55.742	0	456	456	5	1	-10921639	58.371	58	53	65	5662	2.927	19.000	0.026	1.004
ID146458	146458	0	0.551	27.707	56.658	0	457	457	5	1	-10921639	58.072	58	52	65	5633	2.781	17.018	0.021	0.842
ID146777	146777	0	0.525	27.943	56.335	0	458	458	5	1	-10921639	58.124	58	50	66	5638	3.042	8.807	0.022	0.811
ID147410	147410	0	0.524	27.868	55.832	0	459	459	5	1	-10921639	58.144	58	53	65	5640	2.693	19.000	0.024	1.001
ID147733	147733	0	0.525	28.093	56.506	0	460	460	5	1	-10921639	57.959	58	53	64	5622	2.673	18.096	0.020	0.871
ID149009	149009	0	0.519	27.759	56.041	0	461	461	5	1	-10921639	57.887	58	52	66	5615	2.734	19.000	0.022	0.904
ID148059	148059	0	0.518	27.733	56.149	0	462	462	5	1	-10921639	58.021	58	52	63	5628	2.657	19.000	0.024	1.029
ID148378	148378	0	0.560	27.819	56.537	0	463	463	5	1	-10921639	57.948	58	53	66	5621	2.973	17.780	0.022	0.826
ID148693	148693	0	0.493	27.916	56.138	0	464	464	5	1	-10921639	58.052	58	53	64	5631	2.694	8.830	0.022	0.930
ID149328	149328	0	0.469	27.723	56.479	0	465	465	5	1	-10921639	57.629	57	53	64	5590	2.811	17.218	0.019	0.772
ID149973	149973	0	0.480	27.909	56.582	0	466	466	5	1	-10921639	57.969	58	52	65	5623	2.535	19.000	0.019	0.869
ID149653	149653	0	0.522	27.912	56.603	0	467	467	5	1	-10921639	58.103	58	52	65	5636	2.547	19.000	0.023	1.004
ID150289	150289	0	0.505	27.844	56.339	0	468	468	5	1	-10921639	57.742	58	52	64	5601	2.728	17.499	0.021	0.877
ID151247	151247	0	0.527	27.729	56.295	0	469	469	5	1	-10921639	57.897	58	51	66	5616	2.924	17.027	0.022	0.859
ID150612	150612	0	0.535	27.904	55.923	0	470	470	5	1	-10921639	58.021	58	53	65	5628	2.814	16.981	0.024	0.953
ID150926	150926	0	0.473	28.050	55.624	0	471	471	5	1	-10921639	57.763	58	52	64	5603	2.772	19.000	0.021	0.873
ID151892	151892	0	0.493	27.974	56.286	0	472	472	5	1	-10921639	57.619	58	50	64	5589	2.974	19.000	0.020	0.765
ID152531	152531	0	0.484	27.947	56.021	0	473	473	5	1	-10921639	57.722	57	53	63	5599	2.641	17.955	0.021	0.911
ID151568	151568	0	0.493	28.036	56.272	0	474	474	5	1	-10921639	57.670	58	51	65	5594	2.801	17.912	0.021	0.864
ID152211	152211	0	0.523	28.627	56.098	0	475	475	5	1	-10921639	58.278	58	53	63	5653	2.569	19.000	0.026	1.166
ID152853	152853	0	0.489	27.905	56.164	0	476	476	5	1	-10921639	57.670	58	50	64	5594	2.813	17.018	0.021	0.826
ID153176	153176	0	0.521	27.701	56.284	0	477	477	5	1	-10921639	57.969	58	52	66	5623	2.863	19.000	0.024	0.945
ID153498	153498	0	0.575	28.019	56.418	0	478	478	5	1	-10921639	57.938	58	53	64	5620	2.764	8.687	0.025	1.016
ID154145	154145	0	0.522	27.900	56.165	0	479	479	5	1	-10921639	57.526	57	50	65	5580	3.038	18.158	0.020	0.724
ID153817	153817	0	0.536	27.861	56.465	0	480	480	5	1	-10921639	57.691	58	51	64	5596	2.826	19.000	0.022	0.860
ID154469	154469	0	0.500	28.044	56.215	0	481	481	5	1	-10921639	57.557	57	52	64	5583	2.712	8.660	0.021	0.873
ID154789	154789	0	0.506	27.735	55.937	0	482	482	5	1	-10921639	57.670	57	52	64	5594	2.688	8.958	0.021	0.894
ID155105	155105	0	0.497	28.283	55.946	0	483	483	5	1	-10921639	57.536	58	50	64	5581	2.840	19.000	0.022	0.856
ID155427	155427	0	0.525	27.556	56.295	0	484	484	5	1	-10921639	57.629	57	51	66	5590	2.927	19.000	0.022	0.865
ID155744	155744	0	0.556	27.888	56.010	0	485	485	5	1	-10921639	57.814	57	52	64	5608	2.770	18.191	0.025	1.013
ID156706	156706	0	0.534	27.993	56.278	0	486	486	5	1	-10921639	57.608	58	52	65	5588	2.718	8.329	0.023	0.934
ID156074	156074	0	0.528	28.309	56.433	0	487	487	5	1	-10921639	57.639	58	53	64	5591	2.693	19.000	0.023	0.942
ID156392	156392	0	0.513	27.903	56.372	0	488	488	5	1	-10921639	57.505	57	52	65	5578	2.818	19.000	0.019	0.763
ID157031	157031	0	0.500	28.049	56.460	0	489	489	5	1	-10921639	57.412	57	52	63	5569	2.741	19.000	0.020	0.815
ID157353	157353	0	0.570	28.127	56.218	0	490	490	5	1	-10921639	57.670	57	50	64	5594	2.860	8.867	0.024	0.954
ID157981	157981	0	0.474	28.378	56.405	0	491	491	5	1	-10921639	57.299	57	51	64	5558	2.869	19.000	0.020	0.784
ID157667	157667	0	0.491	28.015	56.219	0	492	492	5	1	-10921639	57.639	58	50	63	5591	2.429	19.000	0.022	1.021
ID158301	158301	0	0.516	28.165	56.704	0	493	493	5	1	-10921639	57.216	57	52	64	5550	2.766	17.051	0.020	0.799
ID158611	158611	0	0.496	28.233	56.380	0	494	494	5	1	-10921639	57.175	57	53	63	5546	2.602	19.000	0.021	0.918
ID158934	158934	0	0.583	28.008	56.147	0	495	495	5	1	-10921639	57.598	58	52	64	5587	2.764	19.000	0.026	1.039
ID159254	159254	0	0.491	27.852	56.676	0	496	496	5	1	-10921639	57.299	57	50	64	5558	2.792	10.829	0.020	0.794
ID159573	159573	0	0.482	28.026	56.329	0	497	497	5	1	-10921639	57.134	57	51	65	5542	2.668	8.647	0.020	0.821
ID159895	159895	0	0.497	28.248	56.264	0	498	498	5	1	-10921639	57.320	57	52	64	5560	2.552	17.305	0.021	0.944
ID160536	160536	0	0.529	28.087	56.597	0	499	499	5	1	-10921639	57.155	57	50	64	5544	2.956	19.000	0.020	0.759
ID160213	160213	0	0.520	27.652	56.431	0	500	500	5	1	-10921639	57.175	57	51	65	5546	2.926	8.460	0.021	0.789
ID161165	161165	0	0.582	28.005	56.330	0	501	501	5	1	-10921639	57.649	57	52	64	5592	2.724	18.005	0.025	1.041
ID160852	160852	0	0.471	28.285	56.460	0	502	502	5	1	-10921639	57.113	57	52	63	5540	2.541	5.793	0.020	0.873
ID161485	161485	0	0.529	28.066	56.230	0	503	503	5	1	-10921639	57.320	57	49	63	5560	2.741	19.000	0.022	0.890
ID162125	162125	0	0.527	27.971	56.035	0	504	504	5	1	-10921639	57.258	57	52	67	5554	2.717	19.000	0.022	0.887
ID161806	161806	0	0.451	28.428	56.392	0	505	505	5	1	-10921639	57.041	57	50	63	5533	2.731	19.000	0.021	0.842
ID162442	162442	0	0.454	28.580	56.378	0	506	506	5	1	-10921639	57.216	57	51	63	5550	2.751	19.000	0.021	0.837
ID162766	162766	0	0.492	27.938	56.366	0	507	507	5	1	-10921639	57.000	57	51	63	5529	2.626	19.000	0.021	0.877
ID163083	163083	0	0.541	27.757	56.161	0	508	508	5	1	-10921639	57.268	57	52	63	5555	2.576	8.920	0.024	1.024
ID163398	163398	0	0.490	28.277	56.349	0	509	509	5	1	-10921639	57.041	57	50	64	5533	2.757	8.749	0.021	0.834
ID163710	163710	0	0.514	28.148	56.381	0	510	510	5	1	-10921639	57.268	57	52	63	5555	2.616	19.000	0.023	0.980
ID164032	164032	0	0.523	27.861	55.909	0	511	511	5	1	-10921639	57.340	57	52	64	5562	2.598	19.000	0.023	1.000
ID164347	164347	0	0.489	28.138	56.616	0	512	512	5	1	-10921639	56.979	57	52	63	5527	2.716	5.056	0.020	0.835
ID164989	164989	0	0.492	28.021	56.199	0	513	513	5	1	-10921639	57.093	57	52	62	5538	2.517	8.782	0.022	0.977
ID164668	164668	0	0.512	28.162	56.308	0	514	514	5	1	-10921639	57.000	57	51	64	5529	2.821	5.079	0.020	0.792
ID165304	165304	0	0.498	27.908	56.289	0	515	515	5	1	-10921639	57.144	57	52	63	5543	2.622	19.000	0.022	0.930
ID165622	165622	0	0.487	27.957	56.219	0	516	516	5	1	-10921639	57.041	57	51	62	5533	2.622	19.000	0.021	0.898
ID165942	165942	0	0.562	28.159	56.310	0	517	517	5	1	-10921639	57.330	57	51	64	5561	2.879	19.000	0.025	0.966
ID166265	166265	0	0.540	28.274	55.657	0	518	518	5	1	-10921639	57.103	57	52	64	5539	2.473	8.923	0.024	1.096
ID166680	166680	0	0.458	28.263	56.237	0	519	519	5	1	-10921639	57.082	57	52	62	5537	2.281	10.912	0.022	1.098
ID166624	166624	0	0.438	28.143	55.904	0	520	520	5	1	-10921639	56.897	57	51	62	5519	2.293	17.080	0.020	0.974
ID167222	167222	0	0.485	28.221	56.156	0	521	521	5	1	-10921639	56.794	57	49	63	5509	2.769	19.000	0.021	0.833
ID167538	167538	0	0.456	27.889	55.803	0	522	522	5	1	-10921639	56.753	56	50	64	5505	2.345	19.000	0.021	0.989
ID168493	168493	0	0.459	28.470	56.566	0	523	523	5	1	-10921639	56.732	57	52	62	5503	2.430	14.922	0.017	0.782
ID167859	167859	0	0.464	28.046	56.369	0	524	524	5	1	-10921639	56.897	57	52	63	5519	2.523	19.000	0.022	0.965
ID168168	168168	0	0.511	27.780	55.986	0	525	525	5	1	-10921639	56.804	57	51	63	5510	2.625	17.531	0.021	0.909
ID170257	170257	0	0.503	27.879	56.597	0	526	526	5	1	-10921639	56.959	57	52	63	5525	2.371	8.892	0.022	1.021
ID168813	168813	0	0.492	28.091	55.911	0	527	527	5	1	-10921639	56.948	57	52	64	5524	2.631	19.000	0.022	0.930
ID169132	169132	0	0.442	27.564	55.934	0	528	528	5	1	-10921639	56.680	57	50	64	5498	2.531	8.222	0.019	0.853
ID170087	170087	0	0.466	27.930	55.454	0	529	529	5	1	-10921639	56.814	57	50	61	5511	2.270	8.781	0.022	1.094
ID169452	169452	0	0.441	28.109	56.319	0	530	530	5	1	-10921639	56.773	57	52	61	5507	2.248	8.912	0.022	1.074
ID169769	169769	0	0.474	27.961	56.057	0	531	531	5	1	-10921639	56.866	57	52	63	5516	2.344	8.774	0.022	1.037
ID170731	170731	0	0.467	28.043	56.058	0	532	532	5	1	-10921639	56.680	57	52	63	5498	2.392	19.000	0.021	0.952
ID171051	171051	0	0.430	27.897	56.828	0	533	533	5	1	-10921639	56.392	56	51	63	5470	2.452	19.000	0.017	0.750
ID172363	172363	0	0.473	28.283	55.814	0	534	534	5	1	-10921639	56.629	57	50	63	5493	2.678	18.350	0.020	0.813
ID171377	171377	0	0.463	27.956	56.370	0	535	535	5	1	-10921639	56.959	57	52	62	5525	2.231	14.970	0.023	1.124
ID171707	171707	0	0.443	28.101	56.233	0	536	536	5	1	-10921639	56.454	56	50	62	5476	2.500	19.000	0.019	0.832
ID172036	172036	0	0.447	28.229	56.140	0	537	537	5	1	-10921639	56.711	57	50	62	5501	2.521	8.969	0.021	0.908
ID172679	172679	0	0.421	28.086	56.659	0	538	538	5	1	-10921639	56.495	56	51	62	5480	2.454	17.084	0.017	0.747
ID173331	173331	0	0.451	27.878	56.635	0	539	539	5	1	-10921639	56.784	57	52	62	5508	2.328	17.795	0.019	0.926
ID173008	173008	0	0.393	28.106	55.762	0	540	540	5	1	-10921639	56.361	56	51	63	5467	2.497	18.168	0.017	0.760
ID173663	173663	0	0.407	28.195	56.080	0	541	541	5	1	-10921639	56.443	56	50	62	5475	2.610	19.000	0.017	0.740
ID173989	173989	0	0.375	28.284	56.094	0	542	542	5	1	-10921639	56.402	56	51	63	5471	2.633	17.859	0.016	0.659
ID174651	174651	0	0.381	27.902	56.221	0	543	543	5	1	-10921639	56.454	56	52	64	5476	2.394	8.257	0.018	0.824
ID174316	174316	0	0.397	28.217	56.457	0	544	544	5	1	-10921639	56.351	56	50	63	5466	2.533	13.062	0.016	0.685
ID174975	174975	0	0.422	27.602	56.261	0	545	545	5	1	-10921639	56.557	56	51	63	5486	2.685	19.000	0.019	0.805
ID175627	175627	0	0.396	27.908	56.042	0	546	546	5	1	-10921639	56.299	56	52	64	5461	2.492	18.048	0.015	0.671
ID175950	175950	0	0.466	27.942	55.871	0	547	547	5	1	-10921639	56.680	57	51	64	5498	2.782	8.753	0.018	0.738
ID175299	175299	0	0.402	27.954	55.801	0	548	548	5	1	-10921639	56.278	56	52	63	5459	2.392	19.000	0.016	0.728
ID176603	176603	0	0.445	27.597	55.601	0	549	549	5	1	-10921639	56.639	57	51	63	5494	2.631	8.630	0.018	0.742
ID176272	176272	0	0.375	28.256	55.679	0	550	550	5	1	-10921639	56.351	56	51	63	5466	2.462	18.046	0.016	0.721
ID177262	177262	0	0.366	27.922	56.385	0	551	551	5	1	-10921639	56.412	56	51	61	5472	2.286	13.131	0.015	0.744
ID176792	176792	0	0.443	28.094	56.350	0	552	552	5	1	-10921639	56.629	57	50	63	5493	2.682	5.059	0.018	0.764
ID177587	177587	0	0.417	27.862	55.750	0	553	553	5	1	-10921639	56.567	57	51	64	5487	2.606	18.338	0.019	0.819
ID177910	177910	0	0.366	27.937	55.892	0	554	554	5	1	-10921639	56.402	56	52	64	5471	2.503	19.000	0.016	0.691
ID178238	178238	0	0.345	27.962	56.414	0	555	555	5	1	-10921639	56.289	56	52	62	5460	2.578	19.000	0.014	0.613
ID178567	178567	0	0.380	28.243	55.904	0	556	556	5	1	-10921639	56.330	56	51	62	5464	2.414	19.000	0.016	0.735
ID179223	179223	0	0.386	27.952	56.121	0	557	557	5	1	-10921639	56.299	56	51	62	5461	2.255	19.000	0.016	0.809
ID179560	179560	0	0.371	28.122	56.352	0	558	558	5	1	-10921639	56.402	56	51	61	5471	2.163	8.522	0.018	0.902
ID178895	178895	0	0.431	28.040	56.163	0	559	559	5	1	-10921639	56.680	57	50	61	5498	2.378	8.752	0.020	0.931
ID179882	179882	0	0.385	27.733	56.795	0	560	560	5	1	-10921639	56.351	56	52	61	5466	2.236	16.751	0.015	0.734
ID180214	180214	0	0.284	27.866	55.777	0	561	561	5	1	-10921639	55.938	56	50	62	5426	2.258	8.735	0.012	0.571
ID180545	180545	0	0.343	28.321	56.756	0	562	562	5	1	-10921639	56.052	56	50	62	5437	2.468	19.000	0.011	0.480
ID180873	180873	0	0.344	27.630	56.238	0	563	563	5	1	-10921639	56.165	56	51	61	5448	2.239	19.000	0.014	0.692
ID181200	181200	0	0.319	28.178	56.086	0	564	564	5	1	-10921639	56.155	56	51	63	5447	2.404	5.005	0.013	0.605
ID181860	181860	0	0.402	28.227	56.573	0	565	565	5	1	-10921639	56.526	57	51	62	5483	2.314	19.000	0.016	0.774
ID181531	181531	0	0.366	28.038	56.371	0	566	566	5	1	-10921639	56.402	56	51	62	5471	2.348	19.000	0.018	0.835
ID182526	182526	0	0.366	27.910	56.274	0	567	567	5	1	-10921639	56.505	57	48	61	5481	2.166	8.743	0.019	0.962
ID182196	182196	0	0.351	28.016	56.277	0	568	568	5	1	-10921639	56.062	56	50	61	5438	2.254	19.000	0.013	0.650
ID183524	183524	0	0.372	28.371	56.507	0	569	569	5	1	-10921639	56.144	56	50	63	5446	2.727	17.359	0.012	0.470
ID182857	182857	0	0.387	27.901	55.988	0	570	570	5	1	-10921639	56.216	56	51	62	5453	2.386	18.003	0.016	0.726
ID183192	183192	0	0.366	28.096	55.828	0	571	571	5	1	-10921639	56.340	56	51	63	5465	2.291	8.728	0.016	0.769
ID183857	183857	0	0.383	28.037	56.023	0	572	572	5	1	-10921639	56.402	56	50	63	5471	2.396	19.000	0.016	0.721
ID184540	184540	0	0.378	28.057	55.885	0	573	573	5	1	-10921639	56.649	57	52	61	5495	2.332	19.000	0.017	0.832
ID185210	185210	0	0.340	27.666	55.970	0	574	574	5	1	-10921639	56.402	56	50	63	5471	2.507	19.000	0.015	0.659
ID184197	184197	0	0.358	27.907	55.492	0	575	575	5	1	-10921639	56.227	56	51	61	5454	2.409	8.454	0.015	0.700
ID185544	185544	0	0.329	28.055	56.025	0	576	576	5	1	-10921639	56.216	56	51	62	5453	2.310	17.317	0.013	0.644
ID184871	184871	0	0.336	28.268	56.196	0	577	577	5	1	-10921639	56.340	56	51	61	5465	2.291	19.000	0.015	0.706
ID185870	185870	0	0.356	27.951	56.635	0	578	578	5	1	-10921639	55.928	56	50	61	5425	2.522	17.188	0.012	0.507
ID186862	186862	0	0.356	28.070	56.354	0	579	579	5	1	-10921639	56.351	56	50	61	5466	2.296	17.884	0.015	0.717
ID186199	186199	0	0.354	28.006	56.309	0	580	580	5	1	-10921639	56.186	56	51	63	5450	2.655	18.227	0.016	0.669
ID186529	186529	0	0.411	28.297	56.376	0	581	581	5	1	-10921639	56.505	56	52	62	5481	2.350	8.982	0.018	0.858
ID187195	187195	0	0.358	28.480	56.048	0	582	582	5	1	-10921639	56.423	56	51	62	5473	2.453	17.917	0.016	0.703
ID187527	187527	0	0.288	28.127	55.699	0	583	583	5	1	-10921639	56.062	56	50	61	5438	2.020	19.000	0.012	0.657
ID187865	187865	0	0.338	28.367	56.788	0	584	584	5	1	-10921639	56.237	56	52	63	5455	2.406	16.964	0.014	0.631
ID188209	188209	0	0.360	28.066	55.999	0	585	585	5	1	-10921639	56.412	56	51	62	5472	2.357	19.000	0.016	0.776
ID188611	188611	0	0.280	27.777	56.173	0	586	586	5	1	-10921639	55.804	56	51	61	5413	2.178	19.000	0.010	0.503
ID188612	188612	0	0.353	27.587	56.080	0	587	587	5	1	-10921639	56.196	56	51	63	5451	2.486	17.614	0.013	0.597
ID189197	189197	0	0.318	27.778	56.410	0	588	588	5	1	-10921639	56.103	56	51	63	5442	2.417	19.000	0.013	0.611
ID189523	189523	0	0.307	27.410	56.486	0	589	589	5	1	-10921639	55.856	56	51	63	5418	2.394	17.376	0.011	0.527
ID189861	189861	0	0.354	27.514	55.870	0	590	590	5	1	-10921639	56.330	56	51	61	5464	2.290	5.082	0.015	0.744
ID190842	190842	0	0.316	27.949	56.120	0	591	591	5	1	-10921639	56.082	56	51	61	5440	2.276	14.873	0.012	0.577
ID190190	190190	0	0.314	26.863	56.821	0	592	592	5	1	-10921639	55.825	56	51	61	5415	2.341	17.223	0.011	0.524
ID190513	190513	0	0.370	27.967	55.885	0	593	593	5	1	-10921639	56.649	57	52	62	5495	2.376	17.800	0.017	0.806
ID191486	191486	0	0.350	27.394	56.421	0	594	594	5	1	-10921639	55.856	56	49	62	5418	2.437	19.000	0.013	0.599
ID192135	192135	0	0.283	27.676	56.174	0	595	595	5	1	-10921639	55.969	56	51	62	5429	2.329	9.087	0.012	0.559
ID191169	191169	0	0.319	27.422	56.159	0	596	596	5	1	-10921639	55.670	55	51	62	5400	2.486	19.000	0.011	0.504
ID191813	191813	0	0.372	27.847	55.717	0	597	597	5	1	-10921639	56.062	56	49	62	5438	2.410	8.690	0.013	0.600
ID192607	192607	0	0.303	27.990	56.369	0	598	598	5	1	-10921639	56.186	56	51	62	5450	2.563	19.000	0.014	0.599
ID192476	192476	0	0.326	28.033	55.460	0	599	599	5	1	-10921639	56.247	56	51	61	5456	2.291	10.899	0.013	0.642
ID1868	1868	1	0.255	207.836	50.832	0	0	0	5	1	-10921639	55.835	56	51	61	5416	2.149	5.193	0.009	0.444
ID2183	2183	1	0.247	208.568	51.100	0	1	1	5	1	-10921639	55.959	56	51	61	5428	2.000	8.865	0.010	0.578
ID1542	1542	1	0.186	209.425	51.147	0	2	2	5	1	-10921639	55.660	56	52	60	5399	1.925	8.199	0.006	0.360
ID1203	1203	1	0.252	208.884	50.779	0	3	3	5	1	-10921639	55.918	56	51	64	5424	1.972	4.835	0.009	0.511
ID3802	3802	1	0.242	208.677	50.833	0	4	4	5	1	-10921639	55.660	56	51	61	5399	2.345	4.926	0.008	0.361
ID2497	2497	1	0.260	206.852	50.114	0	5	5	5	1	-10921639	56.000	56	51	62	5432	2.305	18.084	0.008	0.405
ID3164	3164	1	0.261	207.286	50.674	0	6	6	5	1	-10921639	55.948	56	49	60	5427	2.167	5.559	0.009	0.484
ID2834	2834	1	0.281	207.093	50.710	0	7	7	5	1	-10921639	56.165	56	51	62	5448	2.192	19.000	0.010	0.513
ID4123	4123	1	0.222	208.518	50.685	0	8	8	5	1	-10921639	55.722	56	51	61	5405	2.317	4.365	0.006	0.308
ID3486	3486	1	0.254	207.816	50.639	0	9	9	5	1	-10921639	56.041	56	52	63	5436	2.051	9.037	0.010	0.559
ID5420	5420	1	0.266	207.763	50.650	0	10	10	5	1	-10921639	56.000	56	52	61	5432	1.887	19.000	0.009	0.550
ID4778	4778	1	0.232	208.517	50.804	0	11	11	5	1	-10921639	55.670	56	51	60	5400	2.024	19.000	0.008	0.412
ID4450	4450	1	0.235	208.332	51.285	0	12	12	5	1	-10921639	55.938	56	50	60	5426	1.999	5.582	0.009	0.480
ID5744	5744	1	0.209	206.315	50.087	0	13	13	5	1	-10921639	55.794	56	52	61	5412	2.056	7.712	0.007	0.357
ID5094	5094	1	0.191	209.435	51.126	0	14	14	5	1	-10921639	55.753	56	51	60	5408	2.102	19.000	0.005	0.289
ID6075	6075	1	0.230	208.363	50.855	0	15	15	5	1	-10921639	56.299	56	52	61	5461	1.921	19.000	0.010	0.577
ID7064	7064	1	0.251	208.812	50.860	0	16	16	5	1	-10921639	56.052	56	51	62	5437	2.148	8.779	0.008	0.418
ID7389	7389	1	0.277	208.298	50.483	0	17	17	5	1	-10921639	57.124	57	53	63	5541	2.017	18.038	0.014	0.801
ID6405	6405	1	0.318	210.537	48.834	0	18	18	5	1	-10921639	57.485	58	52	62	5576	2.107	15.653	0.012	0.657
ID6734	6734	1	0.378	209.166	49.192	0	19	19	5	1	-10921639	58.196	58	54	63	5645	1.812	8.949	0.020	1.257
ID7713	7713	1	0.278	210.274	49.044	0	20	20	5	1	-10921639	57.392	57	53	61	5567	1.812	17.862	0.014	0.851
ID8030	8030	1	0.336	205.823	43.724	0	21	21	5	1	-10921639	57.969	58	53	64	5623	2.133	17.132	0.014	0.748
ID8680	8680	1	0.355	204.588	43.433	0	22	22	5	1	-10921639	57.969	58	52	64	5623	2.527	8.966	0.013	0.584
ID8355	8355	1	0.331	206.152	43.832	0	23	23	5	1	-10921639	57.784	57	54	63	5605	2.185	17.789	0.012	0.637
ID9653	9653	1	0.305	205.569	43.623	0	24	24	5	1	-10921639	57.443	57	52	64	5572	2.309	19.000	0.010	0.489
ID9335	9335	1	0.248	204.544	43.152	0	25	25	5	1	-10921639	57.412	57	52	64	5569	2.281	11.178	0.010	0.482
ID10314	10314	1	0.306	205.742	44.498	0	26	26	5	1	-10921639	57.557	57	53	64	5583	2.175	17.146	0.009	0.467
ID9027	9027	1	0.269	210.067	49.580	0	27	27	5	1	-10921639	56.928	57	52	62	5522	2.068	19.000	0.009	0.512
ID9992	9992	1	0.309	205.983	45.046	0	28	28	5	1	-10921639	57.763	58	54	63	5603	2.009	8.806	0.014	0.811
ID10979	10979	1	0.307	209.793	49.306	0	29	29	5	1	-10921639	57.320	57	53	63	5560	2.276	18.055	0.012	0.582
ID10652	10652	1	0.251	209.054	49.612	0	30	30	5	1	-10921639	57.062	57	51	63	5535	2.155	8.873	0.012	0.650
ID11313	11313	1	0.221	209.779	49.656	0	31	31	5	1	-10921639	56.639	57	52	62	5494	2.032	17.956	0.008	0.439
ID11984	11984	1	0.284	209.552	50.055	0	32	32	5	1	-10921639	57.072	57	53	60	5536	1.889	17.912	0.013	0.747
ID12646	12646	1	0.251	209.132	49.833	0	33	33	5	1	-10921639	56.897	57	52	63	5519	1.992	18.110	0.011	0.608
ID11654	11654	1	0.229	208.621	49.553	0	34	34	5	1	-10921639	56.660	57	52	61	5496	1.952	8.824	0.010	0.577
ID12319	12319	1	0.249	208.703	49.825	0	35	35	5	1	-10921639	56.701	57	52	61	5500	1.985	8.910	0.009	0.532
ID12968	12968	1	0.252	208.609	49.839	0	36	36	5	1	-10921639	56.845	57	51	61	5514	1.965	18.237	0.011	0.635
ID14311	14311	1	0.218	208.313	49.635	0	37	37	5	1	-10921639	56.546	57	51	61	5485	2.031	8.972	0.009	0.510
ID13285	13285	1	0.322	203.884	44.139	0	38	38	5	1	-10921639	57.546	57	53	65	5582	2.278	16.919	0.016	0.784
ID13967	13967	1	0.330	204.663	43.231	0	39	39	5	1	-10921639	57.289	57	53	64	5557	2.282	19.000	0.012	0.599
ID14640	14640	1	0.336	199.930	43.314	0	40	40	5	1	-10921639	56.887	57	52	64	5518	2.259	12.951	0.014	0.720
ID13629	13629	1	0.370	200.542	43.903	0	41	41	5	1	-10921639	57.433	57	51	64	5571	2.462	12.940	0.020	0.900
ID14979	14979	1	0.354	200.059	43.877	0	42	42	5	1	-10921639	56.990	57	52	62	5528	2.396	18.103	0.015	0.717
ID15319	15319	1	0.292	199.414	43.980	0	43	43	5	1	-10921639	56.670	56	52	65	5497	2.230	15.049	0.011	0.565
ID16001	16001	1	0.341	200.444	43.658	0	44	44	5	1	-10921639	57.227	57	53	64	5551	2.396	10.994	0.015	0.702
ID15659	15659	1	0.314	199.679	43.617	0	45	45	5	1	-10921639	56.948	57	52	63	5524	2.228	15.824	0.013	0.640
ID17326	17326	1	0.324	199.999	44.174	0	46	46	5	1	-10921639	57.082	57	53	63	5537	2.248	12.848	0.014	0.692
ID16340	16340	1	0.255	199.400	43.463	0	47	47	5	1	-10921639	56.227	56	52	63	5454	2.238	13.012	0.007	0.366
ID17660	17660	1	0.260	198.786	43.224	0	48	48	5	1	-10921639	56.567	57	52	62	5487	2.150	15.015	0.011	0.552
ID16670	16670	1	0.402	199.730	43.408	0	49	49	5	1	-10921639	57.289	57	51	65	5557	2.406	19.000	0.019	0.889
ID16996	16996	1	0.326	199.841	43.335	0	50	50	5	1	-10921639	56.835	57	51	63	5513	2.560	17.622	0.013	0.559
ID18327	18327	1	0.315	200.474	43.389	0	51	51	5	1	-10921639	57.113	57	53	64	5540	2.217	12.836	0.016	0.792
ID17994	17994	1	0.327	200.392	43.169	0	52	52	5	1	-10921639	56.907	57	51	65	5520	2.594	13.024	0.013	0.584
ID18660	18660	1	0.325	199.754	43.546	0	53	53	5	1	-10921639	57.124	57	52	62	5541	2.098	13.059	0.016	0.836
ID19313	19313	1	0.408	199.687	43.348	0	54	54	5	1	-10921639	57.289	57	52	65	5557	2.723	19.000	0.016	0.679
ID18985	18985	1	0.825	199.765	42.609	0	55	55	5	1	-10921639	58.959	58	53	75	5719	4.378	2.000	0.031	0.808
ID19641	19641	1	0.805	199.782	42.713	0	56	56	5	1	-10921639	58.814	58	52	75	5705	4.680	19.000	0.028	0.687
ID19970	19970	1	0.783	199.724	42.751	0	57	57	5	1	-10921639	58.691	58	51	74	5693	4.357	5.046	0.029	0.760
ID20638	20638	1	0.763	199.561	42.738	0	58	58	5	1	-10921639	58.711	58	51	73	5695	3.953	12.917	0.029	0.833
ID20966	20966	1	0.667	199.450	42.824	0	59	59	5	1	-10921639	58.062	57	51	72	5632	3.875	5.177	0.022	0.655
ID20301	20301	1	0.614	199.404	42.781	0	60	60	5	1	-10921639	57.753	57	51	70	5602	3.527	14.928	0.021	0.669
ID21586	21586	1	0.585	199.416	42.823	0	61	61	5	1	-10921639	57.557	57	52	67	5583	3.491	5.029	0.020	0.640
ID21963	21963	1	0.572	199.668	42.712	0	62	62	5	1	-10921639	57.990	58	52	69	5625	3.043	19.000	0.024	0.887
ID21297	21297	1	0.506	199.917	42.978	0	63	63	5	1	-10921639	57.567	57	52	67	5584	2.879	14.816	0.020	0.766
ID22288	22288	1	0.512	199.478	42.777	0	64	64	5	1	-10921639	57.289	57	51	66	5557	3.069	14.987	0.017	0.640
ID22609	22609	1	0.493	199.644	43.181	0	65	65	5	1	-10921639	57.608	57	52	68	5588	2.805	13.002	0.020	0.801
ID22930	22930	1	0.501	200.288	43.185	0	66	66	5	1	-10921639	57.670	57	51	66	5594	2.904	13.002	0.020	0.774
ID23257	23257	1	0.524	199.688	43.260	0	67	67	5	1	-10921639	57.856	58	51	66	5612	3.175	19.000	0.021	0.742
ID23898	23898	1	0.438	199.758	42.912	0	68	68	5	1	-10921639	57.351	57	51	65	5563	2.606	14.835	0.017	0.737
ID23574	23574	1	0.396	199.629	42.971	0	69	69	5	1	-10921639	57.351	57	52	65	5563	2.582	12.989	0.016	0.689
ID24217	24217	1	0.465	199.867	43.415	0	70	70	5	1	-10921639	57.412	57	53	65	5569	2.839	12.910	0.018	0.704
ID24548	24548	1	0.439	200.289	43.395	0	71	71	5	1	-10921639	57.680	57	53	65	5595	2.889	12.870	0.017	0.685
ID24872	24872	1	0.422	199.833	43.579	0	72	72	5	1	-10921639	57.536	57	51	64	5581	2.666	12.970	0.015	0.656
ID25202	25202	1	0.407	199.890	43.187	0	73	73	5	1	-10921639	57.485	57	52	64	5576	2.591	11.210	0.017	0.762
ID25857	25857	1	0.408	199.685	43.609	0	74	74	5	1	-10921639	57.495	57	52	65	5577	2.708	12.974	0.016	0.658
ID25534	25534	1	0.439	200.091	43.743	0	75	75	5	1	-10921639	57.454	57	51	65	5573	2.979	11.009	0.017	0.639
ID26521	26521	1	0.450	200.037	43.303	0	76	76	5	1	-10921639	57.701	58	52	64	5597	2.877	12.932	0.018	0.711
ID26191	26191	1	0.395	199.926	43.895	0	77	77	5	1	-10921639	57.351	57	52	66	5563	2.758	4.960	0.016	0.643
ID26846	26846	1	0.408	200.175	43.671	0	78	78	5	1	-10921639	57.443	57	52	66	5572	2.389	12.778	0.016	0.760
ID27166	27166	1	0.388	199.912	43.680	0	79	79	5	1	-10921639	57.021	57	52	65	5531	2.537	12.812	0.013	0.598
ID27801	27801	1	0.419	200.369	43.370	0	80	80	5	1	-10921639	57.495	57	51	65	5577	2.603	13.081	0.019	0.828
ID27482	27482	1	0.389	200.537	43.476	0	81	81	5	1	-10921639	57.495	57	52	64	5577	2.626	17.732	0.019	0.819
ID28126	28126	1	0.396	200.287	43.574	0	82	82	5	1	-10921639	57.124	57	52	63	5541	2.324	13.066	0.016	0.756
ID29080	29080	1	0.396	200.414	43.911	0	83	83	5	1	-10921639	57.196	57	53	64	5548	2.469	19.000	0.017	0.767
ID28449	28449	1	0.416	200.327	44.024	0	84	84	5	1	-10921639	57.268	57	52	63	5555	2.506	12.119	0.016	0.729
ID28759	28759	1	0.384	200.202	43.863	0	85	85	5	1	-10921639	56.969	57	51	65	5526	2.759	12.932	0.013	0.539
ID29406	29406	1	0.386	200.358	43.479	0	86	86	5	1	-10921639	57.320	57	51	63	5560	2.409	12.929	0.017	0.785
ID29743	29743	1	0.382	200.197	43.973	0	87	87	5	1	-10921639	57.093	57	53	64	5538	2.398	13.031	0.016	0.757
ID30061	30061	1	0.389	200.954	43.848	0	88	88	5	1	-10921639	57.485	57	51	65	5576	2.728	12.958	0.018	0.751
ID30705	30705	1	0.411	200.786	43.607	0	89	89	5	1	-10921639	57.505	58	52	64	5578	2.762	19.000	0.020	0.800
ID31037	31037	1	0.400	200.277	43.678	0	90	90	5	1	-10921639	57.062	57	52	68	5535	2.915	19.000	0.015	0.577
ID30383	30383	1	0.403	199.546	43.895	0	91	91	5	1	-10921639	57.361	57	53	63	5564	2.471	19.000	0.017	0.779
ID31359	31359	1	0.411	200.138	43.632	0	92	92	5	1	-10921639	57.546	57	52	66	5582	2.773	11.018	0.017	0.691
ID31684	31684	1	0.372	200.105	43.298	0	93	93	5	1	-10921639	57.485	57	52	63	5576	2.385	15.079	0.016	0.768
ID32018	32018	1	0.372	200.374	44.146	0	94	94	5	1	-10921639	57.103	57	53	63	5539	2.338	11.971	0.014	0.687
ID32345	32345	1	0.395	200.220	43.708	0	95	95	5	1	-10921639	57.206	57	52	67	5549	2.708	16.026	0.016	0.660
ID32663	32663	1	0.329	199.910	43.729	0	96	96	5	1	-10921639	57.113	57	52	63	5540	2.428	18.199	0.015	0.685
ID33647	33647	1	0.416	200.307	43.722	0	97	97	5	1	-10921639	57.113	57	50	65	5540	2.753	13.096	0.017	0.690
ID32990	32990	1	0.336	200.642	44.155	0	98	98	5	1	-10921639	57.196	57	51	66	5548	2.718	17.782	0.016	0.649
ID33317	33317	1	0.357	199.869	43.693	0	99	99	5	1	-10921639	56.907	57	52	63	5520	2.310	19.000	0.014	0.667
ID34943	34943	1	0.411	199.751	43.663	0	100	100	5	1	-10921639	57.351	57	52	63	5563	2.381	13.132	0.018	0.868
ID34615	34615	1	0.401	200.132	44.075	0	101	101	5	1	-10921639	57.082	57	50	65	5537	2.760	12.809	0.016	0.641
ID33970	33970	1	0.412	199.404	44.020	0	102	102	5	1	-10921639	56.969	56	51	64	5526	2.608	12.988	0.014	0.611
ID34300	34300	1	0.375	200.653	44.232	0	103	103	5	1	-10921639	57.278	57	52	64	5556	2.621	17.919	0.017	0.731
ID35588	35588	1	0.366	199.352	43.774	0	104	104	5	1	-10921639	56.701	57	51	64	5500	2.571	19.000	0.013	0.546
ID35267	35267	1	0.403	199.880	43.852	0	105	105	5	1	-10921639	57.289	57	51	63	5557	2.309	19.000	0.018	0.897
ID35899	35899	1	0.390	199.668	44.035	0	106	106	5	1	-10921639	57.052	57	52	65	5534	2.497	15.970	0.016	0.726
ID36218	36218	1	0.415	199.266	44.290	0	107	107	5	1	-10921639	56.990	57	52	64	5528	2.612	15.212	0.015	0.663
ID36536	36536	1	0.427	199.498	44.434	0	108	108	5	1	-10921639	57.216	57	52	66	5550	2.575	19.000	0.017	0.754
ID36853	36853	1	0.392	200.017	43.925	0	109	109	5	1	-10921639	56.959	57	51	63	5525	2.487	12.813	0.016	0.725
ID37178	37178	1	0.335	200.270	44.059	0	110	110	5	1	-10921639	56.866	57	51	62	5516	2.290	13.011	0.015	0.720
ID37840	37840	1	0.324	199.867	44.054	0	111	111	5	1	-10921639	56.804	57	50	64	5510	2.383	12.974	0.014	0.661
ID37512	37512	1	0.405	200.284	44.426	0	112	112	5	1	-10921639	57.010	57	52	64	5530	2.568	19.000	0.018	0.767
ID38161	38161	1	0.333	200.758	43.710	0	113	113	5	1	-10921639	57.134	57	53	63	5542	2.536	18.018	0.018	0.812
ID41051	41051	1	0.234	207.239	33.881	0	122	122	5	1	-10921639	55.742	55	51	63	5407	2.509	16.892	0.005	0.210
ID41704	41704	1	0.188	207.000	34.000	0	123	123	5	1	-10921639	55.464	55	51	61	5380	2.381	10.930	0.004	0.170
ID41368	41368	1	0.246	207.131	32.308	0	124	124	5	1	-10921639	55.907	56	50	63	5423	2.232	8.878	0.013	0.632
ID43328	43328	1	0.259	206.898	31.837	0	130	130	5	1	-10921639	55.577	56	51	62	5391	2.331	8.152	0.009	0.424
ID43648	43648	1	0.305	207.201	31.147	0	131	131	5	1	-10921639	55.887	56	50	61	5421	2.673	8.316	0.013	0.554
ID46246	46246	1	0.183	207.356	32.481	0	138	138	5	1	-10921639	55.340	55	51	62	5368	2.336	8.904	0.006	0.302
ID46888	46888	1	0.222	207.011	32.921	0	139	139	5	1	-10921639	55.443	55	50	62	5378	2.259	2.000	0.006	0.312
ID47528	47528	1	0.249	207.249	30.638	0	140	140	5	1	-10921639	55.753	56	48	63	5408	2.594	6.298	0.011	0.483
ID47204	47204	1	0.214	207.425	33.641	0	141	141	5	1	-10921639	55.278	55	50	64	5362	2.375	13.918	0.004	0.183
ID46572	46572	1	0.338	218.310	41.546	0	142	142	5	1	-10921639	56.835	57	52	61	5513	2.105	9.057	0.018	0.936
ID48848	48848	1	0.336	217.742	42.685	0	143	143	5	1	-10921639	56.825	57	52	62	5512	1.984	9.196	0.018	0.999
ID48195	48195	1	0.250	218.621	42.585	0	144	144	5	1	-10921639	56.309	56	51	65	5462	2.399	8.915	0.014	0.648
ID47886	47886	1	0.068	216.692	53.822	0	145	145	5	1	-10921639	55.557	56	51	62	5389	2.010	19.000	-0.005	-0.256
ID49504	49504	1	0.292	218.740	42.746	0	146	146	5	1	-10921639	56.639	57	52	63	5494	1.991	9.121	0.017	0.943
ID48515	48515	1	0.326	218.101	42.096	0	147	147	5	1	-10921639	56.887	56	53	62	5518	2.184	9.121	0.020	1.004
ID49828	49828	1	0.257	219.388	42.514	0	149	149	5	1	-10921639	56.557	56	52	62	5486	2.106	8.846	0.016	0.822
ID50150	50150	1	0.376	218.694	42.797	0	150	150	5	1	-10921639	57.082	57	53	63	5537	2.253	9.039	0.022	1.101
ID50803	50803	1	0.264	218.586	42.723	0	151	151	5	1	-10921639	56.959	57	52	64	5525	2.314	8.946	0.018	0.848
ID50482	50482	1	0.191	210.649	50.344	0	152	152	5	1	-10921639	56.392	56	51	61	5470	1.934	15.715	0.006	0.336
ID51458	51458	1	0.196	210.831	50.709	0	153	153	5	1	-10921639	56.876	57	51	62	5517	1.975	18.063	0.009	0.519
ID51130	51130	1	0.185	211.393	51.051	0	154	154	5	1	-10921639	56.629	57	52	60	5493	1.927	15.702	0.008	0.452
ID51781	51781	1	0.236	208.832	50.935	0	155	155	5	1	-10921639	56.814	57	52	61	5511	1.954	17.874	0.008	0.445
ID52423	52423	1	0.192	208.459	50.128	0	157	157	5	1	-10921639	56.691	57	52	62	5499	1.764	11.084	0.007	0.442
ID52747	52747	1	0.226	209.152	51.035	0	158	158	5	1	-10921639	56.794	57	53	61	5509	1.773	18.203	0.009	0.557
ID53076	53076	1	0.166	210.293	52.058	0	159	159	5	1	-10921639	56.680	57	53	61	5498	1.759	19.000	0.007	0.457
ID53391	53391	1	0.314	218.870	42.784	0	160	160	5	1	-10921639	57.052	57	52	64	5534	2.325	9.051	0.021	0.997
ID54056	54056	1	0.094	213.975	52.451	0	161	161	5	1	-10921639	56.206	56	53	61	5452	1.814	18.214	0.002	0.130
ID53726	53726	1	0.168	210.310	51.786	0	162	162	5	1	-10921639	56.567	56	53	62	5487	1.719	19.000	0.003	0.226
ID54383	54383	1	0.138	210.713	51.186	0	163	163	5	1	-10921639	56.196	56	52	61	5451	1.760	19.000	0.002	0.152
ID55045	55045	1	0.158	210.309	50.296	0	164	164	5	1	-10921639	56.402	56	51	63	5471	1.869	16.173	0.004	0.265
ID54722	54722	1	0.169	213.165	52.657	0	165	165	5	1	-10921639	56.505	56	53	61	5481	2.052	19.000	0.007	0.381
ID55697	55697	1	0.107	213.109	51.744	0	166	166	5	1	-10921639	56.010	56	52	60	5433	1.857	17.969	0.002	0.134
ID56340	56340	1	0.051	217.237	54.472	0	167	167	5	1	-10921639	55.309	55	51	60	5365	1.970	17.039	-0.005	-0.298
ID55379	55379	1	0.143	211.850	51.285	0	168	168	5	1	-10921639	56.258	56	51	59	5457	1.710	4.833	0.005	0.325
ID56017	56017	1	0.173	208.567	50.524	0	169	169	5	1	-10921639	56.515	57	52	61	5482	1.792	19.000	0.007	0.440
ID56661	56661	1	0.179	208.782	51.027	0	170	170	5	1	-10921639	56.670	57	52	60	5497	1.784	19.000	0.007	0.436
ID56988	56988	1	0.177	209.514	50.259	0	171	171	5	1	-10921639	56.423	56	53	62	5473	1.779	18.118	0.006	0.376
ID57317	57317	1	0.201	210.547	50.975	0	172	172	5	1	-10921639	56.526	57	52	61	5483	1.948	17.840	0.008	0.469
ID57960	57960	1	0.128	209.451	51.525	0	173	173	5	1	-10921639	56.113	56	52	60	5443	1.984	5.637	0.003	0.159
ID57480	57480	1	0.177	209.607	52.026	0	174	174	5	1	-10921639	56.320	56	52	60	5463	1.955	19.000	0.005	0.293
ID58281	58281	1	0.169	211.322	51.039	0	175	175	5	1	-10921639	56.340	57	51	59	5465	1.695	18.002	0.006	0.403
ID58926	58926	1	0.158	210.512	50.006	0	176	176	5	1	-10921639	56.454	56	53	62	5476	1.714	19.000	0.006	0.393
ID58609	58609	1	0.201	210.276	52.021	0	177	177	5	1	-10921639	56.505	57	52	63	5481	1.921	19.000	0.008	0.444
ID59255	59255	1	0.154	209.966	52.713	0	178	178	5	1	-10921639	56.186	56	53	61	5450	1.787	19.000	0.003	0.158
ID59563	59563	1	0.168	210.492	51.848	0	179	179	5	1	-10921639	56.381	56	52	62	5469	2.059	8.993	0.006	0.303
ID59889	59889	1	0.158	209.831	51.747	0	180	180	5	1	-10921639	56.443	57	52	61	5475	1.773	19.000	0.007	0.458
ID60530	60530	1	0.139	210.776	51.848	0	181	181	5	1	-10921639	61.670	62	58	67	5982	1.864	17.965	0.003	0.165
ID60210	60210	1	0.201	208.787	52.338	0	182	182	5	1	-10921639	56.629	57	51	63	5493	2.012	11.234	0.007	0.394
ID61165	61165	1	0.141	209.918	51.457	0	184	184	5	1	-10921639	56.206	56	52	62	5452	2.076	15.895	0.004	0.216
ID62128	62128	1	0.182	209.304	52.221	0	185	185	5	1	-10921639	56.649	57	51	62	5495	1.915	5.380	0.007	0.396
ID61490	61490	1	0.160	210.951	51.981	0	186	186	5	1	-10921639	56.268	56	51	62	5458	2.044	17.652	0.003	0.180
ID61810	61810	1	0.153	209.723	52.195	0	187	187	5	1	-10921639	56.258	56	51	61	5457	2.058	19.000	0.005	0.249
ID62760	62760	1	0.141	209.961	52.132	0	188	188	5	1	-10921639	56.423	56	51	62	5473	1.999	9.325	0.005	0.266
ID62434	62434	1	0.167	218.281	41.711	0	190	190	5	1	-10921639	56.454	56	50	62	5476	2.341	9.053	0.011	0.536
ID63395	63395	1	0.190	210.256	51.268	0	191	191	5	1	-10921639	56.794	57	52	62	5509	2.193	2.678	0.006	0.292
ID63731	63731	1	0.248	209.745	51.719	0	192	192	5	1	-10921639	57.258	57	53	63	5554	1.850	19.000	0.010	0.629
ID64035	64035	1	0.178	217.992	42.342	0	193	193	5	1	-10921639	56.289	56	52	60	5460	2.203	8.744	0.011	0.539
ID64656	64656	1	0.287	218.086	41.759	0	194	194	5	1	-10921639	56.887	57	52	62	5518	2.056	8.823	0.015	0.829
ID64358	64358	1	0.124	210.611	51.945	0	195	195	5	1	-10921639	56.876	57	51	62	5517	1.793	16.549	0.003	0.162
ID65293	65293	1	0.250	218.182	41.666	0	196	196	5	1	-10921639	57.082	57	52	61	5537	1.858	9.084	0.017	1.000
ID1869	1869	2	0.705	100.628	52.909	0	0	0	5	1	-10921639	59.577	59	51	71	5779	3.347	8.965	0.032	1.114
ID2184	2184	2	0.691	100.162	52.788	0	1	1	5	1	-10921639	59.402	59	52	70	5762	3.226	19.000	0.030	1.065
ID1544	1544	2	0.634	99.744	52.188	0	2	2	5	1	-10921639	59.268	59	52	68	5749	3.124	15.240	0.029	1.072
ID1204	1204	2	0.663	100.323	52.687	0	3	3	5	1	-10921639	59.381	59	52	69	5760	3.271	15.094	0.029	1.013
ID3803	3803	2	0.668	100.670	52.970	0	4	4	5	1	-10921639	59.423	60	54	68	5764	3.256	12.913	0.031	1.106
ID2501	2501	2	0.648	100.763	52.845	0	5	5	5	1	-10921639	59.320	60	54	71	5754	3.094	15.041	0.031	1.138
ID3165	3165	2	0.700	100.560	52.649	0	6	6	5	1	-10921639	59.619	59	52	71	5783	3.033	19.000	0.033	1.273
ID2835	2835	2	0.670	100.167	52.352	0	7	7	5	1	-10921639	59.423	59	54	72	5764	3.217	15.992	0.032	1.140
ID4124	4124	2	0.730	100.569	52.701	0	8	8	5	1	-10921639	59.732	59	54	69	5794	3.128	17.951	0.035	1.278
ID3487	3487	2	0.645	100.254	52.711	0	9	9	5	1	-10921639	59.031	59	52	70	5726	3.296	14.803	0.026	0.911
ID5421	5421	2	0.681	100.406	52.713	0	10	10	5	1	-10921639	59.423	59	51	70	5764	3.702	12.951	0.030	0.947
ID4780	4780	2	0.689	100.652	53.089	0	11	11	5	1	-10921639	59.330	59	53	68	5755	3.051	8.985	0.033	1.227
ID4452	4452	2	0.646	100.628	52.655	0	12	12	5	1	-10921639	59.381	59	54	67	5760	2.710	16.391	0.032	1.353
ID5749	5749	2	0.668	100.955	53.136	0	13	13	5	1	-10921639	59.289	59	53	69	5751	3.112	19.000	0.032	1.173
ID5096	5096	2	0.663	101.316	53.035	0	14	14	5	1	-10921639	59.433	59	53	69	5765	2.839	17.905	0.033	1.324
ID6077	6077	2	0.722	101.039	52.739	0	15	15	5	1	-10921639	59.423	59	52	70	5764	3.433	16.910	0.035	1.175
ID7065	7065	2	0.666	100.222	52.550	0	16	16	5	1	-10921639	58.825	59	50	69	5706	3.295	16.872	0.028	0.973
ID7392	7392	2	0.655	100.880	52.811	0	17	17	5	1	-10921639	59.144	59	52	66	5737	2.979	16.996	0.033	1.272
ID6410	6410	2	0.659	100.881	52.986	0	18	18	5	1	-10921639	58.938	59	50	70	5717	3.217	19.000	0.030	1.078
ID6740	6740	2	0.691	101.375	53.337	0	19	19	5	1	-10921639	59.113	59	53	71	5734	3.259	12.798	0.033	1.146
ID9350	9350	2	0.655	100.347	52.821	0	25	25	5	1	-10921639	58.536	58	52	67	5678	3.244	12.987	0.028	0.981
ID10326	10326	2	0.639	100.986	52.854	0	26	26	5	1	-10921639	58.361	58	52	67	5661	3.103	12.790	0.030	1.089
ID9030	9030	2	0.622	101.117	53.247	0	27	27	5	1	-10921639	58.505	58	51	69	5675	3.159	15.253	0.030	1.088
ID10003	10003	2	0.644	100.804	52.940	0	28	28	5	1	-10921639	58.515	58	53	69	5676	2.951	8.908	0.030	1.158
ID10985	10985	2	0.626	100.717	53.245	0	29	29	5	1	-10921639	58.577	58	51	73	5682	3.269	19.000	0.030	1.050
ID10656	10656	2	0.661	100.338	52.754	0	30	30	5	1	-10921639	58.742	59	51	70	5698	3.321	19.000	0.028	0.972
ID1871	1871	3	0.298	190.970	53.420	0	0	0	5	1	-10921639	55.227	55	51	61	5357	2.172	19.000	0.010	0.525
ID2186	2186	3	0.289	191.106	53.466	0	1	1	5	1	-10921639	55.216	55	50	61	5356	2.118	18.470	0.009	0.488
ID1545	1545	3	0.297	191.285	53.366	0	2	2	5	1	-10921639	55.186	55	49	60	5353	2.311	18.084	0.011	0.531
ID1205	1205	3	0.311	191.127	52.857	0	3	3	5	1	-10921639	54.918	55	49	60	5327	2.267	15.924	0.009	0.451
ID3805	3805	3	0.303	190.535	52.918	0	4	4	5	1	-10921639	54.876	55	50	62	5323	2.421	19.000	0.008	0.374
ID2502	2502	3	0.277	191.507	52.649	0	5	5	5	1	-10921639	55.155	55	51	59	5350	2.028	19.000	0.010	0.533
ID3167	3167	3	0.270	191.611	53.102	0	6	6	5	1	-10921639	55.093	55	50	61	5344	2.031	15.919	0.009	0.494
ID2836	2836	3	0.276	190.931	52.821	0	7	7	5	1	-10921639	54.948	55	50	60	5330	2.157	17.224	0.010	0.490
ID4125	4125	3	0.308	191.032	53.286	0	8	8	5	1	-10921639	55.052	55	51	61	5340	2.148	8.916	0.010	0.524
ID3488	3488	3	0.312	191.554	53.070	0	9	9	5	1	-10921639	55.278	55	51	60	5362	2.040	19.000	0.012	0.650
ID5422	5422	3	0.312	191.068	53.090	0	10	10	5	1	-10921639	55.072	55	49	62	5342	2.386	19.000	0.010	0.470
ID4782	4782	3	0.267	192.128	52.867	0	11	11	5	1	-10921639	54.804	55	49	60	5316	2.144	5.040	0.008	0.406
ID4453	4453	3	0.311	191.302	52.827	0	12	12	5	1	-10921639	55.021	55	51	60	5337	2.184	5.024	0.010	0.515
ID5750	5750	3	0.260	190.791	53.239	0	13	13	5	1	-10921639	54.948	55	51	60	5330	2.196	18.402	0.010	0.497
ID5097	5097	3	0.280	191.602	53.256	0	14	14	5	1	-10921639	55.165	55	52	60	5351	1.977	19.000	0.010	0.533
ID6079	6079	3	0.260	191.250	53.225	0	15	15	5	1	-10921639	54.845	55	50	61	5320	2.284	17.315	0.010	0.468
ID7068	7068	3	0.307	191.290	53.440	0	16	16	5	1	-10921639	54.742	55	48	61	5310	2.623	13.091	0.009	0.375
ID7394	7394	3	0.281	190.756	53.094	0	17	17	5	1	-10921639	54.804	55	48	60	5316	2.366	19.000	0.008	0.371
ID6411	6411	3	0.299	191.583	53.388	0	18	18	5	1	-10921639	55.237	55	51	61	5358	2.216	5.189	0.010	0.504
ID6741	6741	3	0.289	190.984	52.771	0	19	19	5	1	-10921639	55.113	55	50	61	5346	2.367	17.780	0.011	0.515
ID7719	7719	3	0.289	190.676	53.002	0	20	20	5	1	-10921639	55.289	55	50	60	5363	2.208	5.085	0.011	0.545
ID8046	8046	3	0.331	191.515	53.006	0	21	21	5	1	-10921639	55.247	55	50	61	5359	2.246	18.070	0.011	0.529
ID8695	8695	3	0.306	191.762	53.154	0	22	22	5	1	-10921639	55.340	55	50	60	5368	2.188	5.853	0.011	0.556
ID8369	8369	3	0.339	191.256	53.359	0	23	23	5	1	-10921639	55.093	55	50	62	5344	2.346	13.162	0.011	0.488
ID9668	9668	3	0.287	191.113	53.379	0	24	24	5	1	-10921639	55.206	55	50	61	5355	2.282	15.115	0.010	0.498
ID9351	9351	3	0.262	191.052	53.227	0	25	25	5	1	-10921639	54.835	55	50	60	5319	2.202	17.916	0.007	0.327
ID10328	10328	3	0.307	191.266	52.924	0	26	26	5	1	-10921639	54.979	55	50	60	5333	2.255	14.879	0.009	0.451
ID9031	9031	3	0.250	190.140	53.502	0	27	27	5	1	-10921639	54.959	55	50	59	5331	2.086	15.017	0.009	0.463
ID10004	10004	3	0.302	191.398	53.135	0	28	28	5	1	-10921639	55.010	55	50	60	5336	2.069	17.505	0.010	0.535
ID10986	10986	3	0.296	190.966	52.536	0	29	29	5	1	-10921639	55.144	55	50	62	5349	2.067	17.820	0.010	0.521
ID10657	10657	3	0.312	191.617	53.028	0	30	30	5	1	-10921639	55.175	55	50	61	5352	2.146	19.000	0.010	0.515
ID11317	11317	3	0.316	191.818	53.033	0	31	31	5	1	-10921639	55.392	55	50	62	5373	2.215	17.874	0.010	0.515
ID11988	11988	3	0.292	190.433	53.148	0	32	32	5	1	-10921639	55.433	55	49	62	5377	2.358	17.736	0.013	0.614
ID12651	12651	3	0.251	185.680	53.845	0	33	33	5	1	-10921639	54.938	55	50	62	5329	2.240	16.875	0.010	0.502
ID16014	16014	3	0.254	192.345	53.157	0	44	44	5	1	-10921639	55.031	55	51	60	5338	2.104	16.705	0.008	0.423
ID15674	15674	3	0.257	190.723	53.135	0	45	45	5	1	-10921639	55.031	55	51	62	5338	2.177	17.699	0.008	0.424
ID17341	17341	3	0.238	190.591	53.044	0	46	46	5	1	-10921639	55.000	55	49	61	5335	2.179	16.893	0.006	0.281
ID16357	16357	3	0.299	191.698	52.665	0	47	47	5	1	-10921639	55.113	55	50	61	5346	2.140	13.933	0.010	0.524
ID17677	17677	3	0.319	191.015	53.051	0	48	48	5	1	-10921639	55.113	55	49	62	5346	2.449	4.869	0.009	0.391
ID16685	16685	3	0.296	191.303	52.759	0	49	49	5	1	-10921639	55.216	55	50	61	5356	2.283	17.749	0.011	0.510
ID17012	17012	3	0.300	191.013	52.311	0	50	50	5	1	-10921639	55.464	56	50	60	5380	2.314	18.111	0.010	0.478
ID18343	18343	3	0.322	190.816	52.782	0	51	51	5	1	-10921639	55.237	55	49	61	5358	2.164	19.000	0.012	0.629
ID18008	18008	3	0.303	190.671	52.994	0	52	52	5	1	-10921639	55.299	55	50	60	5364	2.175	8.816	0.012	0.619
ID18671	18671	3	0.307	190.932	52.446	0	53	53	5	1	-10921639	55.072	55	50	62	5342	2.399	19.000	0.009	0.389
ID19326	19326	3	0.334	190.604	53.007	0	54	54	5	1	-10921639	55.412	55	52	63	5375	2.216	15.294	0.012	0.580
ID19003	19003	3	0.300	190.781	52.922	0	55	55	5	1	-10921639	55.289	55	50	62	5363	2.236	17.842	0.011	0.545
ID19655	19655	3	0.308	190.936	52.670	0	56	56	5	1	-10921639	55.299	55	50	62	5364	2.386	17.809	0.010	0.437
ID19986	19986	3	0.328	191.119	52.894	0	57	57	5	1	-10921639	55.289	55	51	63	5363	2.389	18.307	0.011	0.496
ID20653	20653	3	0.252	190.941	52.307	0	58	58	5	1	-10921639	55.196	55	51	61	5354	2.129	16.945	0.008	0.414
ID20982	20982	3	0.319	191.614	52.923	0	59	59	5	1	-10921639	55.546	55	50	63	5388	2.160	5.102	0.011	0.562
ID20318	20318	3	0.336	190.920	52.734	0	60	60	5	1	-10921639	55.464	55	50	64	5380	2.646	2.000	0.011	0.467
ID21624	21624	3	0.348	191.516	52.916	0	61	61	5	1	-10921639	55.464	55	50	64	5380	2.441	2.000	0.011	0.499
ID21980	21980	3	0.328	191.063	53.201	0	62	62	5	1	-10921639	55.454	55	51	62	5379	2.194	13.248	0.011	0.566
ID21313	21313	3	0.315	191.137	52.891	0	63	63	5	1	-10921639	55.309	55	51	62	5365	2.338	4.932	0.011	0.522
ID22304	22304	3	0.288	191.200	52.507	0	64	64	5	1	-10921639	55.113	55	48	61	5346	2.358	19.000	0.009	0.406
ID22624	22624	3	0.298	191.091	53.133	0	65	65	5	1	-10921639	55.196	55	51	61	5354	2.173	17.943	0.009	0.442
ID22945	22945	3	0.284	191.120	52.724	0	66	66	5	1	-10921639	55.124	55	50	60	5347	2.242	19.000	0.009	0.443
ID23272	23272	3	0.243	190.861	52.659	0	67	67	5	1	-10921639	55.227	55	51	61	5357	2.167	17.613	0.009	0.473
ID23912	23912	3	0.359	191.886	52.699	0	68	68	5	1	-10921639	55.567	55	51	62	5390	2.376	19.000	0.013	0.603
ID23587	23587	3	0.329	192.012	52.868	0	69	69	5	1	-10921639	55.485	55	49	62	5382	2.251	17.205	0.012	0.592
ID24232	24232	3	0.324	192.678	53.136	0	70	70	5	1	-10921639	55.794	56	50	60	5412	2.136	18.319	0.013	0.676
ID24561	24561	3	0.402	193.521	53.433	0	71	71	5	1	-10921639	56.196	56	50	64	5451	2.636	7.031	0.013	0.564
ID24887	24887	3	0.529	194.325	53.571	0	72	72	5	1	-10921639	56.711	56	50	71	5501	3.640	5.068	0.018	0.561
ID25217	25217	3	0.574	194.251	53.842	0	73	73	5	1	-10921639	56.536	56	50	68	5484	3.577	5.016	0.019	0.587
ID25872	25872	3	0.451	194.350	53.471	0	74	74	5	1	-10921639	56.371	56	51	65	5468	2.931	5.112	0.015	0.585
ID25548	25548	3	0.430	193.608	53.603	0	75	75	5	1	-10921639	56.165	55	52	68	5448	3.051	2.998	0.015	0.547
ID26535	26535	3	0.421	193.379	53.613	0	76	76	5	1	-10921639	56.216	56	52	65	5453	2.777	6.121	0.016	0.646
ID26205	26205	3	0.392	193.625	53.499	0	77	77	5	1	-10921639	56.052	56	51	63	5437	2.472	5.245	0.013	0.591
ID26859	26859	3	0.388	193.836	53.319	0	78	78	5	1	-10921639	55.948	56	50	63	5427	2.647	17.815	0.012	0.512
ID27179	27179	3	0.325	193.195	53.103	0	79	79	5	1	-10921639	55.464	55	50	61	5380	2.521	5.282	0.008	0.360
ID27816	27816	3	0.369	193.047	53.161	0	80	80	5	1	-10921639	55.887	56	50	62	5421	2.470	5.017	0.013	0.581
ID27495	27495	3	0.402	193.662	53.638	0	81	81	5	1	-10921639	56.134	56	50	63	5445	2.672	5.041	0.016	0.649
ID28137	28137	3	0.355	192.926	53.056	0	82	82	5	1	-10921639	55.732	55	50	62	5406	2.679	18.071	0.012	0.485
ID29092	29092	3	0.310	192.925	52.994	0	83	83	5	1	-10921639	55.526	55	50	62	5386	2.403	5.059	0.010	0.477
ID28461	28461	3	0.352	193.071	53.067	0	84	84	5	1	-10921639	55.742	56	50	61	5407	2.382	19.000	0.012	0.533
ID28770	28770	3	0.329	193.331	53.240	0	85	85	5	1	-10921639	55.680	55	52	61	5401	2.013	5.123	0.012	0.640
ID29420	29420	3	0.279	191.955	53.235	0	86	86	5	1	-10921639	55.433	55	51	62	5377	2.208	16.878	0.010	0.495
ID29754	29754	3	0.221	193.059	52.999	0	87	87	5	1	-10921639	55.443	55	51	61	5378	2.051	4.762	0.008	0.420
ID30072	30072	3	0.320	192.460	53.363	0	88	88	5	1	-10921639	55.639	55	51	61	5397	2.218	19.000	0.013	0.621
ID30715	30715	3	0.317	192.244	52.772	0	89	89	5	1	-10921639	55.464	55	51	60	5380	2.161	5.186	0.011	0.576
ID31047	31047	3	0.312	192.861	52.755	0	90	90	5	1	-10921639	55.567	55	49	61	5390	2.273	5.080	0.010	0.483
ID30393	30393	3	0.306	191.961	53.103	0	91	91	5	1	-10921639	55.474	55	51	61	5381	2.052	19.000	0.012	0.635
ID31371	31371	3	0.303	191.495	52.616	0	92	92	5	1	-10921639	55.412	55	51	61	5375	2.193	13.083	0.012	0.579
ID31696	31696	3	0.281	192.694	53.132	0	93	93	5	1	-10921639	55.505	56	50	60	5384	2.204	19.000	0.009	0.473
ID32030	32030	3	0.264	191.671	53.240	0	94	94	5	1	-10921639	55.299	55	51	60	5364	2.077	5.209	0.008	0.431
ID32357	32357	3	0.293	190.773	53.089	0	95	95	5	1	-10921639	55.268	56	51	61	5361	2.275	4.957	0.010	0.461
ID32674	32674	3	0.268	191.694	53.398	0	96	96	5	1	-10921639	55.443	55	51	60	5378	1.942	10.936	0.010	0.559
ID33657	33657	3	0.328	190.976	53.166	0	97	97	5	1	-10921639	55.278	55	50	61	5362	2.362	8.732	0.012	0.571
ID33001	33001	3	0.266	191.506	53.184	0	98	98	5	1	-10921639	55.330	55	51	61	5367	1.978	17.902	0.009	0.512
ID33331	33331	3	0.274	191.318	53.598	0	99	99	5	1	-10921639	55.082	55	50	62	5343	2.294	17.648	0.009	0.425
ID34955	34955	3	0.246	191.292	52.999	0	100	100	5	1	-10921639	55.124	55	51	60	5347	2.283	17.879	0.007	0.327
ID34628	34628	3	0.259	190.816	52.976	0	101	101	5	1	-10921639	55.227	55	49	62	5357	2.464	17.761	0.009	0.404
ID33984	33984	3	0.294	191.063	52.967	0	102	102	5	1	-10921639	55.526	55	51	63	5386	2.227	16.302	0.010	0.491
ID34311	34311	3	0.294	191.342	52.957	0	103	103	5	1	-10921639	55.309	55	50	64	5365	2.279	2.000	0.009	0.434
ID35597	35597	3	0.291	192.063	53.603	0	104	104	5	1	-10921639	55.454	55	50	62	5379	2.314	2.000	0.010	0.483
ID35277	35277	3	0.283	190.747	53.512	0	105	105	5	1	-10921639	55.371	56	49	61	5371	2.386	13.055	0.010	0.465
ID35907	35907	3	0.247	190.706	53.940	0	106	106	5	1	-10921639	55.330	55	51	61	5367	2.070	15.331	0.010	0.504
ID36229	36229	3	0.316	191.063	53.501	0	107	107	5	1	-10921639	55.557	56	50	61	5389	2.227	19.000	0.014	0.666
ID36547	36547	3	0.265	191.397	53.640	0	108	108	5	1	-10921639	55.371	55	49	62	5371	2.012	19.000	0.012	0.633
ID36863	36863	3	0.213	190.698	53.214	0	109	109	5	1	-10921639	54.928	55	50	60	5328	1.996	16.571	0.006	0.330
ID37187	37187	3	0.347	191.401	53.230	0	110	110	5	1	-10921639	55.474	55	51	60	5381	2.127	8.771	0.014	0.702
ID37852	37852	3	0.232	192.097	52.777	0	111	111	5	1	-10921639	55.052	55	50	59	5340	2.079	15.843	0.006	0.332
ID37521	37521	3	0.231	190.928	53.112	0	112	112	5	1	-10921639	54.907	55	50	59	5326	2.146	17.729	0.007	0.360
ID38171	38171	3	0.244	192.475	53.393	0	113	113	5	1	-10921639	55.175	55	51	61	5352	2.268	19.000	0.007	0.331
ID38497	38497	3	0.315	191.909	53.231	0	114	114	5	1	-10921639	55.258	55	49	62	5360	2.468	13.901	0.008	0.371
ID39130	39130	3	0.289	190.708	53.368	0	115	115	5	1	-10921639	55.186	55	49	63	5353	2.288	19.000	0.008	0.380
ID39462	39462	3	0.260	190.836	53.036	0	116	116	5	1	-10921639	55.052	55	50	61	5340	2.224	15.377	0.008	0.389
ID38814	38814	3	0.254	191.388	53.044	0	117	117	5	1	-10921639	54.918	55	51	61	5327	2.159	16.339	0.006	0.287
ID39782	39782	3	0.263	190.951	53.165	0	118	118	5	1	-10921639	55.155	55	50	62	5350	2.186	15.917	0.007	0.373
ID40326	40326	3	0.265	191.119	52.920	0	119	119	5	1	-10921639	55.144	55	51	61	5349	2.203	13.960	0.007	0.365
ID40105	40105	3	0.256	191.334	53.129	0	120	120	5	1	-10921639	55.392	55	51	61	5373	2.229	17.055	0.008	0.417
ID40754	40754	3	0.233	190.897	53.140	0	121	121	5	1	-10921639	55.144	55	51	61	5349	1.898	15.006	0.008	0.487
ID41074	41074	3	0.317	190.888	52.858	0	122	122	5	1	-10921639	55.515	56	51	61	5385	2.032	5.070	0.011	0.597
ID41728	41728	3	0.286	190.779	52.667	0	123	123	5	1	-10921639	55.443	55	50	61	5378	2.354	15.949	0.009	0.439
ID41391	41391	3	0.319	191.437	52.461	0	124	124	5	1	-10921639	55.485	55	51	64	5382	2.429	4.904	0.008	0.355
ID42053	42053	3	0.252	190.013	52.976	0	125	125	5	1	-10921639	55.423	55	51	60	5376	2.096	18.115	0.008	0.399
ID42376	42376	3	0.206	191.718	53.304	0	126	126	5	1	-10921639	55.443	55	50	61	5378	2.061	2.000	0.005	0.286
ID43029	43029	3	0.270	191.532	52.415	0	127	127	5	1	-10921639	55.381	55	50	61	5372	2.247	17.851	0.007	0.347
ID42698	42698	3	0.215	190.977	52.261	0	128	128	5	1	-10921639	55.206	55	48	60	5355	2.179	17.988	0.005	0.228
ID44004	44004	3	0.223	191.703	52.789	0	129	129	5	1	-10921639	55.227	55	50	60	5357	2.172	5.486	0.005	0.278
ID43353	43353	3	0.258	189.864	53.036	0	130	130	5	1	-10921639	55.680	56	51	64	5401	2.119	19.000	0.007	0.372
ID43674	43674	3	0.271	191.505	52.870	0	131	131	5	1	-10921639	55.660	55	51	63	5399	2.030	19.000	0.009	0.501
ID44340	44340	3	0.292	191.881	52.473	0	132	132	5	1	-10921639	55.381	55	51	62	5372	2.280	19.000	0.007	0.347
ID44659	44659	3	0.273	190.792	53.066	0	133	133	5	1	-10921639	55.103	55	50	60	5345	2.229	18.040	0.006	0.311
ID44971	44971	3	0.290	191.674	52.852	0	134	134	5	1	-10921639	55.515	55	51	62	5385	2.264	4.940	0.008	0.412
ID45630	45630	3	0.270	191.149	52.776	0	135	135	5	1	-10921639	55.278	55	50	62	5362	2.423	17.633	0.007	0.306
ID45304	45304	3	0.309	191.773	52.336	0	136	136	5	1	-10921639	55.536	55	50	61	5387	2.337	19.000	0.009	0.424
ID45946	45946	3	0.289	191.409	52.877	0	137	137	5	1	-10921639	55.515	55	51	61	5385	2.223	17.186	0.009	0.454
ID46268	46268	3	0.279	190.821	52.904	0	138	138	5	1	-10921639	55.526	55	50	61	5386	2.082	17.751	0.009	0.496
ID46910	46910	3	0.266	190.891	52.664	0	139	139	5	1	-10921639	55.278	55	51	61	5362	2.357	15.713	0.007	0.318
ID47558	47558	3	0.270	191.554	52.643	0	140	140	5	1	-10921639	55.515	55	51	60	5385	2.037	19.000	0.008	0.456
ID47228	47228	3	0.300	191.580	52.263	0	141	141	5	1	-10921639	55.309	55	51	63	5365	2.288	19.000	0.007	0.321
ID46582	46582	3	0.260	191.581	52.406	0	142	142	5	1	-10921639	55.361	55	49	61	5370	2.342	19.000	0.006	0.282
ID48857	48857	3	0.303	190.815	52.342	0	143	143	5	1	-10921639	55.588	55	51	61	5392	2.317	15.051	0.009	0.419
ID48206	48206	3	0.218	190.721	52.616	0	144	144	5	1	-10921639	55.227	55	51	63	5357	2.124	17.819	0.006	0.319
ID47885	47885	3	0.253	191.363	52.705	0	145	145	5	1	-10921639	55.392	55	50	61	5373	2.379	5.113	0.007	0.340
ID49515	49515	3	0.267	191.708	52.805	0	146	146	5	1	-10921639	55.289	55	51	62	5363	2.277	18.163	0.007	0.350
ID48527	48527	3	0.244	191.382	51.931	0	147	147	5	1	-10921639	55.258	55	49	62	5360	2.302	13.915	0.005	0.234
ID49188	49188	3	0.274	191.456	52.461	0	148	148	5	1	-10921639	55.330	55	51	61	5367	2.095	5.218	0.007	0.391
ID49842	49842	3	0.268	191.536	52.659	0	149	149	5	1	-10921639	55.433	55	51	61	5377	2.126	16.116	0.008	0.430
ID50163	50163	3	0.311	191.542	53.061	0	150	150	5	1	-10921639	55.608	55	51	62	5394	2.312	5.042	0.009	0.433
ID50814	50814	3	0.298	191.644	52.787	0	151	151	5	1	-10921639	55.495	55	50	62	5383	2.218	4.847	0.009	0.469
ID50486	50486	3	0.324	191.285	53.125	0	152	152	5	1	-10921639	55.381	55	51	63	5372	2.514	2.676	0.010	0.417
ID51462	51462	3	0.289	191.252	52.857	0	153	153	5	1	-10921639	55.443	55	50	60	5378	2.287	19.000	0.009	0.453
ID51133	51133	3	0.297	190.370	53.116	0	154	154	5	1	-10921639	55.567	55	51	63	5390	2.313	19.000	0.010	0.456
ID51786	51786	3	0.286	190.848	52.980	0	155	155	5	1	-10921639	55.412	55	50	61	5375	2.207	19.000	0.009	0.451
ID52106	52106	3	0.306	190.731	52.961	0	156	156	5	1	-10921639	55.639	55	50	61	5397	2.006	17.907	0.011	0.590
ID52428	52428	3	0.309	190.493	52.779	0	157	157	5	1	-10921639	55.381	55	50	63	5372	2.518	17.723	0.009	0.406
ID52751	52751	3	0.300	190.579	53.451	0	158	158	5	1	-10921639	55.742	56	49	63	5407	2.468	17.825	0.010	0.464
ID53078	53078	3	0.293	191.483	53.056	0	159	159	5	1	-10921639	55.412	55	49	61	5375	2.410	5.038	0.010	0.448
ID53404	53404	3	0.280	189.933	53.290	0	160	160	5	1	-10921639	55.629	56	50	61	5396	2.167	4.977	0.010	0.516
ID54060	54060	3	0.312	190.623	53.139	0	161	161	5	1	-10921639	55.495	55	50	61	5383	2.146	4.847	0.010	0.507
ID53727	53727	3	0.270	189.762	53.297	0	162	162	5	1	-10921639	55.557	55	51	62	5389	2.203	7.689	0.010	0.485
ID55049	55049	3	0.271	191.181	52.984	0	164	164	5	1	-10921639	55.454	55	52	62	5379	2.107	17.542	0.008	0.431
ID54721	54721	3	0.272	191.219	53.160	0	165	165	5	1	-10921639	55.340	55	51	64	5368	2.389	19.000	0.006	0.278
ID55699	55699	3	0.298	190.873	52.959	0	166	166	5	1	-10921639	55.784	56	49	62	5411	2.237	7.987	0.009	0.444
ID56339	56339	3	0.289	190.929	53.162	0	167	167	5	1	-10921639	55.536	56	52	61	5387	2.006	15.712	0.009	0.468
ID55382	55382	3	0.273	190.436	52.896	0	168	168	5	1	-10921639	55.505	55	51	61	5384	2.087	5.024	0.009	0.492
ID56021	56021	3	0.302	190.530	53.010	0	169	169	5	1	-10921639	55.546	55	49	61	5388	2.213	4.954	0.008	0.412
ID56667	56667	3	0.276	190.833	52.732	0	170	170	5	1	-10921639	55.247	55	50	61	5359	2.402	6.778	0.007	0.310
ID56993	56993	3	0.239	190.419	52.651	0	171	171	5	1	-10921639	55.351	55	49	61	5369	2.165	17.801	0.007	0.374
ID57320	57320	3	0.263	190.062	53.648	0	172	172	5	1	-10921639	55.443	55	52	62	5378	2.245	2.000	0.009	0.448
ID57964	57964	3	0.261	190.925	52.881	0	173	173	5	1	-10921639	55.371	55	51	63	5371	2.274	19.000	0.007	0.355
ID57485	57485	3	0.282	190.134	53.055	0	174	174	5	1	-10921639	55.216	55	51	62	5356	2.493	16.883	0.008	0.340
ID58283	58283	3	0.242	190.761	52.878	0	175	175	5	1	-10921639	55.227	55	49	62	5357	2.361	19.000	0.006	0.283
ID58930	58930	3	0.272	188.569	53.269	0	176	176	5	1	-10921639	55.598	55	50	62	5393	2.379	15.524	0.011	0.502
ID58612	58612	3	0.321	190.075	52.716	0	177	177	5	1	-10921639	55.876	56	51	63	5420	2.459	19.000	0.012	0.546
ID59254	59254	3	0.304	189.863	53.063	0	178	178	5	1	-10921639	55.567	55	52	61	5390	2.071	19.000	0.011	0.558
ID59565	59565	3	0.298	189.863	53.075	0	179	179	5	1	-10921639	55.629	55	50	61	5396	2.261	19.000	0.009	0.458
ID59891	59891	3	0.325	190.528	52.728	0	180	180	5	1	-10921639	55.773	56	52	61	5410	2.339	2.000	0.011	0.511
ID60531	60531	3	0.328	190.156	52.704	0	181	181	5	1	-10921639	62.742	62	57	68	6086	2.408	19.000	0.011	0.556
ID60211	60211	3	0.300	190.228	52.975	0	182	182	5	1	-10921639	55.567	56	50	61	5390	2.140	13.246	0.011	0.561
ID60846	60846	3	0.318	190.044	52.919	0	183	183	5	1	-10921639	55.753	56	51	61	5408	2.255	19.000	0.012	0.604
ID61168	61168	3	0.354	190.032	52.497	0	184	184	5	1	-10921639	55.536	56	49	65	5387	2.724	17.980	0.011	0.446
ID62129	62129	3	0.282	189.012	53.385	0	185	185	5	1	-10921639	55.402	55	50	62	5374	2.482	8.949	0.011	0.475
ID61492	61492	3	0.288	189.720	53.259	0	186	186	5	1	-10921639	55.680	56	51	60	5401	2.239	16.840	0.010	0.499
ID61812	61812	3	0.270	190.573	52.637	0	187	187	5	1	-10921639	55.588	55	50	62	5392	2.335	19.000	0.009	0.431
ID62763	62763	3	0.347	189.135	53.017	0	188	188	5	1	-10921639	55.897	56	50	63	5422	2.767	19.000	0.013	0.535
ID63084	63084	3	0.349	190.355	52.819	0	189	189	5	1	-10921639	55.959	56	51	62	5428	2.578	18.436	0.013	0.567
ID62443	62443	3	0.268	189.979	53.110	0	190	190	5	1	-10921639	55.608	56	51	62	5394	2.220	18.309	0.008	0.400
ID63398	63398	3	0.305	190.224	52.921	0	191	191	5	1	-10921639	55.887	56	50	63	5421	2.590	2.000	0.011	0.455
ID63733	63733	3	0.302	190.070	53.071	0	192	192	5	1	-10921639	55.722	55	52	61	5405	2.418	19.000	0.010	0.445
ID64050	64050	3	0.312	190.227	52.861	0	193	193	5	1	-10921639	55.804	55	51	61	5413	2.225	4.893	0.010	0.516
ID64669	64669	3	0.291	190.156	52.723	0	194	194	5	1	-10921639	55.897	56	50	61	5422	2.312	19.000	0.009	0.430
ID64359	64359	3	0.396	189.579	53.083	0	195	195	5	1	-10921639	56.454	56	50	63	5476	2.558	15.765	0.015	0.653
ID65306	65306	3	0.478	189.120	53.327	0	196	196	5	1	-10921639	56.701	56	51	67	5500	3.073	17.773	0.017	0.630
ID64984	64984	3	0.775	188.975	53.099	0	197	197	5	1	-10921639	57.897	57	50	76	5616	4.609	2.000	0.027	0.672
ID65931	65931	3	0.803	189.047	53.055	0	198	198	5	1	-10921639	57.804	57	49	77	5607	4.778	19.000	0.027	0.640
ID65618	65618	3	0.681	188.914	53.242	0	199	199	5	1	-10921639	57.567	57	51	78	5584	4.274	2.000	0.022	0.582
ID66237	66237	3	0.621	188.446	53.240	0	200	200	5	1	-10921639	57.567	57	51	72	5584	3.802	19.000	0.024	0.702
ID66553	66553	3	0.613	188.756	52.616	0	201	201	5	1	-10921639	57.454	56	50	72	5573	3.660	19.000	0.023	0.699
ID66852	66852	3	0.592	188.505	52.882	0	202	202	5	1	-10921639	57.361	57	52	70	5564	3.320	19.000	0.021	0.720
ID67461	67461	3	0.563	188.688	53.049	0	203	203	5	1	-10921639	57.072	57	50	69	5536	3.471	2.000	0.020	0.636
ID67155	67155	3	0.488	188.390	52.631	0	204	204	5	1	-10921639	56.990	57	50	68	5528	3.002	19.000	0.020	0.735
ID67776	67776	3	0.450	187.591	52.867	0	205	205	5	1	-10921639	56.969	57	50	66	5526	2.756	19.000	0.019	0.765
ID68095	68095	3	0.434	189.177	52.148	0	206	206	5	1	-10921639	56.639	57	52	66	5494	2.887	4.829	0.014	0.534
ID68412	68412	3	0.479	189.658	52.315	0	207	207	5	1	-10921639	56.979	57	51	66	5527	2.923	5.060	0.015	0.575
ID68735	68735	3	0.481	189.846	52.698	0	208	208	5	1	-10921639	56.979	56	52	67	5527	3.024	4.878	0.015	0.572
ID69043	69043	3	0.454	190.613	52.261	0	209	209	5	1	-10921639	56.711	56	52	69	5501	3.126	2.000	0.011	0.408
ID69352	69352	3	0.400	190.464	52.402	0	210	210	5	1	-10921639	56.474	56	51	66	5478	3.159	19.000	0.010	0.366
ID70281	70281	3	0.477	190.263	52.099	0	211	211	5	1	-10921639	56.577	56	52	68	5488	3.458	2.645	0.011	0.346
ID69967	69967	3	0.504	190.074	52.467	0	212	212	5	1	-10921639	56.938	56	51	69	5523	3.378	2.000	0.015	0.503
ID69667	69667	3	0.432	189.750	52.547	0	213	213	5	1	-10921639	57.000	57	52	66	5529	2.962	18.138	0.014	0.534
ID70898	70898	3	0.458	190.046	52.267	0	214	214	5	1	-10921639	57.196	57	52	65	5548	2.823	16.924	0.015	0.617
ID70586	70586	3	0.442	190.328	52.400	0	215	215	5	1	-10921639	56.928	56	51	66	5522	3.039	2.000	0.012	0.459
ID71210	71210	3	0.444	190.520	51.476	0	216	216	5	1	-10921639	57.309	57	52	67	5559	3.245	19.000	0.015	0.507
ID71521	71521	3	0.411	190.737	51.769	0	217	217	5	1	-10921639	56.948	56	51	67	5524	2.980	19.000	0.011	0.422
ID71840	71840	3	0.377	191.192	52.186	0	218	218	5	1	-10921639	56.670	56	51	65	5497	2.922	5.084	0.010	0.369
ID72157	72157	3	0.382	191.635	51.608	0	219	219	5	1	-10921639	56.876	56	51	66	5517	2.969	19.000	0.011	0.402
ID72470	72470	3	0.383	191.585	51.866	0	220	220	5	1	-10921639	56.649	56	52	66	5495	3.004	2.000	0.008	0.314
ID72782	72782	3	0.371	191.763	51.443	0	221	221	5	1	-10921639	56.711	56	52	66	5501	3.024	2.000	0.009	0.344
ID73407	73407	3	0.372	191.871	52.275	0	222	222	5	1	-10921639	56.577	56	51	66	5488	2.861	2.000	0.009	0.337
ID73099	73099	3	0.370	191.275	51.502	0	223	223	5	1	-10921639	56.495	56	51	66	5480	2.912	16.978	0.010	0.374
ID74972	74972	3	0.367	191.508	51.553	0	224	224	5	1	-10921639	56.619	56	50	64	5492	2.774	4.982	0.009	0.375
ID73723	73723	3	0.356	191.456	51.620	0	225	225	5	1	-10921639	56.825	57	50	66	5512	2.582	16.989	0.012	0.523
ID74350	74350	3	0.333	191.516	52.378	0	226	226	5	1	-10921639	56.619	56	51	64	5492	2.531	2.000	0.009	0.390
ID74039	74039	3	0.265	191.848	51.644	0	227	227	5	1	-10921639	56.588	56	51	63	5489	2.272	5.484	0.008	0.408
ID75586	75586	3	0.287	191.719	51.782	0	228	228	5	1	-10921639	56.536	56	51	64	5484	2.471	18.201	0.008	0.360
ID74660	74660	3	0.307	191.902	51.688	0	229	229	5	1	-10921639	56.557	56	52	63	5486	2.483	19.000	0.010	0.451
ID75896	75896	3	0.314	191.842	52.052	0	230	230	5	1	-10921639	56.639	56	52	65	5494	2.265	18.007	0.010	0.487
ID75283	75283	3	0.283	191.862	52.066	0	231	231	5	1	-10921639	56.557	56	51	63	5486	2.483	15.824	0.008	0.371
ID76201	76201	3	0.303	191.407	52.022	0	232	232	5	1	-10921639	56.186	56	49	64	5450	2.619	5.456	0.009	0.363
ID76512	76512	3	0.275	192.107	52.051	0	233	233	5	1	-10921639	56.485	56	52	62	5479	2.407	2.639	0.007	0.313
ID77147	77147	3	0.367	191.865	52.165	0	234	234	5	1	-10921639	56.784	56	51	64	5508	2.635	18.134	0.010	0.430
ID76822	76822	3	0.310	191.759	52.497	0	235	235	5	1	-10921639	56.443	56	51	64	5475	2.642	18.340	0.008	0.329
ID77767	77767	3	0.242	191.430	52.135	0	236	236	5	1	-10921639	56.247	56	51	65	5456	2.594	18.014	0.005	0.215
ID77235	77235	3	0.295	191.761	52.461	0	237	237	5	1	-10921639	56.402	56	51	66	5471	2.644	17.051	0.007	0.297
ID78078	78078	3	0.331	191.902	52.319	0	238	238	5	1	-10921639	56.505	57	52	64	5481	2.666	17.422	0.007	0.300
ID78707	78707	3	0.327	191.426	52.633	0	239	239	5	1	-10921639	56.268	56	50	66	5458	2.939	5.051	0.008	0.288
ID78393	78393	3	0.409	191.952	52.208	0	240	240	5	1	-10921639	56.948	56	52	64	5524	2.811	4.955	0.011	0.457
ID79011	79011	3	0.303	191.901	51.874	0	241	241	5	1	-10921639	56.351	56	52	64	5466	2.574	18.116	0.006	0.267
ID79320	79320	3	0.317	191.797	52.588	0	242	242	5	1	-10921639	56.278	56	51	63	5459	2.660	5.811	0.008	0.340
ID79932	79932	3	0.336	192.000	52.385	0	243	243	5	1	-10921639	56.464	57	51	64	5477	2.462	17.964	0.009	0.391
ID79625	79625	3	0.364	191.754	52.155	0	244	244	5	1	-10921639	56.423	56	51	65	5473	2.707	19.000	0.009	0.355
ID80549	80549	3	0.259	191.841	52.390	0	245	245	5	1	-10921639	56.278	56	51	61	5459	2.230	19.000	0.007	0.341
ID80247	80247	3	0.348	192.244	51.994	0	246	246	5	1	-10921639	56.454	56	51	63	5476	2.662	4.863	0.008	0.339
ID80866	80866	3	0.282	191.817	52.335	0	247	247	5	1	-10921639	56.526	57	52	62	5483	2.377	19.000	0.006	0.281
ID81179	81179	3	0.328	191.806	52.864	0	248	248	5	1	-10921639	56.567	56	51	64	5487	2.529	19.000	0.010	0.422
ID81485	81485	3	0.199	191.826	52.675	0	249	249	5	1	-10921639	56.052	56	50	61	5437	1.965	17.907	0.004	0.220
ID81957	81957	3	0.343	191.499	52.855	0	250	250	5	1	-10921639	56.227	56	51	63	5454	2.767	15.826	0.009	0.354
ID81805	81805	3	0.291	192.359	52.447	0	251	251	5	1	-10921639	56.227	56	50	65	5454	2.640	19.000	0.006	0.243
ID83048	83048	3	0.382	191.528	52.776	0	252	252	5	1	-10921639	56.639	57	51	64	5494	2.381	4.927	0.011	0.529
ID82421	82421	3	0.280	191.336	52.901	0	253	253	5	1	-10921639	56.227	56	51	62	5454	2.330	18.209	0.008	0.397
ID82736	82736	3	0.332	191.437	52.692	0	254	254	5	1	-10921639	56.443	56	51	64	5475	2.773	16.976	0.010	0.395
ID83664	83664	3	0.282	191.375	53.033	0	255	255	5	1	-10921639	55.938	56	52	65	5426	2.432	15.958	0.006	0.260
ID83976	83976	3	0.322	191.228	52.775	0	256	256	5	1	-10921639	56.629	57	51	64	5493	2.265	17.090	0.010	0.518
ID83360	83360	3	0.301	192.007	52.915	0	257	257	5	1	-10921639	56.402	56	52	62	5471	2.409	4.907	0.007	0.331
ID84294	84294	3	0.296	191.753	53.386	0	258	258	5	1	-10921639	56.454	56	52	62	5476	2.332	19.000	0.007	0.334
ID85232	85232	3	0.316	192.009	52.871	0	259	259	5	1	-10921639	56.763	57	51	63	5506	2.436	19.000	0.010	0.463
ID84922	84922	3	0.291	191.869	52.685	0	260	260	5	1	-10921639	56.268	56	52	63	5458	2.498	19.000	0.008	0.354
ID85541	85541	3	0.301	191.701	52.394	0	261	261	5	1	-10921639	56.474	56	50	66	5478	2.354	19.000	0.009	0.411
ID84609	84609	3	0.305	191.887	52.791	0	262	262	5	1	-10921639	56.557	56	50	62	5486	2.367	19.000	0.008	0.396
ID87122	87122	3	0.337	191.886	52.857	0	263	263	5	1	-10921639	56.526	56	52	65	5483	2.437	18.324	0.009	0.419
ID86808	86808	3	0.318	191.123	52.879	0	264	264	5	1	-10921639	56.433	56	52	63	5474	2.203	18.441	0.010	0.525
ID85855	85855	3	0.292	192.006	52.811	0	265	265	5	1	-10921639	56.443	56	51	63	5475	2.259	19.000	0.008	0.399
ID86496	86496	3	0.261	191.888	52.950	0	266	266	5	1	-10921639	56.361	56	51	63	5467	2.265	16.471	0.007	0.370
ID86176	86176	3	0.480	195.384	55.503	0	267	267	5	1	-10921639	57.928	58	51	66	5619	3.035	12.962	0.019	0.710
ID87747	87747	3	0.760	195.749	55.512	0	268	268	5	1	-10921639	59.402	60	51	69	5762	3.957	5.017	0.029	0.857
ID87435	87435	3	0.809	195.913	55.753	0	269	269	5	1	-10921639	59.577	59	53	69	5779	3.708	5.233	0.031	0.973
ID89281	89281	3	0.904	195.716	55.588	0	270	270	5	1	-10921639	60.268	60	52	71	5846	4.086	5.200	0.034	0.980
ID88963	88963	3	0.917	195.910	55.845	0	271	271	5	1	-10921639	60.000	59	51	72	5820	4.376	5.076	0.033	0.889
ID88054	88054	3	0.877	195.802	55.679	0	272	272	5	1	-10921639	59.990	60	52	70	5819	4.150	5.159	0.033	0.911
ID88358	88358	3	0.881	195.842	55.676	0	273	273	5	1	-10921639	60.052	60	52	70	5825	4.194	5.166	0.033	0.914
ID88659	88659	3	0.887	195.816	55.767	0	274	274	5	1	-10921639	59.825	59	51	73	5803	4.347	5.077	0.032	0.859
ID89902	89902	3	0.908	195.971	55.836	0	275	275	5	1	-10921639	60.093	60	52	71	5829	4.270	5.191	0.033	0.894
ID90218	90218	3	0.898	195.912	55.861	0	276	276	5	1	-10921639	60.010	60	53	73	5821	4.268	5.267	0.033	0.886
ID89592	89592	3	0.934	195.872	55.784	0	277	277	5	1	-10921639	60.268	60	53	73	5846	4.353	5.067	0.035	0.944
ID91148	91148	3	0.907	196.020	55.950	0	278	278	5	1	-10921639	60.113	60	53	73	5831	4.125	5.151	0.034	0.967
ID90524	90524	3	0.858	196.072	55.695	0	279	279	5	1	-10921639	59.835	60	52	69	5804	3.952	5.148	0.032	0.952
ID90839	90839	3	0.839	195.877	55.821	0	280	280	5	1	-10921639	59.577	59	53	71	5779	4.056	5.088	0.029	0.834
ID91465	91465	3	0.826	195.841	55.939	0	281	281	5	1	-10921639	59.567	59	52	73	5778	3.942	5.194	0.031	0.896
ID91769	91769	3	0.844	196.038	55.859	0	282	282	5	1	-10921639	59.887	59	52	69	5809	4.075	5.077	0.031	0.880
ID92382	92382	3	0.908	195.915	55.866	0	283	283	5	1	-10921639	60.186	60	52	73	5838	4.261	5.104	0.034	0.941
ID93902	93902	3	0.896	195.995	55.741	0	284	284	5	1	-10921639	60.278	60	52	71	5847	3.976	5.194	0.036	1.049
ID92686	92686	3	0.874	196.307	55.786	0	285	285	5	1	-10921639	60.216	60	52	72	5841	4.309	5.180	0.035	0.934
ID92080	92080	3	0.900	195.981	55.680	0	286	286	5	1	-10921639	60.258	60	53	72	5845	4.088	5.119	0.035	0.993
ID92994	92994	3	0.851	195.862	55.885	0	287	287	5	1	-10921639	60.031	60	53	73	5823	4.107	8.777	0.033	0.923
ID93298	93298	3	0.888	195.744	55.719	0	288	288	5	1	-10921639	59.969	59	53	70	5817	4.194	5.017	0.033	0.904
ID93603	93603	3	0.869	196.056	55.964	0	289	289	5	1	-10921639	60.000	59	52	71	5820	4.257	5.248	0.031	0.848
ID94517	94517	3	0.929	196.166	55.934	0	290	290	5	1	-10921639	60.155	60	53	72	5835	4.436	5.157	0.034	0.895
ID94823	94823	3	0.911	195.930	55.829	0	291	291	5	1	-10921639	60.000	59	53	71	5820	4.368	5.123	0.033	0.866
ID94208	94208	3	0.858	195.983	55.747	0	292	292	5	1	-10921639	59.732	59	52	73	5794	4.276	5.046	0.030	0.822
ID95759	95759	3	0.905	195.981	55.747	0	293	293	5	1	-10921639	60.041	59	53	70	5824	4.223	5.111	0.034	0.926
ID95443	95443	3	0.861	195.983	55.771	0	294	294	5	1	-10921639	60.062	60	51	70	5826	4.138	5.166	0.032	0.903
ID96072	96072	3	0.849	195.892	55.784	0	295	295	5	1	-10921639	60.021	59	53	72	5822	3.775	5.428	0.033	1.021
ID95126	95126	3	0.837	195.994	55.849	0	296	296	5	1	-10921639	59.794	59	53	69	5800	3.974	5.130	0.030	0.883
ID97007	97007	3	0.887	196.216	55.942	0	297	297	5	1	-10921639	59.753	59	52	74	5796	4.432	5.071	0.031	0.814
ID96387	96387	3	0.886	196.237	55.996	0	298	298	5	1	-10921639	60.155	60	52	70	5835	4.035	5.091	0.034	0.992
ID96692	96692	3	0.839	196.199	55.903	0	299	299	5	1	-10921639	59.660	59	51	70	5787	4.135	5.026	0.030	0.837
ID97316	97316	3	0.894	196.119	55.835	0	300	300	5	1	-10921639	60.041	60	52	72	5824	4.245	5.109	0.033	0.895
ID98237	98237	3	0.899	196.115	55.848	0	301	301	5	1	-10921639	60.082	60	52	71	5828	4.476	5.132	0.032	0.830
ID97626	97626	3	0.845	196.279	55.710	0	302	302	5	1	-10921639	59.959	60	51	70	5816	4.342	5.173	0.030	0.806
ID97936	97936	3	0.834	196.217	55.866	0	303	303	5	1	-10921639	59.969	59	52	72	5817	4.164	5.195	0.030	0.832
ID98841	98841	3	0.859	196.121	55.793	0	304	304	5	1	-10921639	59.876	60	51	72	5808	4.400	5.050	0.029	0.763
ID98538	98538	3	0.840	196.457	55.956	0	305	305	5	1	-10921639	59.845	60	52	72	5805	4.290	5.201	0.029	0.797
ID99148	99148	3	0.803	195.941	55.723	0	306	306	5	1	-10921639	59.753	60	52	71	5796	3.956	5.339	0.029	0.851
ID99461	99461	3	0.815	196.203	55.967	0	307	307	5	1	-10921639	59.495	59	51	71	5771	4.123	5.104	0.028	0.780
ID100082	100082	3	0.844	196.502	56.021	0	308	308	5	1	-10921639	59.918	59	53	73	5812	4.308	5.059	0.029	0.786
ID99770	99770	3	0.798	196.086	55.905	0	309	309	5	1	-10921639	59.680	59	52	73	5789	4.058	5.135	0.028	0.802
ID100480	100480	3	0.783	196.137	55.763	0	310	310	5	1	-10921639	59.464	59	52	71	5768	4.067	5.084	0.028	0.786
ID100461	100461	3	0.843	196.218	55.977	0	311	311	5	1	-10921639	59.753	59	52	72	5796	4.049	5.120	0.031	0.894
ID101019	101019	3	0.821	196.107	55.991	0	312	312	5	1	-10921639	59.557	59	51	71	5777	4.193	5.153	0.028	0.784
ID101959	101959	3	0.818	196.232	56.110	0	313	313	5	1	-10921639	59.670	59	53	73	5788	4.007	5.132	0.030	0.861
ID101334	101334	3	0.831	196.182	56.084	0	314	314	5	1	-10921639	59.371	59	51	73	5759	4.285	5.103	0.029	0.779
ID101645	101645	3	0.831	196.287	56.049	0	315	315	5	1	-10921639	59.742	59	52	73	5795	4.162	5.602	0.030	0.823
ID102272	102272	3	0.818	196.179	56.219	0	316	316	5	1	-10921639	59.536	59	52	74	5775	4.304	4.992	0.028	0.762
ID102589	102589	3	0.865	196.168	55.966	0	317	317	5	1	-10921639	59.588	59	51	74	5780	4.506	4.995	0.029	0.739
ID102908	102908	3	0.853	196.241	56.033	0	318	318	5	1	-10921639	59.722	59	51	73	5793	4.413	5.133	0.029	0.752
ID103223	103223	3	0.893	195.959	55.905	0	319	319	5	1	-10921639	59.928	59	51	75	5813	4.468	5.090	0.031	0.802
ID104184	104184	3	0.873	196.134	55.885	0	320	320	5	1	-10921639	59.835	60	52	74	5804	4.580	5.055	0.029	0.736
ID103544	103544	3	0.907	196.347	56.136	0	321	321	5	1	-10921639	60.082	60	52	75	5828	4.795	5.075	0.031	0.761
ID103864	103864	3	0.858	196.138	55.973	0	322	322	5	1	-10921639	59.804	59	52	73	5801	4.429	4.983	0.029	0.759
ID104497	104497	3	0.821	196.292	56.021	0	323	323	5	1	-10921639	59.804	59	52	74	5801	4.446	5.030	0.026	0.695
ID104817	104817	3	0.803	196.475	56.191	0	324	324	5	1	-10921639	59.577	59	51	77	5779	4.614	5.050	0.025	0.632
ID105146	105146	3	0.851	196.070	55.990	0	325	325	5	1	-10921639	59.814	59	51	75	5802	4.738	4.928	0.028	0.687
ID105454	105454	3	0.797	196.265	56.253	0	326	326	5	1	-10921639	59.340	58	51	75	5756	4.890	4.988	0.023	0.540
ID105766	105766	3	0.795	196.197	56.006	0	327	327	5	1	-10921639	59.371	59	50	78	5759	4.859	2.000	0.023	0.540
ID106404	106404	3	0.791	196.385	55.886	0	328	328	5	1	-10921639	59.515	59	52	74	5773	4.666	2.000	0.024	0.605
ID106083	106083	3	0.843	196.234	55.961	0	329	329	5	1	-10921639	59.866	59	52	76	5807	4.707	5.047	0.026	0.645
ID106719	106719	3	0.824	196.346	56.202	0	330	330	5	1	-10921639	59.701	59	52	75	5791	4.755	5.035	0.024	0.595
ID107041	107041	3	0.904	196.197	55.980	0	331	331	5	1	-10921639	59.990	59	51	78	5819	4.991	5.040	0.029	0.686
ID107360	107360	3	0.879	196.490	56.187	0	332	332	5	1	-10921639	59.897	59	52	79	5810	5.096	4.934	0.028	0.648
ID107676	107676	3	0.828	196.421	56.285	0	333	333	5	1	-10921639	59.588	59	52	75	5780	4.808	2.000	0.026	0.623
ID107999	107999	3	0.898	196.185	56.190	0	334	334	5	1	-10921639	60.041	59	53	78	5824	5.138	5.024	0.028	0.640
ID108317	108317	3	0.904	196.265	56.322	0	335	335	5	1	-10921639	59.866	59	51	77	5807	5.008	5.023	0.028	0.662
ID108631	108631	3	0.872	196.130	55.968	0	336	336	5	1	-10921639	59.351	58	51	78	5757	5.297	5.002	0.023	0.514
ID109271	109271	3	0.915	196.274	56.252	0	337	337	5	1	-10921639	59.866	59	53	85	5807	5.157	5.011	0.029	0.648
ID108947	108947	3	0.867	196.515	56.280	0	338	338	5	1	-10921639	60.052	59	53	78	5825	5.017	5.168	0.027	0.625
ID110218	110218	3	0.892	196.213	56.283	0	339	339	5	1	-10921639	59.742	59	52	79	5795	5.134	2.000	0.027	0.621
ID109585	109585	3	0.838	196.217	56.099	0	340	340	5	1	-10921639	59.649	59	51	78	5786	4.848	2.000	0.026	0.617
ID109899	109899	3	0.888	196.288	56.222	0	341	341	5	1	-10921639	59.887	59	52	80	5809	5.135	2.000	0.028	0.641
ID110535	110535	3	0.910	196.277	56.092	0	342	342	5	1	-10921639	59.897	59	51	79	5810	5.219	2.000	0.029	0.644
ID110847	110847	3	0.927	196.186	56.094	0	343	343	5	1	-10921639	59.660	58	51	80	5787	5.435	4.932	0.027	0.585
ID111158	111158	3	0.915	196.191	55.927	0	344	344	5	1	-10921639	59.773	59	51	78	5798	5.145	5.045	0.029	0.651
ID111472	111472	3	0.956	196.234	56.071	0	345	345	5	1	-10921639	59.876	59	51	79	5808	5.426	5.014	0.031	0.654
ID111787	111787	3	0.950	196.217	56.017	0	346	346	5	1	-10921639	60.082	59	51	80	5828	5.217	5.014	0.031	0.702
ID112101	112101	3	1.008	196.030	55.806	0	347	347	5	1	-10921639	60.278	59	51	78	5847	5.484	5.011	0.034	0.713
ID112412	112412	3	0.975	195.997	55.799	0	348	348	5	1	-10921639	60.010	59	52	79	5821	5.267	2.000	0.033	0.722
ID113045	113045	3	1.176	196.021	55.862	0	349	349	5	1	-10921639	60.794	59	50	81	5897	6.041	19.000	0.039	0.747
ID112729	112729	3	1.059	196.016	55.729	0	350	350	5	1	-10921639	60.454	60	51	78	5864	5.677	5.066	0.036	0.739
ID113677	113677	3	1.027	196.011	55.664	0	351	351	5	1	-10921639	60.361	59	50	78	5855	5.549	2.000	0.034	0.719
ID113359	113359	3	1.105	196.005	55.808	0	352	352	5	1	-10921639	60.588	59	50	77	5877	5.780	5.044	0.036	0.732
ID113994	113994	3	1.003	196.149	55.795	0	353	353	5	1	-10921639	60.010	59	50	78	5821	5.488	5.064	0.033	0.695
ID114306	114306	3	1.021	196.064	55.956	0	354	354	5	1	-10921639	60.237	59	51	79	5843	5.342	4.988	0.035	0.764
ID114938	114938	3	1.012	196.018	55.958	0	355	355	5	1	-10921639	60.289	59	52	79	5848	5.286	2.000	0.035	0.768
ID115252	115252	3	1.022	196.080	55.781	0	356	356	5	1	-10921639	60.041	59	50	78	5824	5.651	5.020	0.034	0.689
ID114624	114624	3	1.015	195.908	56.020	0	357	357	5	1	-10921639	59.814	58	51	81	5802	5.632	2.000	0.033	0.679
ID115559	115559	3	1.015	195.944	55.960	0	358	358	5	1	-10921639	59.959	59	51	78	5816	5.507	5.115	0.033	0.698
ID116187	116187	3	0.962	196.201	56.031	0	359	359	5	1	-10921639	59.907	59	49	78	5811	5.315	5.028	0.031	0.678
ID115869	115869	3	0.992	196.128	56.074	0	360	360	5	1	-10921639	59.887	59	50	79	5809	5.466	2.000	0.032	0.678
ID116816	116816	3	0.928	196.332	55.907	0	361	361	5	1	-10921639	59.753	59	52	77	5796	5.236	4.960	0.030	0.663
ID116507	116507	3	0.967	196.062	55.939	0	362	362	5	1	-10921639	59.887	59	51	81	5809	5.414	2.000	0.032	0.690
ID117133	117133	3	0.967	196.093	55.977	0	363	363	5	1	-10921639	59.887	59	52	79	5809	5.398	5.016	0.031	0.677
ID117457	117457	3	0.940	196.094	56.088	0	364	364	5	1	-10921639	59.691	59	52	77	5790	5.179	4.985	0.029	0.653
ID118095	118095	3	0.939	196.277	56.251	0	365	365	5	1	-10921639	60.052	59	51	77	5825	4.999	5.029	0.032	0.752
ID117774	117774	3	0.997	196.265	56.103	0	366	366	5	1	-10921639	60.165	59	50	78	5836	5.357	2.000	0.034	0.736
ID118412	118412	3	0.978	196.137	56.102	0	367	367	5	1	-10921639	60.082	59	52	77	5828	5.285	5.018	0.033	0.716
ID118725	118725	3	0.945	196.500	56.193	0	368	368	5	1	-10921639	60.000	59	52	81	5820	5.284	2.000	0.033	0.724
ID119043	119043	3	0.998	196.318	56.233	0	369	369	5	1	-10921639	60.227	59	52	79	5842	5.390	5.009	0.034	0.736
ID119360	119360	3	0.978	196.195	56.216	0	370	370	5	1	-10921639	59.948	59	51	78	5815	5.432	2.000	0.033	0.704
ID119667	119667	3	1.003	196.206	56.188	0	371	371	5	1	-10921639	60.010	59	53	79	5821	5.689	2.000	0.031	0.639
ID119984	119984	3	0.956	196.235	56.222	0	372	372	5	1	-10921639	59.969	59	52	80	5817	5.390	2.000	0.032	0.688
ID120303	120303	3	0.908	196.305	56.240	0	373	373	5	1	-10921639	59.804	59	51	79	5801	5.057	4.928	0.031	0.710
ID120622	120622	3	0.977	196.128	56.336	0	374	374	5	1	-10921639	59.907	59	52	81	5811	5.493	5.016	0.032	0.667
ID120793	120793	3	0.991	195.960	56.022	0	375	375	5	1	-10921639	60.010	59	52	77	5821	5.367	2.000	0.033	0.717
ID121254	121254	3	1.013	196.147	56.047	0	376	376	5	1	-10921639	60.227	59	51	77	5842	5.347	5.047	0.035	0.755
ID121568	121568	3	1.004	196.274	56.145	0	377	377	5	1	-10921639	59.969	59	52	79	5817	5.559	5.056	0.032	0.673
ID121886	121886	3	0.960	196.202	56.156	0	378	378	5	1	-10921639	59.876	59	51	79	5808	5.587	2.000	0.030	0.619
ID122206	122206	3	0.910	196.085	56.164	0	379	379	5	1	-10921639	59.639	59	52	76	5785	5.067	5.056	0.029	0.670
ID122514	122514	3	0.906	195.997	56.236	0	380	380	5	1	-10921639	59.649	59	50	78	5786	5.252	4.867	0.028	0.629
ID122831	122831	3	0.900	196.087	56.220	0	381	381	5	1	-10921639	59.557	59	52	77	5777	5.085	2.000	0.028	0.645
ID123456	123456	3	0.868	196.181	56.306	0	382	382	5	1	-10921639	59.454	59	51	78	5767	5.307	5.010	0.026	0.560
ID123141	123141	3	0.843	196.220	56.467	0	383	383	5	1	-10921639	59.495	58	52	78	5771	4.882	5.038	0.027	0.642
ID123771	123771	3	0.871	196.208	56.181	0	384	384	5	1	-10921639	59.526	58	51	77	5774	5.120	5.023	0.026	0.595
ID124086	124086	3	0.832	196.170	56.294	0	385	385	5	1	-10921639	59.320	58	52	77	5754	5.041	2.000	0.026	0.603
ID124720	124720	3	0.910	196.108	56.321	0	386	386	5	1	-10921639	59.557	58	53	77	5777	5.443	5.008	0.027	0.574
ID124406	124406	3	0.941	195.943	56.090	0	387	387	5	1	-10921639	59.567	58	52	78	5778	5.220	4.944	0.030	0.671
ID125046	125046	3	0.871	196.178	56.353	0	388	388	5	1	-10921639	59.546	58	52	76	5776	5.166	4.940	0.027	0.609
ID125354	125354	3	0.864	196.133	56.276	0	389	389	5	1	-10921639	59.371	58	51	74	5759	4.961	2.000	0.027	0.636
ID125669	125669	3	0.854	196.147	56.454	0	390	390	5	1	-10921639	59.557	59	49	78	5777	5.048	4.982	0.027	0.628
ID125980	125980	3	0.923	196.093	56.296	0	391	391	5	1	-10921639	59.784	58	52	79	5799	5.391	2.000	0.029	0.618
ID126304	126304	3	0.833	196.193	56.450	0	392	392	5	1	-10921639	59.103	58	49	77	5733	5.059	4.878	0.025	0.571
ID126614	126614	3	0.874	195.912	56.337	0	393	393	5	1	-10921639	59.196	58	52	78	5742	5.053	5.022	0.027	0.622
ID127570	127570	3	0.910	196.197	56.494	0	394	394	5	1	-10921639	59.443	58	52	81	5766	5.490	2.000	0.028	0.581
ID126933	126933	3	0.873	196.154	56.308	0	395	395	5	1	-10921639	59.330	58	52	80	5755	5.247	2.000	0.026	0.571
ID127250	127250	3	0.834	195.997	56.202	0	396	396	5	1	-10921639	59.062	58	52	78	5729	5.037	2.000	0.024	0.555
ID127886	127886	3	0.879	196.193	56.382	0	397	397	5	1	-10921639	59.258	58	52	78	5748	5.339	2.000	0.025	0.548
ID128526	128526	3	0.921	196.191	56.326	0	398	398	5	1	-10921639	59.608	59	52	77	5782	5.143	4.986	0.029	0.663
ID128200	128200	3	0.894	196.280	56.410	0	399	399	5	1	-10921639	59.577	59	51	76	5779	5.141	2.000	0.028	0.636
ID129152	129152	3	0.847	196.062	56.414	0	400	400	5	1	-10921639	59.567	59	53	76	5778	4.933	4.974	0.027	0.637
ID128836	128836	3	0.855	196.202	56.176	0	401	401	5	1	-10921639	59.412	58	52	77	5763	5.170	5.041	0.025	0.566
ID129472	129472	3	0.837	196.052	56.329	0	402	402	5	1	-10921639	59.113	58	52	75	5734	5.031	2.000	0.025	0.577
ID129790	129790	3	0.841	196.301	56.420	0	403	403	5	1	-10921639	59.340	58	52	79	5756	5.174	2.000	0.025	0.570
ID130424	130424	3	0.847	196.294	56.343	0	404	404	5	1	-10921639	59.351	58	51	81	5757	5.150	2.000	0.027	0.607
ID131043	131043	3	0.842	196.231	56.347	0	405	405	5	1	-10921639	59.216	58	51	75	5744	4.910	4.970	0.026	0.606
ID130106	130106	3	0.844	196.320	56.416	0	406	406	5	1	-10921639	59.289	58	52	76	5751	5.056	4.945	0.026	0.584
ID130732	130732	3	0.810	196.189	56.372	0	407	407	5	1	-10921639	59.134	58	50	75	5736	5.032	4.938	0.025	0.566
ID131680	131680	3	0.811	196.237	56.503	0	408	408	5	1	-10921639	59.237	58	52	76	5746	4.618	2.000	0.026	0.650
ID131361	131361	3	0.889	196.306	56.320	0	409	409	5	1	-10921639	59.619	59	51	75	5783	4.982	4.928	0.029	0.682
ID131994	131994	3	0.919	196.247	56.255	0	410	410	5	1	-10921639	59.557	59	47	77	5777	5.433	2.000	0.029	0.610
ID132938	132938	3	0.807	196.300	56.430	0	411	411	5	1	-10921639	59.247	58	52	77	5747	4.792	2.000	0.025	0.611
ID132307	132307	3	0.913	196.230	56.492	0	412	412	5	1	-10921639	59.557	58	52	79	5777	5.262	4.906	0.029	0.635
ID132624	132624	3	0.817	196.167	56.432	0	413	413	5	1	-10921639	59.113	58	52	77	5734	4.894	2.000	0.025	0.581
ID133267	133267	3	0.844	196.000	56.528	0	414	414	5	1	-10921639	58.825	58	52	78	5706	5.252	2.000	0.024	0.528
ID133578	133578	3	0.841	196.358	56.479	0	415	415	5	1	-10921639	59.227	58	51	78	5745	5.047	2.000	0.027	0.618
ID133885	133885	3	0.803	196.156	56.324	0	416	416	5	1	-10921639	59.196	58	51	78	5742	4.647	2.000	0.026	0.653
ID134203	134203	3	0.826	196.185	56.386	0	417	417	5	1	-10921639	59.000	58	52	73	5723	4.878	5.042	0.027	0.633
ID134516	134516	3	0.814	196.275	56.426	0	418	418	5	1	-10921639	59.206	59	51	73	5743	4.723	4.900	0.026	0.629
ID135142	135142	3	0.688	196.400	56.479	0	419	419	5	1	-10921639	58.268	58	51	74	5652	4.575	2.000	0.019	0.480
ID134825	134825	3	0.703	196.344	56.632	0	420	420	5	1	-10921639	58.186	58	50	72	5644	4.407	2.000	0.020	0.527
ID135450	135450	3	0.709	196.202	56.502	0	421	421	5	1	-10921639	58.299	57	51	73	5655	4.578	2.000	0.019	0.486
ID135768	135768	3	0.628	196.300	56.645	0	422	422	5	1	-10921639	57.948	57	51	73	5621	4.400	2.000	0.015	0.387
ID136075	136075	3	0.691	196.157	56.479	0	423	423	5	1	-10921639	58.495	58	51	73	5674	4.537	2.000	0.020	0.510
ID136385	136385	3	0.679	196.175	56.587	0	424	424	5	1	-10921639	58.124	57	51	72	5638	4.295	2.000	0.018	0.488
ID136694	136694	3	0.700	196.124	56.604	0	425	425	5	1	-10921639	58.041	57	51	74	5630	4.474	2.000	0.018	0.470
ID137008	137008	3	0.702	196.387	56.511	0	426	426	5	1	-10921639	58.134	57	51	74	5639	4.676	2.000	0.018	0.441
ID137319	137319	3	0.646	196.249	56.632	0	427	427	5	1	-10921639	57.948	57	49	71	5621	4.386	2.000	0.016	0.425
ID137633	137633	3	0.661	196.437	56.621	0	428	428	5	1	-10921639	57.928	57	49	74	5619	4.345	2.000	0.018	0.466
ID137947	137947	3	0.681	196.329	56.627	0	429	429	5	1	-10921639	58.278	58	52	71	5653	4.227	2.000	0.019	0.502
ID138250	138250	3	0.728	196.304	56.493	0	430	430	5	1	-10921639	58.557	58	52	73	5680	4.539	4.971	0.023	0.570
ID138561	138561	3	0.809	196.254	56.500	0	431	431	5	1	-10921639	58.629	58	50	75	5687	4.965	2.000	0.025	0.572
ID138876	138876	3	0.722	196.283	56.403	0	432	432	5	1	-10921639	58.619	58	53	73	5686	4.358	5.110	0.021	0.561
ID139189	139189	3	0.729	196.069	56.385	0	433	433	5	1	-10921639	58.402	58	52	75	5665	4.784	4.970	0.022	0.521
ID139493	139493	3	0.757	196.215	56.356	0	434	434	5	1	-10921639	58.608	58	51	73	5685	4.559	4.954	0.024	0.598
ID139806	139806	3	0.748	196.209	56.377	0	435	435	5	1	-10921639	58.639	58	52	74	5688	4.263	2.000	0.022	0.605
ID140118	140118	3	0.737	195.985	56.234	0	436	436	5	1	-10921639	58.691	58	52	73	5693	4.503	4.960	0.022	0.564
ID140747	140747	3	0.733	196.342	56.499	0	437	437	5	1	-10921639	58.423	58	52	73	5667	4.747	4.965	0.021	0.515
ID141063	141063	3	0.700	196.206	56.543	0	438	438	5	1	-10921639	58.186	57	51	75	5644	4.567	2.000	0.019	0.476
ID140432	140432	3	0.744	196.273	56.512	0	439	439	5	1	-10921639	58.340	57	50	74	5659	4.877	2.000	0.020	0.472
ID141687	141687	3	0.696	196.302	56.529	0	440	440	5	1	-10921639	58.216	58	50	73	5647	4.519	2.000	0.019	0.476
ID141375	141375	3	0.692	196.555	56.690	0	441	441	5	1	-10921639	58.278	57	50	72	5653	4.305	4.958	0.020	0.521
ID142316	142316	3	0.683	196.068	56.463	0	442	442	5	1	-10921639	58.309	58	53	74	5656	4.239	2.000	0.021	0.567
ID142001	142001	3	0.719	196.123	56.405	0	443	443	5	1	-10921639	58.268	57	51	77	5652	4.494	2.000	0.021	0.531
ID142643	142643	3	0.701	196.435	56.652	0	444	444	5	1	-10921639	58.237	57	52	75	5649	4.679	2.000	0.020	0.493
ID142964	142964	3	0.716	195.990	56.209	0	445	445	5	1	-10921639	58.402	58	52	74	5665	4.406	2.000	0.021	0.553
ID143286	143286	3	0.758	196.457	56.510	0	446	446	5	1	-10921639	58.371	58	51	75	5662	4.751	2.000	0.021	0.517
ID143600	143600	3	0.702	196.557	56.549	0	447	447	5	1	-10921639	58.155	57	52	74	5641	4.615	19.000	0.018	0.437
ID143929	143929	3	0.683	196.355	56.675	0	448	448	5	1	-10921639	58.000	57	50	71	5626	4.449	2.000	0.019	0.497
ID144247	144247	3	0.690	196.284	56.601	0	449	449	5	1	-10921639	58.155	58	52	72	5641	4.407	2.000	0.019	0.492
ID144563	144563	3	0.684	196.206	56.527	0	450	450	5	1	-10921639	58.216	57	52	76	5647	4.594	2.000	0.019	0.479
ID145206	145206	3	0.709	196.234	56.549	0	451	451	5	1	-10921639	58.124	57	50	72	5638	4.468	2.000	0.020	0.504
ID144881	144881	3	0.719	196.294	56.525	0	452	452	5	1	-10921639	58.289	57	51	74	5654	4.592	2.000	0.020	0.488
ID145520	145520	3	0.702	196.356	56.509	0	453	453	5	1	-10921639	58.113	58	50	73	5637	4.632	2.000	0.019	0.474
ID145833	145833	3	0.741	196.305	56.585	0	454	454	5	1	-10921639	58.443	58	50	73	5669	4.507	17.966	0.022	0.547
ID146148	146148	3	0.728	196.561	56.935	0	455	455	5	1	-10921639	58.381	58	50	72	5663	4.510	4.922	0.022	0.546
ID147095	147095	3	0.753	196.388	56.504	0	456	456	5	1	-10921639	58.557	58	52	72	5680	4.390	2.688	0.023	0.599
ID146461	146461	3	0.728	196.472	56.529	0	457	457	5	1	-10921639	58.134	57	49	73	5639	4.712	2.000	0.019	0.457
ID146779	146779	3	0.708	196.343	56.686	0	458	458	5	1	-10921639	58.021	57	52	71	5628	4.299	2.000	0.020	0.518
ID147413	147413	3	0.653	196.292	56.624	0	459	459	5	1	-10921639	57.701	57	51	72	5597	4.430	2.000	0.017	0.424
ID147732	147732	3	0.598	196.411	56.444	0	460	460	5	1	-10921639	57.619	57	52	71	5589	3.970	2.000	0.017	0.474
ID149011	149011	3	0.660	196.452	56.643	0	461	461	5	1	-10921639	57.598	57	50	71	5587	4.291	2.000	0.018	0.472
ID148061	148061	3	0.713	196.586	56.810	0	462	462	5	1	-10921639	57.938	57	51	73	5620	4.289	4.902	0.022	0.569
ID148380	148380	3	0.680	196.511	56.834	0	463	463	5	1	-10921639	57.711	57	51	73	5598	4.375	2.000	0.020	0.511
ID148695	148695	3	0.684	196.498	56.586	0	464	464	5	1	-10921639	57.557	57	51	70	5583	4.364	2.000	0.021	0.530
ID149331	149331	3	0.653	196.563	56.675	0	465	465	5	1	-10921639	57.711	57	52	71	5598	4.080	5.052	0.019	0.519
ID149975	149975	3	0.666	196.549	56.669	0	466	466	5	1	-10921639	57.567	57	51	72	5584	4.383	4.739	0.018	0.473
ID149654	149654	3	0.615	196.491	56.802	0	467	467	5	1	-10921639	57.247	57	51	70	5553	4.113	2.000	0.018	0.480
ID150292	150292	3	0.612	196.477	56.945	0	468	468	5	1	-10921639	57.268	57	51	69	5555	3.869	2.000	0.017	0.504
ID151249	151249	3	0.632	196.673	56.764	0	469	469	5	1	-10921639	57.371	56	49	68	5565	3.863	5.020	0.018	0.535
ID150615	150615	3	0.643	196.662	56.855	0	470	470	5	1	-10921639	57.330	57	49	71	5561	4.334	2.000	0.017	0.445
ID150929	150929	3	0.620	196.391	56.874	0	471	471	5	1	-10921639	57.165	57	50	73	5545	3.936	2.000	0.018	0.503
ID151894	151894	3	0.609	196.662	56.678	0	472	472	5	1	-10921639	57.464	57	51	68	5574	3.603	5.032	0.020	0.619
ID152534	152534	3	0.632	196.494	56.951	0	473	473	5	1	-10921639	56.948	56	50	69	5524	4.035	2.000	0.018	0.488
ID151570	151570	3	0.555	196.611	57.014	0	474	474	5	1	-10921639	56.856	56	50	70	5515	3.521	19.000	0.016	0.503
ID152213	152213	3	0.583	196.827	56.869	0	475	475	5	1	-10921639	57.206	57	51	68	5549	3.747	4.997	0.017	0.515
ID152855	152855	3	0.615	196.484	56.907	0	476	476	5	1	-10921639	57.021	57	50	70	5531	3.794	2.000	0.020	0.585
ID153178	153178	3	0.611	196.628	56.816	0	477	477	5	1	-10921639	57.402	57	51	69	5568	3.622	4.942	0.019	0.599
ID153500	153500	3	0.629	196.625	56.816	0	478	478	5	1	-10921639	57.412	56	50	71	5569	4.061	2.000	0.019	0.533
ID154147	154147	3	0.728	196.811	56.954	0	479	479	5	1	-10921639	57.701	57	50	71	5597	3.982	4.966	0.024	0.672
ID153820	153820	3	0.688	196.478	56.922	0	480	480	5	1	-10921639	57.464	57	50	70	5574	4.049	2.672	0.022	0.604
ID154472	154472	3	0.635	196.727	56.670	0	481	481	5	1	-10921639	57.299	57	51	70	5558	4.032	4.976	0.019	0.538
ID154791	154791	3	0.673	196.495	56.504	0	482	482	5	1	-10921639	57.278	56	51	71	5556	4.375	2.000	0.021	0.530
ID155109	155109	3	0.763	196.453	56.954	0	483	483	5	1	-10921639	57.763	57	52	74	5603	4.516	2.000	0.024	0.592
ID155429	155429	3	0.740	196.587	56.693	0	484	484	5	1	-10921639	57.711	57	51	70	5598	4.435	2.000	0.022	0.561
ID155746	155746	3	0.672	196.548	56.852	0	485	485	5	1	-10921639	57.351	57	51	71	5563	4.085	4.867	0.021	0.573
ID156708	156708	3	0.732	196.777	56.772	0	486	486	5	1	-10921639	57.773	57	51	70	5604	4.175	4.885	0.024	0.646
ID156076	156076	3	0.748	196.682	56.814	0	487	487	5	1	-10921639	57.825	57	51	69	5609	4.041	4.997	0.025	0.687
ID156394	156394	3	0.761	196.451	56.823	0	488	488	5	1	-10921639	57.670	57	50	69	5594	4.286	2.000	0.025	0.646
ID157033	157033	3	0.747	196.581	56.502	0	489	489	5	1	-10921639	57.763	57	50	71	5603	4.446	4.944	0.024	0.605
ID157355	157355	3	0.703	196.423	56.755	0	490	490	5	1	-10921639	57.268	56	51	71	5555	4.424	2.000	0.021	0.524
ID157984	157984	3	0.836	196.648	56.693	0	491	491	5	1	-10921639	57.856	57	51	75	5612	4.589	2.000	0.027	0.660
ID157669	157669	3	0.774	196.581	56.591	0	492	492	5	1	-10921639	57.938	57	52	71	5620	4.284	5.005	0.025	0.656
ID158303	158303	3	0.753	196.767	56.659	0	493	493	5	1	-10921639	57.680	57	49	73	5595	4.504	5.002	0.025	0.622
ID158614	158614	3	0.796	196.497	56.765	0	494	494	5	1	-10921639	57.722	57	51	71	5599	4.485	2.000	0.027	0.677
ID158937	158937	3	0.725	196.574	56.782	0	495	495	5	1	-10921639	57.546	57	50	72	5582	4.507	2.556	0.021	0.534
ID159255	159255	3	0.795	196.593	56.783	0	496	496	5	1	-10921639	57.969	57	51	73	5623	4.396	4.920	0.025	0.654
ID159577	159577	3	0.711	196.431	56.787	0	497	497	5	1	-10921639	57.082	56	49	71	5537	4.582	2.000	0.018	0.446
ID159898	159898	3	0.752	196.496	56.659	0	498	498	5	1	-10921639	57.588	56	49	73	5586	4.643	2.000	0.022	0.530
ID160537	160537	3	0.738	196.537	56.665	0	499	499	5	1	-10921639	57.938	57	51	72	5620	4.394	4.887	0.023	0.601
ID160215	160215	3	0.763	196.554	56.531	0	500	500	5	1	-10921639	57.835	57	51	72	5610	4.534	5.042	0.023	0.578
ID161169	161169	3	0.749	196.726	56.657	0	501	501	5	1	-10921639	58.103	57	51	72	5636	4.152	5.212	0.024	0.656
ID160855	160855	3	0.696	196.432	56.708	0	502	502	5	1	-10921639	57.588	57	50	70	5586	4.227	2.724	0.022	0.581
ID161486	161486	3	0.787	196.505	56.747	0	503	503	5	1	-10921639	58.062	57	51	73	5632	4.504	4.941	0.025	0.625
ID162128	162128	3	0.707	196.652	56.580	0	504	504	5	1	-10921639	57.598	57	50	69	5587	4.353	4.975	0.021	0.544
ID161808	161808	3	0.810	196.385	56.823	0	505	505	5	1	-10921639	57.588	57	50	73	5586	4.962	2.000	0.024	0.534
ID162445	162445	3	0.766	196.541	56.823	0	506	506	5	1	-10921639	57.825	57	50	73	5609	4.525	5.018	0.024	0.595
ID162769	162769	3	0.777	196.491	56.772	0	507	507	5	1	-10921639	57.897	58	50	73	5616	4.669	2.000	0.025	0.595
ID163086	163086	3	0.882	196.471	56.714	0	508	508	5	1	-10921639	58.206	57	51	74	5646	4.785	5.045	0.030	0.707
ID163402	163402	3	0.860	196.414	56.771	0	509	509	5	1	-10921639	57.732	57	49	74	5600	5.187	2.000	0.026	0.561
ID163713	163713	3	0.861	196.373	56.717	0	510	510	5	1	-10921639	58.206	57	50	73	5646	4.826	2.000	0.028	0.665
ID164035	164035	3	0.926	196.346	56.608	0	511	511	5	1	-10921639	58.546	58	48	74	5679	5.121	2.000	0.032	0.707
ID164346	164346	3	1.033	195.982	56.001	0	512	512	5	1	-10921639	59.227	58	52	73	5745	5.621	5.074	0.034	0.693
ID164991	164991	3	1.059	196.194	56.164	0	513	513	5	1	-10921639	59.268	59	50	77	5749	5.794	4.985	0.036	0.706
ID164669	164669	3	0.950	196.252	56.148	0	514	514	5	1	-10921639	58.546	58	49	72	5679	5.410	4.959	0.031	0.655
ID165306	165306	3	0.945	196.181	56.027	0	515	515	5	1	-10921639	58.794	58	48	71	5703	5.115	5.065	0.032	0.721
ID165625	165625	3	0.888	196.205	56.117	0	516	516	5	1	-10921639	58.433	57	50	71	5668	5.129	4.955	0.028	0.621
ID165943	165943	3	0.898	196.236	56.150	0	517	517	5	1	-10921639	58.474	57	51	71	5672	4.914	5.015	0.029	0.670
ID166266	166266	3	0.888	196.372	56.307	0	518	518	5	1	-10921639	58.309	57	50	72	5656	4.861	2.000	0.030	0.705
ID166684	166684	3	0.852	196.331	56.256	0	519	519	5	1	-10921639	58.113	57	51	74	5637	5.031	5.039	0.027	0.602
ID166628	166628	3	0.853	196.165	56.122	0	520	520	5	1	-10921639	58.495	57	51	70	5674	4.376	4.932	0.029	0.760
ID167224	167224	3	0.812	196.455	56.401	0	521	521	5	1	-10921639	57.897	57	48	72	5616	4.881	4.949	0.024	0.561
ID167539	167539	3	0.761	196.234	56.506	0	522	522	5	1	-10921639	57.969	57	50	70	5623	4.302	2.000	0.027	0.700
ID168494	168494	3	0.772	196.581	56.506	0	523	523	5	1	-10921639	57.959	57	51	71	5622	4.186	5.018	0.026	0.700
ID167860	167860	3	0.733	196.337	56.485	0	524	524	5	1	-10921639	57.670	57	51	71	5594	4.175	4.980	0.024	0.642
ID168170	168170	3	0.690	196.443	56.582	0	525	525	5	1	-10921639	57.464	57	51	68	5574	4.128	4.970	0.024	0.646
ID170255	170255	3	0.752	196.325	56.399	0	526	526	5	1	-10921639	57.515	57	51	71	5579	4.392	4.996	0.023	0.593
ID168814	168814	3	0.712	196.412	56.460	0	527	527	5	1	-10921639	57.619	57	51	69	5589	3.986	2.000	0.024	0.682
ID169133	169133	3	0.691	196.580	56.520	0	528	528	5	1	-10921639	57.505	57	51	69	5578	3.987	4.990	0.022	0.630
ID170091	170091	3	0.684	196.469	56.640	0	529	529	5	1	-10921639	57.206	56	50	69	5549	4.277	4.879	0.020	0.526
ID169453	169453	3	0.687	196.636	56.543	0	530	530	5	1	-10921639	57.464	57	50	68	5574	4.013	4.887	0.023	0.639
ID169770	169770	3	0.679	196.442	56.653	0	531	531	5	1	-10921639	57.289	56	51	69	5557	4.072	2.000	0.022	0.617
ID170732	170732	3	0.749	196.224	56.854	0	532	532	5	1	-10921639	57.825	57	50	67	5609	3.984	4.832	0.027	0.763
ID171054	171054	3	0.693	196.231	56.793	0	533	533	5	1	-10921639	57.485	57	50	68	5576	4.060	2.000	0.023	0.629
ID172366	172366	3	0.712	196.137	56.991	0	534	534	5	1	-10921639	57.763	57	50	70	5603	3.939	2.776	0.025	0.702
ID171380	171380	3	0.752	196.210	57.002	0	535	535	5	1	-10921639	57.680	58	50	71	5595	4.302	4.996	0.025	0.665
ID171709	171709	3	0.706	196.389	56.741	0	536	536	5	1	-10921639	57.660	57	50	68	5593	3.950	5.047	0.024	0.677
ID172038	172038	3	0.750	196.263	56.902	0	537	537	5	1	-10921639	57.753	57	49	68	5602	4.052	2.000	0.026	0.725
ID172680	172680	3	0.728	196.382	56.844	0	538	538	5	1	-10921639	57.598	57	50	73	5587	4.368	5.009	0.022	0.573
ID173332	173332	3	0.760	196.111	56.919	0	539	539	5	1	-10921639	57.979	57	50	70	5624	4.243	2.000	0.026	0.695
ID173010	173010	3	0.778	196.580	56.880	0	540	540	5	1	-10921639	58.361	58	51	70	5661	3.998	4.981	0.028	0.809
ID173665	173665	3	0.789	196.177	57.046	0	541	541	5	1	-10921639	58.052	57	50	69	5631	4.270	4.934	0.026	0.700
ID173992	173992	3	0.759	196.186	57.052	0	542	542	5	1	-10921639	57.866	57	50	71	5613	4.185	4.946	0.026	0.703
ID174653	174653	3	0.771	196.303	57.093	0	543	543	5	1	-10921639	58.186	58	51	70	5644	4.234	2.000	0.028	0.737
ID174318	174318	3	0.775	196.010	57.255	0	544	544	5	1	-10921639	58.031	57	50	70	5629	4.405	5.041	0.025	0.654
ID174977	174977	3	0.755	196.084	57.033	0	545	545	5	1	-10921639	58.041	58	49	72	5630	4.442	2.000	0.025	0.630
ID175629	175629	3	0.850	196.308	57.148	0	546	546	5	1	-10921639	58.495	58	51	73	5674	4.626	4.994	0.029	0.724
ID175952	175952	3	0.729	196.046	56.992	0	547	547	5	1	-10921639	57.742	57	51	72	5601	4.414	2.000	0.022	0.561
ID175301	175301	3	0.846	196.253	57.038	0	548	548	5	1	-10921639	58.052	57	51	74	5631	4.976	2.000	0.027	0.607
ID176605	176605	3	0.813	196.213	57.188	0	549	549	5	1	-10921639	58.021	57	48	72	5628	4.603	4.908	0.027	0.656
ID176275	176275	3	0.773	196.238	57.010	0	550	550	5	1	-10921639	57.918	57	50	69	5618	4.337	5.079	0.024	0.632
ID177264	177264	3	0.792	196.127	56.968	0	551	551	5	1	-10921639	58.000	57	49	70	5626	4.402	2.000	0.026	0.674
ID176796	176796	3	0.734	196.340	57.104	0	552	552	5	1	-10921639	57.598	57	50	71	5587	4.436	4.948	0.022	0.555
ID177589	177589	3	0.770	196.190	56.962	0	553	553	5	1	-10921639	57.753	57	50	70	5602	4.277	5.119	0.025	0.669
ID177912	177912	3	0.735	196.215	56.946	0	554	554	5	1	-10921639	57.598	57	50	71	5587	4.094	5.032	0.024	0.662
ID178240	178240	3	0.774	196.426	56.838	0	555	555	5	1	-10921639	57.361	57	49	72	5564	4.572	2.000	0.024	0.593
ID178569	178569	3	0.697	196.371	57.191	0	556	556	5	1	-10921639	57.588	57	50	68	5586	3.965	5.058	0.024	0.684
ID179225	179225	3	0.661	196.389	57.023	0	557	557	5	1	-10921639	57.299	57	51	68	5558	4.024	2.000	0.021	0.585
ID179562	179562	3	0.646	196.668	56.843	0	558	558	5	1	-10921639	57.361	58	49	69	5564	4.068	5.008	0.020	0.546
ID178897	178897	3	0.652	196.522	57.100	0	559	559	5	1	-10921639	57.381	57	52	69	5566	4.017	5.058	0.018	0.516
ID179884	179884	3	0.656	196.434	56.949	0	560	560	5	1	-10921639	57.155	56	50	69	5544	4.159	4.939	0.019	0.516
ID180216	180216	3	0.636	196.603	56.992	0	561	561	5	1	-10921639	57.299	57	50	70	5558	3.852	4.975	0.019	0.567
ID180547	180547	3	0.666	196.565	56.932	0	562	562	5	1	-10921639	57.485	57	50	68	5576	3.956	4.958	0.020	0.571
ID180875	180875	3	0.658	196.415	56.891	0	563	563	5	1	-10921639	57.485	57	51	67	5576	3.863	2.000	0.022	0.641
ID181202	181202	3	0.630	196.271	56.810	0	564	564	5	1	-10921639	57.134	56	51	68	5542	3.875	5.025	0.019	0.547
ID181862	181862	3	0.581	196.449	56.905	0	565	565	5	1	-10921639	56.742	56	50	67	5504	3.954	2.000	0.016	0.442
ID181534	181534	3	0.562	196.658	56.680	0	566	566	5	1	-10921639	57.041	57	50	69	5533	3.694	19.000	0.016	0.473
ID182528	182528	3	0.569	196.510	56.559	0	567	567	5	1	-10921639	56.959	57	50	65	5525	3.631	2.000	0.016	0.480
ID182198	182198	3	0.534	196.280	57.086	0	568	568	5	1	-10921639	56.619	56	51	66	5492	3.435	4.895	0.015	0.474
ID183525	183525	3	0.557	196.645	56.569	0	569	569	5	1	-10921639	57.361	57	51	68	5564	3.530	2.000	0.017	0.546
ID182859	182859	3	0.521	196.712	56.936	0	570	570	5	1	-10921639	56.938	56	50	68	5523	3.593	19.000	0.014	0.429
ID183195	183195	3	0.513	196.567	56.882	0	571	571	5	1	-10921639	56.845	56	52	66	5514	3.273	2.000	0.014	0.482
ID183859	183859	3	0.539	196.491	56.855	0	572	572	5	1	-10921639	56.598	56	51	67	5490	3.628	2.000	0.014	0.442
ID184542	184542	3	0.506	196.304	56.715	0	573	573	5	1	-10921639	56.423	56	50	68	5473	3.541	2.000	0.015	0.456
ID185212	185212	3	0.517	196.577	56.734	0	574	574	5	1	-10921639	56.670	56	51	66	5497	3.303	5.131	0.014	0.478
ID184201	184201	3	0.498	196.464	56.659	0	575	575	5	1	-10921639	56.443	56	50	65	5475	3.440	2.000	0.014	0.465
ID185546	185546	3	0.530	196.456	56.879	0	576	576	5	1	-10921639	56.649	56	50	67	5495	3.547	2.000	0.015	0.475
ID184873	184873	3	0.491	196.613	56.665	0	577	577	5	1	-10921639	56.660	56	48	66	5496	3.617	4.926	0.013	0.388
ID185872	185872	3	0.528	196.468	57.020	0	578	578	5	1	-10921639	56.670	56	50	66	5497	3.526	2.615	0.016	0.506
ID186864	186864	3	0.504	196.560	56.821	0	579	579	5	1	-10921639	56.670	56	50	67	5497	3.445	2.000	0.013	0.434
ID186201	186201	3	0.470	196.441	56.830	0	580	580	5	1	-10921639	56.072	56	51	66	5439	3.422	4.870	0.011	0.350
ID186532	186532	3	0.510	196.466	56.738	0	581	581	5	1	-10921639	56.464	56	50	66	5477	3.565	4.894	0.013	0.416
ID187197	187197	3	0.511	196.414	56.886	0	582	582	5	1	-10921639	56.557	56	50	70	5486	3.663	2.000	0.015	0.454
ID187529	187529	3	0.530	196.640	56.813	0	583	583	5	1	-10921639	56.701	56	50	67	5500	3.536	5.008	0.014	0.437
ID187867	187867	3	0.548	196.585	56.888	0	584	584	5	1	-10921639	57.062	57	50	66	5535	3.415	2.000	0.016	0.520
ID188211	188211	3	0.595	196.576	56.792	0	585	585	5	1	-10921639	57.155	57	50	69	5544	3.751	4.984	0.017	0.520
ID188619	188619	3	0.598	196.450	56.797	0	586	586	5	1	-10921639	56.948	56	51	67	5524	3.770	2.000	0.018	0.527
ID188616	188616	3	0.592	196.425	56.877	0	587	587	5	1	-10921639	56.918	57	50	67	5521	3.902	4.921	0.017	0.478
ID189199	189199	3	0.654	196.489	56.859	0	588	588	5	1	-10921639	57.021	56	50	67	5531	3.982	2.000	0.020	0.556
ID189525	189525	3	0.617	196.371	56.645	0	589	589	5	1	-10921639	56.928	56	49	70	5522	3.946	4.949	0.018	0.497
ID189863	189863	3	0.596	196.433	56.759	0	590	590	5	1	-10921639	57.155	57	50	69	5544	3.743	2.000	0.019	0.567
ID190844	190844	3	0.600	196.388	56.709	0	591	591	5	1	-10921639	57.010	57	51	69	5530	3.834	4.952	0.017	0.493
ID190192	190192	3	0.645	196.567	56.591	0	592	592	5	1	-10921639	57.381	57	49	70	5566	4.086	5.078	0.019	0.523
ID190515	190515	3	0.665	196.497	56.741	0	593	593	5	1	-10921639	57.113	56	48	70	5540	4.178	2.000	0.020	0.534
ID191487	191487	3	0.685	196.305	56.599	0	594	594	5	1	-10921639	57.134	56	49	70	5542	4.147	4.920	0.019	0.520
ID192139	192139	3	0.655	196.481	56.763	0	595	595	5	1	-10921639	57.062	56	48	69	5535	4.193	2.000	0.019	0.519
ID191170	191170	3	0.674	196.470	56.671	0	596	596	5	1	-10921639	57.041	56	51	73	5533	4.387	2.503	0.018	0.468
ID191814	191814	3	0.684	196.424	56.883	0	597	597	5	1	-10921639	57.124	57	51	70	5541	4.231	2.000	0.020	0.533
ID192612	192612	3	0.696	196.499	56.903	0	598	598	5	1	-10921639	57.206	56	50	70	5549	4.385	2.000	0.021	0.530
ID192482	192482	3	0.715	196.618	56.627	0	599	599	5	1	-10921639	57.526	57	50	71	5580	4.255	5.161	0.022	0.578
ID1873	1873	4	0.373	62.649	55.325	0	0	0	5	1	-10921639	56.021	56	51	62	5434	2.146	19.000	0.014	0.742
ID2189	2189	4	0.323	63.083	54.926	0	1	1	5	1	-10921639	55.814	56	51	62	5414	2.017	5.155	0.014	0.746
ID1546	1546	4	0.328	62.552	54.721	0	2	2	5	1	-10921639	56.031	56	51	60	5435	2.023	19.000	0.012	0.670
ID1207	1207	4	0.309	62.063	55.211	0	3	3	5	1	-10921639	56.000	56	51	62	5432	2.420	5.061	0.010	0.443
ID3807	3807	4	0.283	62.437	55.159	0	4	4	5	1	-10921639	55.969	56	50	63	5429	2.280	5.247	0.009	0.445
ID2506	2506	4	0.318	62.374	55.040	0	5	5	5	1	-10921639	55.907	56	51	62	5423	2.260	8.817	0.010	0.482
ID3168	3168	4	0.307	61.998	55.059	0	6	6	5	1	-10921639	55.701	56	50	61	5403	2.399	7.317	0.008	0.370
ID2838	2838	4	0.365	63.109	54.353	0	7	7	5	1	-10921639	56.268	57	51	62	5458	2.334	17.869	0.014	0.681
ID4127	4127	4	0.342	62.567	54.830	0	8	8	5	1	-10921639	56.443	56	51	63	5475	2.236	18.436	0.013	0.661
ID3489	3489	4	0.358	63.650	54.283	0	9	9	5	1	-10921639	56.835	57	52	61	5513	2.164	18.004	0.016	0.848
ID5423	5423	4	0.486	62.360	53.706	0	10	10	5	1	-10921639	56.845	57	52	64	5514	2.447	8.828	0.021	0.939
ID4779	4779	4	0.561	62.278	53.392	0	11	11	5	1	-10921639	57.598	58	51	66	5587	2.995	18.177	0.026	0.960
ID4451	4451	4	0.704	61.701	52.906	0	12	12	5	1	-10921639	58.155	58	50	67	5641	3.560	8.958	0.033	1.031
ID5748	5748	4	0.684	61.942	52.814	0	13	13	5	1	-10921639	58.134	58	53	68	5639	3.445	8.855	0.032	1.036
ID5095	5095	4	0.679	61.505	52.649	0	14	14	5	1	-10921639	58.155	58	51	67	5641	3.615	8.947	0.031	0.982
ID6076	6076	4	0.673	62.015	53.025	0	15	15	5	1	-10921639	57.928	58	51	67	5619	3.251	8.747	0.031	1.060
ID7066	7066	4	0.677	61.912	52.795	0	16	16	5	1	-10921639	58.052	58	52	65	5631	3.251	8.777	0.032	1.110
ID7391	7391	4	0.662	61.355	52.499	0	17	17	5	1	-10921639	57.186	57	51	67	5547	3.522	17.968	0.029	0.915
ID6409	6409	4	0.658	61.671	52.720	0	18	18	5	1	-10921639	57.990	57	52	67	5625	2.852	8.968	0.032	1.259
ID6739	6739	4	0.669	61.640	52.928	0	19	19	5	1	-10921639	57.526	57	51	67	5580	3.126	8.889	0.030	1.078
ID7717	7717	4	0.589	62.411	52.908	0	20	20	5	1	-10921639	57.474	57	50	67	5575	2.969	15.015	0.027	1.021
ID8045	8045	4	0.573	61.549	52.887	0	21	21	5	1	-10921639	57.144	57	50	64	5543	2.758	9.013	0.027	1.079
ID8694	8694	4	0.528	62.167	52.590	0	22	22	5	1	-10921639	57.041	57	51	64	5533	2.761	11.884	0.024	0.977
ID8367	8367	4	0.521	61.641	52.754	0	23	23	5	1	-10921639	56.773	57	51	64	5507	2.698	19.000	0.024	0.979
ID9667	9667	4	0.523	61.788	53.041	0	24	24	5	1	-10921639	56.969	57	49	64	5526	2.800	8.940	0.026	1.014
ID9349	9349	4	0.497	61.916	52.989	0	25	25	5	1	-10921639	56.990	57	51	65	5528	2.490	8.915	0.024	1.071
ID10325	10325	4	0.489	62.367	53.389	0	26	26	5	1	-10921639	57.062	57	50	66	5535	2.597	19.000	0.025	1.071
ID9029	9029	4	0.484	62.127	53.061	0	27	27	5	1	-10921639	56.794	57	50	63	5509	2.618	8.852	0.021	0.903
ID10002	10002	4	0.447	62.950	52.769	0	28	28	5	1	-10921639	56.959	57	51	63	5525	2.406	19.000	0.022	1.009
ID10984	10984	4	0.407	62.934	52.879	0	29	29	5	1	-10921639	56.680	57	51	63	5498	2.343	18.075	0.019	0.924
ID10655	10655	4	0.395	61.754	52.887	0	30	30	5	1	-10921639	56.423	56	51	63	5473	2.353	7.083	0.019	0.887
ID11316	11316	4	0.424	62.855	53.304	0	31	31	5	1	-10921639	56.588	56	51	63	5489	2.444	16.839	0.019	0.882
ID11987	11987	4	0.374	62.378	52.807	0	32	32	5	1	-10921639	55.918	56	51	63	5424	2.548	8.771	0.017	0.753
ID12649	12649	4	0.421	62.411	53.268	0	33	33	5	1	-10921639	56.546	57	50	61	5485	2.454	19.000	0.021	0.940
ID11658	11658	4	0.440	63.176	53.208	0	34	34	5	1	-10921639	56.639	57	52	62	5494	2.471	9.040	0.020	0.906
ID12322	12322	4	0.442	63.609	53.060	0	35	35	5	1	-10921639	56.577	56	52	64	5488	2.499	19.000	0.022	0.955
ID12971	12971	4	0.396	63.164	52.803	0	36	36	5	1	-10921639	56.392	56	51	63	5470	2.211	8.841	0.018	0.923
ID14315	14315	4	0.364	65.828	53.176	0	37	37	5	1	-10921639	56.928	57	53	62	5522	1.954	19.000	0.020	1.170
ID13296	13296	4	0.338	64.014	53.782	0	38	38	5	1	-10921639	56.412	56	52	62	5472	2.267	17.689	0.018	0.858
ID13979	13979	4	0.399	64.234	52.693	0	39	39	5	1	-10921639	56.412	56	52	61	5472	2.130	17.238	0.019	1.008
ID14654	14654	4	0.371	64.474	53.504	0	40	40	5	1	-10921639	56.423	57	52	61	5473	2.169	16.197	0.019	0.981
ID13642	13642	4	0.354	66.184	53.831	0	41	41	5	1	-10921639	56.588	56	52	61	5489	1.983	14.873	0.017	0.951
ID14992	14992	4	0.340	68.821	55.721	0	42	42	5	1	-10921639	56.732	57	52	63	5503	2.374	5.017	0.015	0.686
ID15330	15330	4	0.369	65.050	53.850	0	43	43	5	1	-10921639	56.608	57	52	61	5491	2.029	15.016	0.018	1.001
ID16015	16015	4	0.361	62.395	53.737	0	44	44	5	1	-10921639	55.784	56	51	62	5411	2.306	8.896	0.015	0.738
ID15673	15673	4	0.271	62.433	53.224	0	45	45	5	1	-10921639	55.134	55	50	63	5348	2.271	19.000	0.010	0.498
ID17339	17339	4	0.320	64.018	53.485	0	46	46	5	1	-10921639	56.113	56	51	62	5443	2.188	18.046	0.017	0.857
ID16355	16355	4	0.279	61.495	53.483	0	47	47	5	1	-10921639	55.237	55	51	60	5358	2.009	19.000	0.011	0.590
ID17675	17675	4	0.418	61.836	53.174	0	48	48	5	1	-10921639	56.278	56	51	63	5459	2.290	12.928	0.019	0.907
ID16684	16684	4	0.409	61.512	53.147	0	49	49	5	1	-10921639	56.227	56	50	61	5454	2.413	12.254	0.019	0.853
ID17013	17013	4	0.476	62.208	52.806	0	50	50	5	1	-10921639	56.474	56	50	63	5478	2.407	15.002	0.022	1.008
ID18342	18342	4	0.384	62.772	53.198	0	51	51	5	1	-10921639	56.557	56	51	64	5486	2.305	19.000	0.019	0.936
ID18009	18009	4	0.440	62.435	53.750	0	52	52	5	1	-10921639	56.505	56	51	63	5481	2.558	15.872	0.021	0.903
ID18672	18672	4	0.471	62.738	53.556	0	53	53	5	1	-10921639	56.856	57	51	64	5515	2.350	8.888	0.022	1.033
ID19327	19327	4	0.415	62.594	53.734	0	54	54	5	1	-10921639	56.804	57	52	63	5510	2.239	19.000	0.021	1.057
ID19001	19001	4	0.440	61.913	53.443	0	55	55	5	1	-10921639	56.216	57	50	62	5453	2.373	19.000	0.021	0.958
ID19654	19654	4	0.446	61.952	53.108	0	56	56	5	1	-10921639	56.289	56	51	61	5460	2.385	8.742	0.020	0.943
ID19985	19985	4	0.414	61.244	53.254	0	57	57	5	1	-10921639	55.629	55	50	61	5396	2.408	5.003	0.017	0.769
ID20654	20654	4	0.446	62.264	53.290	0	58	58	5	1	-10921639	56.041	56	51	62	5436	2.445	5.004	0.019	0.841
ID20981	20981	4	0.352	61.961	53.228	0	59	59	5	1	-10921639	55.691	56	51	61	5402	1.949	17.915	0.016	0.879
ID20317	20317	4	0.367	62.442	53.155	0	60	60	5	1	-10921639	55.515	55	49	62	5385	2.416	18.140	0.014	0.644
ID21622	21622	4	0.415	62.115	53.022	0	61	61	5	1	-10921639	55.948	56	51	63	5427	2.270	15.064	0.019	0.901
ID21978	21978	4	0.342	62.442	52.941	0	62	62	5	1	-10921639	55.670	56	51	61	5400	2.308	19.000	0.017	0.783
ID21312	21312	4	0.346	63.931	53.415	0	63	63	5	1	-10921639	56.412	56	52	61	5472	2.090	19.000	0.017	0.918
ID22302	22302	4	0.412	64.238	52.945	0	64	64	5	1	-10921639	56.536	57	50	63	5484	2.305	8.836	0.020	0.954
ID22623	22623	4	0.349	62.682	52.624	0	65	65	5	1	-10921639	56.278	57	51	62	5459	2.322	19.000	0.019	0.882
ID22942	22942	4	0.365	64.819	51.957	0	66	66	5	1	-10921639	56.309	57	51	62	5462	2.302	8.836	0.018	0.865
ID23270	23270	4	0.347	63.465	53.017	0	67	67	5	1	-10921639	56.010	56	52	62	5433	2.339	19.000	0.016	0.746
ID23910	23910	4	0.373	63.067	52.935	0	68	68	5	1	-10921639	56.351	57	51	61	5466	2.052	18.202	0.019	1.022
ID23585	23585	4	0.394	64.636	53.007	0	69	69	5	1	-10921639	56.670	57	53	61	5497	1.935	17.987	0.021	1.183
ID24230	24230	4	0.354	63.136	52.976	0	70	70	5	1	-10921639	56.144	56	50	61	5446	2.309	19.000	0.016	0.778
ID24562	24562	4	0.392	64.057	53.592	0	71	71	5	1	-10921639	56.691	57	52	62	5499	2.113	19.000	0.019	1.007
ID24885	24885	4	0.382	64.293	53.156	0	72	72	5	1	-10921639	56.732	57	52	62	5503	2.139	19.000	0.022	1.150
ID25215	25215	4	0.357	64.999	52.235	0	73	73	5	1	-10921639	56.567	56	52	63	5487	2.300	12.941	0.020	0.988
ID25870	25870	4	0.347	64.522	53.273	0	74	74	5	1	-10921639	56.412	56	52	62	5472	2.050	17.767	0.017	0.922
ID25546	25546	4	0.403	62.219	52.834	0	75	75	5	1	-10921639	55.784	56	50	61	5411	2.185	9.052	0.019	0.932
ID26534	26534	4	0.297	62.584	53.216	0	76	76	5	1	-10921639	55.546	56	51	62	5388	2.236	17.878	0.013	0.640
ID26204	26204	4	0.350	63.636	53.539	0	77	77	5	1	-10921639	56.093	56	52	60	5441	1.953	19.000	0.016	0.886
ID26857	26857	4	0.274	61.350	53.345	0	78	78	5	1	-10921639	54.804	55	50	58	5316	2.120	16.803	0.012	0.608
ID27177	27177	4	0.326	63.082	52.585	0	79	79	5	1	-10921639	55.505	55	50	62	5384	2.227	11.979	0.015	0.728
ID27814	27814	4	0.282	63.006	52.995	0	80	80	5	1	-10921639	55.289	55	51	59	5363	2.000	12.018	0.011	0.596
ID27492	27492	4	0.319	65.893	52.354	0	81	81	5	1	-10921639	56.412	56	51	62	5472	2.065	8.973	0.020	1.087
ID28139	28139	4	0.293	67.126	54.261	0	82	82	5	1	-10921639	56.175	56	52	61	5449	2.041	14.990	0.016	0.852
ID29098	29098	4	0.284	69.511	55.728	0	83	83	5	1	-10921639	56.196	56	52	62	5451	2.202	19.000	0.011	0.533
ID29425	29425	4	0.289	68.985	56.182	0	86	86	5	1	-10921639	56.423	56	52	61	5473	1.994	19.000	0.011	0.642
ID29757	29757	4	0.307	69.239	56.240	0	87	87	5	1	-10921639	56.237	56	51	60	5455	2.065	19.000	0.013	0.724
ID30076	30076	4	0.304	69.429	56.401	0	88	88	5	1	-10921639	56.402	56	52	63	5471	2.239	19.000	0.013	0.624
ID30716	30716	4	0.328	66.946	54.065	0	89	89	5	1	-10921639	56.258	56	52	63	5457	2.320	19.000	0.016	0.756
ID31045	31045	4	0.313	67.068	53.330	0	90	90	5	1	-10921639	56.330	57	49	62	5464	2.267	19.000	0.016	0.804
ID30392	30392	4	0.303	65.482	53.139	0	91	91	5	1	-10921639	55.856	56	52	61	5418	1.984	19.000	0.015	0.839
ID31370	31370	4	0.264	63.875	52.883	0	92	92	5	1	-10921639	55.711	56	50	63	5404	2.208	17.721	0.015	0.723
ID31697	31697	4	0.333	66.811	54.314	0	93	93	5	1	-10921639	56.361	56	52	61	5467	2.142	19.000	0.016	0.820
ID36227	36227	4	0.313	64.793	53.335	0	107	107	5	1	-10921639	55.619	55	50	63	5395	2.369	17.944	0.014	0.660
ID36545	36545	4	0.192	62.169	53.009	0	108	108	5	1	-10921639	54.361	55	50	60	5273	2.073	16.853	0.006	0.309
ID1876	1876	5	0.182	81.678	56.811	0	0	0	5	1	-10921639	53.165	53	49	58	5157	1.908	18.133	0.003	0.157
ID2191	2191	5	0.183	81.139	57.580	0	1	1	5	1	-10921639	53.505	54	49	58	5190	1.943	5.179	0.005	0.295
ID1547	1547	5	0.197	81.321	56.997	0	2	2	5	1	-10921639	53.268	53	49	57	5167	1.890	19.000	0.005	0.294
ID1208	1208	5	0.194	81.037	57.023	0	3	3	5	1	-10921639	53.639	54	48	58	5203	1.980	19.000	0.006	0.313
ID3810	3810	5	0.187	81.678	56.977	0	4	4	5	1	-10921639	53.165	53	49	59	5157	2.070	4.865	0.002	0.123
ID2507	2507	5	0.166	81.394	56.857	0	5	5	5	1	-10921639	53.485	53	48	57	5188	1.684	4.973	0.004	0.235
ID3173	3173	5	0.245	81.493	58.013	0	6	6	5	1	-10921639	53.814	54	48	59	5220	2.181	5.599	0.007	0.363
ID2841	2841	5	0.325	79.968	59.329	0	7	7	5	1	-10921639	54.691	55	48	59	5305	2.053	19.000	0.014	0.723
ID4134	4134	5	0.373	79.945	59.770	0	8	8	5	1	-10921639	54.907	55	51	60	5326	2.136	19.000	0.015	0.770
ID3495	3495	5	0.363	80.075	60.334	0	9	9	5	1	-10921639	54.845	55	49	59	5320	2.176	19.000	0.014	0.685
ID5430	5430	5	0.402	79.375	59.990	0	10	10	5	1	-10921639	55.175	55	50	62	5352	2.428	18.012	0.016	0.699
ID4785	4785	5	0.402	79.950	60.263	0	11	11	5	1	-10921639	54.866	54	50	61	5322	2.540	5.445	0.015	0.623
ID4460	4460	5	0.426	79.393	59.782	0	12	12	5	1	-10921639	55.216	55	50	61	5356	2.488	5.080	0.017	0.748
ID5756	5756	5	0.457	79.799	60.427	0	13	13	5	1	-10921639	55.113	55	50	63	5346	2.561	19.000	0.019	0.792
ID5102	5102	5	0.459	79.546	60.511	0	14	14	5	1	-10921639	55.124	55	49	62	5347	2.724	5.041	0.017	0.685
ID6085	6085	5	0.440	79.598	60.306	0	15	15	5	1	-10921639	54.990	55	48	61	5334	2.863	19.000	0.015	0.559
ID7073	7073	5	0.464	79.844	59.976	0	16	16	5	1	-10921639	55.258	55	50	60	5360	2.386	16.815	0.019	0.874
ID7400	7400	5	0.448	80.043	60.421	0	17	17	5	1	-10921639	55.155	55	49	61	5350	2.476	19.000	0.019	0.811
ID6419	6419	5	0.497	79.447	60.319	0	18	18	5	1	-10921639	55.722	55	51	62	5405	2.448	19.000	0.020	0.898
ID6749	6749	5	0.483	79.571	60.506	0	19	19	5	1	-10921639	54.969	55	48	63	5332	2.953	5.174	0.016	0.594
ID7727	7727	5	0.438	79.772	60.131	0	20	20	5	1	-10921639	55.103	55	49	60	5345	2.280	5.176	0.017	0.811
ID8052	8052	5	0.448	79.680	60.495	0	21	21	5	1	-10921639	55.175	55	49	62	5352	2.492	8.716	0.018	0.789
ID8702	8702	5	0.430	79.464	60.208	0	22	22	5	1	-10921639	55.041	55	49	61	5339	2.557	2.749	0.016	0.692
ID8376	8376	5	0.423	79.732	60.452	0	23	23	5	1	-10921639	55.021	55	51	61	5337	2.036	5.083	0.018	0.954
ID9674	9674	5	0.450	79.693	59.964	0	24	24	5	1	-10921639	54.814	54	49	62	5317	2.713	5.014	0.015	0.614
ID9359	9359	5	0.429	79.800	60.364	0	25	25	5	1	-10921639	55.186	55	49	60	5353	2.324	8.831	0.018	0.820
ID10337	10337	5	0.432	79.426	60.693	0	26	26	5	1	-10921639	55.165	55	50	63	5351	2.431	2.000	0.017	0.739
ID9036	9036	5	0.414	79.648	60.835	0	27	27	5	1	-10921639	54.876	55	50	61	5323	2.526	19.000	0.014	0.604
ID10011	10011	5	0.422	79.660	60.599	0	28	28	5	1	-10921639	54.804	55	50	62	5316	2.703	5.104	0.013	0.539
ID10994	10994	5	0.441	79.478	60.488	0	29	29	5	1	-10921639	55.113	55	50	62	5346	2.641	19.000	0.017	0.691
ID10662	10662	5	0.446	79.623	60.405	0	30	30	5	1	-10921639	55.113	55	51	64	5346	2.602	19.000	0.018	0.744
ID11326	11326	5	0.418	79.410	60.521	0	31	31	5	1	-10921639	55.041	55	50	61	5339	2.367	5.141	0.014	0.654
ID11998	11998	5	0.438	79.602	60.571	0	32	32	5	1	-10921639	54.897	55	50	62	5325	2.473	19.000	0.016	0.711
ID12657	12657	5	0.436	79.593	60.549	0	33	33	5	1	-10921639	54.753	55	49	62	5311	2.574	4.986	0.015	0.626
ID11667	11667	5	0.387	79.519	60.595	0	34	34	5	1	-10921639	54.722	55	49	62	5308	2.371	4.988	0.013	0.602
ID12333	12333	5	0.453	79.438	60.553	0	35	35	5	1	-10921639	55.155	55	50	62	5350	2.425	19.000	0.019	0.835
ID12981	12981	5	0.418	79.648	60.448	0	36	36	5	1	-10921639	54.897	55	51	62	5325	2.234	19.000	0.017	0.799
ID14324	14324	5	0.456	79.590	60.204	0	37	37	5	1	-10921639	55.206	55	50	61	5355	2.487	8.692	0.019	0.814
ID13302	13302	5	0.426	79.553	60.214	0	38	38	5	1	-10921639	54.959	55	49	62	5331	2.458	19.000	0.016	0.721
ID13985	13985	5	0.418	79.778	60.127	0	39	39	5	1	-10921639	54.990	55	49	62	5334	2.531	5.002	0.016	0.665
ID14663	14663	5	0.416	79.806	60.271	0	40	40	5	1	-10921639	54.876	55	51	62	5323	2.342	5.151	0.017	0.773
ID13648	13648	5	0.426	79.552	60.098	0	41	41	5	1	-10921639	54.814	55	45	62	5317	2.615	5.123	0.016	0.652
ID14996	14996	5	0.378	79.542	60.256	0	42	42	5	1	-10921639	54.825	55	49	61	5318	2.217	17.872	0.015	0.729
ID15338	15338	5	0.403	79.833	60.077	0	43	43	5	1	-10921639	54.608	54	50	61	5297	2.660	19.000	0.013	0.540
ID16023	16023	5	0.370	79.396	60.047	0	44	44	5	1	-10921639	54.691	55	50	60	5305	2.261	19.000	0.013	0.616
ID15682	15682	5	0.371	79.483	60.880	0	45	45	5	1	-10921639	55.000	55	50	61	5335	2.136	5.163	0.013	0.655
ID17349	17349	5	0.369	79.765	59.861	0	46	46	5	1	-10921639	54.722	55	49	60	5308	2.366	19.000	0.014	0.646
ID16365	16365	5	0.415	79.500	60.593	0	47	47	5	1	-10921639	55.062	55	51	62	5341	2.245	5.106	0.015	0.724
ID17683	17683	5	0.416	79.605	60.515	0	48	48	5	1	-10921639	54.763	55	50	62	5312	2.423	8.123	0.016	0.691
ID16693	16693	5	0.434	79.724	60.059	0	49	49	5	1	-10921639	55.031	55	50	60	5338	2.404	5.399	0.017	0.775
ID17021	17021	5	0.441	79.594	60.850	0	50	50	5	1	-10921639	54.670	54	50	61	5303	2.565	5.204	0.016	0.669
ID18349	18349	5	0.401	79.836	60.057	0	51	51	5	1	-10921639	54.876	55	50	61	5323	2.152	8.840	0.016	0.813
ID18018	18018	5	0.394	79.016	61.182	0	52	52	5	1	-10921639	54.732	54	49	62	5309	2.698	4.964	0.012	0.486
ID18678	18678	5	0.370	79.412	60.825	0	53	53	5	1	-10921639	54.835	55	50	61	5319	2.294	17.882	0.013	0.605
ID19335	19335	5	0.445	79.441	60.649	0	54	54	5	1	-10921639	55.093	55	49	65	5344	2.727	2.850	0.016	0.644
ID19009	19009	5	0.349	79.554	60.427	0	55	55	5	1	-10921639	54.464	54	49	60	5283	2.287	7.442	0.013	0.625
ID19660	19660	5	0.401	79.256	60.096	0	56	56	5	1	-10921639	54.938	55	50	60	5329	2.140	8.728	0.016	0.794
ID19996	19996	5	0.324	79.488	60.578	0	57	57	5	1	-10921639	54.165	54	49	61	5254	2.262	5.051	0.009	0.441
ID20664	20664	5	0.324	79.115	60.876	0	58	58	5	1	-10921639	54.320	54	50	61	5269	2.298	18.321	0.011	0.511
ID20989	20989	5	0.359	79.792	60.215	0	59	59	5	1	-10921639	54.567	55	50	61	5293	2.226	7.977	0.014	0.654
ID20326	20326	5	0.342	79.189	60.170	0	60	60	5	1	-10921639	54.546	54	50	60	5291	2.005	17.020	0.013	0.721
ID21639	21639	5	0.319	78.950	60.510	0	61	61	5	1	-10921639	54.206	54	50	59	5258	2.254	19.000	0.011	0.504
ID21987	21987	5	0.319	79.847	60.494	0	62	62	5	1	-10921639	54.536	54	50	60	5290	2.161	5.781	0.011	0.566
ID21319	21319	5	0.290	79.728	59.649	0	63	63	5	1	-10921639	54.031	54	49	59	5241	2.186	4.859	0.011	0.538
ID22312	22312	5	0.280	79.110	60.643	0	64	64	5	1	-10921639	54.247	54	50	60	5262	2.026	15.275	0.011	0.577
ID22631	22631	5	0.295	79.184	60.173	0	65	65	5	1	-10921639	54.351	54	49	59	5272	2.026	18.198	0.011	0.565
ID22952	22952	5	0.303	79.500	60.437	0	66	66	5	1	-10921639	54.031	54	49	59	5241	2.289	19.000	0.010	0.465
ID23278	23278	5	0.303	79.055	60.895	0	67	67	5	1	-10921639	54.340	54	50	61	5271	2.236	15.045	0.010	0.473
ID23920	23920	5	0.291	79.376	60.950	0	68	68	5	1	-10921639	54.320	54	50	58	5269	1.857	19.000	0.010	0.606
ID23596	23596	5	0.288	79.228	60.867	0	69	69	5	1	-10921639	54.216	54	48	60	5259	2.195	19.000	0.010	0.479
ID24236	24236	5	0.295	79.300	60.409	0	70	70	5	1	-10921639	54.454	54	50	59	5282	1.826	19.000	0.011	0.657
ID24567	24567	5	0.377	79.771	60.204	0	71	71	5	1	-10921639	54.536	55	49	61	5290	2.381	5.223	0.014	0.631
ID24893	24893	5	0.397	79.231	60.340	0	72	72	5	1	-10921639	55.144	55	51	61	5349	2.111	11.034	0.018	0.913
ID25224	25224	5	0.378	79.162	60.509	0	73	73	5	1	-10921639	54.464	54	48	61	5283	2.574	19.000	0.011	0.459
ID25878	25878	5	0.378	79.460	60.341	0	74	74	5	1	-10921639	54.670	54	49	60	5303	2.045	8.769	0.014	0.764
ID25553	25553	5	0.357	79.199	60.351	0	75	75	5	1	-10921639	54.711	55	51	61	5307	2.217	19.000	0.014	0.705
ID26544	26544	5	0.325	79.333	60.804	0	76	76	5	1	-10921639	54.546	55	49	60	5291	2.407	19.000	0.011	0.483
ID26214	26214	5	0.315	79.337	60.648	0	77	77	5	1	-10921639	54.361	54	48	60	5273	2.237	17.413	0.010	0.500
ID26866	26866	5	0.287	79.518	60.445	0	78	78	5	1	-10921639	54.268	54	49	60	5264	2.084	4.780	0.010	0.505
ID27184	27184	5	0.314	79.071	60.518	0	79	79	5	1	-10921639	54.784	55	49	60	5314	2.127	19.000	0.012	0.607
ID27824	27824	5	0.303	78.857	61.221	0	80	80	5	1	-10921639	54.722	55	49	61	5308	2.110	16.248	0.009	0.471
ID27502	27502	5	0.340	78.734	61.382	0	81	81	5	1	-10921639	54.814	55	49	60	5317	2.152	16.975	0.012	0.618
ID28145	28145	5	0.415	79.220	61.027	0	82	82	5	1	-10921639	55.062	55	50	62	5341	2.174	5.064	0.016	0.811
ID29103	29103	5	0.408	79.242	60.837	0	83	83	5	1	-10921639	55.216	55	50	61	5356	2.237	16.815	0.014	0.681
ID28470	28470	5	0.403	79.233	61.000	0	84	84	5	1	-10921639	55.206	55	49	60	5355	2.217	19.000	0.016	0.763
ID28777	28777	5	0.362	79.383	60.625	0	85	85	5	1	-10921639	54.990	55	50	60	5334	2.262	19.000	0.013	0.606
ID29428	29428	5	0.375	79.189	60.340	0	86	86	5	1	-10921639	55.247	55	50	60	5359	2.146	19.000	0.016	0.804
ID29763	29763	5	0.385	78.994	61.164	0	87	87	5	1	-10921639	54.948	55	49	63	5330	2.460	19.000	0.012	0.551
ID30082	30082	5	0.384	79.229	60.921	0	88	88	5	1	-10921639	55.175	55	50	61	5352	2.282	17.946	0.014	0.687
ID30724	30724	5	0.378	79.223	60.529	0	89	89	5	1	-10921639	54.918	55	51	61	5327	2.353	19.000	0.012	0.533
ID31056	31056	5	0.389	79.543	60.835	0	90	90	5	1	-10921639	54.990	55	49	61	5334	2.447	17.951	0.013	0.581
ID30402	30402	5	0.332	79.059	61.895	0	91	91	5	1	-10921639	54.804	55	49	60	5316	2.197	19.000	0.011	0.533
ID31378	31378	5	0.422	79.193	60.318	0	92	92	5	1	-10921639	55.247	55	51	60	5359	2.199	8.827	0.016	0.780
ID31704	31704	5	0.374	79.289	60.891	0	93	93	5	1	-10921639	54.804	55	49	62	5316	2.568	19.000	0.011	0.457
ID32041	32041	5	0.376	79.386	61.132	0	94	94	5	1	-10921639	54.979	55	51	62	5333	2.341	16.174	0.012	0.571
ID32366	32366	5	0.346	79.193	61.094	0	95	95	5	1	-10921639	54.608	55	50	60	5297	2.119	18.305	0.010	0.534
ID32684	32684	5	0.355	79.273	60.710	0	96	96	5	1	-10921639	54.938	55	50	61	5329	2.198	19.000	0.012	0.609
ID33665	33665	5	0.354	79.242	60.818	0	97	97	5	1	-10921639	54.845	55	49	60	5320	2.311	19.000	0.012	0.572
ID33009	33009	5	0.300	78.955	60.948	0	98	98	5	1	-10921639	54.526	54	50	59	5289	2.328	17.999	0.008	0.380
ID33340	33340	5	0.306	79.337	61.349	0	99	99	5	1	-10921639	54.763	55	51	60	5312	1.999	19.000	0.011	0.591
ID34964	34964	5	0.361	79.037	60.830	0	100	100	5	1	-10921639	55.103	55	50	61	5345	2.229	19.000	0.013	0.625
ID34638	34638	5	0.328	78.751	60.997	0	101	101	5	1	-10921639	54.959	55	49	62	5331	2.318	2.000	0.011	0.515
ID33995	33995	5	0.407	78.945	60.784	0	102	102	5	1	-10921639	55.041	55	49	62	5339	2.696	19.000	0.013	0.515
ID34322	34322	5	0.399	78.970	60.755	0	103	103	5	1	-10921639	55.206	55	50	61	5355	2.245	17.011	0.015	0.712
ID35608	35608	5	0.403	79.085	60.853	0	104	104	5	1	-10921639	55.268	55	50	61	5361	2.343	19.000	0.016	0.731
ID35284	35284	5	0.380	79.096	61.421	0	105	105	5	1	-10921639	54.835	55	51	61	5319	2.216	19.000	0.014	0.690
ID35915	35915	5	0.426	79.377	60.723	0	106	106	5	1	-10921639	54.969	55	49	62	5332	2.477	16.774	0.015	0.662
ID36237	36237	5	0.401	79.137	60.844	0	107	107	5	1	-10921639	54.969	55	50	62	5332	2.608	19.000	0.014	0.586
ID36557	36557	5	0.346	79.378	60.657	0	108	108	5	1	-10921639	54.804	55	50	61	5316	2.262	17.542	0.011	0.542
ID36874	36874	5	0.347	79.437	61.382	0	109	109	5	1	-10921639	54.598	54	50	62	5296	2.379	19.000	0.012	0.531
ID37195	37195	5	0.416	79.378	60.781	0	110	110	5	1	-10921639	55.103	55	50	62	5345	2.413	4.903	0.016	0.731
ID37861	37861	5	0.391	78.959	61.099	0	111	111	5	1	-10921639	55.021	55	51	61	5337	2.389	19.000	0.014	0.626
ID37531	37531	5	0.397	79.112	60.956	0	112	112	5	1	-10921639	55.031	55	50	63	5338	2.531	5.356	0.014	0.589
ID38182	38182	5	0.378	79.243	60.843	0	113	113	5	1	-10921639	54.948	55	50	60	5330	2.382	5.051	0.013	0.581
ID38506	38506	5	0.383	79.227	60.748	0	114	114	5	1	-10921639	54.938	55	50	62	5329	2.179	17.037	0.013	0.652
ID39141	39141	5	0.360	78.824	60.979	0	115	115	5	1	-10921639	54.711	55	49	61	5307	2.259	17.126	0.013	0.599
ID39472	39472	5	0.357	79.302	60.868	0	116	116	5	1	-10921639	54.784	55	50	60	5314	2.232	17.978	0.013	0.613
ID38824	38824	5	0.342	79.592	61.073	0	117	117	5	1	-10921639	54.495	54	50	60	5286	2.251	17.899	0.012	0.586
ID39794	39794	5	0.356	78.620	61.752	0	118	118	5	1	-10921639	54.567	54	50	61	5293	2.483	6.036	0.011	0.476
ID40345	40345	5	0.345	79.227	61.309	0	119	119	5	1	-10921639	54.701	55	50	63	5306	2.117	14.970	0.011	0.537
ID40116	40116	5	0.394	79.273	61.034	0	120	120	5	1	-10921639	54.546	54	47	61	5291	2.590	19.000	0.011	0.454
ID40762	40762	5	0.350	78.843	60.398	0	121	121	5	1	-10921639	54.876	55	49	61	5323	2.288	19.000	0.014	0.660
ID41083	41083	5	0.312	79.607	61.313	0	122	122	5	1	-10921639	54.227	54	49	60	5260	2.280	18.217	0.010	0.455
ID41741	41741	5	0.320	79.259	61.594	0	123	123	5	1	-10921639	54.474	54	50	61	5284	2.175	17.905	0.010	0.501
ID41401	41401	5	0.326	79.013	61.113	0	124	124	5	1	-10921639	54.443	55	48	60	5281	2.291	19.000	0.011	0.514
ID42064	42064	5	0.350	78.687	61.028	0	125	125	5	1	-10921639	54.814	54	49	60	5317	2.382	17.842	0.014	0.614
ID42385	42385	5	0.367	79.344	60.167	0	126	126	5	1	-10921639	54.577	54	49	62	5294	2.637	6.780	0.013	0.532
ID43042	43042	5	0.359	79.071	61.130	0	127	127	5	1	-10921639	54.804	54	50	60	5316	2.321	17.852	0.013	0.613
ID42713	42713	5	0.392	79.182	60.874	0	128	128	5	1	-10921639	54.897	55	51	61	5325	2.261	4.927	0.014	0.656
ID44013	44013	5	0.313	79.042	60.103	0	129	129	5	1	-10921639	54.784	55	48	61	5314	2.223	8.870	0.012	0.574
ID43366	43366	5	0.316	79.304	60.685	0	130	130	5	1	-10921639	54.639	54	50	60	5300	2.232	5.053	0.010	0.502
ID43685	43685	5	0.304	78.864	60.874	0	131	131	5	1	-10921639	54.495	54	49	60	5286	2.072	19.000	0.010	0.507
ID44352	44352	5	0.314	79.195	60.603	0	132	132	5	1	-10921639	54.505	54	50	62	5287	2.246	17.043	0.009	0.439
ID44669	44669	5	0.321	78.872	61.241	0	133	133	5	1	-10921639	54.515	54	49	60	5288	2.264	4.999	0.010	0.455
ID44983	44983	5	0.325	79.137	60.799	0	134	134	5	1	-10921639	54.515	55	49	60	5288	2.232	4.758	0.011	0.520
ID45643	45643	5	0.338	78.615	59.999	0	135	135	5	1	-10921639	54.577	54	48	60	5294	2.198	5.024	0.011	0.562
ID45315	45315	5	0.338	78.983	60.328	0	136	136	5	1	-10921639	54.598	55	50	60	5296	2.248	4.999	0.012	0.560
ID45955	45955	5	0.301	79.192	59.997	0	137	137	5	1	-10921639	54.619	55	50	59	5298	2.033	19.000	0.010	0.545
ID46278	46278	5	0.342	79.027	60.340	0	138	138	5	1	-10921639	54.918	55	49	61	5327	2.281	9.026	0.015	0.692
ID46918	46918	5	0.342	78.723	60.380	0	139	139	5	1	-10921639	54.691	54	50	62	5305	2.247	17.783	0.012	0.578
ID47570	47570	5	0.338	78.912	61.048	0	140	140	5	1	-10921639	54.711	55	49	62	5307	2.376	9.169	0.012	0.532
ID47238	47238	5	0.319	78.961	60.274	0	141	141	5	1	-10921639	54.660	55	50	61	5302	2.061	9.012	0.013	0.684
ID46594	46594	5	0.335	78.994	60.614	0	142	142	5	1	-10921639	54.608	54	50	63	5297	2.079	2.000	0.011	0.581
ID48869	48869	5	0.353	79.336	61.057	0	143	143	5	1	-10921639	54.722	55	51	60	5308	2.149	5.095	0.013	0.666
ID48215	48215	5	0.391	78.948	60.312	0	144	144	5	1	-10921639	54.907	55	50	61	5326	2.264	16.956	0.016	0.778
ID47895	47895	5	0.404	79.308	60.328	0	145	145	5	1	-10921639	55.113	55	51	61	5346	2.150	5.443	0.016	0.804
ID49525	49525	5	0.386	79.023	60.208	0	146	146	5	1	-10921639	54.897	55	50	64	5325	2.303	17.784	0.013	0.615
ID48535	48535	5	0.277	78.847	60.268	0	147	147	5	1	-10921639	54.433	54	50	61	5280	1.989	12.991	0.009	0.471
ID49200	49200	5	0.382	78.941	60.676	0	148	148	5	1	-10921639	54.485	54	49	60	5285	2.525	2.000	0.011	0.458
ID49854	49854	5	0.385	79.107	60.565	0	149	149	5	1	-10921639	54.835	55	50	60	5319	2.285	4.978	0.014	0.656
ID50173	50173	5	0.399	79.020	60.215	0	150	150	5	1	-10921639	55.134	55	50	61	5348	2.285	5.273	0.017	0.825
ID50826	50826	5	0.376	78.962	61.021	0	151	151	5	1	-10921639	54.866	55	50	62	5322	2.456	5.113	0.014	0.600
ID50494	50494	5	0.394	79.166	60.995	0	152	152	5	1	-10921639	54.485	54	50	61	5285	2.450	5.026	0.012	0.513
ID51470	51470	5	0.289	78.982	60.113	0	153	153	5	1	-10921639	54.598	55	49	59	5296	2.110	13.361	0.012	0.607
ID51141	51141	5	0.309	78.832	61.422	0	154	154	5	1	-10921639	54.289	54	48	59	5266	2.282	5.014	0.009	0.422
ID51793	51793	5	0.365	79.311	60.305	0	155	155	5	1	-10921639	54.536	54	50	61	5290	2.112	5.075	0.013	0.641
ID52115	52115	5	0.348	79.172	60.487	0	156	156	5	1	-10921639	54.897	55	50	62	5325	2.248	4.970	0.013	0.640
ID52434	52434	5	0.309	79.164	60.439	0	157	157	5	1	-10921639	54.907	55	50	61	5326	2.006	19.000	0.014	0.731
ID52761	52761	5	0.333	79.255	60.853	0	158	158	5	1	-10921639	54.485	54	49	60	5285	2.194	19.000	0.011	0.537
ID53087	53087	5	0.336	78.943	60.550	0	159	159	5	1	-10921639	54.598	55	49	60	5296	2.192	4.951	0.012	0.574
ID53413	53413	5	0.301	78.727	61.187	0	160	160	5	1	-10921639	54.320	54	48	61	5269	2.243	19.000	0.009	0.437
ID54068	54068	5	0.294	78.692	61.318	0	161	161	5	1	-10921639	54.433	54	50	60	5280	2.086	2.000	0.010	0.524
ID53734	53734	5	0.328	78.750	60.068	0	162	162	5	1	-10921639	54.526	55	50	60	5289	2.082	19.000	0.013	0.647
ID54391	54391	5	0.342	78.631	60.131	0	163	163	5	1	-10921639	54.361	54	50	60	5273	2.255	4.810	0.011	0.509
ID55057	55057	5	0.353	79.088	60.362	0	164	164	5	1	-10921639	54.876	55	48	61	5323	2.195	8.866	0.015	0.751
ID54730	54730	5	0.385	78.810	60.304	0	165	165	5	1	-10921639	54.918	55	50	61	5327	2.040	4.935	0.015	0.801
ID55710	55710	5	0.303	79.050	60.825	0	166	166	5	1	-10921639	54.351	54	50	62	5272	2.194	5.095	0.007	0.364
ID56347	56347	5	0.321	79.306	60.207	0	167	167	5	1	-10921639	54.515	55	49	59	5288	2.137	18.245	0.011	0.564
ID55388	55388	5	0.370	79.415	59.985	0	168	168	5	1	-10921639	54.897	55	50	61	5325	2.143	19.000	0.015	0.772
ID56029	56029	5	0.370	79.128	60.127	0	169	169	5	1	-10921639	54.804	54	49	60	5316	2.422	5.125	0.015	0.672
ID56673	56673	5	0.344	78.901	60.571	0	170	170	5	1	-10921639	54.722	55	51	60	5308	2.060	17.777	0.013	0.694
ID56999	56999	5	0.360	78.879	60.286	0	171	171	5	1	-10921639	54.474	54	48	61	5284	2.372	5.062	0.013	0.599
ID57327	57327	5	0.292	79.242	59.944	0	172	172	5	1	-10921639	54.361	54	50	62	5273	2.027	19.000	0.011	0.566
ID57970	57970	5	0.334	79.066	60.498	0	173	173	5	1	-10921639	54.567	54	49	62	5293	2.208	16.147	0.013	0.630
ID57500	57500	5	0.340	79.169	59.943	0	174	174	5	1	-10921639	54.495	54	51	60	5286	2.077	5.039	0.011	0.590
ID58293	58293	5	0.322	78.771	61.212	0	175	175	5	1	-10921639	54.505	54	48	62	5287	2.359	4.818	0.013	0.573
ID58938	58938	5	0.350	79.204	60.377	0	176	176	5	1	-10921639	54.680	55	48	60	5304	2.257	5.038	0.012	0.573
ID58619	58619	5	0.306	78.752	60.449	0	177	177	5	1	-10921639	54.474	54	50	60	5284	2.112	4.982	0.010	0.530
ID59262	59262	5	0.339	78.952	60.276	0	178	178	5	1	-10921639	54.588	55	51	60	5295	2.149	4.908	0.012	0.607
ID59574	59574	5	0.260	79.247	60.935	0	179	179	5	1	-10921639	53.990	54	49	60	5237	2.138	14.762	0.007	0.332
ID59898	59898	5	0.324	78.947	60.139	0	180	180	5	1	-10921639	54.443	54	50	61	5281	2.241	9.384	0.014	0.647
ID60539	60539	5	0.357	78.587	60.463	0	181	181	5	1	-10921639	62.320	62	57	67	6045	2.182	5.153	0.011	0.642
ID60218	60218	5	0.328	79.109	60.122	0	182	182	5	1	-10921639	54.309	54	48	60	5268	2.242	5.118	0.011	0.517
ID60855	60855	5	0.334	78.928	60.142	0	183	183	5	1	-10921639	54.639	54	50	59	5300	2.265	8.914	0.014	0.645
ID61176	61176	5	0.299	78.944	60.348	0	184	184	5	1	-10921639	54.351	54	50	61	5272	2.227	19.000	0.010	0.481
ID62137	62137	5	0.313	78.714	60.311	0	185	185	5	1	-10921639	54.402	54	49	59	5277	2.125	5.832	0.012	0.600
ID61500	61500	5	0.319	78.913	60.696	0	186	186	5	1	-10921639	54.268	54	49	60	5264	2.234	14.890	0.011	0.509
ID61821	61821	5	0.298	79.105	60.321	0	187	187	5	1	-10921639	54.536	55	49	59	5290	2.077	9.192	0.012	0.616
ID62772	62772	5	0.351	79.469	60.897	0	188	188	5	1	-10921639	54.526	54	50	61	5289	2.246	19.000	0.011	0.550
ID63093	63093	5	0.371	78.978	61.185	0	189	189	5	1	-10921639	54.629	54	49	64	5299	2.514	18.044	0.013	0.559
ID62457	62457	5	0.329	78.991	60.395	0	190	190	5	1	-10921639	54.649	55	50	61	5301	2.218	9.100	0.013	0.623
ID63408	63408	5	0.335	78.805	59.816	0	191	191	5	1	-10921639	54.485	54	51	60	5285	2.132	4.916	0.012	0.593
ID63742	63742	5	0.356	78.919	59.625	0	192	192	5	1	-10921639	54.804	55	50	60	5316	2.168	5.166	0.015	0.724
ID64058	64058	5	0.293	79.241	59.580	0	193	193	5	1	-10921639	54.485	55	50	60	5285	2.107	7.105	0.012	0.634
ID64679	64679	5	0.354	78.715	60.236	0	194	194	5	1	-10921639	54.856	55	51	62	5321	2.245	12.981	0.013	0.604
ID64369	64369	5	0.311	79.138	60.501	0	195	195	5	1	-10921639	54.443	54	50	59	5281	2.150	15.035	0.010	0.506
ID65315	65315	5	0.360	78.912	60.627	0	196	196	5	1	-10921639	54.567	55	49	62	5293	2.466	17.020	0.011	0.492
ID64992	64992	5	0.361	78.937	60.241	0	197	197	5	1	-10921639	54.928	55	50	63	5328	2.214	5.124	0.014	0.696
ID65939	65939	5	0.302	78.977	60.397	0	198	198	5	1	-10921639	54.495	54	50	60	5286	2.204	19.000	0.010	0.506
ID65628	65628	5	0.344	79.440	60.410	0	199	199	5	1	-10921639	54.825	54	51	61	5318	2.327	17.999	0.013	0.608
ID66245	66245	5	0.354	78.973	60.156	0	200	200	5	1	-10921639	54.907	55	49	62	5326	2.255	5.225	0.013	0.636
ID66564	66564	5	0.299	79.206	60.278	0	201	201	5	1	-10921639	54.536	55	50	61	5290	2.161	8.772	0.010	0.505
ID66862	66862	5	0.279	78.825	60.534	0	202	202	5	1	-10921639	54.381	54	48	61	5275	2.498	15.985	0.007	0.298
ID67471	67471	5	0.357	79.226	60.937	0	203	203	5	1	-10921639	54.794	54	50	61	5315	2.222	18.325	0.013	0.631
ID67164	67164	5	0.319	78.940	60.639	0	204	204	5	1	-10921639	54.505	54	50	62	5287	2.218	19.000	0.011	0.536
ID67786	67786	5	0.359	78.863	61.051	0	205	205	5	1	-10921639	54.732	55	49	60	5309	2.339	2.000	0.011	0.516
ID68105	68105	5	0.386	78.967	60.328	0	206	206	5	1	-10921639	54.918	55	50	60	5327	2.211	8.216	0.015	0.729
ID68424	68424	5	0.295	78.723	60.905	0	207	207	5	1	-10921639	54.742	55	50	59	5310	2.032	19.000	0.010	0.512
ID68744	68744	5	0.308	79.085	60.600	0	208	208	5	1	-10921639	54.670	54	49	61	5303	2.290	2.000	0.010	0.464
ID69052	69052	5	0.354	78.769	60.052	0	209	209	5	1	-10921639	55.237	55	48	61	5358	2.212	19.000	0.014	0.704
ID69363	69363	5	0.308	79.208	60.372	0	210	210	5	1	-10921639	55.021	55	49	60	5337	2.189	8.923	0.013	0.627
ID70291	70291	5	0.387	79.103	60.647	0	211	211	5	1	-10921639	55.155	55	50	60	5350	2.333	5.192	0.015	0.696
ID69977	69977	5	0.344	78.682	60.186	0	212	212	5	1	-10921639	55.010	55	49	62	5336	2.289	8.753	0.014	0.658
ID69676	69676	5	0.370	78.824	59.657	0	213	213	5	1	-10921639	55.155	55	51	62	5350	2.123	8.878	0.015	0.757
ID70911	70911	5	0.282	79.004	59.786	0	214	214	5	1	-10921639	54.835	55	50	59	5319	2.075	18.005	0.011	0.561
ID70597	70597	5	0.313	78.931	60.221	0	215	215	5	1	-10921639	55.021	55	50	60	5337	2.217	5.089	0.013	0.640
ID71222	71222	5	0.350	79.244	60.358	0	216	216	5	1	-10921639	55.010	55	50	60	5336	2.148	5.146	0.013	0.672
ID71534	71534	5	0.345	78.680	60.645	0	217	217	5	1	-10921639	54.763	55	47	61	5312	2.491	4.908	0.011	0.480
ID71851	71851	5	0.286	78.875	60.215	0	218	218	5	1	-10921639	54.773	55	50	59	5313	2.064	8.734	0.010	0.526
ID72170	72170	5	0.317	79.173	60.666	0	219	219	5	1	-10921639	54.742	55	50	61	5310	2.382	17.517	0.010	0.467
ID72480	72480	5	0.342	79.320	60.497	0	220	220	5	1	-10921639	54.990	55	49	63	5334	2.365	5.135	0.012	0.562
ID72795	72795	5	0.364	79.237	60.686	0	221	221	5	1	-10921639	54.763	54	49	61	5312	2.668	7.939	0.011	0.434
ID73419	73419	5	0.363	78.885	60.773	0	222	222	5	1	-10921639	55.062	55	50	64	5341	2.589	15.360	0.013	0.554
ID73111	73111	5	0.361	79.083	60.270	0	223	223	5	1	-10921639	55.258	55	49	61	5360	2.137	8.562	0.014	0.704
ID74983	74983	5	0.287	79.395	60.223	0	224	224	5	1	-10921639	54.546	54	50	59	5291	2.062	19.000	0.007	0.377
ID73734	73734	5	0.295	79.482	60.381	0	225	225	5	1	-10921639	54.866	55	50	61	5322	2.267	5.071	0.010	0.479
ID74360	74360	5	0.352	79.577	59.887	0	226	226	5	1	-10921639	55.072	55	50	60	5342	2.195	5.259	0.015	0.760
ID74049	74049	5	0.300	79.373	60.151	0	227	227	5	1	-10921639	54.979	55	49	62	5333	2.131	10.896	0.012	0.615
ID75596	75596	5	0.313	78.824	60.192	0	228	228	5	1	-10921639	55.258	55	50	60	5360	1.996	5.229	0.013	0.695
ID74670	74670	5	0.289	78.899	59.871	0	229	229	5	1	-10921639	54.845	55	49	60	5320	2.404	5.115	0.009	0.420
ID75907	75907	5	0.369	79.675	59.851	0	230	230	5	1	-10921639	55.082	55	50	60	5343	2.230	8.123	0.016	0.797
ID75293	75293	5	0.341	79.175	59.976	0	231	231	5	1	-10921639	55.216	55	51	61	5356	2.195	8.947	0.013	0.665
ID76211	76211	5	0.347	79.119	59.883	0	232	232	5	1	-10921639	55.186	55	49	61	5353	2.133	5.057	0.011	0.587
ID76521	76521	5	0.273	79.185	59.857	0	233	233	5	1	-10921639	55.031	55	50	60	5338	2.162	8.845	0.010	0.527
ID77169	77169	5	0.292	79.196	60.634	0	234	234	5	1	-10921639	54.505	54	50	60	5287	2.323	13.109	0.007	0.317
ID76832	76832	5	0.275	79.473	60.053	0	235	235	5	1	-10921639	54.876	55	50	60	5323	2.001	9.182	0.011	0.593
ID77776	77776	5	0.293	79.059	59.327	0	236	236	5	1	-10921639	55.041	55	50	61	5339	2.165	19.000	0.012	0.615
ID77256	77256	5	0.289	79.051	60.258	0	237	237	5	1	-10921639	54.887	55	50	62	5324	2.282	2.683	0.011	0.513
ID78088	78088	5	0.307	78.901	60.636	0	238	238	5	1	-10921639	54.835	55	49	60	5319	2.344	4.937	0.009	0.398
ID78716	78716	5	0.340	79.288	60.169	0	239	239	5	1	-10921639	55.196	55	50	62	5354	2.352	5.238	0.013	0.586
ID78406	78406	5	0.264	79.217	59.951	0	240	240	5	1	-10921639	54.835	55	49	60	5319	2.239	19.000	0.009	0.416
ID79019	79019	5	0.276	79.089	59.351	0	241	241	5	1	-10921639	55.258	55	50	60	5360	2.058	8.975	0.014	0.758
ID79329	79329	5	0.311	79.534	59.151	0	242	242	5	1	-10921639	54.969	55	50	60	5332	2.413	5.808	0.012	0.556
ID79945	79945	5	0.320	78.887	59.890	0	243	243	5	1	-10921639	55.381	55	49	61	5372	2.280	8.963	0.014	0.678
ID79637	79637	5	0.301	79.525	60.211	0	244	244	5	1	-10921639	54.897	55	51	61	5325	2.307	19.000	0.013	0.593
ID80561	80561	5	0.310	79.589	60.121	0	245	245	5	1	-10921639	54.753	55	50	60	5311	2.359	19.000	0.011	0.484
ID80257	80257	5	0.284	79.536	59.866	0	246	246	5	1	-10921639	54.588	54	50	60	5295	2.178	19.000	0.009	0.460
ID80877	80877	5	0.268	79.738	60.400	0	247	247	5	1	-10921639	54.866	55	50	59	5322	2.019	2.000	0.011	0.575
ID81189	81189	5	0.236	79.399	59.544	0	248	248	5	1	-10921639	54.887	55	50	60	5324	1.941	16.969	0.008	0.470
ID81496	81496	5	0.338	79.284	59.611	0	249	249	5	1	-10921639	55.309	55	50	62	5365	2.252	19.000	0.013	0.648
ID81980	81980	5	0.328	79.550	59.194	0	250	250	5	1	-10921639	54.876	55	50	60	5323	2.472	19.000	0.012	0.545
ID81816	81816	5	0.364	79.430	59.385	0	251	251	5	1	-10921639	55.258	55	50	62	5360	2.351	19.000	0.016	0.762
ID83056	83056	5	0.316	79.345	60.010	0	252	252	5	1	-10921639	55.247	55	50	61	5359	2.296	17.817	0.012	0.594
ID82432	82432	5	0.325	79.362	59.718	0	253	253	5	1	-10921639	55.299	55	50	62	5364	2.190	18.345	0.012	0.615
ID82746	82746	5	0.287	79.285	59.569	0	254	254	5	1	-10921639	55.062	55	49	61	5341	2.277	14.198	0.011	0.540
ID83674	83674	5	0.321	79.456	59.981	0	255	255	5	1	-10921639	55.062	55	49	61	5341	2.524	15.587	0.011	0.487
ID83985	83985	5	0.363	79.037	59.554	0	256	256	5	1	-10921639	55.361	55	49	61	5370	2.425	8.851	0.014	0.649
ID83369	83369	5	0.363	79.295	58.961	0	257	257	5	1	-10921639	55.495	55	51	61	5383	2.278	19.000	0.017	0.820
ID84306	84306	5	0.366	79.439	59.716	0	258	258	5	1	-10921639	55.124	55	50	62	5347	2.425	8.568	0.015	0.680
ID85241	85241	5	0.313	79.540	59.200	0	259	259	5	1	-10921639	54.969	55	49	62	5332	2.560	6.516	0.014	0.590
ID84930	84930	5	0.314	79.383	59.782	0	260	260	5	1	-10921639	55.072	55	49	60	5342	2.147	15.857	0.012	0.628
ID85551	85551	5	0.429	79.863	59.469	0	261	261	5	1	-10921639	55.567	56	49	61	5390	2.462	8.691	0.019	0.850
ID84617	84617	5	0.353	79.576	58.891	0	262	262	5	1	-10921639	55.299	55	49	60	5364	2.407	8.598	0.018	0.797
ID87132	87132	5	0.312	79.620	59.943	0	263	263	5	1	-10921639	55.103	55	48	63	5345	2.523	8.823	0.013	0.576
ID86815	86815	5	0.364	79.625	59.158	0	264	264	5	1	-10921639	55.206	55	50	62	5355	2.415	8.654	0.016	0.724
ID85862	85862	5	0.369	80.089	59.117	0	265	265	5	1	-10921639	55.392	55	50	61	5373	2.099	19.000	0.018	0.915
ID86505	86505	5	0.333	79.380	60.198	0	266	266	5	1	-10921639	55.124	55	50	62	5347	2.530	16.133	0.014	0.592
ID86184	86184	5	0.292	79.159	60.419	0	267	267	5	1	-10921639	55.093	55	51	62	5344	2.328	9.010	0.013	0.620
ID87752	87752	5	0.355	79.628	59.250	0	268	268	5	1	-10921639	55.144	55	49	62	5349	2.471	9.148	0.015	0.656
ID87441	87441	5	0.340	79.766	59.736	0	269	269	5	1	-10921639	55.052	55	49	61	5340	2.510	19.000	0.015	0.640
ID89285	89285	5	0.309	79.171	59.381	0	270	270	5	1	-10921639	55.155	55	49	61	5350	2.386	8.316	0.015	0.682
ID88969	88969	5	0.394	80.168	58.780	0	271	271	5	1	-10921639	55.536	56	49	63	5387	2.586	5.247	0.018	0.779
ID88059	88059	5	0.342	79.732	59.714	0	272	272	5	1	-10921639	54.856	55	47	60	5321	2.618	5.596	0.013	0.543
ID88362	88362	5	0.290	80.622	58.322	0	273	273	5	1	-10921639	54.732	55	50	61	5309	2.477	8.896	0.012	0.518
ID88662	88662	5	0.388	80.061	59.101	0	274	274	5	1	-10921639	55.072	55	50	62	5342	2.505	7.900	0.016	0.681
ID89905	89905	5	0.412	80.175	58.885	0	275	275	5	1	-10921639	55.474	55	50	64	5381	2.716	5.388	0.017	0.687
ID90222	90222	5	0.313	79.910	59.347	0	276	276	5	1	-10921639	54.887	55	49	60	5324	2.402	5.848	0.013	0.585
ID89597	89597	5	0.426	79.970	59.120	0	277	277	5	1	-10921639	55.433	56	49	60	5377	2.470	8.097	0.019	0.829
ID91153	91153	5	0.312	79.449	59.596	0	278	278	5	1	-10921639	55.155	55	50	59	5350	2.157	15.752	0.015	0.734
ID90527	90527	5	0.325	79.225	59.074	0	279	279	5	1	-10921639	55.557	56	50	62	5389	2.318	8.928	0.017	0.802
ID90843	90843	5	0.333	79.566	59.864	0	280	280	5	1	-10921639	54.845	54	50	63	5320	2.587	7.678	0.013	0.537
ID91469	91469	5	0.351	79.893	59.429	0	281	281	5	1	-10921639	54.948	55	49	61	5330	2.476	8.657	0.014	0.601
ID91773	91773	5	0.338	80.086	58.679	0	282	282	5	1	-10921639	54.763	55	50	60	5312	2.349	5.284	0.012	0.552
ID92385	92385	5	0.302	79.599	59.222	0	283	283	5	1	-10921639	54.907	55	49	61	5326	2.424	5.006	0.013	0.570
ID93905	93905	5	0.364	79.549	58.973	0	284	284	5	1	-10921639	55.010	55	50	61	5336	2.413	5.030	0.014	0.634
ID92691	92691	5	0.388	79.472	59.040	0	285	285	5	1	-10921639	55.237	55	50	63	5358	2.653	16.766	0.016	0.644
ID92085	92085	5	0.380	80.274	59.094	0	286	286	5	1	-10921639	55.093	55	50	63	5344	2.424	6.122	0.017	0.743
ID92997	92997	5	0.379	80.136	59.147	0	287	287	5	1	-10921639	55.144	55	50	61	5349	2.521	5.298	0.016	0.695
ID93302	93302	5	0.376	80.244	58.934	0	288	288	5	1	-10921639	55.144	55	50	62	5349	2.445	16.944	0.016	0.724
ID93607	93607	5	0.342	79.798	58.646	0	289	289	5	1	-10921639	55.072	55	50	60	5342	2.320	19.000	0.015	0.707
ID94521	94521	5	0.327	80.189	59.048	0	290	290	5	1	-10921639	54.691	54	50	62	5305	2.447	7.284	0.013	0.558
ID94827	94827	5	0.299	80.025	59.297	0	291	291	5	1	-10921639	54.546	54	49	62	5291	2.492	17.602	0.011	0.481
ID94212	94212	5	0.328	79.862	59.560	0	292	292	5	1	-10921639	54.773	55	50	61	5313	2.430	5.182	0.013	0.579
ID95764	95764	5	0.315	79.933	59.433	0	293	293	5	1	-10921639	54.691	55	50	61	5305	2.391	19.000	0.012	0.542
ID95450	95450	5	0.316	79.655	59.519	0	294	294	5	1	-10921639	54.804	55	50	61	5316	2.230	17.628	0.013	0.627
ID96077	96077	5	0.348	79.682	59.680	0	295	295	5	1	-10921639	54.814	55	50	60	5317	2.386	8.054	0.013	0.606
ID95130	95130	5	0.309	79.781	59.709	0	296	296	5	1	-10921639	54.330	54	48	60	5270	2.397	5.076	0.010	0.451
ID97012	97012	5	0.389	79.655	59.929	0	297	297	5	1	-10921639	54.814	55	49	60	5317	2.360	5.146	0.014	0.639
ID96392	96392	5	0.290	79.409	60.258	0	298	298	5	1	-10921639	55.010	55	51	60	5336	1.987	5.221	0.011	0.627
ID96698	96698	5	0.239	79.834	59.695	0	299	299	5	1	-10921639	54.320	54	48	59	5269	2.298	19.000	0.006	0.293
ID97322	97322	5	0.340	79.670	59.616	0	300	300	5	1	-10921639	54.804	55	49	62	5316	2.465	19.000	0.012	0.517
ID98242	98242	5	0.296	79.491	60.256	0	301	301	5	1	-10921639	54.969	55	50	60	5332	2.215	17.667	0.010	0.502
ID97631	97631	5	0.371	79.465	60.425	0	302	302	5	1	-10921639	55.000	55	50	63	5335	2.466	5.038	0.012	0.529
ID97941	97941	5	0.320	79.422	60.300	0	303	303	5	1	-10921639	54.887	55	48	61	5324	2.354	5.210	0.011	0.489
ID98846	98846	5	0.285	79.469	59.794	0	304	304	5	1	-10921639	54.938	55	50	61	5329	2.202	18.045	0.009	0.450
ID98543	98543	5	0.350	78.905	59.712	0	305	305	5	1	-10921639	55.082	55	50	61	5343	2.556	5.045	0.013	0.537
ID99154	99154	5	0.327	79.160	60.049	0	306	306	5	1	-10921639	55.134	55	50	62	5348	2.503	4.981	0.011	0.473
ID99467	99467	5	0.272	79.464	60.226	0	307	307	5	1	-10921639	54.742	54	50	60	5310	2.195	17.934	0.006	0.302
ID100087	100087	5	0.296	79.126	60.072	0	308	308	5	1	-10921639	54.897	55	50	61	5325	2.338	18.487	0.009	0.433
ID99776	99776	5	0.279	79.079	59.929	0	309	309	5	1	-10921639	54.794	55	49	60	5315	2.189	16.018	0.008	0.416
ID100492	100492	5	0.310	79.224	60.105	0	310	310	5	1	-10921639	54.753	55	49	61	5311	2.554	5.133	0.008	0.333
ID100474	100474	5	0.370	79.009	60.259	0	311	311	5	1	-10921639	55.216	55	50	63	5356	2.446	2.853	0.012	0.549
ID101025	101025	5	0.319	79.033	59.879	0	312	312	5	1	-10921639	54.773	55	49	63	5313	2.243	2.000	0.010	0.486
ID101965	101965	5	0.302	79.085	59.653	0	313	313	5	1	-10921639	54.845	55	49	64	5320	2.591	19.000	0.008	0.331
ID101340	101340	5	0.340	79.260	60.108	0	314	314	5	1	-10921639	55.041	55	50	62	5339	2.300	4.952	0.011	0.531
ID101651	101651	5	0.318	79.053	60.254	0	315	315	5	1	-10921639	54.588	54	49	64	5295	2.565	19.000	0.008	0.338
ID102276	102276	5	0.326	78.783	60.109	0	316	316	5	1	-10921639	54.691	54	49	62	5305	2.408	19.000	0.010	0.443
ID102595	102595	5	0.336	78.840	60.075	0	317	317	5	1	-10921639	54.856	55	50	64	5321	2.549	17.978	0.009	0.399
ID102913	102913	5	0.343	78.679	60.080	0	318	318	5	1	-10921639	55.227	55	50	61	5357	2.339	8.900	0.012	0.569
ID103230	103230	5	0.301	78.827	60.292	0	319	319	5	1	-10921639	54.907	55	50	62	5326	2.232	19.000	0.011	0.535
ID104190	104190	5	0.293	79.097	60.276	0	320	320	5	1	-10921639	54.722	55	50	63	5308	2.244	19.000	0.009	0.433
ID103551	103551	5	0.311	78.328	60.380	0	321	321	5	1	-10921639	55.258	55	51	61	5360	2.162	16.881	0.012	0.609
ID103872	103872	5	0.349	78.188	60.236	0	322	322	5	1	-10921639	55.309	55	49	62	5365	2.451	18.007	0.014	0.633
ID104502	104502	5	0.255	78.363	60.763	0	323	323	5	1	-10921639	54.938	55	50	62	5329	2.375	17.962	0.008	0.386
ID104825	104825	5	0.341	78.692	60.707	0	324	324	5	1	-10921639	54.918	55	50	65	5327	2.414	4.939	0.011	0.504
ID105152	105152	5	0.292	78.627	60.343	0	325	325	5	1	-10921639	54.814	55	50	61	5317	2.347	2.000	0.010	0.473
ID105460	105460	5	0.323	78.996	60.604	0	326	326	5	1	-10921639	54.701	55	49	62	5306	2.509	4.508	0.009	0.376
ID105774	105774	5	0.334	78.956	60.576	0	327	327	5	1	-10921639	54.588	54	51	65	5295	2.520	4.863	0.009	0.406
ID106410	106410	5	0.417	78.888	60.510	0	328	328	5	1	-10921639	55.186	55	51	64	5353	2.759	2.000	0.013	0.524
ID106090	106090	5	0.359	79.109	60.395	0	329	329	5	1	-10921639	55.072	55	51	61	5342	2.412	4.978	0.011	0.505
ID106725	106725	5	0.326	79.015	60.304	0	330	330	5	1	-10921639	54.866	55	48	64	5322	2.648	17.939	0.009	0.382
ID107048	107048	5	0.337	79.147	60.291	0	331	331	5	1	-10921639	54.959	55	50	62	5331	2.570	2.000	0.010	0.421
ID107366	107366	5	0.295	79.239	60.366	0	332	332	5	1	-10921639	54.619	54	51	63	5298	2.365	2.000	0.007	0.336
ID107683	107683	5	0.353	79.027	60.461	0	333	333	5	1	-10921639	55.010	55	50	62	5336	2.383	5.007	0.011	0.509
ID108004	108004	5	0.334	78.831	60.135	0	334	334	5	1	-10921639	54.753	54	50	64	5311	2.650	4.965	0.011	0.442
ID108322	108322	5	0.392	79.101	60.772	0	335	335	5	1	-10921639	54.753	54	49	62	5311	2.578	4.983	0.013	0.544
ID108636	108636	5	0.324	79.262	60.263	0	336	336	5	1	-10921639	54.557	54	50	63	5292	2.309	4.951	0.010	0.445
ID109275	109275	5	0.354	79.005	60.341	0	337	337	5	1	-10921639	55.175	55	50	61	5352	2.213	8.051	0.015	0.715
ID108951	108951	5	0.335	79.217	60.127	0	338	338	5	1	-10921639	54.742	55	50	61	5310	2.412	4.991	0.012	0.549
ID110222	110222	5	0.358	78.995	60.386	0	339	339	5	1	-10921639	54.990	55	51	64	5334	2.266	19.000	0.013	0.636
ID109592	109592	5	0.359	79.149	60.578	0	340	340	5	1	-10921639	54.887	54	51	62	5324	2.354	4.908	0.012	0.567
ID109904	109904	5	0.350	79.254	60.059	0	341	341	5	1	-10921639	54.887	55	49	62	5324	2.573	5.075	0.013	0.530
ID110540	110540	5	0.353	79.568	60.335	0	342	342	5	1	-10921639	54.536	54	50	62	5290	2.537	19.000	0.011	0.480
ID110853	110853	5	0.319	79.150	60.414	0	343	343	5	1	-10921639	54.557	54	49	62	5292	2.537	4.781	0.010	0.431
ID111163	111163	5	0.337	78.954	60.401	0	344	344	5	1	-10921639	54.825	54	50	60	5318	2.264	19.000	0.011	0.521
ID111479	111479	5	0.320	79.254	60.705	0	345	345	5	1	-10921639	54.598	54	50	60	5296	2.271	5.168	0.009	0.424
ID111794	111794	5	0.310	79.090	61.010	0	346	346	5	1	-10921639	54.454	54	49	61	5282	2.327	2.000	0.007	0.307
ID112108	112108	5	0.340	79.435	60.229	0	347	347	5	1	-10921639	54.876	55	50	60	5323	2.181	18.011	0.012	0.602
ID112419	112419	5	0.401	79.067	60.558	0	348	348	5	1	-10921639	54.969	55	49	64	5332	2.651	5.003	0.012	0.494
ID113051	113051	5	0.285	79.470	60.035	0	349	349	5	1	-10921639	54.711	55	49	61	5307	2.314	5.095	0.008	0.383
ID112735	112735	5	0.310	79.455	60.500	0	350	350	5	1	-10921639	54.505	54	49	61	5287	2.407	5.016	0.007	0.329
ID113683	113683	5	0.310	79.399	60.455	0	351	351	5	1	-10921639	54.784	55	48	62	5314	2.412	18.467	0.009	0.407
ID113365	113365	5	0.296	79.711	60.082	0	352	352	5	1	-10921639	54.546	55	49	60	5291	2.363	4.995	0.008	0.383
ID114001	114001	5	0.349	79.065	59.969	0	353	353	5	1	-10921639	55.000	55	50	63	5335	2.314	4.960	0.013	0.603
ID114312	114312	5	0.295	79.665	60.547	0	354	354	5	1	-10921639	54.402	55	50	59	5277	2.065	4.957	0.010	0.513
ID114945	114945	5	0.320	79.516	60.455	0	355	355	5	1	-10921639	54.412	54	49	61	5278	2.366	5.126	0.009	0.393
ID115260	115260	5	0.322	79.485	60.320	0	356	356	5	1	-10921639	54.856	55	49	60	5321	2.250	18.128	0.011	0.521
ID114630	114630	5	0.319	79.170	60.442	0	357	357	5	1	-10921639	54.907	55	50	59	5326	2.218	8.805	0.013	0.619
ID115566	115566	5	0.329	79.699	59.922	0	358	358	5	1	-10921639	54.557	54	50	61	5292	2.398	2.000	0.010	0.447
ID116194	116194	5	0.335	79.725	59.496	0	359	359	5	1	-10921639	54.804	55	50	62	5316	2.370	5.868	0.012	0.560
ID115875	115875	5	0.307	79.636	60.004	0	360	360	5	1	-10921639	54.649	55	49	61	5301	2.310	18.146	0.010	0.448
ID116824	116824	5	0.342	79.547	60.285	0	361	361	5	1	-10921639	54.526	54	50	60	5289	2.546	5.031	0.011	0.463
ID116514	116514	5	0.306	79.605	59.787	0	362	362	5	1	-10921639	54.505	55	49	61	5287	2.446	5.025	0.010	0.445
ID117141	117141	5	0.290	79.416	60.373	0	363	363	5	1	-10921639	54.753	55	51	62	5311	2.077	17.810	0.009	0.461
ID117464	117464	5	0.351	79.221	60.207	0	364	364	5	1	-10921639	55.021	55	50	61	5337	2.175	8.810	0.012	0.589
ID118102	118102	5	0.304	79.020	60.600	0	365	365	5	1	-10921639	54.485	54	50	63	5285	2.381	17.895	0.007	0.335
ID117780	117780	5	0.369	79.379	59.780	0	366	366	5	1	-10921639	55.000	55	49	60	5335	2.175	19.000	0.014	0.702
ID118419	118419	5	0.274	79.725	59.652	0	367	367	5	1	-10921639	54.320	54	50	59	5269	2.079	5.176	0.010	0.513
ID118731	118731	5	0.296	78.944	58.795	0	368	368	5	1	-10921639	54.711	55	50	59	5307	2.236	5.062	0.011	0.547
ID119049	119049	5	0.314	79.706	59.325	0	369	369	5	1	-10921639	54.361	54	50	60	5273	2.480	5.170	0.009	0.392
ID119366	119366	5	0.294	78.720	59.221	0	370	370	5	1	-10921639	54.763	55	50	60	5312	2.197	8.757	0.011	0.559
ID119673	119673	5	0.266	78.936	59.400	0	371	371	5	1	-10921639	54.773	55	51	61	5313	2.196	19.000	0.010	0.479
ID119990	119990	5	0.312	78.977	59.517	0	372	372	5	1	-10921639	54.639	55	49	60	5300	2.185	5.165	0.012	0.581
ID120309	120309	5	0.326	79.295	59.380	0	373	373	5	1	-10921639	55.010	55	50	62	5336	2.275	9.130	0.014	0.656
ID120628	120628	5	0.287	79.326	59.260	0	374	374	5	1	-10921639	54.742	55	49	60	5310	2.176	19.000	0.012	0.609
ID120810	120810	5	0.353	79.232	59.959	0	375	375	5	1	-10921639	54.804	55	50	62	5316	2.401	17.257	0.012	0.537
ID121259	121259	5	0.331	79.484	59.374	0	376	376	5	1	-10921639	54.804	55	50	60	5316	2.024	8.943	0.013	0.711
ID121575	121575	5	0.324	78.723	59.576	0	377	377	5	1	-10921639	54.443	55	50	60	5281	2.521	4.876	0.010	0.439
ID121892	121892	5	0.308	79.613	59.375	0	378	378	5	1	-10921639	54.330	54	50	60	5270	2.490	5.049	0.011	0.455
ID122214	122214	5	0.313	78.926	59.637	0	379	379	5	1	-10921639	54.515	54	50	60	5288	2.117	19.000	0.009	0.481
ID122520	122520	5	0.330	79.005	59.527	0	380	380	5	1	-10921639	54.887	55	50	60	5324	2.300	8.832	0.013	0.614
ID122838	122838	5	0.298	78.800	59.083	0	381	381	5	1	-10921639	54.835	55	50	60	5319	2.159	8.599	0.012	0.593
ID123463	123463	5	0.271	79.303	59.918	0	382	382	5	1	-10921639	54.619	55	49	59	5298	2.044	5.923	0.010	0.515
ID123149	123149	5	0.326	79.041	59.445	0	383	383	5	1	-10921639	54.701	55	50	60	5306	2.228	8.213	0.011	0.556
ID123778	123778	5	0.395	79.128	59.741	0	384	384	5	1	-10921639	54.845	55	50	60	5320	2.391	4.918	0.014	0.635
ID124093	124093	5	0.373	78.973	59.918	0	385	385	5	1	-10921639	54.660	55	49	62	5302	2.512	2.000	0.013	0.554
ID124728	124728	5	0.278	78.660	59.687	0	386	386	5	1	-10921639	54.515	55	50	62	5288	2.287	7.353	0.009	0.446
ID124413	124413	5	0.341	78.851	59.974	0	387	387	5	1	-10921639	54.649	55	49	59	5301	2.146	5.567	0.012	0.628
ID125053	125053	5	0.338	79.290	59.425	0	388	388	5	1	-10921639	54.948	55	48	60	5330	2.404	8.701	0.014	0.632
ID125363	125363	5	0.341	78.795	59.882	0	389	389	5	1	-10921639	54.784	55	49	62	5314	2.324	5.034	0.013	0.600
ID125676	125676	5	0.369	79.065	59.207	0	390	390	5	1	-10921639	54.845	55	50	62	5320	2.360	8.834	0.013	0.608
ID125987	125987	5	0.296	79.340	59.482	0	391	391	5	1	-10921639	55.144	55	50	59	5349	1.968	19.000	0.015	0.845
ID126310	126310	5	0.333	78.956	59.343	0	392	392	5	1	-10921639	55.031	55	49	61	5338	2.219	8.967	0.015	0.740
ID126621	126621	5	0.339	78.973	59.328	0	393	393	5	1	-10921639	54.979	55	49	62	5333	2.367	5.814	0.015	0.699
ID127577	127577	5	0.331	79.319	59.491	0	394	394	5	1	-10921639	54.907	55	50	60	5326	2.283	8.734	0.013	0.608
ID126940	126940	5	0.318	78.920	59.482	0	395	395	5	1	-10921639	54.897	55	49	59	5325	2.018	5.300	0.014	0.733
ID127257	127257	5	0.240	78.933	59.187	0	396	396	5	1	-10921639	54.732	54	50	60	5309	1.955	8.983	0.010	0.554
ID127892	127892	5	0.292	78.425	59.539	0	397	397	5	1	-10921639	55.093	55	49	59	5344	2.180	19.000	0.013	0.666
ID128533	128533	5	0.312	78.549	59.346	0	398	398	5	1	-10921639	54.887	55	49	60	5324	2.212	8.875	0.014	0.706
ID128206	128206	5	0.311	78.911	59.235	0	399	399	5	1	-10921639	54.979	55	51	60	5333	2.036	8.985	0.013	0.699
ID129158	129158	5	0.268	78.730	58.687	0	400	400	5	1	-10921639	54.742	55	49	60	5310	2.068	19.000	0.011	0.595
ID128843	128843	5	0.264	78.452	59.412	0	401	401	5	1	-10921639	55.196	55	50	60	5354	1.789	19.000	0.013	0.781
ID129480	129480	5	0.258	78.923	60.018	0	402	402	5	1	-10921639	54.732	55	50	60	5309	2.196	6.973	0.010	0.478
ID129797	129797	5	0.327	78.759	59.306	0	403	403	5	1	-10921639	55.031	55	50	61	5338	2.302	8.235	0.014	0.681
ID130430	130430	5	0.321	79.200	58.996	0	404	404	5	1	-10921639	54.979	55	51	60	5333	1.995	5.361	0.014	0.759
ID131050	131050	5	0.273	78.690	59.290	0	405	405	5	1	-10921639	54.742	55	49	60	5310	2.132	19.000	0.011	0.560
ID130112	130112	5	0.276	79.115	58.812	0	406	406	5	1	-10921639	54.856	55	50	60	5321	2.026	19.000	0.011	0.614
ID130738	130738	5	0.266	79.174	58.999	0	407	407	5	1	-10921639	54.856	55	50	62	5321	2.203	7.610	0.011	0.531
ID131687	131687	5	0.338	78.960	59.572	0	408	408	5	1	-10921639	54.948	55	48	62	5330	2.293	19.000	0.013	0.598
ID131367	131367	5	0.362	78.847	59.009	0	409	409	5	1	-10921639	55.206	55	49	62	5355	2.345	5.734	0.014	0.642
ID131998	131998	5	0.306	78.564	58.339	0	410	410	5	1	-10921639	55.258	55	50	63	5360	2.288	9.018	0.014	0.646
ID132944	132944	5	0.297	77.884	58.815	0	411	411	5	1	-10921639	55.845	56	50	61	5417	2.279	19.000	0.014	0.689
ID135146	135146	5	0.250	77.751	58.059	0	419	419	5	1	-10921639	55.670	56	48	61	5400	2.528	19.000	0.012	0.526
ID134830	134830	5	0.317	77.757	58.475	0	420	420	5	1	-10921639	55.866	55	51	61	5419	2.335	19.000	0.016	0.761
ID135456	135456	5	0.273	78.537	59.508	0	421	421	5	1	-10921639	54.948	55	50	60	5330	2.316	17.928	0.010	0.474
ID1875	1875	6	0.305	71.252	57.532	0	0	0	5	1	-10921639	56.000	56	51	61	5432	2.273	19.000	0.011	0.552
ID2190	2190	6	0.310	70.987	57.609	0	1	1	5	1	-10921639	55.814	56	50	61	5414	2.297	8.110	0.012	0.571
ID1548	1548	6	0.289	71.403	57.770	0	2	2	5	1	-10921639	55.433	55	50	62	5377	2.449	4.984	0.008	0.364
ID1209	1209	6	0.266	71.014	58.117	0	3	3	5	1	-10921639	55.897	56	50	60	5422	2.079	5.024	0.008	0.424
ID3809	3809	6	0.229	71.054	57.172	0	4	4	5	1	-10921639	55.990	56	52	63	5431	2.298	7.941	0.006	0.288
ID2509	2509	6	0.247	71.467	58.119	0	5	5	5	1	-10921639	55.680	55	51	62	5401	2.243	19.000	0.006	0.313
ID3172	3172	6	0.307	71.320	58.030	0	6	6	5	1	-10921639	56.216	56	50	62	5453	2.425	5.126	0.010	0.477
ID2852	2852	6	0.391	61.847	66.923	0	7	7	5	1	-10921639	56.320	56	50	60	5463	2.144	15.242	0.017	0.894
ID4131	4131	6	0.227	70.518	57.824	0	8	8	5	1	-10921639	55.959	56	49	63	5428	2.300	4.959	0.006	0.303
ID1879	1879	7	0.169	183.848	58.646	0	0	0	5	1	-10921639	54.175	54	48	63	5255	2.092	19.000	0.005	0.244
ID2197	2197	7	0.215	179.527	61.381	0	1	1	5	1	-10921639	54.165	54	46	59	5254	2.100	19.000	0.008	0.421
ID1549	1549	7	0.242	182.611	58.907	0	2	2	5	1	-10921639	54.289	54	48	60	5266	2.111	19.000	0.009	0.442
ID1212	1212	7	0.181	179.694	59.705	0	3	3	5	1	-10921639	54.041	54	49	58	5242	1.831	15.727	0.009	0.520
ID3812	3812	7	0.221	181.897	59.278	0	4	4	5	1	-10921639	54.464	54	51	60	5283	1.803	11.874	0.011	0.661
ID2510	2510	7	0.202	182.096	59.030	0	5	5	5	1	-10921639	54.330	54	51	59	5270	1.946	17.559	0.010	0.547
ID3174	3174	7	0.211	183.012	58.294	0	6	6	5	1	-10921639	54.557	54	50	59	5292	1.773	15.429	0.010	0.590
ID2844	2844	7	0.187	181.080	60.228	0	7	7	5	1	-10921639	54.155	54	50	58	5253	1.873	17.605	0.010	0.545
ID4130	4130	7	0.174	183.955	57.032	0	8	8	5	1	-10921639	54.268	54	51	59	5264	1.747	17.995	0.005	0.326
ID3493	3493	7	0.209	181.799	59.554	0	9	9	5	1	-10921639	53.959	54	48	59	5234	2.051	16.786	0.007	0.342
ID5427	5427	7	0.212	183.499	57.915	0	10	10	5	1	-10921639	54.381	54	49	61	5275	2.038	17.625	0.009	0.462
ID4787	4787	7	0.209	182.623	59.848	0	11	11	5	1	-10921639	54.381	55	51	60	5275	1.966	8.834	0.012	0.634
ID4458	4458	7	0.205	183.370	57.635	0	12	12	5	1	-10921639	54.258	54	50	60	5263	1.878	17.803	0.009	0.543
ID5751	5751	7	0.149	178.684	53.548	0	13	13	5	1	-10921639	53.474	53	47	61	5187	2.323	19.000	-6.941E-4	-0.032
ID5100	5100	7	0.248	183.894	57.961	0	14	14	5	1	-10921639	54.340	54	50	59	5271	1.930	19.000	0.009	0.476
ID6087	6087	7	0.138	181.287	60.236	0	15	15	5	1	-10921639	53.701	54	49	58	5209	1.775	6.106	0.004	0.237
ID7074	7074	7	0.185	182.397	59.558	0	16	16	5	1	-10921639	54.000	54	49	59	5238	1.898	9.089	0.009	0.501
ID6420	6420	7	0.166	181.348	59.862	0	18	18	5	1	-10921639	53.701	54	49	58	5209	1.916	5.016	0.005	0.269
ID6746	6746	7	0.223	183.624	58.518	0	19	19	5	1	-10921639	54.278	54	50	58	5265	1.924	15.872	0.008	0.474
ID7724	7724	7	0.237	185.222	56.842	0	20	20	5	1	-10921639	54.680	55	50	60	5304	2.124	17.870	0.009	0.475
ID8049	8049	7	0.255	183.153	58.308	0	21	21	5	1	-10921639	54.660	55	50	59	5302	1.876	19.000	0.012	0.668
ID8700	8700	7	0.222	183.619	57.859	0	22	22	5	1	-10921639	54.464	55	49	60	5283	2.194	16.059	0.008	0.402
ID8375	8375	7	0.240	182.154	59.062	0	23	23	5	1	-10921639	54.505	54	50	59	5287	1.798	16.563	0.011	0.686
ID9672	9672	7	0.248	184.497	57.234	0	24	24	5	1	-10921639	54.629	55	49	60	5299	2.048	12.972	0.010	0.533
ID9355	9355	7	0.239	183.765	57.760	0	25	25	5	1	-10921639	54.526	54	50	61	5289	2.026	19.000	0.008	0.440
ID10333	10333	7	0.203	184.448	58.071	0	26	26	5	1	-10921639	54.206	54	50	59	5258	1.842	17.852	0.006	0.369
ID9034	9034	7	0.236	182.716	59.088	0	27	27	5	1	-10921639	54.495	54	50	59	5286	1.899	19.000	0.010	0.587
ID10009	10009	7	0.242	182.531	59.538	0	28	28	5	1	-10921639	54.186	54	49	58	5256	1.867	9.158	0.009	0.537
ID10990	10990	7	0.211	183.994	58.148	0	29	29	5	1	-10921639	54.320	54	51	60	5269	1.840	16.163	0.006	0.354
ID1880	1880	8	0.191	219.380	58.996	0	0	0	5	1	-10921639	55.144	55	50	62	5349	2.475	15.393	0.003	0.140
ID2194	2194	8	0.284	221.299	59.980	0	1	1	5	1	-10921639	55.742	55	50	63	5407	2.583	15.774	0.012	0.520
ID1552	1552	8	0.247	222.309	60.776	0	2	2	5	1	-10921639	55.536	56	51	61	5387	2.282	7.627	0.011	0.545
ID1215	1215	8	0.225	223.104	60.856	0	3	3	5	1	-10921639	55.072	55	51	62	5342	2.373	8.734	0.010	0.438
ID3816	3816	8	0.234	222.351	60.664	0	4	4	5	1	-10921639	55.216	55	50	61	5356	2.433	15.044	0.008	0.379
ID2514	2514	8	0.223	223.089	61.253	0	5	5	5	1	-10921639	54.835	54	51	63	5319	2.676	5.039	0.009	0.368
ID3177	3177	8	0.213	221.478	60.038	0	6	6	5	1	-10921639	55.299	55	51	62	5364	2.446	18.481	0.008	0.372
ID2845	2845	8	0.252	221.604	59.837	0	7	7	5	1	-10921639	55.546	55	51	62	5388	2.598	7.845	0.011	0.485
ID4132	4132	8	0.263	220.225	59.284	0	8	8	5	1	-10921639	55.649	56	50	61	5398	2.126	15.593	0.009	0.449
ID3496	3496	8	0.225	222.932	61.193	0	9	9	5	1	-10921639	54.897	55	50	64	5325	2.737	5.202	0.009	0.350
ID5432	5432	8	0.236	221.233	59.859	0	10	10	5	1	-10921639	55.485	56	51	63	5382	2.467	19.000	0.010	0.437
ID4788	4788	8	0.274	222.643	59.863	0	11	11	5	1	-10921639	55.175	55	50	61	5352	2.634	8.300	0.012	0.482
ID4461	4461	8	0.224	223.033	60.903	0	12	12	5	1	-10921639	54.887	54	49	63	5324	2.828	7.873	0.009	0.348
ID5759	5759	8	0.279	223.848	60.547	0	13	13	5	1	-10921639	54.804	55	49	63	5316	2.556	18.114	0.010	0.407
ID5103	5103	8	0.230	221.770	59.732	0	14	14	5	1	-10921639	55.392	55	51	62	5373	2.192	8.577	0.012	0.581
ID6088	6088	8	0.210	222.697	60.496	0	15	15	5	1	-10921639	55.309	55	51	63	5365	2.438	8.125	0.013	0.587
ID7075	7075	8	0.210	221.642	59.786	0	16	16	5	1	-10921639	55.258	55	51	63	5360	2.032	8.842	0.011	0.588
ID7402	7402	8	0.225	223.163	60.907	0	17	17	5	1	-10921639	55.041	55	49	61	5339	2.231	8.842	0.010	0.467
ID6421	6421	8	0.224	221.709	59.532	0	18	18	5	1	-10921639	55.299	55	51	63	5364	2.484	8.305	0.009	0.413
ID6750	6750	8	0.165	222.718	61.017	0	19	19	5	1	-10921639	54.845	55	50	60	5320	2.438	19.000	0.006	0.290
ID7725	7725	8	0.196	220.391	58.921	0	20	20	5	1	-10921639	55.041	55	51	62	5339	2.140	19.000	0.003	0.162
ID8054	8054	8	0.198	221.892	60.650	0	21	21	5	1	-10921639	54.794	54	50	62	5315	2.309	5.025	0.006	0.271
ID8703	8703	8	0.219	223.223	61.228	0	22	22	5	1	-10921639	54.918	54	47	63	5327	2.741	7.967	0.009	0.366
ID8378	8378	8	0.222	221.802	60.252	0	23	23	5	1	-10921639	55.392	55	51	63	5373	2.289	19.000	0.011	0.544
ID9676	9676	8	0.249	220.704	59.780	0	24	24	5	1	-10921639	55.515	55	49	63	5385	2.458	17.799	0.012	0.519
ID9360	9360	8	0.225	222.706	60.871	0	25	25	5	1	-10921639	54.959	55	48	62	5331	2.696	7.942	0.010	0.405
ID10336	10336	8	0.246	220.404	59.358	0	26	26	5	1	-10921639	55.546	55	52	62	5388	2.036	11.919	0.010	0.541
ID9035	9035	8	0.216	221.650	60.092	0	27	27	5	1	-10921639	55.247	55	52	62	5359	1.979	8.686	0.011	0.581
ID10012	10012	8	0.233	222.680	61.350	0	28	28	5	1	-10921639	55.010	54	50	62	5336	2.539	8.518	0.011	0.486
ID10992	10992	8	0.181	220.464	58.451	0	29	29	5	1	-10921639	55.196	55	52	62	5354	1.972	19.000	0.004	0.241
ID10663	10663	8	0.185	222.470	60.334	0	30	30	5	1	-10921639	55.144	55	51	62	5349	2.227	8.129	0.009	0.449
ID11324	11324	8	0.283	222.032	60.418	0	31	31	5	1	-10921639	55.423	55	51	63	5376	2.820	8.329	0.013	0.511
ID11996	11996	8	0.236	220.660	59.955	0	32	32	5	1	-10921639	55.443	55	51	62	5378	2.291	19.000	0.012	0.583
ID12658	12658	8	0.285	219.735	59.534	0	33	33	5	1	-10921639	55.918	56	51	62	5424	2.452	19.000	0.014	0.612
ID11664	11664	8	0.319	219.961	59.415	0	34	34	5	1	-10921639	55.577	55	49	62	5391	2.577	2.000	0.010	0.427
ID12332	12332	8	0.307	220.077	59.808	0	35	35	5	1	-10921639	55.773	56	51	62	5410	2.498	19.000	0.013	0.587
ID12983	12983	8	0.342	220.484	59.691	0	36	36	5	1	-10921639	55.742	55	51	63	5407	2.713	17.980	0.014	0.551
ID14326	14326	8	0.324	221.249	59.952	0	37	37	5	1	-10921639	55.763	56	50	64	5409	2.707	19.000	0.014	0.571
ID13304	13304	8	0.306	220.688	59.537	0	38	38	5	1	-10921639	55.856	56	51	61	5418	2.278	19.000	0.016	0.756
ID13986	13986	8	0.343	221.637	59.845	0	39	39	5	1	-10921639	55.876	55	50	62	5420	2.505	17.820	0.016	0.713
ID14664	14664	8	0.327	220.746	59.885	0	40	40	5	1	-10921639	55.804	56	51	61	5413	2.339	8.793	0.014	0.672
ID13649	13649	8	0.305	221.027	59.533	0	41	41	5	1	-10921639	55.722	56	51	62	5405	2.331	19.000	0.013	0.628
ID14998	14998	8	0.338	221.316	60.020	0	42	42	5	1	-10921639	55.969	56	51	62	5429	2.473	19.000	0.016	0.734
ID15339	15339	8	0.295	220.185	59.562	0	43	43	5	1	-10921639	55.619	55	52	63	5395	2.494	17.190	0.012	0.513
ID16024	16024	8	0.224	220.913	59.635	0	44	44	5	1	-10921639	55.474	55	50	62	5381	2.554	16.252	0.010	0.440
ID15681	15681	8	0.282	220.466	59.896	0	45	45	5	1	-10921639	55.649	55	51	62	5398	2.367	17.945	0.011	0.534
ID17350	17350	8	0.293	223.042	60.230	0	46	46	5	1	-10921639	55.371	55	50	64	5371	2.430	7.914	0.014	0.633
ID16363	16363	8	0.306	220.494	59.636	0	47	47	5	1	-10921639	55.784	56	50	64	5411	2.758	17.826	0.012	0.498
ID17684	17684	8	0.295	220.195	59.550	0	48	48	5	1	-10921639	55.856	56	49	61	5418	2.638	18.097	0.012	0.510
ID16694	16694	8	0.269	221.010	60.056	0	49	49	5	1	-10921639	55.701	55	52	62	5403	2.364	19.000	0.013	0.589
ID17018	17018	8	0.268	222.159	60.107	0	50	50	5	1	-10921639	55.588	55	49	63	5392	2.581	19.000	0.013	0.573
ID18351	18351	8	0.289	220.811	60.464	0	51	51	5	1	-10921639	55.763	56	50	62	5409	2.393	8.925	0.014	0.651
ID18014	18014	8	0.271	222.967	60.001	0	52	52	5	1	-10921639	55.361	55	51	62	5370	2.337	19.000	0.012	0.563
ID18677	18677	8	0.276	221.144	59.885	0	53	53	5	1	-10921639	55.938	56	51	63	5426	2.440	19.000	0.015	0.680
ID19331	19331	8	0.302	221.628	59.355	0	54	54	5	1	-10921639	55.670	55	50	62	5400	2.511	19.000	0.014	0.615
ID19011	19011	8	0.257	222.768	59.653	0	55	55	5	1	-10921639	55.371	55	50	61	5371	2.382	18.327	0.013	0.616
ID19661	19661	8	0.249	223.275	60.124	0	56	56	5	1	-10921639	55.361	55	50	62	5370	2.195	19.000	0.012	0.601
ID19991	19991	8	0.281	222.265	59.302	0	57	57	5	1	-10921639	55.722	56	50	63	5405	2.465	9.439	0.015	0.651
ID20660	20660	8	0.249	221.175	59.289	0	58	58	5	1	-10921639	55.433	55	51	61	5377	2.389	19.000	0.009	0.428
ID20987	20987	8	0.313	222.805	58.688	0	59	59	5	1	-10921639	55.990	56	51	63	5431	2.383	8.963	0.017	0.788
ID20323	20323	8	0.305	220.302	59.396	0	60	60	5	1	-10921639	55.598	56	51	63	5393	2.644	15.570	0.009	0.367
ID21634	21634	8	0.284	222.557	59.645	0	61	61	5	1	-10921639	55.495	55	49	62	5383	2.496	7.857	0.014	0.603
ID21989	21989	8	0.245	222.701	59.577	0	62	62	5	1	-10921639	55.320	55	51	62	5366	2.722	18.266	0.011	0.453
ID21321	21321	8	0.352	221.135	59.938	0	63	63	5	1	-10921639	56.268	56	50	64	5458	2.494	19.000	0.017	0.760
ID22632	22632	8	0.318	220.162	59.903	0	65	65	5	1	-10921639	55.773	55	51	68	5410	2.932	19.000	0.010	0.366
ID22953	22953	8	0.300	220.073	59.791	0	66	66	5	1	-10921639	55.959	56	51	64	5428	2.537	17.668	0.011	0.496
ID23277	23277	8	0.300	222.479	60.297	0	67	67	5	1	-10921639	55.825	56	51	65	5415	2.758	8.847	0.015	0.587
ID23918	23918	8	0.286	220.192	59.998	0	68	68	5	1	-10921639	55.814	55	51	64	5414	2.766	17.881	0.011	0.444
ID23594	23594	8	0.304	222.340	59.918	0	69	69	5	1	-10921639	55.711	55	51	63	5404	2.712	16.852	0.014	0.550
ID24238	24238	8	0.343	220.566	59.983	0	70	70	5	1	-10921639	56.196	56	52	65	5451	2.609	19.000	0.016	0.673
ID24570	24570	8	0.320	221.259	59.592	0	71	71	5	1	-10921639	55.722	55	49	64	5405	2.745	18.171	0.013	0.512
ID24894	24894	8	0.333	221.961	60.031	0	72	72	5	1	-10921639	55.814	55	51	63	5414	2.774	19.000	0.015	0.614
ID25222	25222	8	0.349	221.522	59.744	0	73	73	5	1	-10921639	55.763	55	49	63	5409	2.846	8.896	0.016	0.609
ID25880	25880	8	0.322	221.776	60.434	0	74	74	5	1	-10921639	55.670	55	50	65	5400	2.625	19.000	0.015	0.619
ID25554	25554	8	0.307	221.025	60.207	0	75	75	5	1	-10921639	55.567	55	50	63	5390	2.594	18.500	0.010	0.437
ID26543	26543	8	0.348	220.505	59.848	0	76	76	5	1	-10921639	55.814	55	52	65	5414	2.591	19.000	0.014	0.582
ID26211	26211	8	0.329	220.866	59.773	0	77	77	5	1	-10921639	55.835	55	52	65	5416	2.703	19.000	0.014	0.584
ID26868	26868	8	0.341	220.062	59.978	0	78	78	5	1	-10921639	55.649	56	50	64	5398	2.883	18.097	0.011	0.423
ID29101	29101	8	0.319	221.338	59.629	0	83	83	5	1	-10921639	55.887	56	49	64	5421	2.629	18.129	0.014	0.570
ID28469	28469	8	0.354	223.197	59.850	0	84	84	5	1	-10921639	56.320	56	51	65	5463	2.819	8.827	0.021	0.819
ID28778	28778	8	0.325	220.300	60.497	0	85	85	5	1	-10921639	56.113	56	51	65	5443	2.806	19.000	0.015	0.594
ID29430	29430	8	0.403	222.585	60.221	0	86	86	5	1	-10921639	56.526	56	51	64	5483	2.941	8.716	0.023	0.882
ID29761	29761	8	0.362	221.902	60.248	0	87	87	5	1	-10921639	56.361	56	51	64	5467	2.635	19.000	0.020	0.841
ID30080	30080	8	0.420	220.916	60.320	0	88	88	5	1	-10921639	56.340	56	49	65	5465	3.024	19.000	0.019	0.684
ID30723	30723	8	0.389	222.039	60.162	0	89	89	5	1	-10921639	56.515	56	52	65	5482	2.934	8.105	0.022	0.826
ID31053	31053	8	0.412	222.018	60.494	0	90	90	5	1	-10921639	56.753	56	51	65	5505	2.634	8.748	0.023	0.960
ID30400	30400	8	0.348	222.307	60.194	0	91	91	5	1	-10921639	56.309	56	52	64	5462	2.608	8.363	0.019	0.788
ID31379	31379	8	0.342	221.730	60.432	0	92	92	5	1	-10921639	56.371	56	51	65	5468	2.759	8.194	0.020	0.812
ID31705	31705	8	0.359	221.870	60.511	0	93	93	5	1	-10921639	56.299	56	51	62	5461	2.513	8.279	0.020	0.885
ID32038	32038	8	0.412	221.607	60.336	0	94	94	5	1	-10921639	56.577	56	52	64	5488	2.445	19.000	0.022	1.009
ID32363	32363	8	0.333	222.005	60.298	0	95	95	5	1	-10921639	56.021	56	51	63	5434	2.739	8.585	0.016	0.633
ID32682	32682	8	0.360	222.141	60.403	0	96	96	5	1	-10921639	56.330	56	51	65	5464	2.629	8.160	0.018	0.756
ID33011	33011	8	0.387	220.593	60.679	0	98	98	5	1	-10921639	56.412	56	51	66	5472	2.839	19.000	0.019	0.732
ID33341	33341	8	0.370	222.168	60.567	0	99	99	5	1	-10921639	56.165	56	50	63	5448	2.779	8.497	0.018	0.716
ID34640	34640	8	0.360	221.488	60.823	0	101	101	5	1	-10921639	56.103	56	50	62	5442	2.572	19.000	0.017	0.713
ID33996	33996	8	0.317	221.153	61.156	0	102	102	5	1	-10921639	55.938	56	49	63	5426	2.738	19.000	0.015	0.608
ID34324	34324	8	0.319	220.610	60.999	0	103	103	5	1	-10921639	56.000	56	50	63	5432	2.529	18.133	0.015	0.671
ID35605	35605	8	0.307	222.866	59.842	0	104	104	5	1	-10921639	55.835	55	51	64	5416	2.405	8.638	0.017	0.755
ID35287	35287	8	0.325	221.794	61.057	0	105	105	5	1	-10921639	55.990	56	49	63	5431	2.648	8.780	0.016	0.650
ID35913	35913	8	0.244	226.509	57.515	0	106	106	5	1	-10921639	54.845	55	50	59	5320	2.022	19.000	0.010	0.562
ID36553	36553	8	0.189	225.989	56.658	0	108	108	5	1	-10921639	54.959	55	51	60	5331	1.825	17.691	0.008	0.486
ID36868	36868	8	0.160	226.714	56.349	0	109	109	5	1	-10921639	54.639	54	50	59	5300	1.921	19.000	0.004	0.238
ID37857	37857	8	0.213	225.889	57.406	0	111	111	5	1	-10921639	55.227	55	51	62	5357	2.099	14.996	0.008	0.439
ID37527	37527	8	0.235	225.854	57.625	0	112	112	5	1	-10921639	55.639	56	51	63	5397	2.501	16.035	0.013	0.557
ID38177	38177	8	0.243	226.649	57.333	0	113	113	5	1	-10921639	55.227	55	49	60	5357	2.417	19.000	0.009	0.401
ID38502	38502	8	0.280	223.920	60.046	0	114	114	5	1	-10921639	56.381	56	50	63	5469	2.651	4.986	0.013	0.541
ID39143	39143	8	0.290	223.005	60.793	0	115	115	5	1	-10921639	56.247	56	51	64	5456	2.562	18.117	0.011	0.465
ID39473	39473	8	0.290	223.454	60.482	0	116	116	5	1	-10921639	56.505	57	51	65	5481	2.550	18.272	0.011	0.500
ID38820	38820	8	0.299	223.771	60.314	0	117	117	5	1	-10921639	56.278	56	51	63	5459	2.357	17.965	0.015	0.705
ID39787	39787	8	0.242	226.280	56.963	0	118	118	5	1	-10921639	55.113	55	49	61	5346	2.056	19.000	0.009	0.478
ID40342	40342	8	0.323	225.322	59.762	0	119	119	5	1	-10921639	55.794	56	50	64	5412	2.665	5.927	0.016	0.652
ID1883	1883	9	0.449	170.134	62.473	0	0	0	5	1	-10921639	55.216	55	51	61	5356	2.088	9.076	0.023	1.196
ID2198	2198	9	0.384	169.593	62.639	0	1	1	5	1	-10921639	54.701	55	49	61	5306	2.292	17.125	0.018	0.864
ID1553	1553	9	0.380	168.744	63.355	0	2	2	5	1	-10921639	54.763	55	47	61	5312	2.431	8.899	0.020	0.868
ID1216	1216	9	0.416	169.287	62.896	0	3	3	5	1	-10921639	54.897	55	49	60	5325	2.266	9.006	0.023	1.073
ID3817	3817	9	0.380	169.302	62.424	0	4	4	5	1	-10921639	54.897	55	48	62	5325	2.280	8.733	0.020	0.930
ID2515	2515	9	0.384	169.158	62.861	0	5	5	5	1	-10921639	54.680	54	49	60	5304	2.294	8.937	0.020	0.933
ID3179	3179	9	0.401	169.285	62.697	0	6	6	5	1	-10921639	54.835	55	50	60	5319	2.235	8.870	0.020	0.953
ID2846	2846	9	0.408	169.267	63.187	0	7	7	5	1	-10921639	54.856	55	50	61	5321	2.367	8.818	0.019	0.856
ID4137	4137	9	0.346	170.056	62.862	0	8	8	5	1	-10921639	54.526	55	50	59	5289	2.264	17.228	0.017	0.817
ID3498	3498	9	0.366	169.093	63.292	0	9	9	5	1	-10921639	54.814	55	49	63	5317	2.284	9.090	0.019	0.875
ID8381	8381	9	0.385	168.970	63.786	0	23	23	5	1	-10921639	54.505	55	48	62	5287	2.599	9.054	0.021	0.848
ID9678	9678	9	0.400	169.880	62.981	0	24	24	5	1	-10921639	54.619	55	50	63	5298	2.320	16.686	0.020	0.919
ID10338	10338	9	0.359	169.829	63.116	0	26	26	5	1	-10921639	54.454	54	50	62	5282	2.250	9.092	0.018	0.867
ID9037	9037	9	0.372	169.216	63.322	0	27	27	5	1	-10921639	54.701	55	50	61	5306	2.442	12.696	0.019	0.842
ID15002	15002	9	0.327	168.594	63.590	0	42	42	5	1	-10921639	54.299	54	49	60	5267	2.127	8.969	0.018	0.916
ID15342	15342	9	0.403	169.301	63.422	0	43	43	5	1	-10921639	54.536	55	50	61	5290	2.341	8.893	0.020	0.906
ID15684	15684	9	0.356	168.937	63.388	0	45	45	5	1	-10921639	54.309	54	49	61	5268	2.261	12.084	0.018	0.842
ID17352	17352	9	0.404	170.139	62.862	0	46	46	5	1	-10921639	54.526	55	48	60	5289	2.319	17.726	0.020	0.911
ID16366	16366	9	0.359	168.893	63.582	0	47	47	5	1	-10921639	54.340	54	50	60	5271	2.508	8.887	0.019	0.789
ID17686	17686	9	0.372	169.801	62.855	0	48	48	5	1	-10921639	54.289	54	49	61	5266	2.291	8.248	0.017	0.810
ID16696	16696	9	0.356	169.230	63.438	0	49	49	5	1	-10921639	54.258	54	50	58	5263	1.986	8.268	0.017	0.940
ID17023	17023	9	0.387	168.669	63.680	0	50	50	5	1	-10921639	54.381	54	49	60	5275	2.320	9.039	0.021	0.962
ID18352	18352	9	0.371	169.165	63.231	0	51	51	5	1	-10921639	54.289	54	50	61	5266	2.305	14.829	0.018	0.818
ID18681	18681	9	0.287	169.853	62.956	0	53	53	5	1	-10921639	53.938	54	49	59	5232	2.179	19.000	0.015	0.718
ID19339	19339	9	0.386	169.970	63.145	0	54	54	5	1	-10921639	54.155	54	49	61	5253	2.412	17.036	0.017	0.734
ID19014	19014	9	0.350	170.792	62.785	0	55	55	5	1	-10921639	53.938	54	49	62	5232	2.503	8.955	0.014	0.607
ID19664	19664	9	0.381	170.083	62.655	0	56	56	5	1	-10921639	54.268	54	50	61	5264	2.215	19.000	0.016	0.791
ID19997	19997	9	0.369	170.472	63.106	0	57	57	5	1	-10921639	54.206	54	48	61	5258	2.300	9.071	0.017	0.768
ID20665	20665	9	0.376	170.326	62.526	0	58	58	5	1	-10921639	54.186	54	49	60	5256	2.093	11.854	0.016	0.819
ID20993	20993	9	0.352	170.657	62.379	0	59	59	5	1	-10921639	54.041	54	49	62	5242	2.254	12.805	0.013	0.624
ID20329	20329	9	0.348	169.960	63.157	0	60	60	5	1	-10921639	54.062	54	50	61	5244	2.125	11.061	0.016	0.821
ID21642	21642	9	0.367	170.559	62.969	0	61	61	5	1	-10921639	54.124	54	49	60	5250	2.185	16.932	0.016	0.798
ID21991	21991	9	0.345	170.689	62.089	0	62	62	5	1	-10921639	54.186	54	49	60	5256	2.167	15.068	0.015	0.745
ID21324	21324	9	0.387	170.305	62.941	0	63	63	5	1	-10921639	54.186	54	49	62	5256	2.351	19.000	0.016	0.715
ID22313	22313	9	0.320	170.862	62.608	0	64	64	5	1	-10921639	53.670	54	49	59	5206	2.188	19.000	0.014	0.695
ID22633	22633	9	0.370	170.867	62.976	0	65	65	5	1	-10921639	54.196	54	50	60	5257	2.014	19.000	0.016	0.855
ID22957	22957	9	0.301	170.338	62.599	0	66	66	5	1	-10921639	53.804	54	49	59	5219	2.258	16.817	0.013	0.601
ID23280	23280	9	0.335	170.643	62.774	0	67	67	5	1	-10921639	53.876	54	50	59	5226	2.022	9.087	0.015	0.812
ID23921	23921	9	0.371	170.544	63.082	0	68	68	5	1	-10921639	53.938	54	49	59	5232	2.313	4.962	0.015	0.680
ID23598	23598	9	0.365	170.283	62.392	0	69	69	5	1	-10921639	54.412	54	50	60	5278	2.366	19.000	0.017	0.762
ID24239	24239	9	0.358	168.557	64.253	0	70	70	5	1	-10921639	54.268	54	49	62	5264	2.473	8.581	0.018	0.762
ID24572	24572	9	0.350	169.660	63.111	0	71	71	5	1	-10921639	54.505	54	47	61	5287	2.368	15.178	0.018	0.806
ID24896	24896	9	0.405	170.119	63.022	0	72	72	5	1	-10921639	54.361	54	48	60	5273	2.476	19.000	0.019	0.822
ID25225	25225	9	0.315	169.291	63.174	0	73	73	5	1	-10921639	54.309	54	50	61	5268	2.063	14.937	0.015	0.795
ID25883	25883	9	0.337	169.106	63.873	0	74	74	5	1	-10921639	54.124	54	47	61	5250	2.587	8.864	0.016	0.645
[truncated: 90,100 more rows]
