# Supplementary material for: Platelet activation near point-like source of agonist: Experimental insights and computational model
Source: PLoS One. 2024 Oct 3;19(10):e0308679. doi: 10.1371/journal.pone.0308679 (PMC11449293; doi:10.1371/journal.pone.0308679)
Supplement: S1 Data — (ZIP) [file pone.0308679.s003.zip › Supplementary codes corrected/Spots in tracks statistics_1882_2circ.csv]

Label	ID	TRACK_ID	QUALITY	POSITION_X	POSITION_Y	POSITION_Z	POSITION_T	FRAME	RADIUS	VISIBILITY	MANUAL_COLOR	MEAN_INTENSITY	MEDIAN_INTENSITY	MIN_INTENSITY	MAX_INTENSITY	TOTAL_INTENSITY	STANDARD_DEVIATION	ESTIMATED_DIAMETER	CONTRAST	SNR
ID396807	396807	0	0.044	1127.313	737.958	0	0	0	5	1	-10921639	53.866	54	49	59	5225	1.669	17.912	-0.002	-0.150
ID398049	398049	0	0.184	1136.783	735.323	0	1	1	5	1	-10921639	56.361	56	50	62	5467	2.328	18.228	0.001	0.051
ID397426	397426	0	0.192	1136.535	735.185	0	2	2	5	1	-10921639	56.485	56	52	62	5479	2.021	18.290	0.004	0.206
ID395570	395570	0	0.188	1137.077	735.909	0	3	3	5	1	-10921639	56.784	57	51	62	5508	2.122	13.357	0.006	0.329
ID396183	396183	0	0.035	1127.024	738.652	0	4	4	5	1	-10921639	53.588	54	48	59	5198	1.962	16.893	-0.004	-0.225
ID401775	401775	0	0.018	1125.551	738.261	0	7	7	5	1	-10921639	53.546	54	49	59	5194	2.052	5.005	-0.003	-0.143
ID400538	400538	0	0.017	1127.621	737.466	0	8	8	5	1	-10921639	54.093	54	50	58	5247	1.797	16.132	-0.005	-0.289
ID399299	399299	0	0.041	1124.930	737.380	0	9	9	5	1	-10921639	53.959	54	49	58	5234	1.797	3.988	-0.002	-0.098
ID402405	402405	0	0.007	1123.109	737.607	0	10	10	5	1	-10921639	53.639	54	48	58	5203	1.980	5.291	-0.002	-0.113
ID401124	401124	0	0.177	1131.000	726.000	0	11	11	5	1	-10921639	56.062	56	52	60	5438	1.842	8.863	0.007	0.408
ID403032	403032	0	0.036	1126.380	737.880	0	12	12	5	1	-10921639	53.660	54	49	59	5205	1.989	4.040	-0.004	-0.214
ID405538	405538	0	0.030	1125.766	737.434	0	13	13	5	1	-10921639	53.928	54	51	59	5231	1.821	5.016	-0.003	-0.187
ID404282	404282	0	0.020	1126.312	737.634	0	14	14	5	1	-10921639	53.887	54	49	59	5227	1.853	4.339	-0.002	-0.138
ID403660	403660	0	0.053	1126.862	737.199	0	15	15	5	1	-10921639	53.928	54	49	59	5231	2.228	3.197	-0.005	-0.225
ID404913	404913	0	0.043	1125.761	737.175	0	16	16	5	1	-10921639	53.742	54	49	58	5213	1.938	2.000	-0.005	-0.285
ID406781	406781	0	0.005	1126.748	737.299	0	17	17	5	1	-10921639	53.722	54	48	59	5211	1.924	4.360	-0.004	-0.247
ID406163	406163	0	0.048	1126.933	737.468	0	18	18	5	1	-10921639	53.948	54	50	57	5233	1.764	5.415	-0.004	-0.230
ID407405	407405	0	0.223	1137.128	734.652	0	19	19	5	1	-10921639	55.691	55	51	63	5402	2.555	19.000	0.004	0.184
ID410524	410524	0	0.191	1136.529	734.973	0	20	20	5	1	-10921639	55.856	56	51	62	5418	2.213	18.297	0.005	0.264
ID408024	408024	0	0.267	1136.881	734.633	0	21	21	5	1	-10921639	55.959	56	51	62	5428	2.268	17.848	0.008	0.383
ID408646	408646	0	0.204	1136.924	733.353	0	22	22	5	1	-10921639	55.835	56	50	62	5416	2.303	15.987	0.004	0.175
ID409281	409281	0	0.283	1136.411	734.735	0	23	23	5	1	-10921639	56.299	56	51	62	5461	2.161	8.956	0.009	0.473
ID409896	409896	0	0.283	1136.778	734.807	0	24	24	5	1	-10921639	56.062	56	49	63	5438	2.362	19.000	0.006	0.285
ID411168	411168	0	0.224	1136.884	735.136	0	25	25	5	1	-10921639	56.052	56	52	62	5437	2.143	19.000	0.005	0.270
ID412429	412429	0	0.218	1136.887	735.706	0	26	26	5	1	-10921639	56.082	56	52	61	5440	2.120	16.930	0.007	0.343
ID411792	411792	0	0.221	1136.871	735.734	0	27	27	5	1	-10921639	56.062	56	51	62	5438	2.362	7.846	0.006	0.296
ID413708	413708	0	0.198	1136.749	735.149	0	28	28	5	1	-10921639	55.763	56	50	60	5409	2.212	19.000	0.003	0.148
ID413058	413058	0	0.240	1137.199	733.840	0	29	29	5	1	-10921639	55.784	56	49	62	5411	2.395	18.015	0.005	0.213
ID414956	414956	0	0.218	1136.662	735.936	0	30	30	5	1	-10921639	56.175	56	50	61	5449	2.175	19.000	0.007	0.376
ID415596	415596	0	0.249	1137.325	733.629	0	31	31	5	1	-10921639	55.825	56	51	62	5415	2.398	17.748	0.005	0.251
ID414324	414324	0	0.306	1136.903	734.073	0	32	32	5	1	-10921639	56.227	56	51	62	5454	2.447	4.790	0.007	0.340
ID416853	416853	0	0.306	1136.734	734.147	0	33	33	5	1	-10921639	56.052	56	51	61	5437	2.270	19.000	0.008	0.394
ID416225	416225	0	0.339	1136.622	734.136	0	34	34	5	1	-10921639	56.216	56	51	63	5453	2.595	14.723	0.009	0.370
ID417493	417493	0	0.567	1136.397	733.043	0	35	35	5	1	-10921639	57.474	57	52	64	5575	2.887	19.000	0.021	0.812
ID418760	418760	0	0.709	1136.392	733.235	0	36	36	5	1	-10921639	58.371	57	53	67	5662	3.277	19.000	0.027	0.925
ID418121	418121	0	0.653	1136.187	733.184	0	37	37	5	1	-10921639	58.443	58	52	65	5669	3.069	5.172	0.027	0.985
ID419389	419389	0	0.635	1136.386	732.991	0	38	38	5	1	-10921639	58.247	58	51	65	5650	3.014	5.049	0.026	0.972
ID420672	420672	0	0.624	1136.218	732.954	0	39	39	5	1	-10921639	57.969	58	53	66	5623	3.137	19.000	0.023	0.817
ID421310	421310	0	0.562	1136.649	733.141	0	40	40	5	1	-10921639	57.598	58	52	64	5587	2.953	5.213	0.020	0.763
ID420031	420031	0	0.519	1136.434	733.334	0	41	41	5	1	-10921639	57.763	58	52	64	5603	2.757	19.000	0.022	0.889
ID423207	423207	0	0.519	1136.436	733.151	0	42	42	5	1	-10921639	57.402	57	53	65	5568	2.943	5.018	0.018	0.701
ID423838	423838	0	0.585	1136.601	733.345	0	43	43	5	1	-10921639	57.979	58	52	65	5624	2.961	5.196	0.022	0.841
ID422574	422574	0	0.595	1136.180	733.214	0	44	44	5	1	-10921639	57.887	58	50	65	5615	3.109	5.660	0.021	0.776
ID421937	421937	0	0.533	1136.480	733.436	0	45	45	5	1	-10921639	57.577	57	51	66	5585	2.890	19.000	0.020	0.774
ID425754	425754	0	0.546	1136.675	733.327	0	46	46	5	1	-10921639	57.639	57	52	66	5591	3.035	16.770	0.018	0.673
ID424476	424476	0	0.523	1136.402	733.024	0	47	47	5	1	-10921639	57.639	57	51	65	5591	2.880	19.000	0.020	0.769
ID425133	425133	0	0.514	1136.401	734.011	0	48	48	5	1	-10921639	57.938	58	54	65	5620	2.478	10.910	0.021	0.961
ID426372	426372	0	0.472	1136.472	733.499	0	49	49	5	1	-10921639	57.567	58	51	64	5584	2.677	17.038	0.018	0.765
ID426985	426985	0	0.460	1136.352	733.327	0	50	50	5	1	-10921639	57.660	58	52	65	5593	2.795	19.000	0.017	0.679
ID428263	428263	0	0.465	1136.476	733.918	0	51	51	5	1	-10921639	57.722	58	52	64	5599	2.561	5.207	0.018	0.811
ID427636	427636	0	0.435	1136.446	734.192	0	52	52	5	1	-10921639	57.948	58	52	65	5621	2.502	17.042	0.019	0.876
ID396802	396802	1	0.246	1155.742	734.940	0	0	0	5	1	-10921639	56.938	57	53	63	5523	1.962	8.041	0.012	0.670
ID398043	398043	1	0.279	1155.920	734.259	0	1	1	5	1	-10921639	56.814	57	52	63	5511	2.214	19.000	0.012	0.627
ID397429	397429	1	0.297	1155.192	735.517	0	2	2	5	1	-10921639	57.052	57	52	61	5534	2.233	8.877	0.014	0.720
ID395572	395572	1	0.241	1155.660	735.581	0	3	3	5	1	-10921639	56.948	57	53	62	5524	2.133	12.860	0.014	0.746
ID396184	396184	1	0.237	1154.403	738.735	0	4	4	5	1	-10921639	56.299	56	50	63	5461	2.480	5.984	0.010	0.429
ID398656	398656	1	0.261	1153.933	738.626	0	5	5	5	1	-10921639	56.268	57	50	62	5458	2.422	19.000	0.011	0.490
ID399921	399921	1	0.250	1154.022	738.666	0	6	6	5	1	-10921639	56.278	56	51	62	5459	2.366	19.000	0.012	0.567
ID401153	401153	1	0.248	1154.567	739.722	0	11	11	5	1	-10921639	56.041	56	52	61	5436	2.189	19.000	0.013	0.655
ID403034	403034	1	0.267	1154.212	739.168	0	12	12	5	1	-10921639	56.082	56	51	61	5440	2.321	16.848	0.012	0.574
ID405532	405532	1	0.227	1155.510	735.245	0	13	13	5	1	-10921639	56.186	56	51	61	5450	2.181	13.055	0.011	0.547
ID404281	404281	1	0.262	1155.308	735.524	0	14	14	5	1	-10921639	56.588	56	52	62	5489	2.226	8.269	0.013	0.636
ID403651	403651	1	0.219	1155.775	734.189	0	15	15	5	1	-10921639	56.598	57	52	62	5490	2.262	9.245	0.011	0.540
ID406772	406772	1	0.234	1155.700	734.458	0	17	17	5	1	-10921639	56.289	56	52	62	5460	2.091	19.000	0.007	0.393
ID406158	406158	1	0.258	1155.515	734.456	0	18	18	5	1	-10921639	56.515	56	52	63	5482	2.274	16.026	0.011	0.525
ID407406	407406	1	0.247	1154.913	735.357	0	19	19	5	1	-10921639	56.443	56	51	64	5475	2.203	5.990	0.012	0.606
ID410518	410518	1	0.208	1156.655	734.117	0	20	20	5	1	-10921639	56.381	56	52	61	5469	2.084	15.184	0.011	0.602
ID408028	408028	1	0.263	1154.507	736.836	0	21	21	5	1	-10921639	56.742	57	53	63	5504	1.965	19.000	0.018	1.006
ID408658	408658	1	0.263	1155.371	735.133	0	22	22	5	1	-10921639	56.742	57	52	62	5504	2.186	19.000	0.013	0.681
ID409287	409287	1	0.249	1154.353	738.183	0	23	23	5	1	-10921639	56.454	56	50	61	5476	2.245	8.850	0.013	0.661
ID409901	409901	1	0.256	1154.372	738.638	0	24	24	5	1	-10921639	55.825	56	51	62	5415	2.255	16.027	0.011	0.545
ID411164	411164	1	0.276	1155.798	734.245	0	25	25	5	1	-10921639	56.433	56	51	64	5474	2.380	15.339	0.011	0.519
ID412425	412425	1	0.211	1155.104	735.298	0	26	26	5	1	-10921639	56.227	56	52	62	5454	1.928	11.972	0.010	0.586
ID418130	418130	1	0.220	1155.976	734.921	0	37	37	5	1	-10921639	56.433	56	52	61	5474	1.831	19.000	0.012	0.760
ID419402	419402	1	0.242	1154.915	736.315	0	38	38	5	1	-10921639	56.660	57	50	63	5496	2.309	8.841	0.015	0.716
ID420682	420682	1	0.213	1156.310	734.440	0	39	39	5	1	-10921639	56.247	56	51	61	5456	2.102	19.000	0.008	0.432
ID421293	421293	1	0.243	1153.745	724.174	0	40	40	5	1	-10921639	55.433	55	49	61	5377	2.340	19.000	0.006	0.300
ID420015	420015	1	0.211	1154.654	723.563	0	41	41	5	1	-10921639	55.464	56	50	60	5380	2.097	15.845	0.007	0.383
ID423189	423189	1	0.216	1153.779	724.389	0	42	42	5	1	-10921639	55.237	55	49	61	5358	2.512	19.000	0.004	0.161
ID423818	423818	1	0.164	1154.562	723.563	0	43	43	5	1	-10921639	55.278	55	50	61	5362	1.962	19.000	0.006	0.330
ID422557	422557	1	0.202	1154.029	724.005	0	44	44	5	1	-10921639	55.340	55	50	61	5368	2.106	18.134	0.006	0.298
ID421920	421920	1	0.247	1153.897	724.212	0	45	45	5	1	-10921639	55.649	55	51	62	5398	2.141	19.000	0.007	0.361
ID425735	425735	1	0.188	1154.617	723.933	0	46	46	5	1	-10921639	55.402	56	50	60	5374	1.902	4.881	0.007	0.390
ID424462	424462	1	0.204	1153.642	724.871	0	47	47	5	1	-10921639	55.423	55	50	61	5376	2.371	19.000	0.006	0.270
ID425110	425110	1	0.206	1153.859	724.000	0	48	48	5	1	-10921639	55.186	55	50	60	5353	2.138	17.025	0.005	0.272
ID426353	426353	1	0.223	1154.220	724.234	0	49	49	5	1	-10921639	55.134	55	50	61	5348	2.262	19.000	0.006	0.312
ID426967	426967	1	0.200	1154.263	723.813	0	50	50	5	1	-10921639	55.165	55	51	60	5351	2.187	2.618	0.006	0.292
ID428239	428239	1	0.227	1153.822	723.982	0	51	51	5	1	-10921639	55.433	56	50	63	5377	2.212	16.600	0.007	0.366
ID427599	427599	1	0.186	1157.970	714.504	0	52	52	5	1	-10921639	53.814	54	50	59	5220	1.889	6.876	0.008	0.473
ID436385	436385	1	0.156	1153.787	723.530	0	65	65	5	1	-10921639	55.495	56	51	61	5383	2.305	19.000	0.002	0.100
ID437019	437019	1	0.138	1154.043	723.814	0	66	66	5	1	-10921639	55.742	56	50	62	5407	2.351	18.121	0.001	0.049
ID437634	437634	1	0.149	1153.870	723.084	0	67	67	5	1	-10921639	55.052	55	51	61	5340	2.382	19.000	-0.002	-0.090
ID443939	443939	1	0.250	1152.973	724.229	0	77	77	5	1	-10921639	55.990	56	49	61	5431	2.556	19.000	0.008	0.349
ID444555	444555	1	0.162	1153.655	724.427	0	78	78	5	1	-10921639	55.649	56	50	62	5398	2.467	19.000	0.003	0.117
ID446408	446408	1	0.146	1153.762	723.841	0	79	79	5	1	-10921639	55.897	56	51	61	5422	2.224	17.683	0.002	0.116
ID445781	445781	1	0.171	1153.354	723.714	0	80	80	5	1	-10921639	55.876	56	52	60	5420	2.007	19.000	0.005	0.275
ID445172	445172	1	0.361	1146.986	725.004	0	81	81	5	1	-10921639	56.381	56	49	64	5469	2.815	16.093	0.013	0.528
ID447655	447655	1	0.388	1146.723	725.123	0	82	82	5	1	-10921639	56.247	56	50	64	5456	2.861	7.181	0.013	0.495
ID447037	447037	1	0.355	1146.726	724.750	0	83	83	5	1	-10921639	56.258	56	49	65	5457	2.591	19.000	0.013	0.549
ID448270	448270	1	0.370	1146.799	724.945	0	84	84	5	1	-10921639	56.299	56	51	63	5461	2.701	5.076	0.013	0.538
ID449504	449504	1	0.311	1147.672	725.776	0	85	85	5	1	-10921639	56.485	57	52	63	5479	2.626	5.963	0.013	0.555
ID448889	448889	1	0.367	1146.760	725.014	0	86	86	5	1	-10921639	56.433	56	50	64	5474	2.753	19.000	0.014	0.557
ID450116	450116	1	0.335	1146.950	725.444	0	87	87	5	1	-10921639	56.485	56	51	65	5479	2.758	5.232	0.012	0.502
ID450733	450733	1	0.359	1146.724	724.220	0	88	88	5	1	-10921639	56.113	56	51	62	5443	2.661	19.000	0.012	0.507
ID451982	451982	1	0.389	1147.235	725.484	0	89	89	5	1	-10921639	56.454	56	52	66	5476	2.817	19.000	0.015	0.586
ID451359	451359	1	0.390	1147.248	725.790	0	90	90	5	1	-10921639	56.897	57	52	63	5519	2.485	5.274	0.017	0.768
ID452604	452604	1	0.356	1146.832	724.733	0	91	91	5	1	-10921639	56.103	56	50	64	5442	2.568	7.933	0.014	0.613
ID453238	453238	1	0.341	1148.219	726.220	0	92	92	5	1	-10921639	56.670	57	50	64	5497	2.490	14.835	0.017	0.759
ID455121	455121	1	0.262	1147.103	725.603	0	93	93	5	1	-10921639	55.979	56	51	62	5430	2.424	19.000	0.008	0.384
ID453871	453871	1	0.347	1147.381	725.391	0	94	94	5	1	-10921639	56.351	56	50	64	5466	2.492	5.079	0.014	0.641
ID455757	455757	1	0.304	1147.124	724.902	0	95	95	5	1	-10921639	56.000	56	51	62	5432	2.586	19.000	0.011	0.456
ID454493	454493	1	0.321	1147.743	725.645	0	96	96	5	1	-10921639	56.598	56	51	62	5490	2.239	8.052	0.016	0.804
ID457007	457007	1	0.301	1147.711	725.462	0	97	97	5	1	-10921639	56.093	56	50	61	5441	2.328	12.591	0.013	0.599
ID456377	456377	1	0.223	1152.832	723.942	0	98	98	5	1	-10921639	56.134	56	51	61	5445	2.312	17.420	0.007	0.336
ID464506	464506	1	0.327	1159.172	731.376	0	110	110	5	1	-10921639	57.959	57	52	64	5622	2.919	9.059	0.020	0.776
ID465146	465146	1	0.342	1156.712	732.918	0	111	111	5	1	-10921639	57.598	57	53	65	5587	2.798	19.000	0.016	0.630
ID465765	465765	1	0.341	1160.000	732.000	0	112	112	5	1	-10921639	57.330	57	52	66	5561	2.989	8.937	0.016	0.600
ID466401	466401	1	0.303	1157.383	732.743	0	113	113	5	1	-10921639	57.485	57	50	63	5576	2.720	19.000	0.013	0.539
ID467657	467657	1	0.387	1159.266	733.388	0	114	114	5	1	-10921639	57.464	57	52	69	5574	3.076	5.685	0.014	0.527
ID467028	467028	1	0.416	1156.760	733.364	0	115	115	5	1	-10921639	57.887	57	53	66	5615	3.175	19.000	0.018	0.633
ID468296	468296	1	0.418	1157.339	733.285	0	116	116	5	1	-10921639	57.876	57	52	67	5614	3.395	19.000	0.018	0.601
ID468926	468926	1	0.467	1156.473	733.490	0	117	117	5	1	-10921639	58.155	58	52	68	5641	3.318	19.000	0.019	0.643
ID469550	469550	1	0.454	1157.171	733.125	0	118	118	5	1	-10921639	57.918	58	50	67	5618	3.350	5.022	0.018	0.608
ID470178	470178	1	0.497	1156.944	733.971	0	119	119	5	1	-10921639	57.907	57	52	70	5617	3.714	17.821	0.019	0.570
ID470802	470802	1	0.532	1158.118	732.797	0	120	120	5	1	-10921639	58.258	58	51	71	5651	3.762	5.181	0.021	0.634
ID471427	471427	1	0.422	1157.067	733.823	0	121	121	5	1	-10921639	57.742	57	52	68	5601	3.317	18.044	0.016	0.563
ID472058	472058	1	0.466	1157.382	733.518	0	122	122	5	1	-10921639	58.186	58	52	69	5644	3.209	16.987	0.019	0.679
ID472931	472931	1	0.485	1158.198	733.151	0	123	123	5	1	-10921639	57.979	57	53	66	5624	3.112	5.278	0.020	0.729
ID473071	473071	1	0.435	1157.363	733.517	0	124	124	5	1	-10921639	57.804	58	50	66	5607	3.353	15.188	0.016	0.555
ID473968	473968	1	0.423	1156.303	733.787	0	125	125	5	1	-10921639	57.763	57	53	69	5603	3.085	19.000	0.017	0.636
ID474601	474601	1	0.428	1157.615	733.073	0	126	126	5	1	-10921639	57.814	57	51	67	5608	3.414	5.180	0.018	0.605
ID475237	475237	1	0.420	1157.237	733.358	0	127	127	5	1	-10921639	57.711	57	51	68	5598	3.109	16.908	0.018	0.662
ID475867	475867	1	0.375	1157.164	733.850	0	128	128	5	1	-10921639	57.454	57	49	65	5573	2.944	15.429	0.015	0.585
ID476503	476503	1	0.347	1157.284	732.974	0	129	129	5	1	-10921639	57.608	57	52	65	5588	2.849	19.000	0.014	0.559
ID477126	477126	1	0.392	1158.109	732.839	0	130	130	5	1	-10921639	57.309	56	51	65	5559	3.302	5.058	0.014	0.488
ID477768	477768	1	0.346	1158.027	732.833	0	131	131	5	1	-10921639	57.474	57	51	67	5575	2.858	19.000	0.015	0.582
ID478395	478395	1	0.345	1157.670	732.755	0	132	132	5	1	-10921639	57.392	57	52	68	5567	2.823	19.000	0.016	0.623
ID479022	479022	1	0.346	1157.607	733.202	0	133	133	5	1	-10921639	57.227	57	51	65	5551	2.721	19.000	0.015	0.610
ID479648	479648	1	0.261	1153.358	739.372	0	134	134	5	1	-10921639	55.763	56	49	63	5409	2.715	17.791	0.008	0.314
ID480279	480279	1	0.223	1153.416	738.950	0	135	135	5	1	-10921639	55.629	55	51	62	5396	2.464	17.764	0.006	0.292
ID480907	480907	1	0.209	1153.525	739.170	0	136	136	5	1	-10921639	55.897	56	52	64	5422	2.464	16.172	0.009	0.390
ID481532	481532	1	0.282	1153.600	738.962	0	137	137	5	1	-10921639	56.309	56	51	64	5462	2.655	17.813	0.012	0.492
ID482169	482169	1	0.251	1153.862	738.879	0	138	138	5	1	-10921639	56.000	56	50	63	5432	2.466	12.102	0.011	0.502
ID482779	482779	1	0.254	1153.417	738.935	0	139	139	5	1	-10921639	56.072	56	51	62	5439	2.421	18.077	0.010	0.443
ID483393	483393	1	0.266	1153.562	739.073	0	140	140	5	1	-10921639	56.072	56	51	62	5439	2.546	19.000	0.011	0.464
ID484020	484020	1	0.235	1153.661	739.694	0	141	141	5	1	-10921639	55.402	55	50	63	5374	2.585	18.082	0.006	0.272
ID484638	484638	1	0.236	1153.110	739.045	0	142	142	5	1	-10921639	55.443	55	50	63	5378	2.802	16.080	0.005	0.205
ID485268	485268	1	0.231	1153.541	739.349	0	143	143	5	1	-10921639	56.103	56	50	62	5442	2.502	8.669	0.012	0.539
ID485892	485892	1	0.244	1153.482	738.977	0	144	144	5	1	-10921639	55.588	55	50	64	5392	2.711	17.948	0.006	0.247
ID486515	486515	1	0.268	1153.746	738.769	0	145	145	5	1	-10921639	56.247	56	51	65	5456	2.799	18.125	0.012	0.495
ID488386	488386	1	0.257	1153.429	739.232	0	146	146	5	1	-10921639	55.804	56	51	64	5413	2.703	17.802	0.007	0.288
ID487134	487134	1	0.282	1153.480	738.587	0	147	147	5	1	-10921639	55.773	56	49	62	5410	2.552	17.910	0.008	0.345
ID487770	487770	1	0.217	1154.100	739.123	0	148	148	5	1	-10921639	55.784	56	50	61	5411	2.623	5.680	0.007	0.316
ID489018	489018	1	0.259	1153.502	738.605	0	149	149	5	1	-10921639	55.722	55	50	64	5405	2.911	4.552	0.008	0.286
ID489632	489632	1	0.309	1153.533	739.203	0	150	150	5	1	-10921639	56.196	56	50	63	5451	2.431	19.000	0.015	0.667
ID490245	490245	1	0.289	1153.318	739.402	0	151	151	5	1	-10921639	55.825	55	51	64	5415	2.586	5.693	0.007	0.317
ID490874	490874	1	0.235	1153.488	739.432	0	152	152	5	1	-10921639	55.371	55	49	64	5371	2.796	2.000	0.005	0.193
ID491503	491503	1	0.238	1153.438	738.879	0	153	153	5	1	-10921639	55.361	55	51	62	5370	2.792	17.974	0.004	0.167
ID492934	492934	1	0.246	1153.666	738.788	0	154	154	5	1	-10921639	55.701	55	50	63	5403	2.682	19.000	0.011	0.438
ID492139	492139	1	0.238	1153.166	739.045	0	155	155	5	1	-10921639	55.381	55	50	62	5372	2.559	19.000	0.003	0.139
ID493210	493210	1	0.296	1153.300	739.175	0	156	156	5	1	-10921639	55.660	55	50	62	5399	2.606	17.883	0.006	0.269
ID494028	494028	1	0.289	1153.477	738.943	0	157	157	5	1	-10921639	55.897	56	50	62	5422	2.710	18.199	0.008	0.327
ID494965	494965	1	0.264	1153.325	739.248	0	158	158	5	1	-10921639	55.670	56	50	63	5400	2.457	5.184	0.007	0.337
ID494966	494966	1	0.260	1153.209	739.228	0	159	159	5	1	-10921639	55.856	56	51	63	5418	2.512	17.546	0.008	0.345
ID495903	495903	1	0.247	1153.509	739.503	0	160	160	5	1	-10921639	55.485	55	50	62	5382	2.480	18.047	0.006	0.278
ID496533	496533	1	0.268	1153.402	739.168	0	161	161	5	1	-10921639	55.639	55	51	61	5397	2.517	17.811	0.007	0.289
ID497501	497501	1	0.246	1152.987	738.915	0	162	162	5	1	-10921639	55.505	55	50	61	5384	2.666	4.988	0.006	0.229
ID497448	497448	1	0.219	1153.470	739.280	0	163	163	5	1	-10921639	55.619	56	47	61	5395	2.502	19.000	0.004	0.180
ID498442	498442	1	0.281	1153.138	739.538	0	164	164	5	1	-10921639	55.526	56	49	61	5386	2.622	5.066	0.004	0.186
ID499067	499067	1	0.291	1153.714	739.529	0	165	165	5	1	-10921639	55.990	56	50	63	5431	2.604	5.995	0.012	0.508
ID499701	499701	1	0.218	1153.642	738.670	0	166	166	5	1	-10921639	55.784	56	51	65	5411	2.555	19.000	0.009	0.389
ID500333	500333	1	0.278	1153.646	740.056	0	167	167	5	1	-10921639	56.072	56	51	63	5439	2.351	19.000	0.011	0.516
ID500947	500947	1	0.329	1153.328	739.049	0	168	168	5	1	-10921639	55.948	56	50	62	5427	2.620	19.000	0.010	0.430
ID501584	501584	1	0.283	1154.000	740.000	0	169	169	5	1	-10921639	55.773	56	50	62	5410	2.752	5.021	0.009	0.357
ID502813	502813	1	0.311	1153.182	739.543	0	170	170	5	1	-10921639	55.567	56	49	65	5390	2.791	18.043	0.007	0.286
ID503443	503443	1	0.291	1153.187	739.249	0	171	171	5	1	-10921639	55.959	56	50	62	5428	2.574	5.066	0.009	0.400
ID502197	502197	1	0.255	1153.228	739.900	0	172	172	5	1	-10921639	55.320	55	50	63	5366	2.823	5.040	0.003	0.115
ID504072	504072	1	0.304	1153.093	739.561	0	173	173	5	1	-10921639	55.722	56	50	62	5405	2.573	17.991	0.007	0.308
ID504695	504695	1	0.281	1153.310	739.795	0	174	174	5	1	-10921639	55.495	55	48	63	5383	2.844	17.990	0.005	0.207
ID505954	505954	1	0.274	1153.191	739.144	0	175	175	5	1	-10921639	55.701	56	50	62	5403	2.364	16.604	0.008	0.383
ID505331	505331	1	0.291	1153.769	739.505	0	176	176	5	1	-10921639	55.753	56	49	64	5408	2.646	5.339	0.011	0.447
ID506578	506578	1	0.268	1153.363	739.731	0	177	177	5	1	-10921639	55.227	55	48	62	5357	2.889	2.000	0.003	0.129
ID507205	507205	1	0.284	1153.424	739.873	0	178	178	5	1	-10921639	55.227	55	49	62	5357	2.656	15.967	0.005	0.226
ID507821	507821	1	0.251	1153.499	739.767	0	179	179	5	1	-10921639	55.309	55	48	60	5365	2.502	17.942	0.004	0.194
ID508439	508439	1	0.319	1153.398	739.561	0	180	180	5	1	-10921639	55.598	55	50	63	5393	2.805	17.963	0.008	0.310
ID509063	509063	1	0.292	1153.210	739.458	0	181	181	5	1	-10921639	59.330	59	53	66	5755	2.597	19.000	0.007	0.340
ID509670	509670	1	0.292	1153.050	739.716	0	182	182	5	1	-10921639	55.309	55	50	63	5365	2.434	18.144	0.006	0.271
ID510282	510282	1	0.288	1153.255	739.123	0	183	183	5	1	-10921639	55.773	56	51	62	5410	2.352	5.165	0.007	0.340
ID510905	510905	1	0.251	1153.789	739.906	0	184	184	5	1	-10921639	55.598	56	49	61	5393	2.448	19.000	0.008	0.363
ID511525	511525	1	0.287	1153.950	739.884	0	185	185	5	1	-10921639	55.691	56	50	63	5402	2.643	19.000	0.009	0.394
ID512766	512766	1	0.306	1153.952	739.608	0	186	186	5	1	-10921639	55.794	56	49	62	5412	2.594	5.873	0.010	0.437
ID512152	512152	1	0.292	1153.831	739.834	0	187	187	5	1	-10921639	55.639	56	48	63	5397	2.716	7.374	0.010	0.402
ID513398	513398	1	0.302	1153.429	739.379	0	188	188	5	1	-10921639	56.052	56	49	63	5437	2.647	17.897	0.011	0.454
ID514015	514015	1	0.303	1153.617	740.011	0	189	189	5	1	-10921639	55.907	56	50	61	5423	2.463	5.422	0.012	0.556
ID514637	514637	1	0.322	1153.448	739.764	0	190	190	5	1	-10921639	55.794	55	50	62	5412	2.843	17.813	0.009	0.350
ID515255	515255	1	0.359	1153.902	740.205	0	191	191	5	1	-10921639	56.423	57	51	62	5473	2.499	19.000	0.016	0.729
ID515880	515880	1	0.311	1153.058	740.024	0	192	192	5	1	-10921639	55.876	56	50	62	5420	2.567	19.000	0.009	0.381
ID516506	516506	1	0.282	1153.506	739.641	0	193	193	5	1	-10921639	55.990	56	49	63	5431	2.580	17.914	0.011	0.485
ID517123	517123	1	0.302	1153.731	739.698	0	194	194	5	1	-10921639	56.031	56	51	62	5435	2.636	5.035	0.011	0.483
ID517734	517734	1	0.331	1153.851	740.118	0	195	195	5	1	-10921639	56.144	56	51	62	5446	2.449	19.000	0.013	0.606
ID518455	518455	1	0.295	1153.976	740.046	0	196	196	5	1	-10921639	56.082	56	49	61	5440	2.672	5.298	0.011	0.457
ID518861	518861	1	0.275	1154.097	739.865	0	197	197	5	1	-10921639	56.196	56	50	61	5451	2.239	5.097	0.014	0.676
ID519587	519587	1	0.287	1153.624	740.393	0	198	198	5	1	-10921639	56.361	56	49	62	5467	2.446	19.000	0.014	0.655
ID520203	520203	1	0.302	1153.816	740.290	0	199	199	5	1	-10921639	56.216	56	50	62	5453	2.355	15.095	0.014	0.680
ID521412	521412	1	0.310	1154.133	740.236	0	200	200	5	1	-10921639	56.227	56	50	62	5454	2.422	5.131	0.011	0.524
ID520815	520815	1	0.308	1154.183	740.176	0	201	201	5	1	-10921639	56.402	57	51	62	5471	2.461	7.887	0.013	0.582
ID522036	522036	1	0.277	1153.785	739.613	0	202	202	5	1	-10921639	56.134	56	51	63	5445	2.285	17.469	0.012	0.571
ID522650	522650	1	0.276	1153.613	739.764	0	203	203	5	1	-10921639	56.103	56	51	62	5442	2.409	15.151	0.011	0.490
ID523634	523634	1	0.318	1153.771	740.243	0	204	204	5	1	-10921639	56.227	56	51	62	5454	2.374	19.000	0.013	0.586
ID523525	523525	1	0.385	1154.047	740.014	0	205	205	5	1	-10921639	56.577	57	49	63	5488	2.780	5.182	0.017	0.680
ID524505	524505	1	0.271	1154.497	740.815	0	206	206	5	1	-10921639	55.866	56	50	60	5419	2.366	15.855	0.010	0.480
ID525123	525123	1	0.273	1153.358	739.373	0	207	207	5	1	-10921639	55.887	56	50	63	5421	2.776	18.118	0.006	0.247
ID525750	525750	1	0.316	1154.128	740.574	0	208	208	5	1	-10921639	56.268	56	49	63	5458	2.760	4.935	0.012	0.503
ID526365	526365	1	0.292	1153.228	740.068	0	209	209	5	1	-10921639	55.948	56	50	63	5427	2.729	18.153	0.006	0.229
ID527411	527411	1	0.304	1153.747	740.089	0	210	210	5	1	-10921639	56.495	56	50	63	5480	2.467	19.000	0.013	0.577
ID527171	527171	1	0.233	1154.167	739.719	0	211	211	5	1	-10921639	55.897	56	50	62	5422	2.338	5.311	0.008	0.393
ID528207	528207	1	0.327	1153.704	740.349	0	212	212	5	1	-10921639	56.753	57	51	62	5505	2.500	5.064	0.012	0.523
ID528820	528820	1	0.278	1153.495	739.702	0	213	213	5	1	-10921639	56.041	56	51	62	5436	2.753	5.276	0.004	0.148
ID529426	529426	1	0.274	1153.972	739.478	0	214	214	5	1	-10921639	56.649	57	52	62	5495	2.319	7.358	0.011	0.515
ID530034	530034	1	0.291	1153.866	739.691	0	215	215	5	1	-10921639	56.371	56	51	63	5468	2.347	5.270	0.008	0.389
ID530641	530641	1	0.255	1153.496	739.554	0	216	216	5	1	-10921639	55.928	56	51	61	5425	2.195	3.189	0.006	0.292
ID531268	531268	1	0.302	1153.601	739.561	0	217	217	5	1	-10921639	56.474	56	51	62	5478	2.467	5.357	0.010	0.457
ID532422	532422	1	0.257	1153.572	739.499	0	218	218	5	1	-10921639	56.309	56	51	61	5462	2.293	19.000	0.006	0.311
ID532007	532007	1	0.289	1153.399	740.057	0	219	219	5	1	-10921639	56.093	56	51	62	5441	2.446	5.085	0.006	0.255
ID533128	533128	1	0.262	1154.182	739.939	0	220	220	5	1	-10921639	56.412	56	50	62	5472	2.474	6.843	0.008	0.382
ID533746	533746	1	0.251	1153.682	739.820	0	221	221	5	1	-10921639	56.351	56	50	63	5466	2.537	7.707	0.007	0.326
ID534366	534366	1	0.264	1153.599	739.748	0	222	222	5	1	-10921639	56.825	57	50	64	5512	2.614	17.154	0.010	0.414
ID534987	534987	1	0.254	1153.568	739.943	0	223	223	5	1	-10921639	56.670	57	51	62	5497	2.577	8.840	0.009	0.405
ID535589	535589	1	0.286	1153.858	740.277	0	224	224	5	1	-10921639	56.588	56	49	63	5489	2.871	19.000	0.009	0.353
ID536204	536204	1	0.284	1153.734	740.530	0	225	225	5	1	-10921639	56.485	56	50	64	5479	2.689	18.173	0.010	0.399
ID537429	537429	1	0.228	1154.000	740.000	0	226	226	5	1	-10921639	56.340	56	51	65	5465	2.692	4.995	0.008	0.327
ID536819	536819	1	0.283	1153.918	739.967	0	227	227	5	1	-10921639	56.670	57	51	64	5497	2.703	19.000	0.011	0.469
ID538055	538055	1	0.136	1144.153	745.711	0	228	228	5	1	-10921639	56.464	56	52	62	5477	2.175	2.000	0.001	0.076
ID538665	538665	1	0.205	1144.454	745.677	0	229	229	5	1	-10921639	56.804	57	53	64	5510	2.366	2.000	0.003	0.138
ID539257	539257	1	0.169	1143.800	746.445	0	230	230	5	1	-10921639	56.639	57	51	62	5494	2.171	2.000	0.003	0.150
ID539863	539863	1	0.164	1143.730	746.263	0	231	231	5	1	-10921639	56.495	56	51	62	5480	2.287	17.756	0.002	0.084
ID540473	540473	1	0.175	1143.900	745.713	0	232	232	5	1	-10921639	56.825	57	51	62	5512	2.300	18.013	0.004	0.206
ID541083	541083	1	0.143	1142.631	746.162	0	233	233	5	1	-10921639	56.742	57	51	62	5504	2.342	17.755	0.002	0.111
ID541697	541697	1	0.198	1144.084	746.014	0	234	234	5	1	-10921639	56.588	56	51	62	5489	2.375	18.321	0.003	0.125
ID542310	542310	1	0.109	1143.755	746.531	0	235	235	5	1	-10921639	56.371	56	51	62	5468	2.505	17.649	6.115E-4	0.027
ID542923	542923	1	0.209	1143.925	745.899	0	236	236	5	1	-10921639	56.691	57	51	63	5499	2.364	17.929	0.003	0.166
ID543540	543540	1	0.139	1143.569	746.117	0	237	237	5	1	-10921639	56.371	56	51	62	5468	2.302	2.000	-0.001	-0.054
ID544146	544146	1	0.214	1143.433	746.023	0	238	238	5	1	-10921639	56.876	57	51	65	5517	2.403	2.682	0.005	0.247
ID396814	396814	2	0.201	1160.000	745.000	0	0	0	5	1	-10921639	54.784	55	51	61	5314	1.954	7.266	0.003	0.189
ID398061	398061	2	0.214	1160.000	746.000	0	1	1	5	1	-10921639	54.278	54	50	59	5265	1.983	18.214	3.300E-4	0.018
ID397439	397439	2	0.145	1160.000	746.000	0	2	2	5	1	-10921639	54.495	55	50	58	5286	1.745	8.137	0.004	0.230
ID395583	395583	2	0.260	1160.000	746.000	0	3	3	5	1	-10921639	54.784	55	50	60	5314	2.088	6.191	0.006	0.288
ID396195	396195	2	0.254	1160.000	746.000	0	4	4	5	1	-10921639	55.155	55	51	61	5350	2.073	5.277	0.007	0.370
ID398666	398666	2	0.237	1160.000	745.000	0	5	5	5	1	-10921639	54.804	55	50	59	5316	1.940	5.034	0.005	0.293
ID399929	399929	2	0.216	1160.000	745.000	0	6	6	5	1	-10921639	54.639	54	51	59	5300	1.757	5.037	0.004	0.245
ID401784	401784	2	0.132	1160.000	745.000	0	7	7	5	1	-10921639	54.464	55	50	59	5283	1.803	4.863	6.283E-4	0.038
ID400549	400549	2	0.194	1160.000	745.000	0	8	8	5	1	-10921639	54.711	55	50	60	5307	1.974	19.000	0.005	0.272
ID399309	399309	2	0.262	1160.000	746.000	0	9	9	5	1	-10921639	54.546	54	50	59	5291	2.072	4.503	0.005	0.257
ID402413	402413	2	0.222	1160.000	745.000	0	10	10	5	1	-10921639	54.763	55	49	60	5312	1.886	17.698	0.005	0.317
ID401160	401160	2	0.213	1160.000	745.000	0	11	11	5	1	-10921639	54.742	55	49	60	5310	2.123	8.727	0.007	0.380
ID403042	403042	2	0.186	1160.000	744.000	0	12	12	5	1	-10921639	54.794	55	50	59	5315	1.756	19.000	0.006	0.352
ID405549	405549	2	0.212	1160.000	745.000	0	13	13	5	1	-10921639	54.784	55	50	58	5314	1.867	7.398	0.006	0.366
ID404290	404290	2	0.199	1160.000	744.000	0	14	14	5	1	-10921639	54.928	55	51	59	5328	1.763	19.000	0.005	0.334
ID403670	403670	2	0.235	1160.000	744.000	0	15	15	5	1	-10921639	55.010	55	51	60	5336	1.966	9.229	0.006	0.358
ID404922	404922	2	0.254	1160.000	744.000	0	16	16	5	1	-10921639	55.000	55	49	59	5335	2.031	8.344	0.006	0.310
ID406789	406789	2	0.206	1160.000	744.000	0	17	17	5	1	-10921639	55.082	55	49	61	5343	2.144	19.000	0.007	0.362
ID406173	406173	2	0.182	1160.000	744.000	0	18	18	5	1	-10921639	54.897	55	49	60	5325	2.089	8.551	0.005	0.251
ID407418	407418	2	0.231	1160.000	744.000	0	19	19	5	1	-10921639	54.866	55	51	60	5322	2.024	2.000	0.006	0.306
ID410538	410538	2	0.272	1160.000	744.000	0	20	20	5	1	-10921639	55.165	55	51	59	5351	1.847	8.426	0.009	0.520
ID408038	408038	2	0.256	1160.000	744.000	0	21	21	5	1	-10921639	55.082	55	51	59	5343	1.863	5.107	0.006	0.375
ID408670	408670	2	0.183	1160.000	744.000	0	22	22	5	1	-10921639	54.907	55	50	59	5326	1.860	17.849	0.003	0.167
ID409297	409297	2	0.241	1160.000	745.000	0	23	23	5	1	-10921639	55.000	55	50	61	5335	2.082	5.225	0.006	0.326
ID409909	409909	2	0.169	1160.000	744.000	0	24	24	5	1	-10921639	54.804	55	51	61	5316	1.993	8.141	0.004	0.233
ID411181	411181	2	0.243	1160.000	744.000	0	25	25	5	1	-10921639	55.052	55	50	60	5340	1.970	8.570	0.006	0.350
ID412441	412441	2	0.206	1160.000	744.000	0	26	26	5	1	-10921639	55.041	55	51	59	5339	1.820	7.818	0.006	0.347
ID411801	411801	2	0.309	1160.000	743.000	0	27	27	5	1	-10921639	55.361	56	51	61	5370	2.083	6.552	0.008	0.428
ID413720	413720	2	0.202	1160.000	743.000	0	28	28	5	1	-10921639	54.887	55	51	59	5324	1.898	19.000	0.004	0.214
ID413075	413075	2	0.226	1160.000	743.000	0	29	29	5	1	-10921639	55.361	55	51	60	5370	2.127	19.000	0.008	0.427
ID414971	414971	2	0.298	1160.000	744.000	0	30	30	5	1	-10921639	55.093	55	51	60	5344	1.953	5.131	0.006	0.315
ID415616	415616	2	0.183	1160.000	744.000	0	31	31	5	1	-10921639	54.701	55	49	59	5306	1.883	19.000	0.002	0.138
ID416867	416867	2	0.263	1160.000	743.000	0	33	33	5	1	-10921639	54.928	55	50	59	5328	1.916	19.000	0.006	0.317
ID416242	416242	2	0.231	1160.000	743.000	0	34	34	5	1	-10921639	55.113	55	51	59	5346	1.842	18.409	0.006	0.341
ID417515	417515	2	0.255	1160.000	744.000	0	35	35	5	1	-10921639	54.732	55	49	60	5309	2.168	3.154	0.001	0.066
ID418782	418782	2	0.244	1160.000	743.000	0	36	36	5	1	-10921639	55.082	55	49	60	5343	2.120	17.928	0.005	0.254
ID418147	418147	2	0.230	1160.000	744.000	0	37	37	5	1	-10921639	54.825	55	50	60	5318	2.231	3.088	0.001	0.057
ID419412	419412	2	0.162	1160.000	744.000	0	38	38	5	1	-10921639	55.052	55	50	59	5340	1.873	3.144	0.001	0.081
ID420695	420695	2	0.173	1160.000	743.000	0	39	39	5	1	-10921639	55.247	55	51	60	5359	1.832	8.888	0.006	0.349
ID420053	420053	2	0.230	1160.000	744.000	0	41	41	5	1	-10921639	55.392	55	52	59	5373	1.747	5.419	0.007	0.427
ID423229	423229	2	0.252	1160.000	744.000	0	42	42	5	1	-10921639	55.443	55	50	59	5378	2.036	8.796	0.008	0.436
ID423858	423858	2	0.258	1160.000	744.000	0	43	43	5	1	-10921639	55.268	55	50	60	5361	2.018	5.798	0.006	0.301
ID422594	422594	2	0.221	1160.000	744.000	0	44	44	5	1	-10921639	55.155	55	50	59	5350	1.976	8.290	0.003	0.190
ID421957	421957	2	0.211	1160.000	743.000	0	45	45	5	1	-10921639	54.794	55	50	59	5315	1.882	17.269	0.003	0.178
ID425777	425777	2	0.184	1160.000	745.000	0	46	46	5	1	-10921639	54.732	55	50	61	5309	2.089	3.925	3.971E-5	0.002
ID424498	424498	2	0.214	1160.000	744.000	0	47	47	5	1	-10921639	55.216	55	52	60	5356	1.833	7.926	0.005	0.275
ID425148	425148	2	0.308	1160.000	744.000	0	48	48	5	1	-10921639	55.309	55	51	60	5365	2.123	7.575	0.006	0.334
ID426388	426388	2	0.235	1160.000	744.000	0	49	49	5	1	-10921639	54.639	55	50	59	5300	1.916	19.000	0.003	0.147
ID427010	427010	2	0.138	1160.000	745.000	0	50	50	5	1	-10921639	54.722	54	51	61	5308	1.983	17.872	-3.612E-4	-0.020
ID428277	428277	2	0.233	1160.000	744.000	0	51	51	5	1	-10921639	54.979	55	50	59	5333	1.958	19.000	0.004	0.211
ID427653	427653	2	0.158	1160.000	744.000	0	52	52	5	1	-10921639	54.845	55	50	59	5320	1.776	3.146	0.002	0.100
ID430155	430155	2	0.180	1160.000	744.000	0	53	53	5	1	-10921639	54.876	55	50	59	5323	1.916	4.846	0.003	0.157
ID430780	430780	2	0.128	1160.000	744.000	0	54	54	5	1	-10921639	55.082	55	50	58	5343	1.718	17.931	0.004	0.237
ID429533	429533	2	0.164	1160.000	745.000	0	55	55	5	1	-10921639	54.773	55	51	59	5313	1.765	8.547	0.003	0.157
ID428901	428901	2	0.161	1160.000	745.000	0	56	56	5	1	-10921639	54.722	55	50	60	5308	1.962	6.359	4.230E-4	0.024
ID431403	431403	2	0.171	1160.000	744.000	0	57	57	5	1	-10921639	54.794	55	49	59	5315	1.714	3.889	0.002	0.156
ID432037	432037	2	0.181	1160.000	744.000	0	58	58	5	1	-10921639	54.866	55	51	58	5322	1.760	5.697	0.004	0.246
ID432660	432660	2	0.171	1160.000	744.000	0	59	59	5	1	-10921639	54.918	55	50	60	5327	1.891	10.754	0.005	0.268
ID433925	433925	2	0.128	1160.000	745.000	0	60	60	5	1	-10921639	54.567	54	50	59	5293	1.941	4.192	1.354E-4	0.008
ID433301	433301	2	0.114	1160.000	746.000	0	61	61	5	1	-10921639	54.464	54	50	58	5283	1.826	7.861	-3.654E-4	-0.022
ID434550	434550	2	0.073	1160.000	745.000	0	62	62	5	1	-10921639	54.433	54	50	59	5280	1.963	4.755	-5.809E-4	-0.032
ID435182	435182	2	0.087	1160.000	745.000	0	63	63	5	1	-10921639	54.608	55	49	59	5297	1.857	4.970	8.210E-4	0.048
ID435797	435797	2	0.022	1160.000	746.000	0	64	64	5	1	-10921639	54.299	54	50	59	5267	1.745	6.818	-0.003	-0.158
ID436425	436425	2	0.123	1160.000	746.000	0	65	65	5	1	-10921639	54.608	55	51	58	5297	1.817	2.771	5.131E-4	0.031
ID437058	437058	2	0.078	1160.000	746.000	0	66	66	5	1	-10921639	54.526	55	48	59	5289	1.768	5.194	-0.001	-0.074
ID437672	437672	2	0.091	1160.000	745.000	0	67	67	5	1	-10921639	54.814	55	50	59	5317	1.740	5.072	4.316E-5	0.003
ID440188	440188	2	0.128	1160.000	745.000	0	68	68	5	1	-10921639	54.876	55	51	59	5323	1.954	4.941	1.308E-4	0.007
ID439559	439559	2	0.159	1160.000	746.000	0	69	69	5	1	-10921639	54.557	54	49	59	5292	1.814	5.996	-6.768E-4	-0.041
ID438301	438301	2	0.133	1160.000	745.000	0	70	70	5	1	-10921639	54.814	55	52	60	5317	1.805	2.565	-6.711E-4	-0.041
ID438934	438934	2	0.170	1160.000	745.000	0	71	71	5	1	-10921639	54.732	55	51	59	5309	1.747	7.834	1.079E-4	0.007
ID440809	440809	2	0.109	1160.000	745.000	0	72	72	5	1	-10921639	54.639	55	51	58	5300	1.733	7.741	-5.699E-4	-0.036
ID441450	441450	2	0.124	1160.000	745.000	0	73	73	5	1	-10921639	54.557	55	48	59	5292	1.854	6.843	-0.002	-0.108
ID442091	442091	2	0.179	1160.000	745.000	0	74	74	5	1	-10921639	54.753	55	50	59	5311	2.067	5.892	9.169E-5	0.005
ID442719	442719	2	0.189	1160.000	745.000	0	75	75	5	1	-10921639	54.887	55	51	60	5324	2.015	8.659	0.001	0.070
ID443350	443350	2	0.172	1160.000	746.000	0	76	76	5	1	-10921639	54.794	55	51	58	5315	1.567	8.940	0.004	0.264
ID443977	443977	2	0.140	1160.000	745.000	0	77	77	5	1	-10921639	54.320	54	49	60	5269	1.929	2.000	-0.003	-0.196
ID444592	444592	2	0.186	1160.000	745.000	0	78	78	5	1	-10921639	54.794	55	51	59	5315	1.854	6.614	4.000E-4	0.024
ID446444	446444	2	0.158	1160.000	745.000	0	79	79	5	1	-10921639	54.753	55	50	59	5311	1.969	2.000	-6.235E-4	-0.035
ID445818	445818	2	0.185	1160.000	745.000	0	80	80	5	1	-10921639	54.897	55	51	59	5325	1.705	6.030	0.002	0.143
ID445212	445212	2	0.080	1160.000	746.000	0	81	81	5	1	-10921639	54.505	54	50	59	5287	1.843	5.774	-0.001	-0.070
ID447687	447687	2	0.140	1160.000	745.000	0	82	82	5	1	-10921639	54.639	55	49	59	5300	1.932	5.362	4.885E-4	0.028
ID447071	447071	2	0.222	1160.000	745.000	0	83	83	5	1	-10921639	54.753	55	50	59	5311	1.843	6.642	0.002	0.115
ID448301	448301	2	0.283	1160.000	745.000	0	84	84	5	1	-10921639	54.959	55	50	60	5331	1.984	6.667	0.004	0.248
ID449536	449536	2	0.154	1160.000	745.000	0	85	85	5	1	-10921639	54.505	55	48	59	5287	1.838	5.709	-0.002	-0.101
ID448926	448926	2	0.175	1160.000	746.000	0	86	86	5	1	-10921639	54.619	55	50	60	5298	1.976	5.296	2.641E-5	0.001
ID450154	450154	2	0.213	1160.000	746.000	0	87	87	5	1	-10921639	54.629	55	51	58	5299	1.740	5.141	1.208E-4	0.008
ID450770	450770	2	0.214	1160.000	745.000	0	88	88	5	1	-10921639	54.948	55	51	59	5330	1.997	5.770	0.002	0.127
ID452019	452019	2	0.187	1160.000	746.000	0	89	89	5	1	-10921639	54.464	54	51	59	5283	1.871	4.853	3.540E-4	0.021
ID451390	451390	2	0.199	1160.000	745.000	0	90	90	5	1	-10921639	54.598	55	50	60	5296	1.918	2.906	-9.133E-4	-0.052
ID452638	452638	2	0.252	1160.000	745.000	0	91	91	5	1	-10921639	54.845	55	50	60	5320	2.022	4.952	0.002	0.126
ID453266	453266	2	0.232	1160.000	745.000	0	92	92	5	1	-10921639	54.990	55	52	59	5334	1.686	7.639	0.003	0.195
ID455157	455157	2	0.154	1160.000	746.000	0	93	93	5	1	-10921639	54.546	55	50	61	5291	1.969	5.932	-2.929E-4	-0.016
ID453901	453901	2	0.165	1160.000	745.000	0	94	94	5	1	-10921639	54.804	55	51	58	5316	1.748	4.942	0.001	0.078
ID455794	455794	2	0.177	1160.000	746.000	0	95	95	5	1	-10921639	54.784	55	51	60	5314	2.147	7.850	8.173E-4	0.042
ID454524	454524	2	0.183	1160.000	745.000	0	96	96	5	1	-10921639	54.938	55	51	61	5329	1.859	2.000	0.001	0.083
ID457042	457042	2	0.185	1160.000	745.000	0	97	97	5	1	-10921639	54.680	55	51	59	5304	1.705	5.046	-4.314E-4	-0.028
ID456415	456415	2	0.137	1160.000	745.000	0	98	98	5	1	-10921639	54.928	55	49	60	5328	1.804	19.000	0.001	0.080
ID457670	457670	2	0.226	1160.000	745.000	0	99	99	5	1	-10921639	55.031	55	51	59	5338	1.776	6.919	0.003	0.167
ID458310	458310	2	0.165	1160.000	746.000	0	100	100	5	1	-10921639	54.794	55	49	59	5315	1.808	4.903	-7.573E-4	-0.046
ID458928	458928	2	0.097	1160.000	746.000	0	101	101	5	1	-10921639	54.485	54	49	58	5285	1.974	5.090	-0.003	-0.161
ID459551	459551	2	0.156	1160.000	745.000	0	102	102	5	1	-10921639	54.979	55	50	59	5333	2.046	6.104	0.003	0.141
ID461413	461413	2	0.168	1160.000	745.000	0	103	103	5	1	-10921639	54.990	55	51	59	5334	1.777	8.245	0.003	0.208
ID460163	460163	2	0.150	1160.000	746.000	0	104	104	5	1	-10921639	54.577	55	50	59	5294	1.819	6.143	-5.220E-4	-0.031
ID460771	460771	2	0.220	1160.000	745.000	0	105	105	5	1	-10921639	54.835	55	49	58	5319	1.919	5.011	0.002	0.128
ID462030	462030	2	0.124	1160.000	745.000	0	106	106	5	1	-10921639	54.753	55	50	59	5311	1.814	5.062	-0.001	-0.083
ID462654	462654	2	0.145	1160.000	745.000	0	107	107	5	1	-10921639	54.897	55	50	60	5325	2.018	7.558	0.002	0.093
ID463269	463269	2	0.136	1160.000	744.000	0	108	108	5	1	-10921639	55.072	55	50	60	5342	2.043	18.142	0.002	0.119
ID463890	463890	2	0.115	1160.000	744.000	0	109	109	5	1	-10921639	55.041	55	51	60	5339	1.831	5.742	0.001	0.080
ID464529	464529	2	0.223	1160.000	744.000	0	110	110	5	1	-10921639	55.371	55	51	60	5371	1.799	5.957	0.004	0.252
ID465167	465167	2	0.179	1160.000	745.000	0	111	111	5	1	-10921639	54.649	55	50	60	5301	1.899	2.000	-5.438E-4	-0.031
ID465788	465788	2	0.127	1160.000	744.000	0	112	112	5	1	-10921639	54.928	55	50	60	5328	2.053	5.271	3.622E-4	0.019
ID466421	466421	2	0.211	1160.000	744.000	0	113	113	5	1	-10921639	55.113	55	50	60	5346	1.994	19.000	0.002	0.098
ID467677	467677	2	0.102	1160.000	744.000	0	114	114	5	1	-10921639	55.093	55	50	59	5344	1.899	5.301	0.001	0.078
ID467050	467050	2	0.142	1160.000	745.000	0	115	115	5	1	-10921639	54.825	55	51	59	5318	1.899	7.896	5.118E-4	0.030
ID468316	468316	2	0.103	1160.000	745.000	0	116	116	5	1	-10921639	54.722	55	50	59	5308	1.930	2.892	-0.002	-0.094
ID468945	468945	2	0.173	1160.000	745.000	0	117	117	5	1	-10921639	54.959	55	50	59	5331	1.957	5.418	0.002	0.130
ID469572	469572	2	0.146	1160.000	745.000	0	118	118	5	1	-10921639	54.825	55	51	62	5318	1.947	2.000	5.799E-4	0.033
ID470197	470197	2	0.036	1160.000	745.000	0	119	119	5	1	-10921639	54.660	55	51	61	5302	2.135	5.275	-0.002	-0.112
ID470823	470823	2	0.189	1160.000	744.000	0	120	120	5	1	-10921639	55.237	55	50	59	5358	1.830	7.809	0.004	0.211
ID471452	471452	2	0.139	1160.000	746.000	0	121	121	5	1	-10921639	54.608	54	51	60	5297	1.771	2.000	-0.002	-0.093
ID472074	472074	2	0.169	1160.000	745.000	0	122	122	5	1	-10921639	54.897	55	49	58	5325	2.003	3.832	-1.913E-4	-0.010
ID472970	472970	2	0.149	1160.000	745.000	0	123	123	5	1	-10921639	54.845	55	51	61	5320	2.053	5.257	0.003	0.157
ID473106	473106	2	0.055	1160.000	745.000	0	124	124	5	1	-10921639	54.959	55	51	59	5331	1.854	7.913	1.001E-4	0.006
ID473989	473989	2	0.152	1160.000	745.000	0	125	125	5	1	-10921639	54.773	55	50	60	5313	1.800	2.000	-9.480E-5	-0.006
ID474625	474625	2	0.128	1160.000	744.000	0	126	126	5	1	-10921639	54.711	55	50	59	5307	1.808	2.000	-7.279E-4	-0.044
ID475259	475259	2	0.195	1160.000	745.000	0	127	127	5	1	-10921639	54.670	55	47	59	5303	2.149	5.093	0.002	0.102
ID475889	475889	2	0.168	1160.000	745.000	0	128	128	5	1	-10921639	54.938	55	49	59	5329	2.035	2.701	0.003	0.153
ID476526	476526	2	0.202	1160.000	744.000	0	129	129	5	1	-10921639	54.990	55	51	60	5334	1.971	5.822	0.003	0.182
ID477151	477151	2	0.229	1160.000	745.000	0	130	130	5	1	-10921639	54.959	55	50	59	5331	2.051	6.413	0.005	0.275
ID477792	477792	2	0.131	1160.000	745.000	0	131	131	5	1	-10921639	54.629	55	49	59	5299	1.954	7.768	0.001	0.075
ID478418	478418	2	0.173	1160.000	745.000	0	132	132	5	1	-10921639	54.320	54	50	59	5269	1.912	3.895	-0.001	-0.075
ID479041	479041	2	0.151	1160.000	744.000	0	133	133	5	1	-10921639	54.701	55	50	58	5306	1.715	17.934	0.002	0.111
ID479658	479658	2	0.122	1160.000	745.000	0	134	134	5	1	-10921639	54.619	55	50	58	5298	1.906	7.722	0.001	0.070
ID480289	480289	2	0.232	1160.000	746.000	0	135	135	5	1	-10921639	54.546	54	49	60	5291	1.937	7.138	0.002	0.128
ID480917	480917	2	0.291	1160.000	745.000	0	136	136	5	1	-10921639	54.784	55	49	59	5314	1.959	2.000	0.004	0.229
ID481542	481542	2	0.250	1160.000	745.000	0	137	137	5	1	-10921639	54.680	55	50	60	5304	2.303	5.006	0.003	0.120
ID482176	482176	2	0.145	1160.000	745.000	0	138	138	5	1	-10921639	54.536	55	50	58	5290	1.837	2.790	0.001	0.074
ID482788	482788	2	0.214	1160.000	745.000	0	139	139	5	1	-10921639	54.722	55	50	60	5308	2.019	6.274	0.002	0.104
ID483402	483402	2	0.225	1160.000	745.000	0	140	140	5	1	-10921639	54.928	55	50	60	5328	2.012	7.628	0.005	0.291
ID484027	484027	2	0.183	1160.000	745.000	0	141	141	5	1	-10921639	54.753	54	52	59	5311	1.854	3.793	0.003	0.174
ID484650	484650	2	0.213	1160.000	745.000	0	142	142	5	1	-10921639	54.722	55	49	60	5308	2.095	4.924	0.003	0.150
ID485276	485276	2	0.173	1160.000	745.000	0	143	143	5	1	-10921639	54.639	55	51	60	5300	1.727	5.088	0.001	0.087
ID485904	485904	2	0.208	1160.000	745.000	0	144	144	5	1	-10921639	54.619	55	50	59	5298	1.823	7.850	0.001	0.081
ID486525	486525	2	0.214	1160.000	745.000	0	145	145	5	1	-10921639	54.732	55	50	59	5309	1.966	6.938	9.268E-4	0.052
ID488396	488396	2	0.225	1160.000	745.000	0	146	146	5	1	-10921639	54.691	55	50	59	5305	1.917	5.309	0.002	0.090
ID487145	487145	2	0.214	1160.000	745.000	0	147	147	5	1	-10921639	55.072	55	50	60	5342	2.037	8.714	0.007	0.361
ID487780	487780	2	0.194	1160.000	745.000	0	148	148	5	1	-10921639	54.577	55	48	60	5294	2.051	5.090	5.719E-4	0.030
ID489027	489027	2	0.209	1160.000	745.000	0	149	149	5	1	-10921639	54.887	55	50	59	5324	1.881	5.170	0.003	0.194
ID489643	489643	2	0.127	1160.000	745.000	0	150	150	5	1	-10921639	54.402	54	50	58	5277	1.801	4.989	-0.001	-0.061
ID490255	490255	2	0.159	1160.000	745.000	0	151	151	5	1	-10921639	54.711	55	51	59	5307	1.974	7.895	0.002	0.137
ID490879	490879	2	0.106	1160.000	744.000	0	152	152	5	1	-10921639	55.041	55	51	58	5339	1.567	5.318	0.006	0.450
ID491510	491510	2	0.170	1160.000	745.000	0	153	153	5	1	-10921639	54.753	55	51	60	5311	1.915	7.757	0.002	0.132
ID492947	492947	2	0.142	1160.000	744.000	0	154	154	5	1	-10921639	54.649	55	49	60	5301	1.937	7.914	0.002	0.129
ID492147	492147	2	0.244	1160.000	745.000	0	155	155	5	1	-10921639	54.588	55	51	60	5295	1.993	7.732	0.001	0.065
ID493238	493238	2	0.109	1160.000	746.000	0	156	156	5	1	-10921639	54.619	55	50	61	5298	1.674	7.826	-5.540E-4	-0.036
ID494038	494038	2	0.253	1160.000	746.000	0	157	157	5	1	-10921639	54.897	55	50	60	5325	2.033	5.381	0.003	0.157
ID494983	494983	2	0.211	1160.000	745.000	0	158	158	5	1	-10921639	54.711	55	50	59	5307	1.797	5.560	8.068E-4	0.049
ID494980	494980	2	0.206	1160.000	745.000	0	159	159	5	1	-10921639	54.887	55	52	59	5324	1.651	5.608	0.002	0.105
ID495911	495911	2	0.172	1160.000	745.000	0	160	160	5	1	-10921639	54.567	55	50	59	5293	1.719	2.807	-0.001	-0.070
ID496541	496541	2	0.200	1160.000	745.000	0	161	161	5	1	-10921639	54.588	55	50	59	5295	1.682	5.227	8.718E-4	0.057
ID497524	497524	2	0.250	1160.000	745.000	0	162	162	5	1	-10921639	54.794	55	51	60	5315	1.882	7.230	0.002	0.120
ID497470	497470	2	0.235	1160.000	745.000	0	163	163	5	1	-10921639	54.794	55	51	60	5315	1.854	17.744	0.002	0.142
ID498450	498450	2	0.202	1160.000	745.000	0	164	164	5	1	-10921639	54.660	55	51	59	5302	1.779	6.438	8.139E-4	0.050
ID499076	499076	2	0.195	1160.000	746.000	0	165	165	5	1	-10921639	54.340	54	50	59	5271	2.056	2.000	-4.058E-4	-0.021
ID499711	499711	2	0.237	1160.000	745.000	0	166	166	5	1	-10921639	54.722	55	50	60	5308	2.080	4.972	0.001	0.078
ID500345	500345	2	0.196	1160.000	746.000	0	167	167	5	1	-10921639	54.629	55	50	60	5299	2.012	6.215	-2.890E-4	-0.016
ID500956	500956	2	0.259	1160.000	745.000	0	168	168	5	1	-10921639	54.722	55	50	61	5308	2.173	6.000	0.002	0.117
ID501595	501595	2	0.279	1160.000	746.000	0	169	169	5	1	-10921639	54.670	54	51	61	5303	2.295	5.334	0.002	0.089
ID502820	502820	2	0.183	1160.000	745.000	0	170	170	5	1	-10921639	54.485	55	50	61	5285	2.016	18.003	-3.130E-4	-0.017
ID503453	503453	2	0.227	1160.000	745.000	0	171	171	5	1	-10921639	54.701	55	50	61	5306	2.171	2.872	0.002	0.105
ID502205	502205	2	0.256	1160.000	745.000	0	172	172	5	1	-10921639	54.825	55	51	59	5318	2.051	17.767	0.003	0.147
ID504083	504083	2	0.294	1160.000	745.000	0	173	173	5	1	-10921639	54.691	55	50	60	5305	1.991	5.846	0.002	0.133
ID504701	504701	2	0.211	1160.000	744.000	0	174	174	5	1	-10921639	54.711	55	51	59	5307	1.837	19.000	2.180E-5	0.001
ID505961	505961	2	0.242	1160.000	744.000	0	175	175	5	1	-10921639	54.804	55	49	59	5316	2.178	5.136	0.002	0.124
ID505342	505342	2	0.199	1160.000	745.000	0	176	176	5	1	-10921639	54.680	55	51	60	5304	1.885	5.974	0.003	0.149
ID506589	506589	2	0.278	1160.000	745.000	0	177	177	5	1	-10921639	54.608	54	51	60	5297	1.971	5.214	0.003	0.165
ID507214	507214	2	0.230	1160.000	745.000	0	178	178	5	1	-10921639	54.649	54	51	61	5301	1.926	4.062	0.002	0.120
ID507828	507828	2	0.228	1160.000	745.000	0	179	179	5	1	-10921639	54.773	55	50	58	5313	1.782	4.804	0.004	0.247
ID508448	508448	2	0.219	1160.000	745.000	0	180	180	5	1	-10921639	54.649	54	49	61	5301	2.314	5.354	0.001	0.065
ID509071	509071	2	0.229	1160.000	745.000	0	181	181	5	1	-10921639	58.113	58	53	61	5637	1.876	5.979	0.002	0.150
ID509677	509677	2	0.198	1160.000	745.000	0	182	182	5	1	-10921639	54.423	54	50	59	5279	1.962	4.804	9.704E-4	0.054
ID510291	510291	2	0.134	1160.000	745.000	0	183	183	5	1	-10921639	54.784	55	51	59	5314	1.715	17.789	0.004	0.241
ID510913	510913	2	0.215	1160.000	745.000	0	184	184	5	1	-10921639	54.577	55	51	59	5294	2.045	5.692	0.002	0.105
ID511533	511533	2	0.235	1160.000	745.000	0	185	185	5	1	-10921639	54.763	55	49	59	5312	1.903	7.844	0.004	0.242
ID512772	512772	2	0.160	1160.000	744.000	0	186	186	5	1	-10921639	55.031	55	51	60	5338	1.817	7.768	0.005	0.274
ID512161	512161	2	0.239	1160.000	745.000	0	187	187	5	1	-10921639	54.515	55	49	59	5288	1.990	19.000	0.002	0.107
ID513407	513407	2	0.229	1160.000	745.000	0	188	188	5	1	-10921639	54.670	55	49	58	5303	1.988	2.962	0.002	0.119
ID514022	514022	2	0.219	1160.000	744.000	0	189	189	5	1	-10921639	54.505	55	50	59	5287	2.082	16.919	0.002	0.101
ID514644	514644	2	0.292	1160.000	744.000	0	190	190	5	1	-10921639	55.052	55	50	60	5340	2.148	8.593	0.003	0.168
ID515886	515886	2	0.259	1160.000	744.000	0	192	192	5	1	-10921639	54.536	55	49	59	5290	2.310	17.958	-0.001	-0.051
ID516512	516512	2	0.340	1160.000	744.000	0	193	193	5	1	-10921639	55.010	55	50	61	5336	2.229	5.163	0.004	0.206
ID517130	517130	2	0.199	1160.000	744.000	0	194	194	5	1	-10921639	54.887	55	49	59	5324	1.898	19.000	0.001	0.076
ID517738	517738	2	0.261	1160.000	744.000	0	195	195	5	1	-10921639	54.979	55	50	59	5333	2.213	18.062	0.004	0.185
ID518467	518467	2	0.216	1160.000	744.000	0	196	196	5	1	-10921639	54.990	55	51	61	5334	2.153	19.000	0.003	0.148
ID518873	518873	2	0.247	1160.000	744.000	0	197	197	5	1	-10921639	54.918	55	50	60	5327	2.014	18.057	0.004	0.220
ID519592	519592	2	0.272	1160.000	744.000	0	198	198	5	1	-10921639	54.979	55	49	61	5333	2.175	17.799	0.003	0.148
ID520207	520207	2	0.210	1160.000	744.000	0	199	199	5	1	-10921639	54.784	55	49	61	5314	2.214	19.000	0.002	0.083
ID521417	521417	2	0.235	1160.000	744.000	0	200	200	5	1	-10921639	55.227	55	50	60	5357	2.119	8.903	0.005	0.241
ID522042	522042	2	0.241	1160.000	745.000	0	202	202	5	1	-10921639	54.619	55	49	61	5298	2.257	5.941	0.002	0.089
ID522658	522658	2	0.272	1160.000	744.000	0	203	203	5	1	-10921639	55.247	55	51	61	5359	2.194	19.000	0.006	0.281
ID523643	523643	2	0.222	1160.000	744.000	0	204	204	5	1	-10921639	55.113	55	50	61	5346	1.859	19.000	0.004	0.212
ID525129	525129	2	0.248	1160.000	744.000	0	207	207	5	1	-10921639	54.794	55	47	59	5315	2.046	17.132	0.001	0.076
ID525757	525757	2	0.305	1160.000	744.000	0	208	208	5	1	-10921639	55.268	55	50	60	5361	2.109	7.133	0.004	0.205
ID526373	526373	2	0.272	1160.000	745.000	0	209	209	5	1	-10921639	55.113	55	50	60	5346	2.291	6.719	6.569E-4	0.032
ID527426	527426	2	0.232	1160.000	744.000	0	210	210	5	1	-10921639	55.299	55	51	60	5364	1.990	7.732	7.470E-4	0.041
ID527184	527184	2	0.329	1160.000	744.000	0	211	211	5	1	-10921639	55.330	55	52	60	5367	1.858	18.021	0.002	0.103
ID528825	528825	2	0.301	1160.000	744.000	0	213	213	5	1	-10921639	55.629	56	49	61	5396	2.152	19.000	-0.002	-0.114
ID529433	529433	2	0.251	1160.000	744.000	0	214	214	5	1	-10921639	55.608	56	49	59	5394	2.114	18.173	-0.002	-0.102
ID530040	530040	2	0.227	1160.000	744.000	0	215	215	5	1	-10921639	55.433	56	51	60	5377	1.887	19.000	-0.004	-0.223
ID530647	530647	2	0.192	1160.000	744.000	0	216	216	5	1	-10921639	55.196	55	51	61	5354	1.961	16.335	-0.004	-0.235
ID531276	531276	2	0.193	1160.000	745.000	0	217	217	5	1	-10921639	55.175	55	50	59	5352	2.051	17.902	-0.005	-0.247
ID532442	532442	2	0.237	1160.000	745.000	0	218	218	5	1	-10921639	55.320	55	52	61	5366	1.929	17.916	-0.001	-0.061
ID532017	532017	2	0.183	1160.000	744.000	0	219	219	5	1	-10921639	55.485	55	51	62	5382	2.052	17.910	-0.003	-0.148
ID533134	533134	2	0.206	1160.000	744.000	0	220	220	5	1	-10921639	55.392	55	50	60	5373	1.907	17.696	-0.004	-0.221
ID533752	533752	2	0.212	1160.000	744.000	0	221	221	5	1	-10921639	55.206	55	50	60	5355	1.915	19.000	-0.005	-0.270
ID534374	534374	2	0.203	1160.000	745.000	0	222	222	5	1	-10921639	55.155	55	49	60	5350	2.113	4.815	-0.003	-0.163
ID534995	534995	2	0.180	1160.000	745.000	0	223	223	5	1	-10921639	55.361	55	51	61	5370	1.883	17.841	-0.001	-0.072
ID535597	535597	2	0.204	1160.000	744.000	0	224	224	5	1	-10921639	55.773	56	52	60	5410	1.945	17.894	3.753E-4	0.022
ID536211	536211	2	0.222	1160.000	744.000	0	225	225	5	1	-10921639	55.392	55	50	61	5373	1.939	17.872	-0.002	-0.092
ID537436	537436	2	0.271	1160.000	745.000	0	226	226	5	1	-10921639	55.340	56	50	62	5368	2.145	3.213	4.106E-4	0.021
ID536824	536824	2	0.184	1160.000	744.000	0	227	227	5	1	-10921639	55.289	55	51	60	5363	1.989	18.307	-0.002	-0.121
ID538050	538050	2	0.150	1160.000	744.000	0	228	228	5	1	-10921639	55.124	55	51	61	5347	2.185	17.866	-0.005	-0.273
ID538660	538660	2	0.158	1160.000	745.000	0	229	229	5	1	-10921639	55.062	55	49	61	5341	2.140	3.633	-0.006	-0.313
ID539252	539252	2	0.198	1160.000	744.000	0	230	230	5	1	-10921639	55.309	55	51	61	5365	2.088	4.758	-0.005	-0.254
ID539859	539859	2	0.208	1160.000	745.000	0	231	231	5	1	-10921639	55.155	55	50	60	5350	2.093	2.743	-0.003	-0.177
ID540467	540467	2	0.175	1160.000	745.000	0	232	232	5	1	-10921639	55.175	55	49	60	5352	2.194	17.809	-0.004	-0.204
ID541077	541077	2	0.186	1160.000	745.000	0	233	233	5	1	-10921639	54.959	55	50	61	5331	2.140	18.361	-0.005	-0.265
ID541693	541693	2	0.186	1160.000	745.000	0	234	234	5	1	-10921639	55.371	55	51	61	5371	2.093	6.271	-0.001	-0.060
ID542305	542305	2	0.120	1160.000	745.000	0	235	235	5	1	-10921639	55.289	55	50	60	5363	2.066	3.870	-0.002	-0.111
ID542920	542920	2	0.209	1160.000	745.000	0	236	236	5	1	-10921639	55.144	55	50	60	5349	2.194	4.047	-0.005	-0.268
ID543541	543541	2	0.242	1160.000	746.000	0	237	237	5	1	-10921639	55.186	55	51	60	5353	2.012	5.329	-0.002	-0.134
ID544141	544141	2	0.157	1160.000	745.000	0	238	238	5	1	-10921639	55.381	55	52	59	5372	1.862	5.786	-0.002	-0.130
ID544744	544744	2	0.169	1160.000	745.000	0	239	239	5	1	-10921639	55.268	55	50	61	5361	2.134	2.000	-0.004	-0.219
ID545363	545363	2	0.150	1160.000	745.000	0	240	240	5	1	-10921639	55.247	56	50	60	5359	1.893	18.313	-0.004	-0.262
ID545968	545968	2	0.247	1160.000	746.000	0	241	241	5	1	-10921639	54.948	55	50	61	5330	2.063	2.000	-0.004	-0.191
ID546575	546575	2	0.241	1160.000	745.000	0	242	242	5	1	-10921639	55.021	55	51	61	5337	2.203	17.815	-0.004	-0.218
ID547189	547189	2	0.196	1160.000	745.000	0	243	243	5	1	-10921639	55.165	55	50	61	5351	2.050	2.817	-0.005	-0.254
ID547796	547796	2	0.100	1160.000	745.000	0	244	244	5	1	-10921639	55.165	55	51	60	5351	2.034	18.038	-0.004	-0.216
ID548402	548402	2	0.204	1160.000	745.000	0	245	245	5	1	-10921639	55.330	55	51	62	5367	2.095	2.976	-0.003	-0.158
ID549012	549012	2	0.157	1160.000	745.000	0	246	246	5	1	-10921639	55.433	55	52	59	5377	1.737	6.964	-0.003	-0.219
ID549611	549611	2	0.176	1160.000	746.000	0	247	247	5	1	-10921639	55.010	55	51	60	5336	2.210	2.000	-0.003	-0.157
ID550222	550222	2	0.144	1160.000	745.000	0	248	248	5	1	-10921639	54.856	55	51	60	5321	2.031	17.802	-0.007	-0.398
ID550841	550841	2	0.239	1160.000	746.000	0	249	249	5	1	-10921639	55.371	55	50	61	5371	2.261	4.874	-2.875E-4	-0.014
ID551450	551450	2	0.164	1160.000	746.000	0	250	250	5	1	-10921639	55.124	55	50	60	5347	2.098	5.123	-0.002	-0.096
ID552053	552053	2	0.184	1160.000	746.000	0	251	251	5	1	-10921639	54.990	55	51	60	5334	1.934	7.223	-0.002	-0.110
ID552667	552667	2	0.241	1160.000	746.000	0	252	252	5	1	-10921639	55.144	55	50	60	5349	2.189	2.749	-0.002	-0.081
ID553265	553265	2	0.156	1160.000	746.000	0	253	253	5	1	-10921639	54.928	55	51	62	5328	2.048	19.000	-0.003	-0.141
ID553875	553875	2	0.307	1160.000	746.000	0	254	254	5	1	-10921639	55.268	55	51	60	5361	1.977	7.660	0.003	0.185
ID554486	554486	2	0.233	1160.000	746.000	0	255	255	5	1	-10921639	54.897	55	50	59	5325	2.191	6.038	-0.002	-0.103
ID555101	555101	2	0.208	1160.000	746.000	0	256	256	5	1	-10921639	55.175	55	50	61	5352	2.005	6.797	-1.025E-4	-0.006
ID555709	555709	2	0.280	1160.000	746.000	0	257	257	5	1	-10921639	55.340	55	52	60	5368	1.814	4.994	0.002	0.105
ID556311	556311	2	0.253	1160.000	746.000	0	258	258	5	1	-10921639	55.237	55	51	60	5358	2.065	2.554	-0.002	-0.089
ID556916	556916	2	0.250	1160.000	746.000	0	259	259	5	1	-10921639	55.186	55	50	60	5353	2.233	6.777	-0.003	-0.173
ID557523	557523	2	0.212	1160.000	746.000	0	260	260	5	1	-10921639	55.052	55	51	59	5340	2.148	4.824	-0.002	-0.122
ID558137	558137	2	0.255	1160.000	746.000	0	261	261	5	1	-10921639	54.959	55	50	61	5331	2.096	2.000	-0.003	-0.178
ID558740	558740	2	0.180	1160.000	746.000	0	262	262	5	1	-10921639	54.887	55	50	59	5324	1.870	7.086	-0.001	-0.077
ID559346	559346	2	0.212	1160.000	745.000	0	263	263	5	1	-10921639	55.371	56	51	59	5371	1.927	4.967	-7.588E-4	-0.044
ID559951	559951	2	0.200	1160.000	745.000	0	264	264	5	1	-10921639	55.546	55	51	63	5388	1.974	4.786	-0.004	-0.245
ID561800	561800	2	0.248	1160.000	746.000	0	265	265	5	1	-10921639	55.062	55	50	60	5341	2.115	4.729	-0.004	-0.197
ID561194	561194	2	0.184	1160.000	746.000	0	266	266	5	1	-10921639	54.907	55	51	60	5326	1.921	4.923	-0.004	-0.245
ID560570	560570	2	0.205	1160.000	745.000	0	267	267	5	1	-10921639	55.124	55	51	61	5347	2.001	17.881	-0.007	-0.371
ID562414	562414	2	0.282	1160.000	746.000	0	268	268	5	1	-10921639	55.392	55	50	60	5373	2.182	2.000	3.703E-4	0.019
ID563011	563011	2	0.234	1160.000	745.000	0	269	269	5	1	-10921639	55.351	55	50	61	5369	2.131	5.560	-0.003	-0.131
ID563630	563630	2	0.310	1160.000	746.000	0	270	270	5	1	-10921639	55.361	55	50	60	5370	2.047	4.980	6.306E-4	0.034
ID564232	564232	2	0.232	1160.000	746.000	0	271	271	5	1	-10921639	55.371	55	51	60	5371	2.073	7.028	-0.001	-0.077
ID564844	564844	2	0.250	1160.000	746.000	0	272	272	5	1	-10921639	55.278	55	50	60	5362	1.993	2.000	5.393E-5	0.003
ID565445	565445	2	0.196	1160.000	746.000	0	273	273	5	1	-10921639	55.113	55	50	60	5346	1.892	5.156	-0.002	-0.120
ID566047	566047	2	0.251	1160.000	746.000	0	274	274	5	1	-10921639	55.247	56	50	60	5359	1.882	5.894	9.231E-4	0.054
ID566658	566658	2	0.237	1160.000	747.000	0	275	275	5	1	-10921639	55.155	55	50	60	5350	1.822	6.956	0.002	0.134
ID567267	567267	2	0.242	1160.000	746.000	0	276	276	5	1	-10921639	55.186	55	51	61	5353	2.048	2.000	-0.002	-0.092
ID567867	567867	2	0.228	1160.000	747.000	0	277	277	5	1	-10921639	55.216	55	51	60	5356	1.878	6.838	-0.001	-0.079
ID568484	568484	2	0.183	1160.000	746.000	0	278	278	5	1	-10921639	54.845	55	50	59	5320	2.063	2.957	-0.004	-0.200
ID569087	569087	2	0.228	1160.000	746.000	0	279	279	5	1	-10921639	54.897	55	51	60	5325	1.928	5.066	-0.002	-0.123
ID569702	569702	2	0.250	1160.000	746.000	0	280	280	5	1	-10921639	55.392	55	51	60	5373	1.998	5.921	0.002	0.092
ID570316	570316	2	0.234	1160.000	746.000	0	281	281	5	1	-10921639	55.041	55	50	60	5339	2.041	2.893	-0.003	-0.139
ID570920	570920	2	0.267	1160.000	747.000	0	282	282	5	1	-10921639	55.237	55	51	61	5358	2.065	3.064	0.001	0.055
ID571517	571517	2	0.297	1160.000	747.000	0	283	283	5	1	-10921639	55.206	55	51	60	5355	1.870	5.255	0.003	0.160
ID572122	572122	2	0.324	1160.000	746.000	0	284	284	5	1	-10921639	55.474	55	52	59	5381	1.684	5.142	0.004	0.266
ID572724	572724	2	0.247	1160.000	747.000	0	285	285	5	1	-10921639	55.041	55	49	59	5339	1.848	7.126	3.747E-4	0.022
ID573326	573326	2	0.275	1160.000	747.000	0	286	286	5	1	-10921639	55.227	55	51	59	5357	1.840	5.448	0.002	0.121
ID573931	573931	2	0.218	1160.000	747.000	0	287	287	5	1	-10921639	55.031	55	50	59	5338	1.950	7.289	-6.340E-4	-0.036
ID574528	574528	2	0.220	1160.000	747.000	0	288	288	5	1	-10921639	55.052	55	51	59	5340	1.862	2.697	4.345E-4	0.026
ID575124	575124	2	0.245	1160.000	747.000	0	289	289	5	1	-10921639	55.186	55	51	61	5353	2.017	5.797	0.002	0.086
ID575729	575729	2	0.301	1160.000	747.000	0	290	290	5	1	-10921639	55.371	56	51	60	5371	2.058	8.961	0.005	0.258
ID576319	576319	2	0.199	1160.000	747.000	0	291	291	5	1	-10921639	55.041	55	52	59	5339	1.689	5.072	3.747E-4	0.024
ID576915	576915	2	0.312	1160.000	746.000	0	292	292	5	1	-10921639	54.907	55	50	59	5326	2.132	6.884	-1.653E-4	-0.009
ID577530	577530	2	0.243	1160.000	747.000	0	293	293	5	1	-10921639	55.216	55	50	60	5356	1.855	4.880	0.003	0.151
ID578128	578128	2	0.273	1160.000	747.000	0	294	294	5	1	-10921639	55.072	55	50	59	5342	2.017	7.802	0.003	0.139
ID578729	578729	2	0.285	1160.000	747.000	0	295	295	5	1	-10921639	55.196	55	51	60	5354	1.880	4.049	0.004	0.255
ID579344	579344	2	0.237	1160.000	747.000	0	296	296	5	1	-10921639	55.124	55	51	59	5347	1.822	5.083	0.001	0.088
ID579947	579947	2	0.202	1160.000	747.000	0	297	297	5	1	-10921639	54.763	55	49	61	5312	2.065	5.168	-5.974E-4	-0.032
ID580549	580549	2	0.245	1160.000	747.000	0	298	298	5	1	-10921639	54.897	55	49	59	5325	2.028	5.344	8.630E-4	0.047
ID581153	581153	2	0.262	1160.000	748.000	0	299	299	5	1	-10921639	54.773	55	50	59	5313	2.059	5.095	0.002	0.118
ID581762	581762	2	0.254	1160.000	747.000	0	300	300	5	1	-10921639	55.351	55	50	61	5369	2.005	4.861	0.004	0.225
ID582363	582363	2	0.284	1160.000	747.000	0	301	301	5	1	-10921639	55.041	55	49	60	5339	2.025	5.141	0.002	0.131
ID582964	582964	2	0.298	1160.000	747.000	0	302	302	5	1	-10921639	54.866	55	51	59	5322	1.934	6.940	0.001	0.062
ID583579	583579	2	0.336	1160.000	747.000	0	303	303	5	1	-10921639	55.278	55	51	59	5362	1.881	5.055	0.004	0.241
ID584185	584185	2	0.253	1160.000	747.000	0	304	304	5	1	-10921639	55.144	55	50	59	5349	1.931	3.187	0.002	0.142
ID584791	584791	2	0.232	1160.000	747.000	0	305	305	5	1	-10921639	55.134	55	50	61	5348	2.090	2.000	0.002	0.080
ID585406	585406	2	0.269	1160.000	747.000	0	306	306	5	1	-10921639	54.948	55	50	60	5330	1.970	4.236	0.003	0.146
ID586018	586018	2	0.308	1160.000	747.000	0	307	307	5	1	-10921639	54.845	55	51	59	5320	2.028	5.054	0.001	0.078
ID586630	586630	2	0.251	1160.000	747.000	0	308	308	5	1	-10921639	55.196	55	51	60	5354	2.075	7.034	0.003	0.147
ID587237	587237	2	0.335	1160.000	747.000	0	309	309	5	1	-10921639	55.237	55	50	60	5358	2.035	5.194	0.004	0.243
ID587849	587849	2	0.280	1160.000	747.000	0	310	310	5	1	-10921639	55.021	55	51	60	5337	1.920	5.284	0.003	0.182
ID588456	588456	2	0.223	1160.000	747.000	0	311	311	5	1	-10921639	55.021	55	51	59	5337	2.041	5.351	0.003	0.151
ID589073	589073	2	0.325	1160.000	747.000	0	312	312	5	1	-10921639	55.062	55	51	60	5341	2.115	4.813	0.004	0.216
ID589686	589686	2	0.325	1160.000	747.000	0	313	313	5	1	-10921639	55.155	55	50	59	5350	2.128	7.957	0.007	0.367
ID590917	590917	2	0.269	1160.000	747.000	0	314	314	5	1	-10921639	54.938	55	50	60	5329	2.135	5.875	0.004	0.186
ID590309	590309	2	0.259	1160.000	747.000	0	315	315	5	1	-10921639	54.959	55	51	60	5331	1.989	5.187	0.002	0.126
ID592151	592151	2	0.239	1160.000	747.000	0	316	316	5	1	-10921639	54.701	55	51	59	5306	1.969	4.960	9.858E-4	0.055
ID591536	591536	2	0.213	1160.000	747.000	0	317	317	5	1	-10921639	54.835	55	49	60	5319	1.929	5.399	0.002	0.092
ID592764	592764	2	0.223	1160.000	747.000	0	318	318	5	1	-10921639	54.773	55	50	59	5313	2.023	5.063	0.002	0.091
ID593377	593377	2	0.210	1160.000	747.000	0	319	319	5	1	-10921639	54.567	55	48	59	5293	1.870	5.069	-9.578E-4	-0.056
ID593986	593986	2	0.251	1160.000	747.000	0	320	320	5	1	-10921639	54.948	55	50	59	5330	2.133	5.045	0.004	0.191
ID594607	594607	2	0.161	1160.000	747.000	0	321	321	5	1	-10921639	54.763	55	49	59	5312	1.858	6.909	0.002	0.127
ID595229	595229	2	0.212	1160.000	747.000	0	322	322	5	1	-10921639	54.670	54	49	59	5303	2.159	5.327	0.002	0.082
ID595846	595846	2	0.179	1160.000	747.000	0	323	323	5	1	-10921639	54.598	55	49	58	5296	1.812	6.960	-1.624E-4	-0.010
ID596462	596462	2	0.168	1160.000	747.000	0	324	324	5	1	-10921639	54.598	55	50	61	5296	2.267	4.967	6.924E-4	0.033
ID597073	597073	2	0.279	1160.000	747.000	0	325	325	5	1	-10921639	55.196	55	51	60	5354	1.935	4.738	0.005	0.298
ID597672	597672	2	0.203	1160.000	747.000	0	326	326	5	1	-10921639	54.639	54	51	59	5300	2.022	3.228	5.910E-4	0.032
ID598279	598279	2	0.240	1160.000	747.000	0	327	327	5	1	-10921639	54.876	55	49	59	5323	1.905	6.297	0.003	0.180
ID598880	598880	2	0.262	1160.000	747.000	0	328	328	5	1	-10921639	54.691	55	51	60	5305	2.172	5.067	0.001	0.071
ID599490	599490	2	0.227	1160.000	747.000	0	329	329	5	1	-10921639	54.691	55	50	59	5305	2.043	5.129	0.002	0.123
ID600099	600099	2	0.230	1160.000	747.000	0	330	330	5	1	-10921639	54.753	55	50	59	5311	1.958	5.051	0.002	0.131
ID600716	600716	2	0.172	1160.000	747.000	0	331	331	5	1	-10921639	54.866	55	50	61	5322	1.880	7.049	0.003	0.179
ID601332	601332	2	0.242	1160.000	748.000	0	332	332	5	1	-10921639	55.093	55	50	60	5344	1.860	7.909	0.007	0.389
ID601945	601945	2	0.198	1160.000	747.000	0	333	333	5	1	-10921639	54.794	55	51	59	5315	1.761	7.850	0.005	0.283
ID602556	602556	2	0.206	1160.000	747.000	0	334	334	5	1	-10921639	55.010	55	51	60	5336	2.044	5.874	0.004	0.239
ID603170	603170	2	0.247	1160.000	747.000	0	335	335	5	1	-10921639	55.237	55	51	61	5358	1.778	4.951	0.006	0.354
ID603774	603774	2	0.196	1160.000	747.000	0	336	336	5	1	-10921639	54.897	55	51	59	5325	1.788	5.628	0.004	0.237
ID604377	604377	2	0.272	1160.000	746.000	0	337	337	5	1	-10921639	55.144	55	51	59	5349	1.968	5.903	0.004	0.225
ID604981	604981	2	0.221	1160.000	746.000	0	338	338	5	1	-10921639	55.454	55	51	61	5379	1.910	7.952	0.006	0.324
ID605599	605599	2	0.152	1160.000	746.000	0	339	339	5	1	-10921639	55.165	55	50	60	5351	1.919	7.724	0.003	0.197
ID606206	606206	2	0.312	1160.000	747.000	0	340	340	5	1	-10921639	55.134	55	51	60	5348	1.961	4.893	0.006	0.338
ID606818	606818	2	0.216	1160.000	746.000	0	341	341	5	1	-10921639	55.371	55	51	60	5371	1.861	5.156	0.006	0.336
ID607432	607432	2	0.272	1160.000	746.000	0	342	342	5	1	-10921639	55.330	55	50	60	5367	1.972	6.891	0.007	0.413
ID608040	608040	2	0.187	1160.000	746.000	0	343	343	5	1	-10921639	54.907	55	51	59	5326	1.866	4.242	0.002	0.118
ID608736	608736	2	0.220	1160.000	746.000	0	344	344	5	1	-10921639	55.165	55	50	60	5351	1.972	5.093	0.005	0.282
ID609187	609187	2	0.262	1160.000	747.000	0	345	345	5	1	-10921639	55.155	55	50	60	5350	2.128	4.985	0.005	0.269
ID609873	609873	2	0.248	1160.000	746.000	0	346	346	5	1	-10921639	55.021	55	50	60	5337	2.318	5.108	0.003	0.126
ID610484	610484	2	0.191	1160.000	747.000	0	347	347	5	1	-10921639	54.722	55	51	59	5308	1.706	8.962	0.002	0.156
ID611703	611703	2	0.214	1160.000	747.000	0	348	348	5	1	-10921639	55.082	55	50	60	5343	2.034	7.035	0.006	0.312
ID611083	611083	2	0.229	1160.000	747.000	0	349	349	5	1	-10921639	55.010	55	50	59	5336	2.023	5.151	0.006	0.308
ID612312	612312	2	0.315	1160.000	746.000	0	350	350	5	1	-10921639	55.072	55	50	61	5342	2.142	5.140	0.004	0.201
ID612932	612932	2	0.220	1160.000	747.000	0	351	351	5	1	-10921639	55.134	55	51	61	5348	1.858	4.809	0.006	0.343
ID613547	613547	2	0.237	1160.000	746.000	0	352	352	5	1	-10921639	54.918	55	50	60	5327	2.100	7.210	0.002	0.128
ID614168	614168	2	0.163	1160.000	747.000	0	353	353	5	1	-10921639	54.804	55	49	59	5316	2.090	6.695	9.372E-4	0.049
ID615074	615074	2	0.134	1160.000	746.000	0	354	354	5	1	-10921639	54.577	55	50	60	5294	1.919	7.973	-9.316E-4	-0.053
ID615107	615107	2	0.298	1160.000	746.000	0	355	355	5	1	-10921639	55.206	55	49	61	5355	2.462	7.447	0.004	0.196
ID616009	616009	2	0.164	1160.000	746.000	0	356	356	5	1	-10921639	54.918	55	50	60	5327	2.281	5.874	0.002	0.085
ID616625	616625	2	0.241	1160.000	746.000	0	357	357	5	1	-10921639	54.907	55	50	61	5326	2.407	5.375	0.002	0.112
ID617239	617239	2	0.207	1160.000	746.000	0	358	358	5	1	-10921639	55.041	55	49	60	5339	2.340	19.000	0.003	0.142
ID617862	617862	2	0.190	1160.000	747.000	0	359	359	5	1	-10921639	54.814	55	51	59	5317	2.012	5.156	9.972E-4	0.054
ID618470	618470	2	0.241	1160.000	746.000	0	360	360	5	1	-10921639	54.948	55	51	60	5330	2.108	4.934	0.003	0.138
ID619082	619082	2	0.353	1160.000	746.000	0	361	361	5	1	-10921639	55.041	55	50	60	5339	2.398	14.887	0.004	0.193
ID619704	619704	2	0.178	1160.000	746.000	0	362	362	5	1	-10921639	54.639	54	50	62	5300	2.265	5.057	-6.381E-4	-0.031
ID620312	620312	2	0.180	1160.000	746.000	0	363	363	5	1	-10921639	54.732	55	50	59	5309	2.013	4.729	5.855E-4	0.032
ID620929	620929	2	0.221	1160.000	746.000	0	364	364	5	1	-10921639	54.835	55	49	60	5319	2.187	2.000	0.001	0.054
ID621557	621557	2	0.280	1160.000	746.000	0	365	365	5	1	-10921639	54.784	54	49	60	5314	2.359	2.000	0.001	0.062
ID622170	622170	2	0.137	1160.000	746.000	0	366	366	5	1	-10921639	54.990	55	50	60	5334	2.028	6.558	0.002	0.085
ID622786	622786	2	0.245	1160.000	746.000	0	367	367	5	1	-10921639	54.928	55	50	61	5328	2.534	2.777	1.583E-4	0.007
ID623403	623403	2	0.162	1160.000	746.000	0	368	368	5	1	-10921639	54.619	55	50	60	5298	2.266	5.870	-0.002	-0.078
ID624020	624020	2	0.256	1160.000	745.000	0	369	369	5	1	-10921639	55.268	55	49	61	5361	2.652	5.230	0.001	0.050
ID624642	624642	2	0.204	1160.000	745.000	0	370	370	5	1	-10921639	54.990	55	50	62	5334	2.215	17.791	-6.701E-4	-0.033
ID625261	625261	2	0.211	1160.000	746.000	0	371	371	5	1	-10921639	54.866	55	50	60	5322	2.271	5.109	-6.520E-5	-0.003
ID625874	625874	2	0.199	1160.000	746.000	0	372	372	5	1	-10921639	54.588	55	49	60	5295	2.431	11.903	-0.002	-0.085
ID627719	627719	2	0.218	1160.000	746.000	0	375	375	5	1	-10921639	55.062	55	50	60	5341	2.249	2.976	0.002	0.100
ID628329	628329	2	0.211	1160.000	746.000	0	376	376	5	1	-10921639	54.969	55	50	60	5332	2.099	5.943	0.002	0.120
ID628946	628946	2	0.318	1160.000	746.000	0	377	377	5	1	-10921639	54.897	55	48	60	5325	2.391	5.048	0.002	0.104
ID629560	629560	2	0.264	1160.000	746.000	0	378	378	5	1	-10921639	54.866	55	49	59	5322	2.452	6.302	0.003	0.117
ID630171	630171	2	0.278	1160.000	746.000	0	379	379	5	1	-10921639	54.608	55	50	59	5297	2.352	2.000	-2.387E-4	-0.011
ID630782	630782	2	0.241	1160.000	747.000	0	380	380	5	1	-10921639	54.526	54	48	59	5289	2.441	16.887	-0.001	-0.058
ID631390	631390	2	0.261	1160.000	746.000	0	381	381	5	1	-10921639	54.856	55	49	61	5321	2.471	4.819	0.002	0.067
ID632000	632000	2	0.330	1160.000	746.000	0	382	382	5	1	-10921639	55.093	55	50	60	5344	2.411	5.096	0.004	0.196
ID632619	632619	2	0.277	1160.000	746.000	0	383	383	5	1	-10921639	54.495	54	48	61	5286	2.678	19.000	6.035E-4	0.025
ID633236	633236	2	0.228	1160.000	746.000	0	384	384	5	1	-10921639	54.577	55	50	60	5294	2.179	5.813	8.116E-4	0.041
ID633845	633845	2	0.215	1160.000	746.000	0	385	385	5	1	-10921639	54.485	54	50	60	5285	2.341	2.000	-0.001	-0.062
ID634468	634468	2	0.231	1157.960	746.080	0	386	386	5	1	-10921639	55.289	56	50	60	5363	2.236	5.103	0.010	0.486
ID635081	635081	2	0.242	1159.000	746.000	0	387	387	5	1	-10921639	54.732	55	49	60	5309	2.391	5.820	0.005	0.219
ID635703	635703	2	0.221	1159.000	746.000	0	388	388	5	1	-10921639	54.784	55	49	61	5314	2.403	5.969	0.005	0.225
ID636313	636313	2	0.219	1160.000	747.000	0	389	389	5	1	-10921639	54.371	54	50	59	5274	2.333	4.893	2.562E-4	0.012
ID636916	636916	2	0.307	1160.000	747.000	0	390	390	5	1	-10921639	54.732	55	50	60	5309	2.356	14.895	0.004	0.179
ID637523	637523	2	0.205	1160.000	747.000	0	391	391	5	1	-10921639	54.443	54	49	59	5281	2.282	4.991	-1.095E-4	-0.005
ID638143	638143	2	0.276	1160.000	747.000	0	392	392	5	1	-10921639	54.485	54	50	59	5285	2.283	5.126	0.002	0.088
ID638750	638750	2	0.211	1159.179	747.024	0	393	393	5	1	-10921639	54.804	55	49	60	5316	2.154	7.636	0.005	0.275
ID639371	639371	2	0.234	1157.593	746.822	0	394	394	5	1	-10921639	55.113	55	50	63	5346	2.367	8.002	0.009	0.420
ID639988	639988	2	0.211	1159.000	747.000	0	395	395	5	1	-10921639	54.608	55	50	59	5297	2.298	6.713	0.003	0.151
ID640606	640606	2	0.301	1160.000	747.000	0	396	396	5	1	-10921639	54.299	55	48	60	5267	2.619	4.830	-4.766E-4	-0.020
ID641214	641214	2	0.317	1160.000	747.000	0	397	397	5	1	-10921639	54.649	54	49	61	5301	2.578	4.944	0.002	0.085
ID641830	641830	2	0.210	1157.297	746.520	0	398	398	5	1	-10921639	55.000	55	50	60	5335	2.479	5.695	0.008	0.351
ID642438	642438	2	0.219	1157.171	745.958	0	399	399	5	1	-10921639	55.546	56	51	60	5388	2.433	8.105	0.012	0.536
ID643066	643066	2	0.268	1160.000	747.000	0	400	400	5	1	-10921639	54.454	54	49	60	5282	2.441	2.000	3.965E-4	0.018
ID643663	643663	2	0.311	1153.370	741.371	0	401	401	5	1	-10921639	56.784	57	49	64	5508	3.189	18.049	0.006	0.215
ID644283	644283	2	0.209	1160.000	747.000	0	402	402	5	1	-10921639	54.371	54	49	60	5274	2.534	3.069	-8.755E-4	-0.038
ID644902	644902	2	0.259	1160.000	747.000	0	403	403	5	1	-10921639	54.412	54	50	61	5278	2.577	5.053	0.001	0.043
ID645512	645512	2	0.254	1158.783	746.434	0	404	404	5	1	-10921639	55.010	55	50	61	5336	2.502	17.838	0.006	0.247
ID647920	647920	2	0.245	1159.347	746.524	0	408	408	5	1	-10921639	54.711	55	49	60	5307	2.462	7.120	0.005	0.216
ID648520	648520	2	0.275	1153.051	740.815	0	409	409	5	1	-10921639	56.515	57	50	64	5482	3.018	18.138	0.005	0.176
ID649123	649123	2	0.250	1153.340	740.562	0	410	410	5	1	-10921639	56.062	56	49	64	5438	3.145	17.981	0.002	0.058
ID649727	649727	2	0.293	1153.266	740.945	0	411	411	5	1	-10921639	56.567	57	50	63	5487	3.116	18.091	0.006	0.214
ID650344	650344	2	0.297	1152.961	741.180	0	412	412	5	1	-10921639	56.649	57	51	64	5495	2.761	18.157	0.007	0.299
ID650949	650949	2	0.278	1153.026	740.617	0	413	413	5	1	-10921639	56.144	56	48	62	5446	3.129	18.058	0.004	0.156
ID651553	651553	2	0.246	1152.927	739.850	0	414	414	5	1	-10921639	56.567	56	51	65	5487	2.795	19.000	0.006	0.230
ID652162	652162	2	0.318	1153.010	740.621	0	415	415	5	1	-10921639	56.258	57	50	65	5457	3.196	19.000	0.007	0.259
ID652766	652766	2	0.329	1153.050	740.242	0	416	416	5	1	-10921639	56.412	56	50	64	5472	3.207	19.000	0.007	0.236
ID653371	653371	2	0.302	1152.915	740.696	0	417	417	5	1	-10921639	56.340	56	49	63	5465	2.861	18.103	0.007	0.288
ID653963	653963	2	0.278	1153.415	740.984	0	418	418	5	1	-10921639	56.258	57	50	62	5457	2.736	18.147	0.006	0.258
ID654569	654569	2	0.314	1153.058	740.629	0	419	419	5	1	-10921639	56.515	57	50	62	5482	2.810	19.000	0.008	0.332
ID655166	655166	2	0.301	1153.102	740.055	0	420	420	5	1	-10921639	56.412	56	49	64	5472	3.165	17.619	0.007	0.242
ID655761	655761	2	0.334	1153.143	739.541	0	421	421	5	1	-10921639	56.814	57	50	65	5511	3.070	19.000	0.009	0.343
ID656356	656356	2	0.340	1152.717	740.539	0	422	422	5	1	-10921639	56.629	56	50	64	5493	3.257	18.100	0.007	0.257
ID656959	656959	2	0.318	1152.818	740.533	0	423	423	5	1	-10921639	56.412	56	51	64	5472	3.003	17.830	0.008	0.301
ID657543	657543	2	0.304	1153.001	739.531	0	424	424	5	1	-10921639	56.763	57	51	64	5506	2.768	18.018	0.010	0.401
ID658149	658149	2	0.342	1153.472	740.828	0	425	425	5	1	-10921639	56.660	57	51	63	5496	2.954	17.893	0.010	0.361
ID658751	658751	2	0.324	1153.023	740.479	0	426	426	5	1	-10921639	56.773	57	50	63	5507	2.970	18.291	0.008	0.316
ID659351	659351	2	0.291	1152.757	740.322	0	427	427	5	1	-10921639	56.835	57	50	65	5513	2.967	17.173	0.009	0.344
ID659959	659959	2	0.318	1153.235	740.644	0	428	428	5	1	-10921639	56.711	57	51	64	5501	2.839	17.358	0.010	0.399
ID660586	660586	2	0.268	1159.436	746.563	0	429	429	5	1	-10921639	54.938	55	49	61	5329	2.573	6.480	0.006	0.253
ID661180	661180	2	0.315	1153.230	740.440	0	430	430	5	1	-10921639	56.856	57	49	65	5515	3.166	17.145	0.008	0.274
ID661799	661799	2	0.168	1159.302	746.548	0	431	431	5	1	-10921639	54.598	54	50	60	5296	2.216	4.952	0.002	0.103
ID662394	662394	2	0.335	1153.145	740.232	0	432	432	5	1	-10921639	56.763	57	50	66	5506	3.027	17.821	0.011	0.395
ID662997	662997	2	0.332	1153.027	740.478	0	433	433	5	1	-10921639	56.742	57	50	64	5504	3.076	17.870	0.009	0.343
ID663615	663615	2	0.364	1153.100	740.738	0	434	434	5	1	-10921639	56.722	57	51	63	5502	2.849	18.080	0.011	0.437
ID664225	664225	2	0.281	1153.298	741.373	0	435	435	5	1	-10921639	56.412	57	51	62	5472	2.764	19.000	0.008	0.340
ID664845	664845	2	0.296	1152.882	740.259	0	436	436	5	1	-10921639	56.588	56	50	66	5489	3.108	15.104	0.007	0.247
ID665447	665447	2	0.313	1153.017	740.285	0	437	437	5	1	-10921639	56.773	56	51	66	5507	3.121	17.777	0.010	0.371
ID666058	666058	2	0.310	1153.022	740.070	0	438	438	5	1	-10921639	56.588	57	50	66	5489	3.138	18.125	0.008	0.289
ID667277	667277	2	0.305	1153.321	740.959	0	439	439	5	1	-10921639	56.258	56	50	63	5457	2.800	18.240	0.008	0.321
ID666665	666665	2	0.369	1153.085	740.645	0	440	440	5	1	-10921639	56.515	57	48	63	5482	3.221	18.091	0.011	0.374
ID667889	667889	2	0.321	1152.983	740.530	0	441	441	5	1	-10921639	56.423	56	49	64	5473	2.992	18.001	0.009	0.338
ID668509	668509	2	0.342	1153.261	740.711	0	442	442	5	1	-10921639	56.423	56	49	63	5473	3.078	18.003	0.008	0.292
ID669123	669123	2	0.305	1153.263	741.086	0	443	443	5	1	-10921639	56.278	56	50	63	5459	2.775	19.000	0.006	0.254
ID669747	669747	2	0.374	1152.946	740.173	0	444	444	5	1	-10921639	56.990	56	49	64	5528	3.040	17.867	0.013	0.472
ID670367	670367	2	0.300	1153.557	740.724	0	445	445	5	1	-10921639	57.082	57	50	62	5537	2.414	17.792	0.015	0.707
ID670975	670975	2	0.269	1153.495	740.626	0	446	446	5	1	-10921639	56.227	56	49	64	5454	2.849	19.000	0.008	0.297
ID671583	671583	2	0.351	1153.339	740.198	0	447	447	5	1	-10921639	56.887	57	50	65	5518	3.027	17.776	0.013	0.485
ID672201	672201	2	0.312	1153.041	740.876	0	448	448	5	1	-10921639	56.402	56	51	64	5471	2.816	18.054	0.008	0.303
ID672817	672817	2	0.306	1152.938	740.456	0	449	449	5	1	-10921639	56.526	57	49	65	5483	3.143	18.082	0.009	0.331
ID673434	673434	2	0.387	1153.436	740.763	0	450	450	5	1	-10921639	56.546	56	50	64	5485	3.062	17.589	0.010	0.382
ID674056	674056	2	0.410	1153.030	739.820	0	451	451	5	1	-10921639	56.742	57	50	64	5504	3.215	18.039	0.012	0.423
ID674663	674663	2	0.355	1152.690	740.546	0	452	452	5	1	-10921639	56.351	57	51	63	5466	3.021	17.927	0.007	0.252
ID675273	675273	2	0.441	1153.076	740.050	0	453	453	5	1	-10921639	57.103	57	51	64	5539	3.387	19.000	0.013	0.441
ID675882	675882	2	0.291	1153.253	739.912	0	454	454	5	1	-10921639	56.526	57	49	65	5483	3.000	19.000	0.008	0.296
ID676490	676490	2	0.283	1153.133	740.608	0	455	455	5	1	-10921639	56.216	56	49	64	5453	2.927	18.107	0.004	0.162
ID677107	677107	2	0.297	1152.831	740.478	0	456	456	5	1	-10921639	56.753	57	51	64	5505	2.851	19.000	0.007	0.276
ID677724	677724	2	0.319	1152.954	740.105	0	457	457	5	1	-10921639	56.804	57	50	64	5510	3.009	18.078	0.009	0.330
ID678337	678337	2	0.337	1153.071	740.519	0	458	458	5	1	-10921639	56.629	56	50	65	5493	3.150	17.971	0.008	0.272
ID678953	678953	2	0.362	1153.298	740.647	0	459	459	5	1	-10921639	56.670	57	50	65	5497	3.291	18.115	0.008	0.265
ID396810	396810	3	0.565	835.308	742.158	0	0	0	5	1	-10921639	57.845	57	51	67	5611	3.229	19.000	0.023	0.808
ID398056	398056	3	0.651	835.054	742.039	0	1	1	5	1	-10921639	58.144	58	52	66	5640	3.179	5.801	0.027	0.948
ID397432	397432	3	0.683	835.154	742.046	0	2	2	5	1	-10921639	58.454	58	51	67	5670	3.497	8.819	0.028	0.908
ID395574	395574	3	0.590	834.818	742.364	0	3	3	5	1	-10921639	58.320	58	51	66	5657	3.197	19.000	0.026	0.919
ID396188	396188	3	0.638	835.298	741.947	0	4	4	5	1	-10921639	58.186	58	52	67	5644	3.456	5.881	0.026	0.865
ID398661	398661	3	0.559	834.914	742.392	0	5	5	5	1	-10921639	57.938	58	52	67	5620	3.233	17.748	0.023	0.803
ID399924	399924	3	0.579	835.339	742.288	0	6	6	5	1	-10921639	57.742	58	51	67	5601	3.474	18.201	0.023	0.732
ID401780	401780	3	0.613	835.252	742.646	0	7	7	5	1	-10921639	57.567	57	52	67	5584	3.269	5.026	0.023	0.784
ID400544	400544	3	0.604	835.096	742.200	0	8	8	5	1	-10921639	57.742	57	51	66	5601	3.222	8.899	0.025	0.865
ID399303	399303	3	0.709	835.085	742.356	0	9	9	5	1	-10921639	58.330	58	52	70	5658	3.475	8.901	0.029	0.957
ID402408	402408	3	0.693	835.072	742.863	0	10	10	5	1	-10921639	57.856	57	51	70	5612	3.657	2.000	0.025	0.775
ID401156	401156	3	0.673	834.725	742.691	0	11	11	5	1	-10921639	58.062	58	52	67	5632	3.325	5.111	0.026	0.901
ID403037	403037	3	0.661	834.915	742.583	0	12	12	5	1	-10921639	57.485	57	52	70	5576	3.734	4.951	0.024	0.720
ID405544	405544	3	0.700	835.066	742.606	0	13	13	5	1	-10921639	58.052	58	51	66	5631	3.289	8.909	0.030	1.013
ID404285	404285	3	0.614	835.111	742.555	0	14	14	5	1	-10921639	57.680	58	51	67	5595	3.312	8.845	0.024	0.814
ID403665	403665	3	0.623	835.085	742.738	0	15	15	5	1	-10921639	57.691	57	52	66	5596	3.154	5.006	0.026	0.910
ID404918	404918	3	0.673	835.079	742.665	0	16	16	5	1	-10921639	57.588	56	52	70	5586	3.716	5.001	0.023	0.707
ID406786	406786	3	0.598	834.805	742.683	0	17	17	5	1	-10921639	57.464	57	51	68	5574	3.263	4.768	0.023	0.803
ID406167	406167	3	0.640	835.055	742.694	0	18	18	5	1	-10921639	57.753	57	50	67	5602	3.205	5.012	0.024	0.857
ID407413	407413	3	0.613	834.894	742.665	0	19	19	5	1	-10921639	57.371	57	51	68	5565	3.601	4.991	0.022	0.683
ID410534	410534	3	0.642	835.189	742.535	0	20	20	5	1	-10921639	57.711	58	52	67	5598	3.211	4.930	0.025	0.890
ID408032	408032	3	0.572	835.034	742.441	0	21	21	5	1	-10921639	57.711	58	52	65	5598	3.021	8.757	0.026	0.973
ID408665	408665	3	0.568	834.757	742.916	0	22	22	5	1	-10921639	57.495	57	51	66	5577	3.079	8.781	0.022	0.809
ID409292	409292	3	0.591	835.047	742.780	0	23	23	5	1	-10921639	57.258	57	51	67	5554	3.513	4.997	0.021	0.661
ID409904	409904	3	0.577	835.222	742.283	0	24	24	5	1	-10921639	57.629	58	51	66	5590	2.984	8.631	0.027	1.019
ID411176	411176	3	0.599	834.924	742.869	0	25	25	5	1	-10921639	57.557	57	52	67	5583	3.142	12.867	0.024	0.845
ID412435	412435	3	0.570	834.898	742.743	0	26	26	5	1	-10921639	57.577	57	52	67	5585	3.061	19.000	0.023	0.837
ID411797	411797	3	0.616	835.203	742.761	0	27	27	5	1	-10921639	57.814	58	51	66	5608	3.140	19.000	0.025	0.903
ID413717	413717	3	0.636	835.101	742.426	0	28	28	5	1	-10921639	58.289	58	52	66	5654	3.089	17.250	0.031	1.142
ID413072	413072	3	0.613	835.130	742.204	0	29	29	5	1	-10921639	58.062	58	51	65	5632	2.992	8.304	0.029	1.089
ID414966	414966	3	0.633	834.919	742.359	0	30	30	5	1	-10921639	57.959	58	52	65	5622	2.897	10.964	0.029	1.131
ID415610	415610	3	0.629	834.774	742.819	0	31	31	5	1	-10921639	57.969	57	52	66	5623	2.991	8.898	0.028	1.040
ID414335	414335	3	0.590	835.178	742.634	0	32	32	5	1	-10921639	57.753	58	51	66	5602	3.055	19.000	0.027	0.980
ID416863	416863	3	0.560	834.860	742.652	0	33	33	5	1	-10921639	57.412	57	51	64	5569	2.853	5.024	0.023	0.897
ID416238	416238	3	0.602	834.969	743.165	0	34	34	5	1	-10921639	57.691	58	52	68	5596	3.077	19.000	0.024	0.887
ID417510	417510	3	0.639	835.004	742.761	0	35	35	5	1	-10921639	57.835	58	52	68	5610	3.027	9.021	0.026	0.985
ID418780	418780	3	0.553	834.687	742.669	0	36	36	5	1	-10921639	57.526	57	52	66	5580	3.079	19.000	0.024	0.866
ID418141	418141	3	0.577	835.017	742.337	0	37	37	5	1	-10921639	58.155	58	51	65	5641	3.056	15.109	0.028	1.052
ID419407	419407	3	0.615	835.036	742.533	0	38	38	5	1	-10921639	57.567	58	50	66	5584	3.269	19.000	0.025	0.859
ID420691	420691	3	0.615	835.190	742.185	0	39	39	5	1	-10921639	58.031	58	51	66	5629	3.374	8.874	0.031	1.021
ID420046	420046	3	0.733	835.229	741.616	0	41	41	5	1	-10921639	58.825	58	51	69	5706	3.977	8.772	0.037	1.046
ID423223	423223	3	0.760	835.294	741.293	0	42	42	5	1	-10921639	59.247	59	50	76	5747	4.498	8.791	0.041	1.039
ID396823	396823	4	0.775	1136.530	749.277	0	0	0	5	1	-10921639	58.680	58	53	72	5692	3.790	4.998	0.029	0.868
ID398070	398070	4	0.784	1136.485	749.366	0	1	1	5	1	-10921639	58.680	59	53	70	5692	3.839	14.890	0.032	0.951
ID397446	397446	4	0.777	1136.377	749.515	0	2	2	5	1	-10921639	58.268	57	53	70	5652	4.025	4.961	0.028	0.777
ID395588	395588	4	0.801	1136.530	749.294	0	3	3	5	1	-10921639	58.763	58	51	71	5700	4.023	5.064	0.031	0.879
ID396203	396203	4	0.797	1136.537	749.160	0	4	4	5	1	-10921639	58.835	58	52	68	5707	3.610	8.825	0.034	1.067
ID398677	398677	4	0.760	1136.455	749.476	0	5	5	5	1	-10921639	58.526	58	52	70	5677	4.011	12.921	0.029	0.829
ID399938	399938	4	0.746	1136.500	749.206	0	6	6	5	1	-10921639	58.474	58	52	67	5672	3.524	5.166	0.031	1.013
ID401792	401792	4	0.751	1136.502	749.079	0	7	7	5	1	-10921639	58.660	58	52	69	5690	3.476	5.119	0.032	1.043
ID400558	400558	4	0.714	1136.320	749.339	0	8	8	5	1	-10921639	58.464	58	53	72	5671	3.597	15.010	0.028	0.901
ID399318	399318	4	0.724	1136.509	749.183	0	9	9	5	1	-10921639	58.546	58	51	69	5679	3.565	19.000	0.030	0.957
ID402422	402422	4	0.700	1136.362	749.411	0	10	10	5	1	-10921639	58.309	58	52	67	5656	3.368	19.000	0.029	0.986
ID401169	401169	4	0.672	1136.583	749.330	0	11	11	5	1	-10921639	58.546	58	53	68	5679	3.208	17.302	0.029	1.012
ID403051	403051	4	0.643	1136.511	749.122	0	12	12	5	1	-10921639	58.113	58	53	69	5637	3.078	19.000	0.027	0.976
ID405559	405559	4	0.697	1136.645	749.130	0	13	13	5	1	-10921639	58.330	58	53	67	5658	3.319	8.830	0.029	0.986
ID404300	404300	4	0.632	1136.733	748.682	0	14	14	5	1	-10921639	58.361	58	51	66	5661	3.130	16.850	0.026	0.955
ID403680	403680	4	0.652	1136.916	748.915	0	15	15	5	1	-10921639	58.268	58	52	69	5652	3.248	12.906	0.026	0.914
ID404931	404931	4	0.674	1136.585	748.910	0	16	16	5	1	-10921639	58.423	58	52	70	5667	3.517	17.756	0.027	0.886
ID406800	406800	4	0.647	1136.609	749.155	0	17	17	5	1	-10921639	58.423	58	53	68	5667	3.175	17.940	0.028	0.989
ID406183	406183	4	0.646	1136.598	749.231	0	18	18	5	1	-10921639	58.526	58	53	66	5677	3.234	19.000	0.027	0.946
ID407427	407427	4	0.666	1136.550	749.477	0	19	19	5	1	-10921639	58.247	58	51	69	5650	3.182	5.090	0.028	1.008
ID410548	410548	4	0.676	1136.438	749.121	0	20	20	5	1	-10921639	58.144	58	52	67	5640	3.370	15.114	0.029	0.962
ID408049	408049	4	0.645	1136.667	749.201	0	21	21	5	1	-10921639	58.247	57	50	69	5650	3.413	8.934	0.027	0.886
ID408682	408682	4	0.615	1136.297	749.673	0	22	22	5	1	-10921639	57.680	57	52	69	5595	3.457	5.096	0.021	0.688
ID409306	409306	4	0.631	1137.008	748.646	0	23	23	5	1	-10921639	58.505	58	52	68	5675	2.973	11.000	0.028	1.085
ID409918	409918	4	0.633	1136.906	748.868	0	24	24	5	1	-10921639	58.278	58	53	67	5653	3.181	8.917	0.028	0.988
ID411191	411191	4	0.621	1136.649	749.032	0	25	25	5	1	-10921639	58.000	58	51	68	5626	3.112	5.102	0.025	0.922
ID412449	412449	4	0.621	1136.466	749.204	0	26	26	5	1	-10921639	58.165	58	52	66	5642	3.220	13.489	0.025	0.895
ID411812	411812	4	0.687	1136.695	748.844	0	27	27	5	1	-10921639	58.495	58	53	67	5674	3.273	15.026	0.028	0.981
ID413732	413732	4	0.664	1136.565	749.183	0	28	28	5	1	-10921639	58.464	58	53	68	5671	3.123	8.432	0.027	0.998
ID413087	413087	4	0.722	1136.637	748.975	0	29	29	5	1	-10921639	58.732	58	51	68	5697	3.466	17.153	0.032	1.039
ID414980	414980	4	0.686	1136.706	749.142	0	30	30	5	1	-10921639	58.433	58	52	68	5668	3.379	19.000	0.028	0.929
ID415625	415625	4	0.685	1136.646	749.154	0	31	31	5	1	-10921639	58.464	58	53	69	5671	3.215	19.000	0.029	1.017
ID414348	414348	4	0.674	1137.054	749.000	0	32	32	5	1	-10921639	58.433	58	53	66	5668	3.136	8.646	0.030	1.081
ID416876	416876	4	0.663	1136.643	749.203	0	33	33	5	1	-10921639	58.237	58	50	70	5649	3.424	17.017	0.026	0.876
ID416253	416253	4	0.699	1136.450	749.377	0	34	34	5	1	-10921639	58.175	58	51	70	5643	3.634	13.010	0.027	0.855
ID417522	417522	4	0.699	1136.291	749.146	0	35	35	5	1	-10921639	58.320	58	52	69	5657	3.593	16.619	0.027	0.855
ID418794	418794	4	0.707	1136.641	749.225	0	36	36	5	1	-10921639	58.495	58	52	67	5674	3.422	18.092	0.027	0.909
ID418158	418158	4	0.752	1136.402	749.502	0	37	37	5	1	-10921639	58.433	58	52	70	5668	3.813	5.162	0.029	0.876
ID419420	419420	4	0.752	1136.704	749.403	0	38	38	5	1	-10921639	58.866	58	53	71	5710	3.454	5.068	0.031	1.035
ID420706	420706	4	0.699	1136.597	749.272	0	39	39	5	1	-10921639	58.598	58	53	68	5684	3.460	5.051	0.028	0.931
ID421340	421340	4	0.703	1136.651	749.362	0	40	40	5	1	-10921639	58.608	58	52	68	5685	3.463	9.017	0.030	0.985
ID420060	420060	4	0.679	1136.559	749.367	0	41	41	5	1	-10921639	58.289	58	51	68	5654	3.301	16.857	0.026	0.901
ID423238	423238	4	0.726	1136.460	749.276	0	42	42	5	1	-10921639	58.402	58	53	66	5665	3.502	5.158	0.029	0.947
ID423867	423867	4	0.681	1136.582	749.181	0	43	43	5	1	-10921639	58.577	58	53	69	5682	3.198	5.032	0.028	1.006
ID422602	422602	4	0.699	1136.276	749.314	0	44	44	5	1	-10921639	58.619	58	54	69	5686	3.309	8.828	0.030	1.017
ID421968	421968	4	0.721	1136.749	749.079	0	45	45	5	1	-10921639	58.515	58	52	69	5676	3.565	17.956	0.028	0.900
ID425784	425784	4	0.643	1136.396	749.350	0	46	46	5	1	-10921639	58.206	58	52	68	5646	3.422	5.051	0.025	0.824
ID424507	424507	4	0.711	1136.799	749.112	0	47	47	5	1	-10921639	58.526	58	51	68	5677	3.416	19.000	0.028	0.923
ID425156	425156	4	0.663	1136.324	749.395	0	48	48	5	1	-10921639	58.206	58	52	68	5646	3.313	14.972	0.025	0.870
ID426398	426398	4	0.655	1136.354	749.536	0	49	49	5	1	-10921639	58.072	57	52	69	5633	3.571	19.000	0.024	0.747
ID427017	427017	4	0.628	1136.556	749.143	0	50	50	5	1	-10921639	58.443	58	52	69	5669	3.162	14.970	0.025	0.902
ID428286	428286	4	0.589	1136.586	749.235	0	51	51	5	1	-10921639	58.134	57	52	66	5639	3.161	19.000	0.023	0.818
ID427661	427661	4	0.598	1136.489	749.142	0	52	52	5	1	-10921639	58.268	58	53	69	5652	3.328	17.003	0.024	0.813
ID430168	430168	4	0.554	1136.319	749.450	0	53	53	5	1	-10921639	57.670	57	49	66	5594	3.246	14.864	0.021	0.720
ID430788	430788	4	0.600	1136.348	749.363	0	54	54	5	1	-10921639	57.763	57	52	67	5603	3.514	14.968	0.022	0.699
ID429543	429543	4	0.569	1136.248	749.621	0	55	55	5	1	-10921639	57.392	57	51	68	5567	3.454	19.000	0.018	0.593
ID428908	428908	4	0.591	1136.529	749.396	0	56	56	5	1	-10921639	58.206	58	52	67	5646	3.243	10.979	0.023	0.808
ID431411	431411	4	0.532	1136.549	749.452	0	57	57	5	1	-10921639	57.825	57	53	68	5609	3.058	15.128	0.018	0.682
ID432047	432047	4	0.579	1136.518	749.254	0	58	58	5	1	-10921639	58.010	57	51	66	5627	3.074	2.000	0.021	0.791
ID432671	432671	4	0.548	1136.334	749.345	0	59	59	5	1	-10921639	57.825	57	52	67	5609	3.288	16.736	0.020	0.691
ID433933	433933	4	0.617	1136.126	749.565	0	60	60	5	1	-10921639	57.423	56	52	69	5570	3.730	2.658	0.020	0.593
ID433310	433310	4	0.636	1136.442	749.683	0	61	61	5	1	-10921639	57.691	57	51	68	5596	3.635	2.000	0.020	0.621
ID434561	434561	4	0.567	1136.192	749.726	0	62	62	5	1	-10921639	57.299	57	51	65	5558	3.146	4.969	0.019	0.664
ID435190	435190	4	0.543	1136.412	749.321	0	63	63	5	1	-10921639	57.536	57	50	69	5581	3.218	16.932	0.019	0.683
ID435801	435801	4	0.572	1136.167	749.405	0	64	64	5	1	-10921639	57.567	57	51	68	5584	3.418	5.023	0.020	0.649
ID436430	436430	4	0.584	1136.292	749.487	0	65	65	5	1	-10921639	57.701	58	52	67	5597	3.276	17.541	0.022	0.748
ID437063	437063	4	0.575	1136.251	749.415	0	66	66	5	1	-10921639	57.526	57	51	68	5580	3.314	14.809	0.021	0.704
ID437682	437682	4	0.537	1136.202	749.602	0	67	67	5	1	-10921639	57.052	57	52	67	5534	3.308	19.000	0.017	0.583
ID440197	440197	4	0.540	1136.248	749.561	0	68	68	5	1	-10921639	57.278	57	50	66	5556	2.982	5.015	0.020	0.739
ID439566	439566	4	0.580	1136.515	749.266	0	69	69	5	1	-10921639	57.918	57	52	66	5618	3.064	5.051	0.024	0.875
ID438312	438312	4	0.569	1136.195	749.486	0	70	70	5	1	-10921639	57.577	57	50	68	5585	3.119	5.271	0.022	0.794
ID438945	438945	4	0.601	1136.181	749.750	0	71	71	5	1	-10921639	57.392	56	50	67	5567	3.522	5.021	0.019	0.605
ID440818	440818	4	0.591	1136.555	749.160	0	72	72	5	1	-10921639	58.062	58	52	66	5632	2.968	16.952	0.023	0.880
ID441459	441459	4	0.566	1136.080	749.518	0	73	73	5	1	-10921639	57.351	57	51	66	5563	3.276	5.101	0.019	0.654
ID442101	442101	4	0.516	1136.418	749.384	0	74	74	5	1	-10921639	57.227	57	51	66	5551	3.264	12.986	0.018	0.633
ID442729	442729	4	0.566	1136.326	749.436	0	75	75	5	1	-10921639	57.722	58	53	67	5599	3.175	14.911	0.022	0.786
ID443356	443356	4	0.578	1136.378	749.637	0	76	76	5	1	-10921639	57.299	57	51	67	5558	3.450	5.036	0.020	0.639
ID443984	443984	4	0.554	1136.471	749.139	0	77	77	5	1	-10921639	57.598	57	51	65	5587	3.009	12.766	0.023	0.862
ID444600	444600	4	0.527	1136.491	749.161	0	78	78	5	1	-10921639	57.454	57	53	66	5573	2.916	15.041	0.020	0.790
ID446453	446453	4	0.585	1136.339	749.156	0	79	79	5	1	-10921639	57.639	57	52	67	5591	3.001	2.000	0.025	0.935
ID445828	445828	4	0.573	1136.655	748.895	0	80	80	5	1	-10921639	57.804	57	52	66	5607	3.006	17.952	0.024	0.902
ID445217	445217	4	0.533	1136.517	748.918	0	81	81	5	1	-10921639	57.495	57	52	64	5577	2.937	7.170	0.020	0.764
ID447698	447698	4	0.554	1136.544	749.308	0	82	82	5	1	-10921639	57.814	57	52	66	5608	2.744	8.643	0.023	0.941
ID447081	447081	4	0.527	1136.366	749.369	0	83	83	5	1	-10921639	57.629	57	52	65	5590	2.987	15.086	0.021	0.800
ID448312	448312	4	0.591	1136.254	748.965	0	84	84	5	1	-10921639	57.742	58	51	68	5601	3.049	14.908	0.023	0.868
ID449544	449544	4	0.560	1136.468	749.014	0	85	85	5	1	-10921639	57.247	57	51	68	5553	3.192	17.261	0.021	0.745
ID448932	448932	4	0.539	1136.587	749.081	0	86	86	5	1	-10921639	57.546	57	52	66	5582	3.028	19.000	0.020	0.742
ID450158	450158	4	0.599	1136.608	749.051	0	87	87	5	1	-10921639	57.938	58	52	69	5620	3.037	8.906	0.025	0.924
ID450780	450780	4	0.556	1136.621	749.393	0	88	88	5	1	-10921639	57.742	57	52	67	5601	2.924	5.118	0.023	0.888
ID452026	452026	4	0.538	1136.449	749.119	0	89	89	5	1	-10921639	57.392	57	50	66	5567	3.151	13.035	0.021	0.758
ID451401	451401	4	0.496	1136.583	748.983	0	90	90	5	1	-10921639	57.526	57	53	66	5580	2.566	19.000	0.020	0.874
ID452649	452649	4	0.459	1136.808	749.324	0	91	91	5	1	-10921639	57.381	57	52	66	5566	2.913	7.933	0.017	0.655
ID453278	453278	4	0.490	1136.635	748.692	0	92	92	5	1	-10921639	57.732	57	52	64	5600	2.838	5.068	0.017	0.681
ID455168	455168	4	0.486	1136.165	749.861	0	93	93	5	1	-10921639	57.227	56	51	67	5551	2.924	4.918	0.016	0.629
ID453911	453911	4	0.451	1136.376	749.208	0	94	94	5	1	-10921639	57.299	57	51	64	5558	2.796	17.015	0.018	0.724
ID455804	455804	4	0.415	1136.287	749.444	0	95	95	5	1	-10921639	57.052	57	51	65	5534	2.717	19.000	0.015	0.634
ID454532	454532	4	0.469	1136.318	749.078	0	96	96	5	1	-10921639	57.144	57	52	65	5543	2.758	14.860	0.017	0.680
ID457050	457050	4	0.472	1136.421	749.400	0	97	97	5	1	-10921639	57.423	57	52	66	5570	2.787	14.900	0.019	0.753
ID456424	456424	4	0.428	1136.456	748.869	0	98	98	5	1	-10921639	57.144	57	51	64	5543	2.689	16.982	0.017	0.691
ID457680	457680	4	0.427	1136.128	749.655	0	99	99	5	1	-10921639	56.773	57	52	63	5507	2.656	4.958	0.014	0.597
ID458317	458317	4	0.397	1136.892	748.866	0	100	100	5	1	-10921639	57.124	57	52	63	5541	2.256	8.278	0.016	0.802
ID458936	458936	4	0.438	1136.322	749.160	0	101	101	5	1	-10921639	57.124	57	52	64	5541	2.615	15.780	0.017	0.751
ID459561	459561	4	0.426	1136.353	749.690	0	102	102	5	1	-10921639	56.825	56	51	64	5512	2.887	13.016	0.013	0.504
ID461422	461422	4	0.432	1136.261	749.298	0	103	103	5	1	-10921639	57.052	57	52	65	5534	2.748	14.868	0.016	0.642
ID460169	460169	4	0.410	1135.931	749.554	0	104	104	5	1	-10921639	56.948	57	50	65	5524	2.706	16.862	0.014	0.575
ID460782	460782	4	0.430	1136.517	749.176	0	105	105	5	1	-10921639	57.361	57	51	64	5564	2.818	19.000	0.016	0.648
ID462042	462042	4	0.423	1135.855	749.495	0	106	106	5	1	-10921639	57.062	57	51	64	5535	2.625	12.980	0.015	0.642
ID462663	462663	4	0.383	1136.336	749.188	0	107	107	5	1	-10921639	57.093	57	51	64	5538	2.594	17.956	0.014	0.625
ID463281	463281	4	0.370	1136.176	749.453	0	108	108	5	1	-10921639	57.165	57	51	63	5545	2.544	18.044	0.015	0.681
ID463904	463904	4	0.352	1136.620	749.004	0	109	109	5	1	-10921639	57.052	57	52	62	5534	2.288	17.861	0.013	0.634
ID464543	464543	4	0.425	1135.993	749.304	0	110	110	5	1	-10921639	56.928	57	52	64	5522	2.615	17.765	0.014	0.609
ID465179	465179	4	0.449	1135.871	749.578	0	111	111	5	1	-10921639	56.887	56	50	64	5518	3.122	4.833	0.013	0.485
ID465801	465801	4	0.433	1136.440	749.109	0	112	112	5	1	-10921639	57.010	57	51	65	5530	2.616	16.978	0.016	0.667
ID466431	466431	4	0.495	1136.386	749.198	0	113	113	5	1	-10921639	57.351	57	52	64	5563	2.969	5.095	0.018	0.667
ID467692	467692	4	0.480	1135.906	749.710	0	114	114	5	1	-10921639	57.268	57	52	66	5555	2.744	2.000	0.016	0.662
ID467059	467059	4	0.522	1136.694	749.064	0	115	115	5	1	-10921639	57.887	58	51	66	5615	2.886	19.000	0.020	0.767
ID468325	468325	4	0.464	1136.251	749.101	0	116	116	5	1	-10921639	57.361	57	51	65	5564	2.758	13.021	0.016	0.661
ID468954	468954	4	0.478	1136.217	749.291	0	117	117	5	1	-10921639	57.299	57	52	65	5558	2.955	19.000	0.017	0.647
ID469580	469580	4	0.514	1136.271	749.304	0	118	118	5	1	-10921639	57.392	57	51	65	5567	2.874	18.231	0.018	0.722
ID470209	470209	4	0.459	1136.332	749.501	0	119	119	5	1	-10921639	57.082	57	51	66	5537	3.088	13.023	0.015	0.546
ID470836	470836	4	0.467	1136.085	749.593	0	120	120	5	1	-10921639	57.258	57	52	64	5554	2.766	5.094	0.016	0.652
ID471459	471459	4	0.577	1135.951	750.299	0	121	121	5	1	-10921639	57.856	58	50	67	5612	2.972	12.028	0.021	0.811
ID472084	472084	4	0.524	1136.119	749.726	0	122	122	5	1	-10921639	57.835	58	50	66	5610	3.088	17.927	0.019	0.698
ID472988	472988	4	0.503	1136.372	749.910	0	123	123	5	1	-10921639	57.680	57	52	66	5595	2.867	12.937	0.018	0.705
ID473128	473128	4	0.487	1136.179	749.952	0	124	124	5	1	-10921639	57.454	58	50	65	5573	2.969	17.872	0.018	0.673
ID474000	474000	4	0.453	1135.684	750.270	0	125	125	5	1	-10921639	57.505	57	52	63	5578	2.708	19.000	0.018	0.758
ID474636	474636	4	0.487	1135.741	750.455	0	126	126	5	1	-10921639	57.670	57	52	65	5594	2.641	5.076	0.019	0.833
ID475270	475270	4	0.505	1136.388	750.061	0	127	127	5	1	-10921639	57.371	57	50	65	5565	2.906	19.000	0.019	0.735
ID475900	475900	4	0.462	1136.000	749.718	0	128	128	5	1	-10921639	57.227	57	52	65	5551	2.725	16.953	0.017	0.702
ID476538	476538	4	0.471	1136.047	749.632	0	129	129	5	1	-10921639	57.134	57	52	65	5542	2.672	17.960	0.017	0.714
ID477161	477161	4	0.453	1136.051	749.446	0	130	130	5	1	-10921639	57.340	57	52	65	5562	2.738	14.946	0.017	0.718
ID477804	477804	4	0.445	1136.162	749.838	0	131	131	5	1	-10921639	56.959	57	51	64	5525	2.872	19.000	0.016	0.639
ID478430	478430	4	0.475	1136.115	750.203	0	132	132	5	1	-10921639	57.041	57	50	65	5533	2.700	19.000	0.016	0.672
ID479052	479052	4	0.528	1136.166	749.731	0	133	133	5	1	-10921639	57.196	57	50	66	5548	2.875	5.125	0.020	0.770
ID479668	479668	4	0.459	1136.251	749.725	0	134	134	5	1	-10921639	57.072	57	49	65	5536	2.803	4.818	0.017	0.691
ID480298	480298	4	0.482	1136.193	749.805	0	135	135	5	1	-10921639	56.979	56	51	65	5527	2.654	5.055	0.018	0.767
ID480929	480929	4	0.425	1136.265	749.553	0	136	136	5	1	-10921639	56.629	56	51	63	5493	2.759	19.000	0.016	0.632
ID481553	481553	4	0.384	1136.174	749.625	0	137	137	5	1	-10921639	56.742	56	51	65	5504	2.518	10.885	0.015	0.649
ID482188	482188	4	0.426	1136.088	749.449	0	138	138	5	1	-10921639	56.598	56	51	66	5490	2.540	16.803	0.016	0.722
ID482799	482799	4	0.411	1136.953	748.922	0	139	139	5	1	-10921639	56.969	57	51	64	5526	2.600	12.869	0.018	0.757
ID483414	483414	4	0.383	1136.150	749.327	0	140	140	5	1	-10921639	56.804	56	52	61	5510	2.197	14.977	0.016	0.828
ID484042	484042	4	0.440	1136.116	749.963	0	141	141	5	1	-10921639	56.660	56	51	64	5496	2.653	14.823	0.016	0.671
ID484663	484663	4	0.434	1136.076	749.312	0	142	142	5	1	-10921639	56.412	56	51	64	5472	2.790	14.847	0.015	0.581
ID485289	485289	4	0.394	1135.937	749.835	0	143	143	5	1	-10921639	56.577	57	52	64	5488	2.508	2.000	0.015	0.648
ID485919	485919	4	0.406	1136.046	749.501	0	144	144	5	1	-10921639	56.588	56	50	65	5489	2.544	5.020	0.016	0.718
ID486534	486534	4	0.451	1136.354	749.185	0	145	145	5	1	-10921639	57.010	57	51	64	5530	2.756	17.751	0.018	0.727
ID488411	488411	4	0.411	1135.908	749.745	0	146	146	5	1	-10921639	56.546	56	51	63	5485	2.496	17.998	0.014	0.630
ID487156	487156	4	0.433	1136.448	749.521	0	147	147	5	1	-10921639	56.660	57	49	64	5496	2.802	5.169	0.013	0.532
ID487793	487793	4	0.366	1135.790	749.790	0	148	148	5	1	-10921639	56.649	56	52	62	5495	2.282	17.782	0.014	0.690
ID489036	489036	4	0.418	1136.435	749.245	0	149	149	5	1	-10921639	56.938	57	51	65	5523	2.719	14.873	0.016	0.679
ID489657	489657	4	0.434	1136.301	749.504	0	150	150	5	1	-10921639	56.763	57	52	64	5506	2.664	5.019	0.014	0.604
ID490269	490269	4	0.449	1135.911	749.826	0	151	151	5	1	-10921639	56.918	57	52	64	5521	2.753	5.070	0.016	0.641
ID490896	490896	4	0.418	1136.609	749.400	0	152	152	5	1	-10921639	57.299	57	52	65	5558	2.627	18.252	0.017	0.722
ID491521	491521	4	0.394	1136.035	749.805	0	153	153	5	1	-10921639	56.660	56	52	65	5496	2.524	8.954	0.015	0.668
ID492967	492967	4	0.386	1136.319	748.745	0	154	154	5	1	-10921639	56.722	57	51	63	5502	2.544	14.992	0.015	0.666
ID492152	492152	4	0.248	1142.406	745.967	0	155	155	5	1	-10921639	56.546	57	52	64	5485	2.394	15.162	0.008	0.367
ID494990	494990	4	0.362	1141.924	746.286	0	159	159	5	1	-10921639	57.155	57	51	65	5544	2.442	18.424	0.012	0.575
ID495914	495914	4	0.310	1141.837	746.346	0	160	160	5	1	-10921639	57.000	57	52	62	5529	2.309	19.000	0.011	0.540
ID496545	496545	4	0.303	1141.867	746.074	0	161	161	5	1	-10921639	56.948	57	52	64	5524	2.485	19.000	0.010	0.464
ID497528	497528	4	0.302	1142.171	746.236	0	162	162	5	1	-10921639	56.887	57	51	63	5518	2.358	15.658	0.012	0.560
ID497478	497478	4	0.271	1142.943	746.220	0	163	163	5	1	-10921639	56.505	56	51	63	5481	2.530	18.094	0.008	0.334
ID498454	498454	4	0.309	1143.170	746.375	0	164	164	5	1	-10921639	56.361	56	51	63	5467	2.631	18.076	0.007	0.278
ID499080	499080	4	0.274	1142.431	746.479	0	165	165	5	1	-10921639	56.753	57	51	65	5505	2.673	4.970	0.007	0.315
ID499715	499715	4	0.338	1142.674	746.156	0	166	166	5	1	-10921639	56.619	56	51	63	5492	2.644	2.000	0.008	0.347
ID500344	500344	4	0.273	1142.155	746.217	0	167	167	5	1	-10921639	56.897	57	52	63	5519	2.378	12.845	0.010	0.470
ID500959	500959	4	0.326	1143.179	746.276	0	168	168	5	1	-10921639	56.732	57	52	63	5503	2.490	4.937	0.009	0.403
ID501600	501600	4	0.303	1143.093	746.741	0	169	169	5	1	-10921639	56.505	56	49	64	5481	2.587	15.074	0.008	0.367
ID502824	502824	4	0.270	1143.149	746.217	0	170	170	5	1	-10921639	56.536	56	52	63	5484	2.372	13.954	0.005	0.248
ID503459	503459	4	0.272	1143.140	746.668	0	171	171	5	1	-10921639	56.732	57	51	66	5503	2.515	15.359	0.008	0.347
ID502208	502208	4	0.298	1142.557	746.266	0	172	172	5	1	-10921639	56.639	57	51	64	5494	2.829	4.961	0.006	0.236
ID504069	504069	4	0.930	1135.931	736.232	0	173	173	5	1	-10921639	59.443	59	52	81	5766	4.525	8.814	0.037	0.933
ID504692	504692	4	0.920	1135.689	736.378	0	174	174	5	1	-10921639	59.608	59	52	74	5782	4.259	2.000	0.039	1.044
ID505952	505952	4	0.937	1135.780	736.334	0	175	175	5	1	-10921639	59.423	58	52	77	5764	4.190	9.048	0.038	1.051
ID505329	505329	4	0.893	1135.957	736.298	0	176	176	5	1	-10921639	59.134	58	53	75	5736	4.254	2.000	0.034	0.916
ID506575	506575	4	0.900	1135.914	736.090	0	177	177	5	1	-10921639	59.299	59	53	74	5752	4.277	2.000	0.036	0.967
ID507202	507202	4	0.872	1135.871	736.216	0	178	178	5	1	-10921639	59.165	59	52	74	5739	4.145	2.000	0.035	0.978
ID507817	507817	4	0.907	1135.786	736.216	0	179	179	5	1	-10921639	59.402	59	53	77	5762	4.061	8.972	0.038	1.066
ID508435	508435	4	0.910	1135.831	736.295	0	180	180	5	1	-10921639	59.423	59	52	76	5764	4.242	8.865	0.037	1.000
ID509061	509061	4	0.927	1135.913	736.203	0	181	181	5	1	-10921639	63.371	63	56	82	6147	4.386	2.000	0.034	0.949
ID509666	509666	4	0.941	1135.904	736.339	0	182	182	5	1	-10921639	59.474	59	53	77	5769	4.113	8.832	0.039	1.096
ID510281	510281	4	0.913	1135.836	736.165	0	183	183	5	1	-10921639	59.402	59	51	78	5762	4.429	2.000	0.036	0.931
ID510902	510902	4	0.927	1135.839	736.232	0	184	184	5	1	-10921639	59.495	59	53	76	5771	4.075	8.898	0.038	1.069
ID511522	511522	4	0.933	1135.901	736.184	0	185	185	5	1	-10921639	59.320	59	52	82	5754	4.645	8.906	0.036	0.893
ID512764	512764	4	0.904	1135.907	736.337	0	186	186	5	1	-10921639	59.289	58	52	76	5751	4.395	2.000	0.035	0.911
ID512151	512151	4	0.938	1135.886	736.461	0	187	187	5	1	-10921639	59.392	59	53	79	5761	4.649	2.000	0.037	0.913
ID513396	513396	4	0.944	1135.950	736.307	0	188	188	5	1	-10921639	59.402	58	52	79	5762	4.645	2.000	0.036	0.898
ID514013	514013	4	0.910	1135.893	736.251	0	189	189	5	1	-10921639	59.443	59	52	77	5766	4.402	2.000	0.035	0.901
ID514634	514634	4	0.923	1135.936	736.444	0	190	190	5	1	-10921639	59.505	58	53	80	5772	4.507	2.000	0.037	0.943
ID515252	515252	4	0.968	1135.955	736.305	0	191	191	5	1	-10921639	59.567	59	51	77	5778	4.605	17.366	0.038	0.953
ID515877	515877	4	0.915	1135.761	736.640	0	192	192	5	1	-10921639	59.536	59	53	78	5775	4.301	2.000	0.037	0.987
ID516504	516504	4	0.995	1135.849	736.178	0	193	193	5	1	-10921639	59.649	59	52	76	5786	4.605	2.000	0.039	0.965
ID517121	517121	4	0.964	1135.785	736.507	0	194	194	5	1	-10921639	59.639	59	51	77	5785	4.416	5.042	0.039	1.007
ID517731	517731	4	0.961	1135.895	736.504	0	195	195	5	1	-10921639	59.845	59	53	81	5805	4.558	9.076	0.039	0.997
ID518449	518449	4	0.872	1135.934	736.483	0	196	196	5	1	-10921639	59.175	58	52	74	5740	4.265	2.000	0.034	0.906
ID518857	518857	4	0.972	1135.906	736.404	0	197	197	5	1	-10921639	59.711	59	52	80	5792	4.630	2.000	0.038	0.955
ID519584	519584	4	0.948	1135.856	736.479	0	198	198	5	1	-10921639	59.804	59	54	79	5801	4.353	8.866	0.038	0.998
ID520201	520201	4	0.933	1135.852	736.497	0	199	199	5	1	-10921639	59.557	59	52	75	5777	4.349	2.000	0.036	0.956
ID521409	521409	4	0.935	1135.894	736.435	0	200	200	5	1	-10921639	59.495	58	53	77	5771	4.489	2.000	0.034	0.881
ID520810	520810	4	0.905	1135.813	736.177	0	201	201	5	1	-10921639	59.392	59	53	77	5761	4.476	2.000	0.034	0.876
ID522032	522032	4	0.881	1135.697	736.496	0	202	202	5	1	-10921639	59.402	59	52	76	5762	4.391	2.000	0.034	0.885
ID522649	522649	4	0.807	1135.544	736.426	0	203	203	5	1	-10921639	59.412	59	51	73	5763	3.777	8.880	0.033	0.998
ID523628	523628	4	0.823	1135.650	736.498	0	204	204	5	1	-10921639	59.289	59	51	75	5751	4.131	2.000	0.033	0.908
ID523522	523522	4	0.849	1135.830	736.666	0	205	205	5	1	-10921639	59.495	59	53	76	5771	4.034	9.009	0.035	1.008
ID524500	524500	4	0.848	1135.707	736.771	0	206	206	5	1	-10921639	59.670	59	54	74	5788	4.004	19.000	0.035	1.015
ID525121	525121	4	0.836	1135.838	736.411	0	207	207	5	1	-10921639	59.299	59	53	77	5752	4.204	2.000	0.032	0.877
ID525726	525726	4	0.188	1136.798	727.158	0	208	208	5	1	-10921639	55.876	56	52	63	5420	2.468	19.000	-0.001	-0.065
ID526344	526344	4	0.257	1148.647	727.019	0	209	209	5	1	-10921639	56.361	56	50	61	5467	2.260	17.709	0.012	0.607
ID527361	527361	4	0.178	1136.424	727.382	0	210	210	5	1	-10921639	55.753	55	51	63	5408	2.558	17.968	-0.002	-0.072
ID531964	531964	4	0.247	1136.699	728.356	0	219	219	5	1	-10921639	56.619	56	52	64	5492	2.679	16.966	0.005	0.228
ID533106	533106	4	0.212	1136.509	727.463	0	220	220	5	1	-10921639	56.268	56	50	62	5458	2.572	16.956	7.245E-4	0.032
ID396830	396830	5	0.375	846.161	756.201	0	0	0	5	1	-10921639	57.577	58	53	62	5585	1.957	10.695	0.019	1.113
ID398078	398078	5	0.408	846.396	757.056	0	1	1	5	1	-10921639	57.299	57	52	62	5558	2.425	19.000	0.016	0.762
ID397456	397456	5	0.369	846.480	756.602	0	2	2	5	1	-10921639	57.268	57	50	62	5555	2.334	17.165	0.016	0.785
ID395597	395597	5	0.416	846.296	756.602	0	3	3	5	1	-10921639	57.505	58	52	62	5578	2.166	19.000	0.018	0.945
ID396214	396214	5	0.369	846.440	756.790	0	4	4	5	1	-10921639	57.134	57	51	63	5542	2.361	19.000	0.015	0.736
ID398690	398690	5	0.398	846.476	757.522	0	5	5	5	1	-10921639	57.041	57	52	65	5533	2.314	19.000	0.015	0.745
ID399949	399949	5	0.359	846.226	756.769	0	6	6	5	1	-10921639	56.948	57	52	63	5524	2.279	17.791	0.016	0.775
ID401800	401800	5	0.350	846.101	755.920	0	7	7	5	1	-10921639	57.062	57	51	62	5535	2.193	13.363	0.017	0.853
ID400566	400566	5	0.332	846.127	756.510	0	8	8	5	1	-10921639	56.629	57	51	63	5493	2.205	16.719	0.013	0.664
ID399327	399327	5	0.318	845.919	756.814	0	9	9	5	1	-10921639	56.794	57	51	62	5509	2.121	19.000	0.014	0.719
ID402429	402429	5	0.334	845.745	755.905	0	10	10	5	1	-10921639	57.196	57	52	62	5548	1.869	17.674	0.020	1.171
ID401177	401177	5	0.296	845.719	756.076	0	11	11	5	1	-10921639	56.825	57	52	62	5512	2.305	12.910	0.014	0.696
ID403063	403063	5	0.314	845.629	757.541	0	12	12	5	1	-10921639	56.309	56	51	61	5462	2.123	15.571	0.011	0.571
ID405566	405566	5	0.328	844.081	754.373	0	13	13	5	1	-10921639	57.330	57	53	62	5561	1.813	19.000	0.020	1.219
ID404310	404310	5	0.294	845.667	756.505	0	14	14	5	1	-10921639	56.371	57	51	62	5468	2.306	19.000	0.011	0.552
ID403689	403689	5	0.284	845.993	756.729	0	15	15	5	1	-10921639	56.423	56	51	60	5473	1.936	14.822	0.011	0.652
ID404942	404942	5	0.313	846.423	756.796	0	16	16	5	1	-10921639	56.289	56	52	62	5460	2.086	14.988	0.011	0.603
ID406798	406798	5	0.079	858.154	748.944	0	17	17	5	1	-10921639	54.186	54	50	59	5256	1.922	18.100	-0.002	-0.098
ID414346	414346	5	0.116	857.873	748.018	0	32	32	5	1	-10921639	54.144	54	50	58	5252	1.926	19.000	-0.002	-0.090
ID416878	416878	5	0.114	860.734	749.504	0	33	33	5	1	-10921639	55.062	55	49	62	5341	1.903	4.925	0.002	0.140
ID416252	416252	5	0.080	860.580	749.482	0	34	34	5	1	-10921639	54.804	55	49	60	5316	2.080	19.000	0.001	0.053
ID418792	418792	5	0.064	859.678	748.977	0	36	36	5	1	-10921639	54.701	55	50	60	5306	2.011	19.000	3.028E-4	0.016
ID418152	418152	5	0.110	858.021	748.496	0	37	37	5	1	-10921639	54.155	54	47	59	5253	1.997	14.773	8.418E-5	0.005
ID427660	427660	5	0.043	858.174	748.619	0	52	52	5	1	-10921639	54.093	54	49	59	5247	1.826	5.048	-0.004	-0.235
ID430164	430164	5	0.076	856.141	748.588	0	53	53	5	1	-10921639	54.144	54	49	59	5252	1.953	2.000	-0.002	-0.129
ID440213	440213	5	0.079	854.683	759.877	0	68	68	5	1	-10921639	53.845	54	49	59	5223	2.038	2.000	-0.005	-0.257
ID439583	439583	5	0.084	854.872	760.242	0	69	69	5	1	-10921639	53.588	54	49	59	5198	2.211	2.000	-0.006	-0.286
ID438329	438329	5	0.105	853.605	759.995	0	70	70	5	1	-10921639	53.979	54	49	59	5236	1.865	2.000	-0.003	-0.145
ID438977	438977	5	0.027	853.338	770.052	0	71	71	5	1	-10921639	52.732	53	49	57	5115	1.504	2.000	-3.832E-4	-0.027
ID440849	440849	5	0.034	853.058	769.592	0	72	72	5	1	-10921639	52.351	52	48	58	5078	1.958	2.000	-0.005	-0.259
ID441476	441476	5	0.049	854.612	760.299	0	73	73	5	1	-10921639	53.495	54	48	58	5189	1.943	4.718	-0.006	-0.345
ID442133	442133	5	0.051	852.218	769.734	0	74	74	5	1	-10921639	52.515	53	48	57	5094	1.646	5.863	-0.002	-0.142
ID442763	442763	5	0.049	852.577	769.449	0	75	75	5	1	-10921639	52.722	53	49	57	5114	1.553	4.921	-9.403E-4	-0.064
ID443390	443390	5	0.002	852.908	771.145	0	76	76	5	1	-10921639	52.309	52	48	58	5074	1.782	3.891	-0.003	-0.164
ID444021	444021	5	0.014	853.552	770.845	0	77	77	5	1	-10921639	52.309	52	48	57	5074	1.544	2.000	-0.005	-0.353
ID444633	444633	5	0.032	852.975	770.310	0	78	78	5	1	-10921639	52.526	52	48	57	5095	1.659	4.871	-0.003	-0.171
ID445860	445860	5	0.020	852.008	769.110	0	80	80	5	1	-10921639	52.495	52	49	57	5092	1.745	2.639	-0.005	-0.313
ID445249	445249	5	0.012	851.692	770.208	0	81	81	5	1	-10921639	52.464	52	47	58	5089	1.953	3.929	-0.003	-0.160
ID447729	447729	5	0.045	852.701	770.108	0	82	82	5	1	-10921639	52.464	52	49	56	5089	1.514	2.000	-0.002	-0.120
ID451429	451429	5	0.065	852.243	769.209	0	90	90	5	1	-10921639	52.804	53	49	57	5122	1.559	3.032	-5.825E-4	-0.039
ID452681	452681	5	0.031	851.819	769.269	0	91	91	5	1	-10921639	52.670	53	49	57	5109	1.553	19.000	-0.003	-0.215
ID453308	453308	5	0.048	852.308	769.408	0	92	92	5	1	-10921639	52.835	53	49	57	5125	1.505	19.000	-0.002	-0.110
ID455201	455201	5	0.019	852.773	770.427	0	93	93	5	1	-10921639	52.619	52	49	57	5104	1.680	6.754	-0.002	-0.105
ID453924	453924	5	0.107	855.117	759.935	0	94	94	5	1	-10921639	53.784	54	49	59	5217	2.022	2.960	-0.003	-0.175
ID455817	455817	5	0.086	855.096	760.067	0	95	95	5	1	-10921639	53.763	54	49	60	5215	2.164	2.000	-0.004	-0.215
ID454549	454549	5	0.009	854.887	760.226	0	96	96	5	1	-10921639	53.402	53	48	60	5180	2.120	3.287	-0.009	-0.474
ID463902	463902	5	0.019	856.263	748.327	0	109	109	5	1	-10921639	54.155	54	50	58	5253	1.740	4.855	-0.005	-0.297
ID464540	464540	5	0.115	842.281	747.094	0	110	110	5	1	-10921639	56.526	57	52	61	5483	2.011	17.773	-6.627E-4	-0.037
ID467698	467698	5	0.223	838.737	754.901	0	114	114	5	1	-10921639	56.680	57	52	63	5498	2.148	19.000	0.004	0.232
ID467065	467065	5	0.210	838.342	755.235	0	115	115	5	1	-10921639	56.402	56	51	62	5471	2.361	19.000	0.002	0.083
ID468332	468332	5	0.276	838.333	755.086	0	116	116	5	1	-10921639	56.918	57	51	62	5521	2.494	6.190	0.006	0.263
ID468964	468964	5	0.524	846.555	757.173	0	117	117	5	1	-10921639	57.691	58	51	65	5596	2.902	18.084	0.020	0.783
ID469585	469585	5	0.232	838.045	754.945	0	118	118	5	1	-10921639	56.608	57	51	62	5491	2.339	5.482	0.002	0.085
ID470214	470214	5	0.266	838.123	755.576	0	119	119	5	1	-10921639	56.629	57	52	62	5493	2.514	4.927	0.003	0.115
ID470845	470845	5	0.209	838.269	755.643	0	120	120	5	1	-10921639	56.546	57	51	62	5485	2.273	5.856	0.003	0.140
ID471442	471442	5	0.370	834.347	741.669	0	121	121	5	1	-10921639	57.155	57	51	64	5544	2.713	8.970	0.022	0.911
ID472067	472067	5	0.390	834.159	742.532	0	122	122	5	1	-10921639	56.794	57	51	65	5509	2.692	17.911	0.016	0.655
ID472953	472953	5	0.405	830.930	740.204	0	123	123	5	1	-10921639	56.206	56	50	68	5452	3.369	16.761	0.018	0.579
ID473084	473084	5	0.420	831.146	740.253	0	124	124	5	1	-10921639	56.278	56	50	67	5459	3.350	12.094	0.018	0.598
ID473981	473981	5	0.467	831.132	740.434	0	125	125	5	1	-10921639	56.412	56	50	68	5472	3.978	17.745	0.020	0.552
ID474617	474617	5	0.408	829.920	740.082	0	126	126	5	1	-10921639	55.639	55	50	67	5397	3.345	19.000	0.014	0.465
ID475252	475252	5	0.434	834.064	741.474	0	127	127	5	1	-10921639	57.763	58	51	68	5603	3.102	9.072	0.028	1.001
ID475881	475881	5	0.422	833.757	741.741	0	128	128	5	1	-10921639	57.206	57	49	65	5549	2.847	19.000	0.022	0.860
ID476519	476519	5	0.410	833.885	741.976	0	129	129	5	1	-10921639	57.165	57	51	63	5545	2.625	12.712	0.021	0.896
ID477144	477144	5	0.376	834.000	742.000	0	130	130	5	1	-10921639	57.155	57	52	65	5544	2.559	19.000	0.021	0.922
ID477782	477782	5	0.389	837.736	738.632	0	131	131	5	1	-10921639	57.577	58	52	64	5585	2.125	19.000	0.018	0.937
ID478412	478412	5	0.451	834.625	741.563	0	132	132	5	1	-10921639	57.619	57	52	63	5589	2.460	15.051	0.023	1.072
ID479037	479037	5	0.397	834.343	742.272	0	133	133	5	1	-10921639	56.938	57	52	65	5523	2.749	14.951	0.020	0.819
ID480904	480904	5	0.378	837.875	737.988	0	136	136	5	1	-10921639	57.598	57	52	63	5587	2.317	17.833	0.016	0.796
ID481531	481531	5	0.434	837.346	739.150	0	137	137	5	1	-10921639	57.845	58	51	62	5611	2.351	19.000	0.020	0.961
ID482780	482780	5	0.448	830.428	740.264	0	139	139	5	1	-10921639	55.866	55	49	69	5419	3.785	19.000	0.017	0.488
ID483394	483394	5	0.467	830.147	739.951	0	140	140	5	1	-10921639	55.814	55	50	67	5414	3.801	2.000	0.016	0.473
ID491502	491502	5	0.381	837.537	738.592	0	153	153	5	1	-10921639	57.485	57	52	64	5576	2.237	19.000	0.017	0.876
ID492932	492932	5	0.364	837.454	738.760	0	154	154	5	1	-10921639	57.485	58	52	62	5576	2.394	16.324	0.017	0.809
ID492138	492138	5	0.359	837.697	738.232	0	155	155	5	1	-10921639	57.134	57	51	62	5542	2.192	19.000	0.015	0.783
ID493206	493206	5	0.444	838.340	738.282	0	156	156	5	1	-10921639	57.701	58	51	64	5597	2.292	15.049	0.020	0.998
ID494027	494027	5	0.353	837.962	738.583	0	157	157	5	1	-10921639	57.577	58	51	62	5585	2.096	19.000	0.016	0.851
ID494916	494916	5	0.119	842.647	727.397	0	158	158	5	1	-10921639	55.784	56	51	62	5411	2.118	19.000	5.012E-4	0.026
ID494917	494917	5	0.129	841.986	726.275	0	159	159	5	1	-10921639	55.938	56	49	62	5426	2.179	15.965	-5.260E-5	-0.003
ID495861	495861	5	0.329	851.967	715.084	0	160	160	5	1	-10921639	56.948	57	52	63	5524	2.233	19.000	0.015	0.736
ID496486	496486	5	0.291	852.497	714.766	0	161	161	5	1	-10921639	56.835	57	52	62	5513	2.221	19.000	0.014	0.687
ID497404	497404	5	0.370	852.078	715.205	0	162	162	5	1	-10921639	57.155	57	53	62	5544	2.012	17.047	0.017	0.974
ID497366	497366	5	0.309	851.985	714.998	0	163	163	5	1	-10921639	56.866	57	53	62	5516	2.090	14.846	0.014	0.729
ID500289	500289	5	0.342	852.240	715.129	0	167	167	5	1	-10921639	56.835	57	51	63	5513	2.024	16.933	0.014	0.801
ID500909	500909	5	0.316	852.163	715.595	0	168	168	5	1	-10921639	56.691	56	51	62	5499	2.053	17.043	0.016	0.883
ID501538	501538	5	0.341	852.529	714.810	0	169	169	5	1	-10921639	56.887	57	50	63	5518	2.277	13.031	0.015	0.761
ID502774	502774	5	0.309	851.865	715.866	0	170	170	5	1	-10921639	56.691	57	52	64	5499	2.058	8.891	0.014	0.767
ID503389	503389	5	0.368	852.430	715.729	0	171	171	5	1	-10921639	57.041	57	52	62	5533	2.179	8.721	0.017	0.868
ID502155	502155	5	0.356	851.997	715.422	0	172	172	5	1	-10921639	57.155	57	52	63	5544	2.195	16.985	0.016	0.827
ID504029	504029	5	0.369	852.600	715.387	0	173	173	5	1	-10921639	57.062	57	52	64	5535	2.335	13.012	0.018	0.856
ID504651	504651	5	0.396	851.780	715.071	0	174	174	5	1	-10921639	57.113	57	52	64	5540	2.249	14.870	0.020	0.974
ID505912	505912	5	0.370	852.344	715.172	0	175	175	5	1	-10921639	57.175	57	50	63	5546	2.273	14.944	0.017	0.862
ID505289	505289	5	0.346	851.746	715.525	0	176	176	5	1	-10921639	56.969	57	53	63	5526	2.054	17.059	0.016	0.881
ID506536	506536	5	0.365	852.543	715.400	0	177	177	5	1	-10921639	56.866	57	51	62	5516	2.276	12.784	0.016	0.802
ID507166	507166	5	0.396	852.821	715.815	0	178	178	5	1	-10921639	57.072	57	52	66	5536	2.403	8.578	0.019	0.873
ID507793	507793	5	0.124	842.036	726.224	0	179	179	5	1	-10921639	56.515	56	53	63	5482	2.057	18.434	0.001	0.066
ID396829	396829	6	0.215	1147.585	753.478	0	0	0	5	1	-10921639	55.351	56	50	61	5369	2.175	8.819	0.008	0.401
ID398076	398076	6	0.199	1147.911	753.129	0	1	1	5	1	-10921639	55.144	55	50	60	5349	2.155	4.189	0.006	0.325
ID397452	397452	6	0.147	1147.632	753.306	0	2	2	5	1	-10921639	55.289	55	50	62	5363	1.984	19.000	0.007	0.409
ID395595	395595	6	0.204	1147.540	753.332	0	3	3	5	1	-10921639	55.093	55	51	60	5344	2.185	7.915	0.006	0.290
ID396210	396210	6	0.196	1148.061	753.839	0	4	4	5	1	-10921639	55.485	55	51	60	5382	1.815	6.182	0.008	0.481
ID398684	398684	6	0.172	1147.037	753.818	0	5	5	5	1	-10921639	55.392	56	51	60	5373	1.857	8.884	0.006	0.366
ID399943	399943	6	0.188	1147.662	753.152	0	6	6	5	1	-10921639	54.897	55	50	61	5325	2.033	5.219	0.006	0.309
ID401798	401798	6	0.211	1148.229	753.346	0	7	7	5	1	-10921639	55.464	55	51	61	5380	2.067	8.653	0.010	0.553
ID400565	400565	6	0.200	1147.676	753.694	0	8	8	5	1	-10921639	55.402	55	51	59	5374	1.908	18.282	0.008	0.461
ID399326	399326	6	0.159	1148.563	753.514	0	9	9	5	1	-10921639	54.938	55	50	59	5329	1.962	17.944	0.006	0.320
ID402428	402428	6	0.173	1147.737	753.650	0	10	10	5	1	-10921639	55.227	55	51	60	5357	2.044	8.771	0.007	0.357
ID401175	401175	6	0.216	1147.833	753.814	0	11	11	5	1	-10921639	55.412	55	51	59	5375	1.892	17.849	0.009	0.500
ID403058	403058	6	0.267	1148.363	753.462	0	12	12	5	1	-10921639	55.392	55	48	60	5373	2.084	7.742	0.010	0.521
ID405567	405567	6	0.152	1148.183	754.002	0	13	13	5	1	-10921639	55.320	55	51	59	5366	2.069	19.000	0.007	0.353
ID404307	404307	6	0.271	1148.272	754.358	0	14	14	5	1	-10921639	55.814	56	50	60	5414	2.157	8.056	0.011	0.566
ID403686	403686	6	0.353	1148.847	753.435	0	15	15	5	1	-10921639	55.918	56	50	61	5424	2.593	8.755	0.014	0.607
ID404939	404939	6	0.356	1149.232	754.098	0	16	16	5	1	-10921639	56.175	56	50	61	5449	2.268	18.094	0.015	0.715
ID406807	406807	6	0.348	1149.016	754.027	0	17	17	5	1	-10921639	56.402	56	51	62	5471	2.110	8.755	0.017	0.887
ID406191	406191	6	0.347	1149.439	753.850	0	18	18	5	1	-10921639	56.031	56	50	61	5435	2.298	8.263	0.013	0.609
ID407434	407434	6	0.410	1149.147	753.990	0	19	19	5	1	-10921639	56.392	57	51	61	5470	2.234	8.799	0.018	0.877
ID410557	410557	6	0.370	1149.456	754.292	0	20	20	5	1	-10921639	55.959	56	51	62	5428	2.462	7.234	0.013	0.597
ID408056	408056	6	0.351	1149.415	754.211	0	21	21	5	1	-10921639	55.959	56	50	61	5428	2.291	18.149	0.014	0.661
ID408688	408688	6	0.421	1149.467	754.211	0	22	22	5	1	-10921639	56.598	56	51	63	5490	2.357	8.771	0.017	0.816
ID409314	409314	6	0.394	1149.332	753.809	0	23	23	5	1	-10921639	56.351	56	52	62	5466	2.394	5.107	0.014	0.634
ID409928	409928	6	0.391	1148.924	754.030	0	24	24	5	1	-10921639	56.412	56	51	62	5472	2.548	5.175	0.014	0.616
ID411198	411198	6	0.398	1149.075	753.943	0	25	25	5	1	-10921639	56.412	56	51	62	5472	2.281	8.068	0.017	0.807
ID412458	412458	6	0.379	1148.892	753.910	0	26	26	5	1	-10921639	56.588	57	52	62	5489	2.159	5.142	0.015	0.782
ID411822	411822	6	0.397	1149.108	754.071	0	27	27	5	1	-10921639	56.371	57	50	63	5468	2.555	8.017	0.016	0.681
ID413739	413739	6	0.367	1149.482	754.229	0	28	28	5	1	-10921639	56.412	56	51	63	5472	2.491	5.211	0.015	0.666
ID413094	413094	6	0.345	1149.004	753.837	0	29	29	5	1	-10921639	56.206	56	51	61	5452	2.240	8.627	0.013	0.625
ID414989	414989	6	0.351	1148.931	753.827	0	30	30	5	1	-10921639	56.320	57	50	61	5463	2.365	19.000	0.014	0.664
ID415632	415632	6	0.331	1149.467	753.611	0	31	31	5	1	-10921639	55.969	56	50	63	5429	2.481	17.963	0.011	0.512
ID414357	414357	6	0.354	1149.787	754.282	0	32	32	5	1	-10921639	56.052	56	49	62	5437	2.575	2.850	0.010	0.446
ID416884	416884	6	0.391	1149.114	753.865	0	33	33	5	1	-10921639	56.309	56	51	63	5462	2.706	5.280	0.015	0.619
ID416262	416262	6	0.327	1149.499	754.018	0	34	34	5	1	-10921639	56.216	57	52	62	5453	2.176	8.054	0.013	0.684
ID417530	417530	6	0.314	1149.583	753.919	0	35	35	5	1	-10921639	56.021	56	49	61	5434	2.500	19.000	0.010	0.440
ID418801	418801	6	0.370	1149.105	754.027	0	36	36	5	1	-10921639	56.474	57	51	62	5478	2.479	5.516	0.014	0.626
ID418163	418163	6	0.330	1148.762	753.775	0	37	37	5	1	-10921639	56.082	56	48	63	5440	2.621	7.854	0.012	0.527
ID419426	419426	6	0.290	1149.198	753.904	0	38	38	5	1	-10921639	56.206	56	51	61	5452	1.989	16.546	0.011	0.621
ID420712	420712	6	0.361	1149.282	754.116	0	39	39	5	1	-10921639	56.557	57	52	63	5486	2.121	5.049	0.015	0.804
ID421347	421347	6	0.401	1149.399	754.567	0	40	40	5	1	-10921639	56.660	57	51	63	5496	2.419	19.000	0.014	0.651
ID420068	420068	6	0.313	1149.073	753.999	0	41	41	5	1	-10921639	56.711	56	53	61	5501	2.136	8.588	0.014	0.744
ID423245	423245	6	0.263	1148.868	753.938	0	42	42	5	1	-10921639	56.340	56	51	61	5465	2.193	16.037	0.010	0.511
ID423875	423875	6	0.379	1149.216	754.071	0	43	43	5	1	-10921639	56.660	57	50	62	5496	2.402	17.079	0.014	0.629
ID422611	422611	6	0.385	1148.726	753.772	0	44	44	5	1	-10921639	56.649	57	51	62	5495	2.310	8.505	0.015	0.721
ID421975	421975	6	0.329	1149.523	754.095	0	45	45	5	1	-10921639	56.052	56	51	63	5437	2.373	2.991	0.009	0.408
ID425792	425792	6	0.346	1148.220	753.481	0	46	46	5	1	-10921639	56.763	57	50	61	5506	2.254	9.163	0.017	0.822
ID424514	424514	6	0.361	1149.076	754.006	0	47	47	5	1	-10921639	56.515	57	51	62	5482	2.411	8.246	0.016	0.734
ID425163	425163	6	0.343	1148.626	753.688	0	48	48	5	1	-10921639	56.320	56	50	63	5463	2.456	8.802	0.012	0.539
ID426402	426402	6	0.381	1149.169	753.853	0	49	49	5	1	-10921639	56.443	56	51	63	5475	2.462	8.636	0.015	0.670
ID427024	427024	6	0.322	1149.327	753.991	0	50	50	5	1	-10921639	56.495	57	48	62	5480	2.223	17.747	0.012	0.597
ID428291	428291	6	0.373	1148.496	753.945	0	51	51	5	1	-10921639	56.557	57	52	62	5486	2.336	6.237	0.014	0.678
ID427668	427668	6	0.299	1148.902	753.615	0	52	52	5	1	-10921639	56.237	56	51	62	5455	2.344	19.000	0.010	0.486
ID430171	430171	6	0.370	1148.830	754.233	0	53	53	5	1	-10921639	56.464	57	50	63	5477	2.389	8.827	0.014	0.638
ID430794	430794	6	0.363	1149.117	753.831	0	54	54	5	1	-10921639	56.608	57	50	63	5491	2.494	5.965	0.014	0.648
ID429546	429546	6	0.311	1149.042	754.136	0	55	55	5	1	-10921639	56.330	56	49	62	5464	2.249	8.578	0.014	0.673
ID428913	428913	6	0.360	1149.028	753.805	0	56	56	5	1	-10921639	56.464	57	51	61	5477	2.092	8.509	0.015	0.773
ID431418	431418	6	0.345	1149.262	753.798	0	57	57	5	1	-10921639	56.557	57	52	62	5486	2.250	8.555	0.015	0.720
ID432052	432052	6	0.328	1149.134	754.137	0	58	58	5	1	-10921639	56.351	57	50	63	5466	2.450	14.937	0.014	0.634
ID432675	432675	6	0.372	1149.426	754.253	0	59	59	5	1	-10921639	56.536	57	51	60	5484	2.204	8.803	0.016	0.814
ID433936	433936	6	0.339	1148.514	754.104	0	60	60	5	1	-10921639	56.186	56	51	62	5450	2.157	5.114	0.013	0.660
ID433313	433313	6	0.327	1149.156	754.300	0	61	61	5	1	-10921639	56.155	56	51	62	5447	2.404	6.846	0.012	0.532
ID434564	434564	6	0.378	1149.362	753.899	0	62	62	5	1	-10921639	56.351	57	50	61	5466	2.264	18.059	0.015	0.745
ID435195	435195	6	0.458	1148.696	754.000	0	63	63	5	1	-10921639	56.907	57	50	63	5520	2.376	5.179	0.019	0.879
ID435806	435806	6	0.388	1148.984	753.677	0	64	64	5	1	-10921639	56.433	56	51	63	5474	2.393	19.000	0.016	0.736
ID436434	436434	6	0.454	1149.142	754.007	0	65	65	5	1	-10921639	56.722	57	51	63	5502	2.397	8.647	0.019	0.891
ID437068	437068	6	0.416	1149.027	753.856	0	66	66	5	1	-10921639	56.433	56	50	62	5474	2.389	5.445	0.017	0.770
ID437685	437685	6	0.415	1149.322	754.002	0	67	67	5	1	-10921639	56.381	56	49	63	5469	2.748	15.874	0.014	0.564
ID440201	440201	6	0.389	1148.968	753.949	0	68	68	5	1	-10921639	56.443	57	51	62	5475	2.441	5.116	0.016	0.733
ID439571	439571	6	0.383	1149.029	753.696	0	69	69	5	1	-10921639	56.113	56	51	63	5443	2.614	5.161	0.014	0.599
ID438317	438317	6	0.410	1149.168	754.202	0	70	70	5	1	-10921639	56.361	57	49	62	5467	2.455	5.128	0.015	0.684
ID438948	438948	6	0.389	1149.342	753.861	0	71	71	5	1	-10921639	56.155	56	49	62	5447	2.543	19.000	0.013	0.558
ID440824	440824	6	0.367	1149.586	754.246	0	72	72	5	1	-10921639	56.134	56	49	62	5445	2.699	5.001	0.011	0.451
ID441465	441465	6	0.368	1148.770	753.757	0	73	73	5	1	-10921639	56.227	56	51	61	5454	2.284	5.337	0.013	0.614
ID442107	442107	6	0.447	1149.169	754.181	0	74	74	5	1	-10921639	56.670	57	51	63	5497	2.653	8.093	0.018	0.772
ID442735	442735	6	0.411	1149.360	754.073	0	75	75	5	1	-10921639	56.443	56	50	62	5475	2.479	18.252	0.016	0.718
ID443361	443361	6	0.387	1148.760	753.942	0	76	76	5	1	-10921639	56.361	56	51	62	5467	2.429	5.204	0.016	0.718
ID443992	443992	6	0.415	1149.322	753.888	0	77	77	5	1	-10921639	56.546	57	51	63	5485	2.376	18.157	0.017	0.814
ID444606	444606	6	0.423	1149.139	754.346	0	78	78	5	1	-10921639	56.567	56	52	62	5487	2.268	8.863	0.017	0.847
ID446459	446459	6	0.422	1149.408	754.471	0	79	79	5	1	-10921639	56.557	56	52	62	5486	2.424	7.938	0.016	0.747
ID445834	445834	6	0.403	1149.303	754.115	0	80	80	5	1	-10921639	56.619	57	51	62	5492	2.460	16.211	0.017	0.764
ID445222	445222	6	0.359	1149.544	754.422	0	81	81	5	1	-10921639	56.557	57	49	62	5486	2.590	5.090	0.014	0.595
ID447703	447703	6	0.376	1149.777	754.611	0	82	82	5	1	-10921639	56.670	57	51	62	5497	2.290	5.033	0.014	0.672
ID447086	447086	6	0.399	1149.117	754.440	0	83	83	5	1	-10921639	56.567	57	47	62	5487	2.673	5.071	0.016	0.666
ID448316	448316	6	0.345	1149.203	753.731	0	84	84	5	1	-10921639	56.423	56	50	62	5473	2.541	6.973	0.014	0.613
ID449551	449551	6	0.377	1149.219	753.997	0	85	85	5	1	-10921639	56.289	56	50	63	5460	2.598	19.000	0.015	0.625
ID448938	448938	6	0.387	1149.020	754.094	0	86	86	5	1	-10921639	56.299	56	50	62	5461	2.505	5.830	0.013	0.589
ID450164	450164	6	0.424	1149.570	754.461	0	87	87	5	1	-10921639	56.660	57	49	61	5496	2.553	5.205	0.016	0.719
ID450787	450787	6	0.436	1148.873	754.614	0	88	88	5	1	-10921639	56.928	57	52	61	5522	2.195	19.000	0.019	0.989
ID452033	452033	6	0.392	1149.255	754.507	0	89	89	5	1	-10921639	56.598	57	51	63	5490	2.544	17.413	0.016	0.684
ID451406	451406	6	0.360	1149.331	754.356	0	90	90	5	1	-10921639	56.165	56	50	61	5448	2.366	5.132	0.013	0.596
ID452656	452656	6	0.424	1149.346	754.276	0	91	91	5	1	-10921639	56.608	56	50	62	5491	2.506	19.000	0.016	0.724
ID453284	453284	6	0.402	1149.914	754.633	0	92	92	5	1	-10921639	56.845	57	52	63	5514	2.408	8.069	0.016	0.752
ID455172	455172	6	0.447	1149.521	754.412	0	93	93	5	1	-10921639	56.722	57	51	61	5502	2.581	8.482	0.019	0.800
ID453916	453916	6	0.360	1149.607	754.295	0	94	94	5	1	-10921639	56.175	56	51	61	5449	2.314	5.048	0.012	0.593
ID455808	455808	6	0.371	1149.092	754.621	0	95	95	5	1	-10921639	56.670	57	52	62	5497	2.014	8.671	0.015	0.837
ID454539	454539	6	0.424	1148.893	753.985	0	96	96	5	1	-10921639	56.299	56	49	62	5461	2.450	5.198	0.016	0.719
ID457056	457056	6	0.374	1148.824	754.448	0	97	97	5	1	-10921639	56.536	56	50	62	5484	2.394	8.810	0.016	0.760
ID456430	456430	6	0.387	1149.495	754.420	0	98	98	5	1	-10921639	56.526	56	50	61	5483	2.354	5.451	0.015	0.694
ID457684	457684	6	0.353	1148.968	754.234	0	99	99	5	1	-10921639	56.299	56	51	61	5461	2.412	5.021	0.013	0.619
ID458322	458322	6	0.446	1149.349	754.396	0	100	100	5	1	-10921639	56.907	57	51	63	5520	2.496	8.688	0.020	0.882
ID458941	458941	6	0.390	1149.176	754.181	0	101	101	5	1	-10921639	56.454	56	51	63	5476	2.259	6.021	0.015	0.731
ID459564	459564	6	0.338	1149.310	754.136	0	102	102	5	1	-10921639	56.505	56	52	62	5481	2.223	19.000	0.013	0.639
ID461427	461427	6	0.455	1149.169	754.348	0	103	103	5	1	-10921639	56.907	57	52	63	5520	2.416	8.560	0.019	0.868
ID460172	460172	6	0.403	1149.062	754.296	0	104	104	5	1	-10921639	56.680	57	51	62	5498	2.671	7.952	0.016	0.660
ID460786	460786	6	0.442	1149.051	754.408	0	105	105	5	1	-10921639	56.876	57	48	62	5517	2.587	5.121	0.017	0.728
ID462047	462047	6	0.437	1149.523	754.501	0	106	106	5	1	-10921639	56.784	57	51	63	5508	2.484	5.547	0.016	0.725
ID462668	462668	6	0.352	1149.215	754.453	0	107	107	5	1	-10921639	56.649	57	51	62	5495	2.264	8.552	0.013	0.653
ID463284	463284	6	0.351	1149.734	754.117	0	108	108	5	1	-10921639	56.144	56	50	61	5446	2.437	5.261	0.011	0.483
ID463909	463909	6	0.357	1149.370	754.357	0	109	109	5	1	-10921639	56.412	56	52	62	5472	2.276	5.179	0.013	0.617
ID464547	464547	6	0.363	1148.968	754.122	0	110	110	5	1	-10921639	56.464	56	51	63	5477	2.500	5.280	0.012	0.529
ID465183	465183	6	0.327	1149.185	754.560	0	111	111	5	1	-10921639	56.351	57	52	61	5466	2.203	16.935	0.011	0.550
ID465806	465806	6	0.374	1149.837	754.818	0	112	112	5	1	-10921639	56.526	56	51	61	5483	2.363	4.937	0.013	0.630
ID466438	466438	6	0.388	1149.607	754.290	0	113	113	5	1	-10921639	56.175	56	51	64	5449	2.839	5.263	0.012	0.451
ID467697	467697	6	0.389	1149.413	754.377	0	114	114	5	1	-10921639	56.691	57	51	62	5499	2.434	8.042	0.015	0.682
ID467064	467064	6	0.353	1148.796	754.339	0	115	115	5	1	-10921639	56.392	56	51	63	5470	2.506	5.220	0.013	0.570
ID468331	468331	6	0.330	1149.122	753.870	0	116	116	5	1	-10921639	56.546	56	52	63	5485	2.126	19.000	0.013	0.690
ID468959	468959	6	0.403	1149.183	754.078	0	117	117	5	1	-10921639	56.639	57	51	63	5494	2.403	6.820	0.016	0.750
ID469587	469587	6	0.379	1149.604	754.497	0	118	118	5	1	-10921639	56.041	56	50	62	5436	2.835	4.976	0.011	0.425
ID470212	470212	6	0.386	1148.968	753.882	0	119	119	5	1	-10921639	56.340	56	52	63	5465	2.304	5.204	0.013	0.646
ID470842	470842	6	0.345	1149.172	754.490	0	120	120	5	1	-10921639	56.330	56	50	61	5464	2.225	18.038	0.014	0.713
ID471464	471464	6	0.335	1149.137	754.176	0	121	121	5	1	-10921639	56.289	56	51	63	5460	2.437	19.000	0.012	0.529
ID472090	472090	6	0.368	1149.101	754.279	0	122	122	5	1	-10921639	56.443	56	50	62	5475	2.341	8.919	0.015	0.711
ID472995	472995	6	0.341	1149.489	754.614	0	123	123	5	1	-10921639	56.412	56	52	62	5472	2.135	19.000	0.013	0.670
ID473137	473137	6	0.352	1149.163	754.393	0	124	124	5	1	-10921639	56.351	57	51	61	5466	2.492	15.886	0.013	0.599
ID474005	474005	6	0.394	1149.239	754.053	0	125	125	5	1	-10921639	56.186	56	51	63	5450	2.485	4.888	0.013	0.585
ID474641	474641	6	0.379	1148.663	753.999	0	126	126	5	1	-10921639	56.402	56	50	63	5471	2.486	5.632	0.014	0.623
ID475276	475276	6	0.404	1149.070	754.427	0	127	127	5	1	-10921639	56.443	57	50	61	5475	2.458	19.000	0.015	0.681
ID475903	475903	6	0.375	1149.062	754.423	0	128	128	5	1	-10921639	56.392	57	51	62	5470	2.452	6.879	0.014	0.633
ID476540	476540	6	0.350	1148.595	754.305	0	129	129	5	1	-10921639	56.186	56	50	62	5450	2.480	5.253	0.012	0.544
ID477167	477167	6	0.346	1148.852	754.267	0	130	130	5	1	-10921639	56.227	57	51	61	5454	2.387	8.733	0.014	0.630
ID477808	477808	6	0.364	1149.331	754.341	0	131	131	5	1	-10921639	56.309	57	51	61	5462	2.214	19.000	0.015	0.758
ID478435	478435	6	0.395	1149.735	754.408	0	132	132	5	1	-10921639	55.990	56	51	62	5431	2.675	5.124	0.012	0.512
ID479056	479056	6	0.326	1148.651	754.287	0	133	133	5	1	-10921639	56.041	56	49	62	5436	2.634	5.434	0.011	0.473
ID479672	479672	6	0.361	1148.409	753.854	0	134	134	5	1	-10921639	56.577	57	50	63	5488	2.150	19.000	0.015	0.782
ID480304	480304	6	0.346	1148.959	754.149	0	135	135	5	1	-10921639	56.103	56	51	61	5442	2.400	19.000	0.011	0.528
ID480935	480935	6	0.358	1149.016	753.887	0	136	136	5	1	-10921639	56.412	56	50	62	5472	2.230	19.000	0.016	0.777
ID481560	481560	6	0.428	1148.940	754.362	0	137	137	5	1	-10921639	56.485	57	50	62	5479	2.546	19.000	0.017	0.734
ID482194	482194	6	0.381	1148.795	754.371	0	138	138	5	1	-10921639	56.165	56	50	64	5448	2.648	18.069	0.015	0.610
ID482805	482805	6	0.371	1149.210	754.156	0	139	139	5	1	-10921639	56.258	56	51	62	5457	2.311	7.194	0.014	0.678
ID483419	483419	6	0.424	1148.818	754.104	0	140	140	5	1	-10921639	56.495	56	49	61	5480	2.429	6.121	0.016	0.748
ID484046	484046	6	0.440	1149.146	754.365	0	141	141	5	1	-10921639	56.505	57	50	61	5481	2.574	17.911	0.019	0.802
ID484668	484668	6	0.465	1149.007	754.369	0	142	142	5	1	-10921639	56.474	56	50	64	5478	2.701	5.057	0.017	0.695
ID485295	485295	6	0.458	1149.009	754.210	0	143	143	5	1	-10921639	56.464	56	50	63	5477	2.754	5.544	0.017	0.683
ID485924	485924	6	0.412	1149.056	754.444	0	144	144	5	1	-10921639	56.340	56	51	62	5465	2.557	5.124	0.016	0.693
ID486541	486541	6	0.416	1149.081	754.382	0	145	145	5	1	-10921639	56.423	56	48	62	5473	2.410	5.066	0.017	0.761
ID488415	488415	6	0.401	1149.294	754.436	0	146	146	5	1	-10921639	56.505	57	50	62	5481	2.505	5.183	0.017	0.759
ID487164	487164	6	0.293	1148.911	754.523	0	147	147	5	1	-10921639	56.268	56	51	62	5458	2.262	8.931	0.014	0.703
ID487796	487796	6	0.369	1149.064	754.067	0	148	148	5	1	-10921639	56.052	56	51	63	5437	2.464	5.401	0.012	0.562
ID489043	489043	6	0.428	1149.075	754.260	0	149	149	5	1	-10921639	56.433	57	51	62	5474	2.441	5.118	0.017	0.784
ID489661	489661	6	0.390	1148.593	754.303	0	150	150	5	1	-10921639	56.268	57	49	63	5458	2.568	7.632	0.017	0.715
ID490272	490272	6	0.368	1148.970	754.196	0	151	151	5	1	-10921639	56.155	57	49	62	5447	2.399	5.112	0.015	0.705
ID490901	490901	6	0.336	1148.373	754.369	0	152	152	5	1	-10921639	56.237	56	50	60	5455	2.331	8.897	0.014	0.657
ID491525	491525	6	0.420	1149.085	754.298	0	153	153	5	1	-10921639	56.351	56	50	63	5466	2.496	4.990	0.017	0.746
ID492979	492979	6	0.398	1148.632	753.878	0	154	154	5	1	-10921639	56.165	56	51	62	5448	2.418	19.000	0.016	0.713
ID492163	492163	6	0.390	1148.553	754.148	0	155	155	5	1	-10921639	56.361	57	50	63	5467	2.713	17.862	0.015	0.625
ID493269	493269	6	0.395	1149.283	754.104	0	156	156	5	1	-10921639	56.155	56	50	62	5447	2.744	8.668	0.013	0.531
ID494051	494051	6	0.435	1149.025	754.393	0	157	157	5	1	-10921639	56.526	56	49	63	5483	2.762	8.902	0.017	0.669
ID495017	495017	6	0.360	1148.710	754.406	0	158	158	5	1	-10921639	56.186	56	50	62	5450	2.514	5.150	0.013	0.586
ID495014	495014	6	0.378	1148.712	754.433	0	159	159	5	1	-10921639	56.278	56	51	61	5459	2.478	8.108	0.015	0.663
ID495928	495928	6	0.393	1149.073	754.645	0	160	160	5	1	-10921639	56.412	56	51	62	5472	2.482	7.912	0.014	0.646
ID496559	496559	6	0.401	1148.558	754.209	0	161	161	5	1	-10921639	56.289	56	49	62	5460	2.549	8.725	0.015	0.647
ID497557	497557	6	0.373	1149.045	754.442	0	162	162	5	1	-10921639	56.082	56	51	62	5440	2.613	5.079	0.012	0.490
ID497502	497502	6	0.324	1148.438	754.049	0	163	163	5	1	-10921639	56.247	56	52	62	5456	2.189	17.713	0.012	0.614
ID498465	498465	6	0.350	1149.045	754.329	0	164	164	5	1	-10921639	56.113	56	51	61	5443	2.313	16.992	0.013	0.617
ID499093	499093	6	0.384	1148.930	754.203	0	165	165	5	1	-10921639	56.443	57	52	63	5475	2.411	5.200	0.015	0.684
ID499727	499727	6	0.436	1149.057	754.423	0	166	166	5	1	-10921639	56.433	57	50	63	5474	2.776	5.890	0.015	0.612
ID500358	500358	6	0.394	1148.984	754.434	0	167	167	5	1	-10921639	56.485	57	51	62	5479	2.251	5.215	0.014	0.703
ID500974	500974	6	0.340	1149.130	754.363	0	168	168	5	1	-10921639	55.959	56	50	60	5428	2.462	19.000	0.011	0.489
ID501609	501609	6	0.329	1149.026	754.328	0	169	169	5	1	-10921639	56.041	56	50	61	5436	2.415	5.727	0.012	0.546
ID502837	502837	6	0.393	1148.337	754.192	0	170	170	5	1	-10921639	56.763	57	51	61	5506	2.313	7.961	0.016	0.796
ID503471	503471	6	0.385	1149.144	754.335	0	171	171	5	1	-10921639	56.495	57	51	63	5480	2.509	8.789	0.015	0.670
ID502225	502225	6	0.357	1148.835	754.455	0	172	172	5	1	-10921639	56.144	56	51	61	5446	2.458	8.085	0.013	0.590
ID504100	504100	6	0.365	1148.768	754.484	0	173	173	5	1	-10921639	56.144	56	49	62	5446	2.445	8.650	0.013	0.610
ID504711	504711	6	0.236	1142.731	746.609	0	174	174	5	1	-10921639	56.577	56	50	64	5488	2.641	17.949	0.007	0.296
ID505349	505349	6	0.245	1143.227	747.059	0	176	176	5	1	-10921639	56.670	57	50	63	5497	2.362	15.152	0.007	0.345
ID506602	506602	6	0.396	1148.544	754.042	0	177	177	5	1	-10921639	56.309	57	50	62	5462	2.671	5.225	0.015	0.613
ID507228	507228	6	0.406	1148.790	754.217	0	178	178	5	1	-10921639	56.381	56	51	64	5469	2.439	8.526	0.017	0.756
ID507846	507846	6	0.406	1148.553	754.009	0	179	179	5	1	-10921639	56.309	57	51	61	5462	2.360	7.902	0.016	0.743
ID508466	508466	6	0.371	1148.707	754.191	0	180	180	5	1	-10921639	56.227	56	50	61	5454	2.426	7.761	0.014	0.639
ID509085	509085	6	0.393	1148.723	754.284	0	181	181	5	1	-10921639	59.876	60	54	65	5808	2.674	19.000	0.014	0.605
ID509696	509696	6	0.412	1149.075	754.164	0	182	182	5	1	-10921639	56.124	56	50	62	5444	2.800	7.237	0.015	0.604
ID510310	510310	6	0.410	1148.745	754.355	0	183	183	5	1	-10921639	56.557	57	50	64	5486	2.650	19.000	0.016	0.675
ID510929	510929	6	0.392	1148.636	754.268	0	184	184	5	1	-10921639	56.309	56	50	62	5462	2.682	19.000	0.014	0.584
ID511553	511553	6	0.380	1148.608	754.320	0	185	185	5	1	-10921639	56.351	57	50	62	5466	2.650	5.404	0.015	0.612
ID512793	512793	6	0.448	1149.482	754.205	0	186	186	5	1	-10921639	56.598	57	52	62	5490	2.435	5.124	0.017	0.766
ID512176	512176	6	0.364	1148.896	754.123	0	187	187	5	1	-10921639	56.227	56	50	61	5454	2.391	18.074	0.015	0.694
ID513427	513427	6	0.387	1149.053	754.340	0	188	188	5	1	-10921639	56.299	57	50	63	5461	2.403	17.978	0.014	0.659
ID514042	514042	6	0.375	1148.613	754.009	0	189	189	5	1	-10921639	56.062	57	50	63	5438	2.711	8.764	0.013	0.542
ID514661	514661	6	0.379	1148.745	753.932	0	190	190	5	1	-10921639	56.289	56	49	62	5460	2.454	7.666	0.014	0.621
ID515279	515279	6	0.417	1149.100	754.466	0	191	191	5	1	-10921639	56.495	57	51	63	5480	2.599	19.000	0.016	0.669
ID515905	515905	6	0.388	1148.986	754.174	0	192	192	5	1	-10921639	56.134	56	49	62	5445	2.838	4.979	0.013	0.526
ID516531	516531	6	0.392	1149.144	754.365	0	193	193	5	1	-10921639	56.340	56	51	62	5465	2.226	17.991	0.016	0.810
ID517136	517136	6	0.236	1143.645	747.259	0	194	194	5	1	-10921639	56.392	56	49	62	5470	2.452	8.927	0.005	0.237
ID517758	517758	6	0.407	1148.913	754.094	0	195	195	5	1	-10921639	56.258	56	51	62	5457	2.713	5.899	0.015	0.607
ID518505	518505	6	0.448	1148.868	754.194	0	196	196	5	1	-10921639	56.392	56	49	63	5470	2.903	7.773	0.016	0.609
ID518912	518912	6	0.405	1148.992	754.466	0	197	197	5	1	-10921639	56.072	56	49	62	5439	2.859	8.099	0.014	0.536
ID519610	519610	6	0.462	1149.016	754.288	0	198	198	5	1	-10921639	56.443	57	50	64	5475	2.685	18.051	0.018	0.739
ID520225	520225	6	0.378	1148.512	754.178	0	199	199	5	1	-10921639	56.216	56	47	62	5453	2.859	8.633	0.014	0.531
ID521438	521438	6	0.384	1149.075	754.481	0	200	200	5	1	-10921639	56.330	56	50	62	5464	2.664	18.389	0.014	0.590
ID520838	520838	6	0.425	1148.920	754.094	0	201	201	5	1	-10921639	56.515	57	51	62	5482	2.458	18.065	0.016	0.706
ID522058	522058	6	0.431	1149.082	754.414	0	202	202	5	1	-10921639	56.866	57	51	64	5516	2.621	8.632	0.019	0.802
ID522680	522680	6	0.389	1148.752	754.212	0	203	203	5	1	-10921639	56.546	57	51	62	5485	2.590	7.837	0.016	0.672
ID523687	523687	6	0.405	1148.683	754.179	0	204	204	5	1	-10921639	56.320	56	49	62	5463	2.640	19.000	0.015	0.634
ID523575	523575	6	0.417	1149.238	754.329	0	205	205	5	1	-10921639	56.402	56	49	63	5471	2.585	19.000	0.016	0.668
ID524529	524529	6	0.432	1148.623	754.106	0	206	206	5	1	-10921639	56.588	57	50	64	5489	2.809	5.172	0.016	0.616
ID525156	525156	6	0.385	1147.969	754.077	0	207	207	5	1	-10921639	56.670	57	52	63	5497	2.379	5.247	0.016	0.746
ID525781	525781	6	0.367	1148.696	754.596	0	208	208	5	1	-10921639	56.608	57	51	63	5491	2.352	19.000	0.015	0.712
ID526392	526392	6	0.366	1148.739	754.245	0	209	209	5	1	-10921639	56.309	56	51	62	5462	2.360	5.001	0.013	0.623
ID527467	527467	6	0.376	1148.672	754.484	0	210	210	5	1	-10921639	56.464	57	51	63	5477	2.566	17.766	0.013	0.572
ID527213	527213	6	0.476	1148.890	754.244	0	211	211	5	1	-10921639	56.948	57	51	63	5524	2.763	19.000	0.018	0.736
ID528233	528233	6	0.359	1148.495	754.434	0	212	212	5	1	-10921639	56.711	56	51	61	5501	2.318	8.716	0.015	0.712
ID528847	528847	6	0.423	1148.293	754.161	0	213	213	5	1	-10921639	57.010	57	50	62	5530	2.659	5.096	0.017	0.701
ID529454	529454	6	0.371	1148.372	753.973	0	214	214	5	1	-10921639	56.753	57	52	62	5505	2.341	7.028	0.014	0.677
ID530062	530062	6	0.364	1148.817	754.640	0	215	215	5	1	-10921639	56.897	57	52	62	5519	2.293	5.038	0.014	0.673
ID530668	530668	6	0.374	1148.654	754.273	0	216	216	5	1	-10921639	56.887	57	50	63	5518	2.569	8.621	0.015	0.656
ID531295	531295	6	0.381	1149.017	754.261	0	217	217	5	1	-10921639	56.784	57	50	62	5508	2.493	19.000	0.014	0.608
ID532476	532476	6	0.359	1148.642	753.660	0	218	218	5	1	-10921639	56.536	57	50	63	5484	2.610	6.644	0.010	0.411
ID532051	532051	6	0.306	1148.888	754.344	0	219	219	5	1	-10921639	56.515	56	52	63	5482	2.420	17.938	0.010	0.478
ID533156	533156	6	0.391	1148.677	753.810	0	220	220	5	1	-10921639	56.845	57	51	63	5514	2.563	5.747	0.014	0.609
ID533774	533774	6	0.408	1148.242	754.344	0	221	221	5	1	-10921639	57.278	57	52	63	5556	2.331	19.000	0.018	0.854
ID534394	534394	6	0.376	1148.645	754.201	0	222	222	5	1	-10921639	56.866	57	51	62	5516	2.556	5.077	0.012	0.549
ID535015	535015	6	0.359	1148.951	754.444	0	223	223	5	1	-10921639	56.701	57	51	63	5500	2.571	7.019	0.012	0.528
ID535617	535617	6	0.367	1148.876	754.063	0	224	224	5	1	-10921639	56.794	57	51	62	5509	2.553	5.173	0.011	0.473
ID536231	536231	6	0.358	1148.485	753.759	0	225	225	5	1	-10921639	57.134	57	52	62	5542	2.321	6.921	0.015	0.720
ID537458	537458	6	0.355	1148.811	753.892	0	226	226	5	1	-10921639	56.629	57	51	63	5493	2.579	5.343	0.010	0.449
ID536844	536844	6	0.434	1149.001	754.007	0	227	227	5	1	-10921639	57.299	57	52	63	5558	2.662	8.766	0.018	0.754
ID538073	538073	6	0.431	1148.930	754.175	0	228	228	5	1	-10921639	57.216	57	51	63	5550	2.534	7.986	0.017	0.773
ID538679	538679	6	0.390	1148.670	754.187	0	229	229	5	1	-10921639	57.134	57	51	63	5542	2.560	5.162	0.015	0.647
ID539272	539272	6	0.383	1148.488	753.921	0	230	230	5	1	-10921639	57.175	57	51	64	5546	2.654	8.774	0.015	0.631
ID539879	539879	6	0.388	1148.646	754.075	0	231	231	5	1	-10921639	57.093	57	52	63	5538	2.372	8.761	0.015	0.716
ID540487	540487	6	0.296	1148.828	754.022	0	232	232	5	1	-10921639	56.722	57	51	62	5502	2.557	19.000	0.011	0.463
ID541095	541095	6	0.365	1148.666	754.032	0	233	233	5	1	-10921639	57.021	57	51	62	5531	2.441	8.853	0.014	0.644
ID541710	541710	6	0.442	1148.610	754.178	0	234	234	5	1	-10921639	57.186	57	51	63	5547	2.902	5.770	0.016	0.605
ID542322	542322	6	0.409	1148.427	753.829	0	235	235	5	1	-10921639	57.340	57	50	62	5562	2.470	19.000	0.018	0.807
ID542939	542939	6	0.379	1148.760	754.242	0	236	236	5	1	-10921639	57.021	57	52	62	5531	2.504	19.000	0.014	0.636
ID543553	543553	6	0.385	1148.551	754.203	0	237	237	5	1	-10921639	57.113	57	51	62	5540	2.358	7.831	0.015	0.729
ID544160	544160	6	0.367	1148.934	754.409	0	238	238	5	1	-10921639	56.753	57	51	63	5505	2.750	5.610	0.012	0.507
ID544760	544760	6	0.471	1148.861	754.244	0	239	239	5	1	-10921639	57.351	57	52	63	5563	2.681	5.117	0.017	0.729
ID545369	545369	6	0.131	1143.815	746.786	0	240	240	5	1	-10921639	56.412	57	51	62	5472	2.140	19.000	5.134E-4	0.027
ID545967	545967	6	0.212	1144.409	746.572	0	241	241	5	1	-10921639	56.825	57	51	62	5512	2.318	19.000	0.005	0.253
ID546581	546581	6	0.279	1145.104	747.437	0	242	242	5	1	-10921639	56.649	57	51	65	5495	2.912	4.890	0.002	0.072
ID547199	547199	6	0.380	1145.601	748.549	0	243	243	5	1	-10921639	57.464	58	50	65	5574	3.042	4.883	0.011	0.400
ID547806	547806	6	0.359	1145.732	748.943	0	244	244	5	1	-10921639	57.515	57	50	66	5579	3.173	19.000	0.011	0.407
ID548409	548409	6	0.435	1144.878	747.817	0	245	245	5	1	-10921639	57.608	58	51	67	5588	3.368	19.000	0.012	0.414
ID549018	549018	6	0.406	1144.877	747.943	0	246	246	5	1	-10921639	57.639	58	51	68	5591	3.273	19.000	0.010	0.349
ID549612	549612	6	0.425	1143.660	747.134	0	247	247	5	1	-10921639	58.062	58	52	66	5632	3.397	17.124	0.014	0.458
ID550226	550226	6	0.449	1143.950	747.195	0	248	248	5	1	-10921639	57.959	58	52	68	5622	3.335	17.894	0.011	0.385
ID550843	550843	6	0.437	1143.975	747.289	0	249	249	5	1	-10921639	58.000	58	52	66	5626	3.129	17.773	0.013	0.478
ID551453	551453	6	0.384	1143.890	747.471	0	250	250	5	1	-10921639	58.000	58	52	65	5626	3.139	16.937	0.012	0.443
ID552056	552056	6	0.403	1144.028	747.596	0	251	251	5	1	-10921639	58.320	58	49	64	5657	2.885	19.000	0.014	0.565
ID554488	554488	6	0.358	1143.846	746.496	0	255	255	5	1	-10921639	58.052	58	53	66	5631	2.924	17.759	0.012	0.452
ID555087	555087	6	0.250	1153.328	739.154	0	256	256	5	1	-10921639	56.412	56	50	63	5472	2.816	4.995	0.007	0.272
ID559337	559337	6	0.240	1153.431	740.027	0	263	263	5	1	-10921639	56.062	56	51	62	5438	2.549	18.178	0.003	0.128
ID559941	559941	6	0.235	1153.408	739.200	0	264	264	5	1	-10921639	56.320	56	51	63	5463	2.744	4.961	0.004	0.171
ID561788	561788	6	0.249	1153.589	739.554	0	265	265	5	1	-10921639	56.660	56	50	66	5496	2.783	15.790	0.009	0.368
ID396827	396827	7	0.211	827.812	753.244	0	0	0	5	1	-10921639	55.299	55	50	60	5364	2.047	5.010	0.005	0.281
ID398074	398074	7	0.202	827.986	753.429	0	1	1	5	1	-10921639	55.278	55	50	60	5362	2.120	5.242	0.005	0.281
ID397450	397450	7	0.207	827.374	752.923	0	2	2	5	1	-10921639	55.402	55	50	60	5374	2.060	19.000	0.006	0.324
ID395593	395593	7	0.257	827.706	753.235	0	3	3	5	1	-10921639	55.742	56	51	61	5407	2.142	3.987	0.008	0.420
ID396208	396208	7	0.192	828.082	753.517	0	4	4	5	1	-10921639	55.351	55	50	61	5369	2.199	5.629	0.005	0.248
ID398682	398682	7	0.228	828.060	754.176	0	5	5	5	1	-10921639	55.619	56	51	61	5395	2.191	8.852	0.007	0.352
ID399944	399944	7	0.107	828.482	753.630	0	6	6	5	1	-10921639	54.948	55	50	61	5330	2.108	17.901	0.001	0.053
ID406189	406189	7	0.073	827.656	753.731	0	18	18	5	1	-10921639	54.969	55	51	61	5332	1.811	16.845	7.714E-4	0.047
ID407446	407446	7	0.096	832.205	761.785	0	19	19	5	1	-10921639	55.010	55	51	60	5336	2.158	19.000	-0.002	-0.094
ID410560	410560	7	0.189	831.899	757.190	0	20	20	5	1	-10921639	55.495	55	51	61	5383	2.146	15.088	0.005	0.283
ID408057	408057	7	0.086	831.042	757.345	0	21	21	5	1	-10921639	55.196	55	50	60	5354	1.748	16.862	5.240E-4	0.033
ID408690	408690	7	0.094	831.746	757.130	0	22	22	5	1	-10921639	55.206	55	51	61	5355	2.020	15.513	-4.980E-4	-0.027
ID409321	409321	7	0.092	830.889	758.087	0	23	23	5	1	-10921639	55.113	55	50	59	5346	1.952	17.545	-7.309E-4	-0.041
ID409930	409930	7	0.144	832.391	757.218	0	24	24	5	1	-10921639	55.330	55	49	62	5367	2.149	15.736	0.002	0.100
ID411202	411202	7	0.153	830.166	757.223	0	25	25	5	1	-10921639	55.351	55	49	60	5369	2.052	19.000	0.004	0.214
ID412467	412467	7	0.160	830.372	758.223	0	26	26	5	1	-10921639	55.103	55	48	61	5345	2.099	6.056	0.002	0.120
ID411829	411829	7	0.110	830.971	758.705	0	27	27	5	1	-10921639	55.010	55	50	60	5336	1.840	19.000	-5.843E-4	-0.035
ID413747	413747	7	0.172	831.721	758.526	0	28	28	5	1	-10921639	55.515	55	52	60	5385	1.926	19.000	0.005	0.308
ID413101	413101	7	0.197	831.839	758.058	0	29	29	5	1	-10921639	55.186	55	51	62	5353	2.133	19.000	0.002	0.101
ID414995	414995	7	0.134	831.579	758.768	0	30	30	5	1	-10921639	55.113	55	51	61	5346	1.876	19.000	9.959E-4	0.058
ID415641	415641	7	0.114	832.252	758.864	0	31	31	5	1	-10921639	55.134	55	50	60	5348	1.924	19.000	3.105E-5	0.002
ID414363	414363	7	0.165	831.847	758.288	0	32	32	5	1	-10921639	55.113	55	52	62	5346	1.936	14.818	1.326E-5	7.551E-4
ID416893	416893	7	0.148	830.571	759.303	0	33	33	5	1	-10921639	55.000	55	51	62	5335	2.170	3.753	-0.001	-0.064
ID416269	416269	7	0.161	830.876	758.171	0	34	34	5	1	-10921639	55.113	55	51	60	5346	1.876	2.790	0.002	0.144
ID417540	417540	7	0.131	831.997	758.649	0	35	35	5	1	-10921639	55.134	55	52	59	5348	1.718	19.000	8.439E-4	0.054
ID418809	418809	7	0.190	830.932	759.355	0	36	36	5	1	-10921639	55.186	55	50	62	5353	2.373	19.000	0.001	0.069
ID418173	418173	7	0.162	831.123	759.041	0	37	37	5	1	-10921639	54.969	55	51	60	5332	2.064	18.092	-1.455E-4	-0.008
ID419436	419436	7	0.164	831.527	758.694	0	38	38	5	1	-10921639	55.134	55	50	60	5348	1.934	2.000	8.778E-4	0.050
ID420722	420722	7	0.176	831.062	758.939	0	39	39	5	1	-10921639	55.165	55	51	60	5351	2.009	4.717	0.001	0.067
ID421358	421358	7	0.171	830.465	758.849	0	40	40	5	1	-10921639	55.196	55	50	61	5354	2.014	2.000	0.003	0.155
ID420079	420079	7	0.158	829.590	758.771	0	41	41	5	1	-10921639	54.887	55	50	60	5324	2.160	2.609	1.907E-4	0.010
ID423255	423255	7	0.105	831.241	759.261	0	42	42	5	1	-10921639	54.887	55	50	61	5324	2.245	15.808	-0.001	-0.059
ID427035	427035	7	0.113	831.640	758.611	0	50	50	5	1	-10921639	54.928	55	49	60	5328	2.068	2.000	-0.002	-0.094
ID428301	428301	7	0.153	830.224	759.016	0	51	51	5	1	-10921639	55.186	55	51	61	5353	2.191	5.138	0.002	0.105
ID427678	427678	7	0.122	831.121	759.186	0	52	52	5	1	-10921639	54.887	55	50	61	5324	2.198	16.105	-0.001	-0.070
ID430183	430183	7	0.096	832.298	759.596	0	53	53	5	1	-10921639	54.856	55	50	61	5321	2.111	19.000	-0.003	-0.136
ID433946	433946	7	0.132	832.072	758.954	0	60	60	5	1	-10921639	54.938	55	50	61	5329	2.140	19.000	-1.215E-4	-0.006
ID433323	433323	7	0.111	831.348	758.596	0	61	61	5	1	-10921639	54.794	55	49	60	5315	2.254	16.584	-0.003	-0.125
ID434575	434575	7	0.153	832.459	759.757	0	62	62	5	1	-10921639	55.113	56	50	60	5346	1.994	6.914	0.002	0.085
ID435208	435208	7	0.156	834.147	761.347	0	63	63	5	1	-10921639	55.423	55	51	60	5376	2.322	4.726	0.002	0.097
ID435817	435817	7	0.163	832.551	760.042	0	64	64	5	1	-10921639	55.175	55	51	60	5352	2.136	6.954	0.002	0.117
ID436444	436444	7	0.100	832.517	759.706	0	65	65	5	1	-10921639	54.887	55	50	60	5324	2.169	2.000	-0.003	-0.138
ID437078	437078	7	0.165	833.330	759.444	0	66	66	5	1	-10921639	55.062	55	51	62	5341	2.226	15.792	4.603E-4	0.023
ID437697	437697	7	0.136	833.051	759.024	0	67	67	5	1	-10921639	55.031	55	51	63	5338	2.099	18.081	-4.308E-4	-0.023
ID440212	440212	7	0.158	833.593	759.460	0	68	68	5	1	-10921639	55.608	56	52	60	5394	2.059	3.065	0.004	0.223
ID439581	439581	7	0.100	833.138	758.748	0	69	69	5	1	-10921639	55.134	55	51	61	5348	1.988	19.000	-7.129E-4	-0.040
ID438328	438328	7	0.189	833.663	759.033	0	70	70	5	1	-10921639	55.474	55	51	62	5381	2.287	16.848	0.003	0.134
ID438960	438960	7	0.152	833.721	759.912	0	71	71	5	1	-10921639	55.505	55	49	62	5384	2.001	4.943	0.004	0.219
ID440836	440836	7	0.112	834.205	760.671	0	72	72	5	1	-10921639	55.113	55	50	60	5346	2.309	16.087	-0.002	-0.085
ID441475	441475	7	0.203	834.544	760.438	0	73	73	5	1	-10921639	55.701	56	50	62	5403	2.142	17.826	0.004	0.230
ID442117	442117	7	0.110	833.705	760.038	0	74	74	5	1	-10921639	55.247	56	51	60	5359	2.141	4.935	-9.342E-4	-0.048
ID442746	442746	7	0.106	833.383	759.625	0	75	75	5	1	-10921639	55.196	55	51	60	5354	1.982	16.928	-1.707E-5	-9.508E-4
ID443370	443370	7	0.145	833.597	758.994	0	76	76	5	1	-10921639	55.361	55	51	60	5370	2.328	19.000	0.002	0.073
ID444002	444002	7	0.146	833.527	759.452	0	77	77	5	1	-10921639	55.515	55	50	61	5385	2.251	19.000	0.002	0.110
ID444612	444612	7	0.096	834.555	758.723	0	78	78	5	1	-10921639	55.784	56	51	62	5411	2.118	19.000	0.003	0.160
ID446470	446470	7	0.091	833.334	758.713	0	79	79	5	1	-10921639	54.897	55	50	60	5325	2.044	2.000	-0.003	-0.165
ID445845	445845	7	0.118	834.295	759.803	0	80	80	5	1	-10921639	55.289	55	51	62	5363	2.081	19.000	0.001	0.071
ID445232	445232	7	0.146	834.041	760.294	0	81	81	5	1	-10921639	55.258	55	49	60	5360	2.214	19.000	8.811E-4	0.044
ID447711	447711	7	0.176	833.837	759.717	0	82	82	5	1	-10921639	55.608	55	51	63	5394	2.276	17.726	0.003	0.133
ID447097	447097	7	0.167	834.259	759.082	0	83	83	5	1	-10921639	55.371	55	49	63	5371	2.191	12.932	0.001	0.064
ID448326	448326	7	0.125	834.528	759.008	0	84	84	5	1	-10921639	55.526	56	50	60	5386	2.194	19.000	8.039E-4	0.041
ID449561	449561	7	0.161	834.773	759.881	0	85	85	5	1	-10921639	55.763	55	51	63	5409	2.125	12.003	0.005	0.241
ID448947	448947	7	0.153	834.196	759.591	0	86	86	5	1	-10921639	55.474	55	49	60	5381	1.980	4.956	0.002	0.098
ID452665	452665	7	0.130	834.720	758.888	0	91	91	5	1	-10921639	55.990	56	51	63	5431	2.099	11.080	0.003	0.175
ID453290	453290	7	0.177	835.230	757.501	0	92	92	5	1	-10921639	55.835	56	51	61	5416	1.988	2.000	0.003	0.140
ID455179	455179	7	0.126	834.768	757.901	0	93	93	5	1	-10921639	55.536	56	52	60	5387	1.985	5.010	8.295E-4	0.046
ID455810	455810	7	0.130	834.491	757.221	0	95	95	5	1	-10921639	55.577	56	51	61	5391	2.453	16.857	-0.004	-0.174
ID454542	454542	7	0.126	836.135	756.718	0	96	96	5	1	-10921639	55.804	56	51	60	5413	2.085	5.554	-0.002	-0.119
ID457063	457063	7	0.175	835.405	758.262	0	97	97	5	1	-10921639	56.093	56	50	62	5441	2.403	17.782	0.001	0.070
ID456432	456432	7	0.198	837.443	755.964	0	98	98	5	1	-10921639	56.474	56	51	64	5478	2.471	19.000	0.002	0.094
ID457688	457688	7	0.137	835.215	756.977	0	99	99	5	1	-10921639	55.639	56	50	61	5397	2.292	2.000	-0.003	-0.149
ID458327	458327	7	0.110	835.778	757.623	0	100	100	5	1	-10921639	55.845	56	51	61	5417	2.073	2.000	-0.002	-0.089
ID458945	458945	7	0.187	836.210	756.862	0	101	101	5	1	-10921639	56.206	56	51	62	5452	2.286	2.000	0.001	0.062
ID459570	459570	7	0.168	835.901	758.089	0	102	102	5	1	-10921639	56.206	56	52	61	5452	2.136	2.000	0.003	0.137
ID461431	461431	7	0.150	836.309	756.832	0	103	103	5	1	-10921639	56.010	56	50	61	5433	2.158	2.000	0.001	0.067
ID460180	460180	7	0.194	836.178	757.611	0	104	104	5	1	-10921639	56.155	56	51	62	5447	2.195	5.125	0.004	0.183
ID460790	460790	7	0.194	836.136	757.225	0	105	105	5	1	-10921639	56.258	56	52	64	5457	2.171	4.883	0.002	0.126
ID462051	462051	7	0.199	836.344	756.896	0	106	106	5	1	-10921639	56.268	56	51	61	5458	2.248	2.000	9.238E-4	0.046
ID462669	462669	7	0.236	837.281	755.901	0	107	107	5	1	-10921639	56.505	56	51	64	5481	2.385	19.000	0.003	0.130
ID463910	463910	7	0.302	838.224	755.328	0	109	109	5	1	-10921639	56.773	56	51	63	5507	2.560	5.073	0.006	0.274
ID464548	464548	7	0.269	838.060	755.749	0	110	110	5	1	-10921639	56.784	57	52	62	5508	2.509	4.965	0.005	0.230
ID465184	465184	7	0.221	836.910	756.102	0	111	111	5	1	-10921639	56.454	56	52	61	5476	1.974	5.823	0.005	0.268
ID465807	465807	7	0.222	837.176	756.100	0	112	112	5	1	-10921639	56.299	56	52	62	5461	2.355	2.000	0.003	0.136
ID473025	473025	7	0.132	835.341	763.814	0	123	123	5	1	-10921639	55.979	56	51	61	5430	1.738	19.000	0.004	0.269
ID473187	473187	7	0.183	837.000	766.000	0	124	124	5	1	-10921639	56.485	57	52	60	5479	2.006	14.028	0.006	0.338
ID475927	475927	7	0.216	840.994	767.738	0	128	128	5	1	-10921639	56.155	56	52	61	5447	1.850	17.834	0.009	0.557
ID476566	476566	7	0.206	839.080	767.582	0	129	129	5	1	-10921639	56.505	56	52	61	5481	1.602	18.133	0.010	0.667
ID477190	477190	7	0.278	838.692	766.070	0	130	130	5	1	-10921639	56.526	57	50	62	5483	2.132	17.915	0.009	0.455
ID477819	477819	7	0.231	835.314	763.754	0	131	131	5	1	-10921639	56.340	56	52	63	5465	1.978	14.883	0.009	0.536
ID478455	478455	7	0.208	840.623	766.659	0	132	132	5	1	-10921639	56.237	56	51	61	5455	2.086	7.985	0.008	0.448
ID479070	479070	7	0.201	835.784	764.299	0	133	133	5	1	-10921639	56.299	56	52	60	5461	2.062	16.775	0.006	0.340
ID479697	479697	7	0.176	840.361	766.798	0	134	134	5	1	-10921639	56.381	57	53	61	5469	1.811	7.926	0.008	0.478
ID480322	480322	7	0.216	839.059	766.352	0	135	135	5	1	-10921639	56.433	56	51	62	5474	2.061	19.000	0.006	0.353
ID480954	480954	7	0.184	839.962	766.827	0	136	136	5	1	-10921639	56.227	56	51	61	5454	1.817	9.558	0.007	0.445
ID481586	481586	7	0.182	840.626	768.774	0	137	137	5	1	-10921639	55.938	56	51	61	5426	2.035	19.000	0.009	0.474
ID482220	482220	7	0.161	840.802	767.948	0	138	138	5	1	-10921639	55.845	56	50	60	5417	2.176	8.923	0.006	0.282
ID482827	482827	7	0.204	840.817	767.654	0	139	139	5	1	-10921639	56.268	56	51	60	5458	1.834	9.071	0.009	0.545
ID483444	483444	7	0.140	842.073	766.893	0	140	140	5	1	-10921639	55.876	56	51	61	5420	2.063	19.000	0.005	0.255
ID484066	484066	7	0.189	840.810	766.815	0	141	141	5	1	-10921639	56.258	56	53	61	5457	1.679	17.789	0.007	0.482
ID484688	484688	7	0.209	839.384	766.752	0	142	142	5	1	-10921639	56.505	56	52	62	5481	1.926	19.000	0.007	0.433
ID485313	485313	7	0.223	840.216	767.380	0	143	143	5	1	-10921639	56.320	56	52	61	5463	1.929	19.000	0.009	0.504
ID485946	485946	7	0.169	839.794	768.074	0	144	144	5	1	-10921639	56.268	56	53	61	5458	1.783	17.976	0.008	0.521
ID486559	486559	7	0.196	840.638	767.119	0	145	145	5	1	-10921639	56.196	56	52	60	5451	1.869	18.183	0.007	0.400
ID488452	488452	7	0.292	837.838	774.935	0	146	146	5	1	-10921639	56.381	56	50	62	5469	2.153	16.593	0.008	0.439
ID487199	487199	7	0.220	837.841	775.494	0	147	147	5	1	-10921639	56.082	56	51	62	5440	2.065	19.000	0.007	0.392
ID487818	487818	7	0.204	841.710	767.907	0	148	148	5	1	-10921639	55.835	56	51	61	5416	1.897	5.081	0.007	0.405
ID489062	489062	7	0.213	840.659	768.407	0	149	149	5	1	-10921639	56.258	56	52	61	5457	1.867	18.106	0.010	0.576
ID489679	489679	7	0.172	840.518	767.320	0	150	150	5	1	-10921639	55.876	56	52	62	5420	1.878	19.000	0.004	0.246
ID490293	490293	7	0.193	841.603	766.998	0	151	151	5	1	-10921639	56.093	56	50	59	5441	1.888	17.259	0.008	0.474
ID490920	490920	7	0.180	838.485	766.056	0	152	152	5	1	-10921639	56.381	56	51	61	5469	1.823	19.000	0.006	0.385
ID491544	491544	7	0.167	841.275	767.133	0	153	153	5	1	-10921639	56.072	56	51	60	5439	1.954	19.000	0.005	0.264
ID493013	493013	7	0.167	840.787	766.983	0	154	154	5	1	-10921639	56.134	56	51	63	5445	2.014	19.000	0.005	0.296
ID492180	492180	7	0.195	840.984	767.400	0	155	155	5	1	-10921639	56.175	56	52	61	5449	2.005	19.000	0.006	0.340
ID493311	493311	7	0.222	839.867	767.889	0	156	156	5	1	-10921639	56.340	56	51	60	5465	1.819	17.107	0.009	0.577
ID494074	494074	7	0.237	839.700	768.504	0	157	157	5	1	-10921639	56.454	56	52	61	5476	2.021	8.779	0.011	0.627
ID495048	495048	7	0.217	840.387	767.365	0	158	158	5	1	-10921639	56.495	57	52	61	5480	1.745	17.991	0.009	0.557
ID495050	495050	7	0.233	839.159	767.399	0	159	159	5	1	-10921639	56.536	56	53	61	5484	1.702	8.663	0.009	0.617
ID495946	495946	7	0.207	840.337	767.485	0	160	160	5	1	-10921639	56.361	56	51	60	5467	1.769	8.114	0.009	0.552
ID496584	496584	7	0.196	841.601	768.382	0	161	161	5	1	-10921639	56.072	56	51	61	5439	1.996	18.009	0.008	0.455
ID497586	497586	7	0.232	838.013	765.193	0	162	162	5	1	-10921639	56.340	56	52	61	5465	2.020	16.983	0.006	0.349
ID497553	497553	7	0.212	840.412	768.110	0	163	163	5	1	-10921639	56.433	56	52	61	5474	1.767	19.000	0.010	0.631
ID498484	498484	7	0.244	840.504	767.391	0	164	164	5	1	-10921639	56.165	56	51	60	5448	1.972	8.645	0.008	0.441
ID499112	499112	7	0.169	840.696	767.232	0	165	165	5	1	-10921639	56.072	56	52	64	5439	2.027	19.000	0.006	0.323
ID499731	499731	7	0.458	846.408	756.814	0	166	166	5	1	-10921639	58.082	58	53	65	5634	2.593	19.000	0.016	0.710
ID500361	500361	7	0.571	846.410	756.656	0	167	167	5	1	-10921639	58.423	58	51	67	5667	2.986	16.991	0.021	0.796
ID500978	500978	7	0.513	846.385	756.888	0	168	168	5	1	-10921639	58.196	58	51	65	5645	2.722	19.000	0.020	0.820
ID501614	501614	7	0.515	846.001	757.008	0	169	169	5	1	-10921639	58.113	58	52	65	5637	2.835	4.670	0.017	0.699
ID502841	502841	7	0.563	846.807	756.717	0	170	170	5	1	-10921639	58.268	59	51	64	5652	2.928	8.815	0.022	0.855
ID503479	503479	7	0.018	854.920	760.311	0	171	171	5	1	-10921639	53.825	54	49	59	5221	2.051	2.000	-0.010	-0.520
ID502233	502233	7	0.065	855.323	760.145	0	172	172	5	1	-10921639	53.794	54	49	57	5218	1.936	3.013	-0.007	-0.386
ID504108	504108	7	0.066	854.557	760.237	0	173	173	5	1	-10921639	54.052	54	50	60	5243	1.944	2.000	-0.006	-0.350
ID504734	504734	7	0.045	855.121	760.717	0	174	174	5	1	-10921639	53.691	54	49	59	5208	2.002	2.536	-0.007	-0.389
ID396838	396838	8	0.088	855.946	760.460	0	0	0	5	1	-10921639	53.887	54	48	59	5227	2.041	2.717	-0.002	-0.085
ID398086	398086	8	0.057	854.801	760.257	0	1	1	5	1	-10921639	53.907	54	49	59	5229	2.026	2.000	-0.004	-0.208
ID397464	397464	8	0.077	856.408	760.996	0	2	2	5	1	-10921639	53.701	53	49	59	5209	2.011	2.000	-0.004	-0.208
ID396221	396221	8	0.020	856.863	760.368	0	4	4	5	1	-10921639	53.423	54	48	57	5182	2.212	6.519	-0.007	-0.318
ID398671	398671	8	0.070	859.539	748.478	0	5	5	5	1	-10921639	54.784	55	51	59	5314	1.739	4.827	-6.881E-5	-0.004
ID399936	399936	8	0.074	858.239	748.821	0	6	6	5	1	-10921639	54.464	54	49	61	5283	1.797	17.901	-5.023E-4	-0.030
ID401809	401809	8	0.063	854.838	760.263	0	7	7	5	1	-10921639	53.680	54	50	58	5207	1.929	2.000	-0.005	-0.284
ID400575	400575	8	0.058	856.309	760.204	0	8	8	5	1	-10921639	53.763	53	50	59	5215	1.801	6.353	-0.003	-0.192
ID401187	401187	8	0.031	854.653	760.542	0	11	11	5	1	-10921639	53.052	53	50	57	5146	1.816	19.000	-0.007	-0.415
ID403069	403069	8	0.034	855.662	760.219	0	12	12	5	1	-10921639	53.299	53	50	57	5170	1.751	3.068	-0.005	-0.336
ID405577	405577	8	0.124	854.921	760.339	0	13	13	5	1	-10921639	53.381	54	47	58	5178	2.119	4.856	-0.003	-0.163
ID404317	404317	8	0.081	854.085	760.071	0	14	14	5	1	-10921639	53.495	53	48	58	5189	2.097	3.147	-0.004	-0.227
ID403697	403697	8	0.037	854.929	760.041	0	15	15	5	1	-10921639	53.124	53	48	59	5153	1.804	2.600	-0.007	-0.440
ID404947	404947	8	0.144	855.356	760.118	0	16	16	5	1	-10921639	53.660	54	49	59	5205	2.131	19.000	-0.002	-0.111
ID406817	406817	8	0.064	855.004	759.945	0	17	17	5	1	-10921639	53.505	54	49	58	5190	1.815	19.000	-0.005	-0.293
ID406198	406198	8	0.079	854.188	759.518	0	18	18	5	1	-10921639	53.639	54	49	59	5203	2.057	17.989	-0.004	-0.188
ID407443	407443	8	0.056	854.617	759.882	0	19	19	5	1	-10921639	53.423	53	50	58	5182	1.864	2.928	-0.005	-0.278
ID410568	410568	8	0.072	854.642	760.694	0	20	20	5	1	-10921639	53.144	53	48	58	5155	1.931	2.000	-0.005	-0.265
ID408064	408064	8	0.053	855.238	760.099	0	21	21	5	1	-10921639	53.258	53	48	58	5166	1.927	4.982	-0.006	-0.348
ID408698	408698	8	0.084	854.566	759.958	0	22	22	5	1	-10921639	53.371	53	49	60	5177	2.123	2.537	-0.005	-0.275
ID409325	409325	8	0.101	855.764	760.068	0	23	23	5	1	-10921639	53.495	54	49	59	5189	2.067	4.931	-0.002	-0.116
ID409938	409938	8	0.056	855.326	760.455	0	24	24	5	1	-10921639	53.268	53	49	58	5167	1.868	2.000	-0.005	-0.286
ID411208	411208	8	0.072	854.056	759.994	0	25	25	5	1	-10921639	53.485	53	49	58	5188	1.798	19.000	-0.003	-0.206
ID412469	412469	8	0.063	854.322	759.706	0	26	26	5	1	-10921639	53.371	53	48	60	5177	2.048	2.529	-0.005	-0.251
ID411831	411831	8	0.115	854.263	759.944	0	27	27	5	1	-10921639	53.897	54	49	60	5228	2.129	3.656	-8.518E-4	-0.043
ID413749	413749	8	0.056	854.735	759.651	0	28	28	5	1	-10921639	53.227	53	47	59	5163	1.918	2.888	-0.007	-0.364
ID413103	413103	8	0.036	854.729	759.964	0	29	29	5	1	-10921639	53.371	53	49	58	5177	1.845	2.000	-0.005	-0.315
ID414997	414997	8	0.075	854.761	760.228	0	30	30	5	1	-10921639	53.608	53	50	59	5200	1.687	3.959	-0.003	-0.206
ID415642	415642	8	0.071	854.575	759.984	0	31	31	5	1	-10921639	53.309	53	49	60	5171	1.928	2.809	-0.006	-0.339
ID414365	414365	8	0.094	854.366	759.752	0	32	32	5	1	-10921639	53.340	53	48	58	5174	2.010	19.000	-0.004	-0.196
ID416894	416894	8	0.068	855.102	760.360	0	33	33	5	1	-10921639	53.247	53	48	59	5165	2.000	2.521	-0.006	-0.326
ID416271	416271	8	0.114	854.130	760.455	0	34	34	5	1	-10921639	53.505	53	49	59	5190	2.227	4.733	-0.003	-0.123
ID417541	417541	8	0.048	854.184	760.247	0	35	35	5	1	-10921639	53.515	53	49	58	5191	2.006	4.125	-0.005	-0.243
ID418811	418811	8	0.072	854.051	760.726	0	36	36	5	1	-10921639	53.577	53	50	57	5197	1.688	6.952	-0.001	-0.069
ID418174	418174	8	0.010	854.557	760.341	0	37	37	5	1	-10921639	53.113	53	50	59	5152	1.920	4.960	-0.009	-0.483
ID419437	419437	8	0.062	854.756	759.779	0	38	38	5	1	-10921639	53.351	53	49	59	5175	1.910	2.000	-0.006	-0.366
ID420723	420723	8	0.061	854.302	759.562	0	39	39	5	1	-10921639	53.330	53	48	58	5173	1.962	2.569	-0.005	-0.275
ID421359	421359	8	0.081	854.174	759.422	0	40	40	5	1	-10921639	53.495	53	49	59	5189	2.027	19.000	-0.005	-0.242
ID420080	420080	8	0.036	854.554	760.423	0	41	41	5	1	-10921639	53.165	53	49	58	5157	1.847	4.654	-0.007	-0.432
ID423256	423256	8	0.105	854.414	760.175	0	42	42	5	1	-10921639	53.567	54	50	59	5196	2.010	4.936	-0.002	-0.098
ID423887	423887	8	0.099	855.177	760.546	0	43	43	5	1	-10921639	53.505	53	49	57	5190	1.905	2.000	-0.001	-0.070
ID422622	422622	8	0.037	853.630	759.606	0	44	44	5	1	-10921639	53.443	53	49	59	5184	2.131	3.040	-0.003	-0.154
ID421986	421986	8	0.067	854.255	761.386	0	45	45	5	1	-10921639	53.412	54	49	58	5181	2.035	5.985	-0.004	-0.192
ID425802	425802	8	0.084	854.704	760.008	0	46	46	5	1	-10921639	53.485	54	49	60	5188	2.092	2.537	-0.004	-0.205
ID427036	427036	8	0.058	853.954	759.544	0	50	50	5	1	-10921639	53.619	54	48	58	5201	1.987	3.013	-0.004	-0.211
ID428302	428302	8	0.089	854.505	760.329	0	51	51	5	1	-10921639	53.320	53	49	59	5172	2.114	2.000	-0.006	-0.301
ID427679	427679	8	0.099	855.513	760.108	0	52	52	5	1	-10921639	53.505	53	49	58	5190	2.067	3.555	-0.004	-0.212
ID430184	430184	8	0.098	854.229	759.967	0	53	53	5	1	-10921639	53.753	54	50	58	5214	1.974	18.373	-0.002	-0.123
ID429557	429557	8	0.069	854.584	759.872	0	55	55	5	1	-10921639	53.773	54	49	59	5216	1.982	4.866	-0.004	-0.220
ID428924	428924	8	0.032	854.965	759.968	0	56	56	5	1	-10921639	53.536	53	49	58	5193	1.832	4.552	-0.007	-0.396
ID432063	432063	8	0.061	854.577	760.824	0	58	58	5	1	-10921639	53.608	54	49	59	5200	2.049	3.980	-0.004	-0.191
ID432687	432687	8	0.051	854.385	759.930	0	59	59	5	1	-10921639	53.722	54	49	58	5211	1.778	4.707	-0.006	-0.373
ID433324	433324	8	0.054	854.601	759.866	0	61	61	5	1	-10921639	53.423	53	49	58	5182	2.086	2.000	-0.008	-0.434
ID434576	434576	8	0.034	854.774	760.052	0	62	62	5	1	-10921639	53.402	53	49	58	5180	1.977	19.000	-0.008	-0.416
ID435205	435205	8	0.058	853.754	759.815	0	63	63	5	1	-10921639	53.773	54	49	58	5216	2.003	17.777	-0.004	-0.227
ID435818	435818	8	0.081	854.628	759.887	0	64	64	5	1	-10921639	53.753	54	49	60	5214	2.241	2.000	-0.006	-0.307
ID436428	436428	8	0.091	857.155	748.620	0	65	65	5	1	-10921639	54.381	54	50	61	5275	2.099	3.191	-7.807E-4	-0.040
ID446451	446451	8	0.051	857.698	748.317	0	79	79	5	1	-10921639	54.124	54	49	58	5250	1.889	5.692	-0.004	-0.258
ID445826	445826	8	0.027	855.971	747.956	0	80	80	5	1	-10921639	54.165	54	50	58	5254	2.130	17.616	-0.006	-0.301
ID445215	445215	8	0.079	858.548	748.909	0	81	81	5	1	-10921639	54.753	55	50	61	5311	1.926	3.958	0.001	0.071
ID447697	447697	8	0.051	856.678	748.500	0	82	82	5	1	-10921639	54.124	54	49	58	5250	1.722	5.024	-0.005	-0.288
ID448930	448930	8	0.065	857.935	748.620	0	86	86	5	1	-10921639	54.515	55	50	59	5288	1.838	2.873	-0.002	-0.093
ID450155	450155	8	0.055	857.000	747.954	0	87	87	5	1	-10921639	54.320	54	48	59	5269	2.134	4.836	-0.003	-0.148
ID450778	450778	8	0.108	856.634	747.941	0	88	88	5	1	-10921639	54.515	54	51	58	5288	1.678	2.000	-9.182E-4	-0.060
ID452023	452023	8	0.069	858.786	748.875	0	89	89	5	1	-10921639	54.515	54	51	59	5288	1.826	4.602	-0.002	-0.106
ID451415	451415	8	0.039	853.751	760.033	0	90	90	5	1	-10921639	53.649	53	50	60	5204	2.131	18.298	-0.006	-0.305
ID452667	452667	8	0.027	854.882	760.068	0	91	91	5	1	-10921639	53.454	53	48	58	5185	1.947	2.000	-0.007	-0.403
ID453295	453295	8	0.068	855.119	760.045	0	92	92	5	1	-10921639	53.845	54	48	59	5223	1.889	2.000	-0.004	-0.256
ID462057	462057	8	0.093	854.534	759.502	0	106	106	5	1	-10921639	53.691	54	48	59	5208	2.369	4.836	-0.005	-0.244
ID462679	462679	8	0.027	855.434	759.877	0	107	107	5	1	-10921639	53.474	53	49	58	5187	1.893	19.000	-0.007	-0.410
ID463292	463292	8	0.089	854.771	760.049	0	108	108	5	1	-10921639	53.660	54	50	60	5205	1.898	19.000	-0.005	-0.307
ID463918	463918	8	0.034	854.596	759.765	0	109	109	5	1	-10921639	53.474	53	50	59	5187	1.969	19.000	-0.007	-0.356
ID464557	464557	8	0.091	854.094	760.084	0	110	110	5	1	-10921639	54.062	54	50	61	5244	2.076	18.320	-0.002	-0.100
ID465175	465175	8	0.033	859.342	748.847	0	111	111	5	1	-10921639	54.639	55	50	59	5300	1.894	5.594	-0.004	-0.250
ID465798	465798	8	0.049	856.360	747.934	0	112	112	5	1	-10921639	54.361	54	51	61	5273	1.894	3.674	-0.003	-0.196
ID471456	471456	8	0.066	856.907	748.804	0	121	121	5	1	-10921639	54.278	54	49	59	5265	1.886	3.016	-0.005	-0.262
ID472095	472095	8	0.504	846.783	756.853	0	122	122	5	1	-10921639	57.567	58	50	65	5584	2.922	5.067	0.017	0.665
ID473006	473006	8	0.491	846.245	756.999	0	123	123	5	1	-10921639	57.402	57	52	66	5568	2.921	17.205	0.017	0.642
ID473149	473149	8	0.531	846.579	756.933	0	124	124	5	1	-10921639	57.443	57	51	67	5572	3.014	17.872	0.018	0.682
ID474009	474009	8	0.557	846.259	756.189	0	125	125	5	1	-10921639	57.825	58	52	69	5609	2.803	8.010	0.022	0.892
ID474646	474646	8	0.480	846.581	756.702	0	126	126	5	1	-10921639	57.237	57	52	63	5552	2.661	16.885	0.017	0.702
ID475281	475281	8	0.470	846.332	757.082	0	127	127	5	1	-10921639	57.546	57	53	66	5582	2.769	19.000	0.016	0.665
ID475909	475909	8	0.469	846.450	756.870	0	128	128	5	1	-10921639	57.505	57	52	65	5578	2.728	8.847	0.017	0.715
ID476546	476546	8	0.461	846.567	756.894	0	129	129	5	1	-10921639	57.144	57	51	65	5543	2.773	19.000	0.016	0.652
ID477172	477172	8	0.496	846.556	756.828	0	130	130	5	1	-10921639	56.876	56	50	66	5517	3.173	2.000	0.013	0.455
ID477811	477811	8	0.473	846.553	757.175	0	131	131	5	1	-10921639	57.186	57	51	69	5547	3.005	17.042	0.016	0.613
ID478439	478439	8	0.513	846.342	756.776	0	132	132	5	1	-10921639	57.804	57	52	68	5607	2.882	19.000	0.019	0.745
ID479062	479062	8	0.528	846.354	756.976	0	133	133	5	1	-10921639	57.959	58	52	65	5622	2.772	19.000	0.021	0.856
ID479677	479677	8	0.519	846.428	756.821	0	134	134	5	1	-10921639	57.588	57	52	66	5586	2.950	19.000	0.017	0.655
ID480308	480308	8	0.503	846.625	756.964	0	135	135	5	1	-10921639	57.351	57	51	67	5563	3.021	18.115	0.017	0.641
ID480937	480937	8	0.297	839.294	755.600	0	136	136	5	1	-10921639	57.216	57	52	63	5550	2.412	19.000	0.008	0.354
ID481565	481565	8	0.553	846.737	757.051	0	137	137	5	1	-10921639	57.711	57	52	67	5598	3.102	18.290	0.020	0.715
ID482199	482199	8	0.514	846.576	756.908	0	138	138	5	1	-10921639	57.732	58	52	68	5600	3.005	19.000	0.016	0.599
ID482809	482809	8	0.572	846.372	756.541	0	139	139	5	1	-10921639	58.082	58	52	69	5634	3.194	4.967	0.021	0.764
ID483423	483423	8	0.460	846.480	756.643	0	140	140	5	1	-10921639	58.072	58	54	66	5633	2.530	19.000	0.019	0.841
ID484050	484050	8	0.571	846.963	756.855	0	141	141	5	1	-10921639	57.804	57	51	66	5607	3.108	2.000	0.019	0.690
ID484674	484674	8	0.508	846.623	756.656	0	142	142	5	1	-10921639	57.588	57	50	64	5586	3.068	5.002	0.018	0.654
ID485299	485299	8	0.593	846.771	757.017	0	143	143	5	1	-10921639	57.691	57	52	65	5596	3.137	19.000	0.020	0.719
ID485929	485929	8	0.519	846.679	756.752	0	144	144	5	1	-10921639	57.680	58	51	65	5595	2.914	19.000	0.019	0.724
ID486546	486546	8	0.476	846.003	756.988	0	145	145	5	1	-10921639	57.691	58	50	68	5596	2.994	4.976	0.017	0.638
ID488417	488417	8	0.529	846.397	756.515	0	146	146	5	1	-10921639	58.113	58	53	66	5637	2.665	17.130	0.021	0.899
ID487167	487167	8	0.568	846.641	756.994	0	147	147	5	1	-10921639	58.031	58	52	64	5629	2.789	18.215	0.022	0.893
ID487799	487799	8	0.512	846.488	756.076	0	148	148	5	1	-10921639	58.381	58	54	65	5663	2.523	17.288	0.022	1.006
ID489046	489046	8	0.561	846.477	756.613	0	149	149	5	1	-10921639	58.082	58	52	68	5634	2.957	19.000	0.022	0.843
ID489664	489664	8	0.550	846.658	756.665	0	150	150	5	1	-10921639	57.928	58	52	65	5619	2.740	9.018	0.022	0.920
ID490276	490276	8	0.516	846.516	756.567	0	151	151	5	1	-10921639	57.402	57	50	65	5568	3.023	17.880	0.016	0.585
ID490907	490907	8	0.548	846.384	756.653	0	152	152	5	1	-10921639	57.753	57	52	67	5602	3.017	19.000	0.019	0.704
ID491529	491529	8	0.489	845.979	756.996	0	153	153	5	1	-10921639	57.814	57	53	66	5608	2.785	16.966	0.018	0.727
ID492985	492985	8	0.511	846.295	756.268	0	154	154	5	1	-10921639	58.289	58	53	66	5654	2.638	8.781	0.022	0.948
ID492168	492168	8	0.534	846.254	756.714	0	155	155	5	1	-10921639	57.979	58	49	64	5624	2.843	19.000	0.020	0.805
ID493249	493249	8	0.118	848.149	747.786	0	156	156	5	1	-10921639	56.227	56	52	61	5454	1.862	10.121	0.005	0.318
ID396839	396839	9	0.270	1125.382	759.813	0	0	0	5	1	-10921639	53.577	54	47	60	5197	2.155	18.230	0.011	0.543
ID398088	398088	9	0.301	1124.518	760.507	0	1	1	5	1	-10921639	53.557	53	49	60	5195	2.282	13.137	0.010	0.488
ID397463	397463	9	0.310	1125.265	759.966	0	2	2	5	1	-10921639	53.773	54	48	59	5216	2.134	4.931	0.013	0.647
ID395605	395605	9	0.274	1125.227	760.121	0	3	3	5	1	-10921639	53.536	53	50	59	5193	1.937	19.000	0.011	0.614
ID396222	396222	9	0.331	1124.396	760.143	0	4	4	5	1	-10921639	54.010	54	49	61	5239	2.163	8.245	0.015	0.752
ID398695	398695	9	0.265	1124.636	759.914	0	5	5	5	1	-10921639	53.876	54	49	60	5226	2.219	19.000	0.012	0.563
ID399956	399956	9	0.322	1124.871	760.289	0	6	6	5	1	-10921639	53.794	54	50	59	5218	1.994	12.812	0.014	0.742
ID401810	401810	9	0.313	1124.448	760.028	0	7	7	5	1	-10921639	53.866	54	49	59	5225	1.982	19.000	0.013	0.717
ID400576	400576	9	0.290	1125.120	760.161	0	8	8	5	1	-10921639	53.897	54	50	60	5228	2.153	19.000	0.013	0.628
ID399336	399336	9	0.374	1125.367	760.075	0	9	9	5	1	-10921639	53.959	53	48	60	5234	2.685	2.000	0.014	0.556
ID402439	402439	9	0.464	1126.062	760.434	0	10	10	5	1	-10921639	54.814	54	50	62	5317	2.583	17.783	0.019	0.795
ID401186	401186	9	0.487	1125.735	759.870	0	11	11	5	1	-10921639	55.041	55	49	65	5339	2.926	18.289	0.018	0.682
ID403070	403070	9	0.461	1126.349	760.379	0	12	12	5	1	-10921639	54.969	55	49	62	5332	2.819	12.938	0.019	0.730
ID405578	405578	9	0.514	1126.432	760.223	0	13	13	5	1	-10921639	55.186	55	48	63	5353	2.866	13.031	0.023	0.854
ID404318	404318	9	0.343	1126.131	760.399	0	14	14	5	1	-10921639	54.660	55	49	62	5302	2.641	19.000	0.013	0.542
ID403699	403699	9	0.362	1126.974	761.098	0	15	15	5	1	-10921639	55.258	55	50	61	5360	2.583	15.035	0.018	0.769
ID404950	404950	9	0.385	1126.491	760.802	0	16	16	5	1	-10921639	55.227	55	48	62	5357	2.698	11.141	0.019	0.773
ID406821	406821	9	0.424	1129.174	764.354	0	17	17	5	1	-10921639	55.670	56	49	63	5400	2.699	18.141	0.017	0.682
ID406207	406207	9	0.410	1128.826	764.518	0	18	18	5	1	-10921639	55.052	55	49	63	5340	3.015	5.660	0.012	0.418
ID407448	407448	9	0.410	1128.888	763.386	0	19	19	5	1	-10921639	55.969	56	51	61	5429	2.338	9.132	0.021	1.006
ID410572	410572	9	0.403	1128.932	763.895	0	20	20	5	1	-10921639	55.433	55	47	63	5377	2.904	5.224	0.015	0.561
ID408070	408070	9	0.400	1129.111	764.146	0	21	21	5	1	-10921639	55.433	56	50	62	5377	2.649	5.053	0.015	0.600
ID408702	408702	9	0.437	1129.385	764.306	0	22	22	5	1	-10921639	55.485	55	50	63	5382	2.825	4.970	0.016	0.623
ID409329	409329	9	0.380	1129.259	764.539	0	23	23	5	1	-10921639	55.144	55	49	61	5349	2.638	17.823	0.010	0.425
ID409943	409943	9	0.432	1128.565	763.655	0	24	24	5	1	-10921639	55.649	56	50	63	5398	2.614	5.354	0.016	0.678
ID411212	411212	9	0.350	1129.402	764.462	0	25	25	5	1	-10921639	55.093	56	49	61	5344	2.720	8.862	0.013	0.516
ID412477	412477	9	0.369	1129.601	764.331	0	26	26	5	1	-10921639	55.299	55	49	61	5364	2.697	12.422	0.011	0.459
ID411836	411836	9	0.395	1129.581	764.463	0	27	27	5	1	-10921639	55.794	56	50	61	5412	2.483	5.828	0.014	0.637
ID413754	413754	9	0.372	1127.029	761.301	0	28	28	5	1	-10921639	55.536	56	49	62	5387	2.670	15.878	0.018	0.738
ID413112	413112	9	0.044	1116.153	765.097	0	29	29	5	1	-10921639	52.289	52	49	57	5072	1.820	2.575	-0.003	-0.153
ID416905	416905	9	0.033	1116.099	766.322	0	33	33	5	1	-10921639	52.072	52	48	56	5051	1.703	3.008	-0.004	-0.253
ID416285	416285	9	0.019	1115.115	766.868	0	34	34	5	1	-10921639	52.495	52	49	56	5092	1.727	16.814	-0.005	-0.301
ID396836	396836	10	0.616	819.452	758.600	0	0	0	5	1	-10921639	57.711	58	52	65	5598	2.894	5.305	0.025	0.977
ID398084	398084	10	0.610	819.511	758.851	0	1	1	5	1	-10921639	57.722	58	52	65	5599	2.775	8.984	0.029	1.165
ID397461	397461	10	0.634	819.554	758.843	0	2	2	5	1	-10921639	57.814	58	51	64	5608	2.796	8.839	0.030	1.201
ID395603	395603	10	0.597	819.736	758.925	0	3	3	5	1	-10921639	57.784	57	52	64	5605	2.635	8.932	0.028	1.180
ID396219	396219	10	0.580	819.356	758.598	0	4	4	5	1	-10921639	57.588	58	52	66	5586	2.824	5.272	0.025	0.996
ID398693	398693	10	0.575	819.490	758.910	0	5	5	5	1	-10921639	57.897	58	53	64	5616	2.636	8.829	0.026	1.130
ID399954	399954	10	0.572	819.969	758.928	0	6	6	5	1	-10921639	57.464	57	53	63	5574	2.407	8.338	0.027	1.261
ID401806	401806	10	0.537	820.164	758.941	0	7	7	5	1	-10921639	57.237	57	52	63	5552	2.520	8.691	0.025	1.122
ID400573	400573	10	0.543	819.737	758.789	0	8	8	5	1	-10921639	57.216	57	51	65	5550	2.693	8.557	0.025	1.051
ID399334	399334	10	0.509	819.714	758.585	0	9	9	5	1	-10921639	57.371	57	52	64	5565	2.639	8.975	0.025	1.054
ID402435	402435	10	0.541	820.179	758.467	0	10	10	5	1	-10921639	57.247	57	52	62	5553	2.513	8.681	0.025	1.116
ID401183	401183	10	0.512	820.001	758.379	0	11	11	5	1	-10921639	57.175	57	51	62	5546	2.450	8.712	0.024	1.113
ID403066	403066	10	0.517	819.793	758.586	0	12	12	5	1	-10921639	57.103	57	51	63	5539	2.316	8.747	0.025	1.201
ID405574	405574	10	0.495	820.092	758.812	0	13	13	5	1	-10921639	56.670	57	51	61	5497	2.304	8.445	0.023	1.117
ID404313	404313	10	0.490	819.846	758.394	0	14	14	5	1	-10921639	57.103	57	53	62	5539	2.119	8.854	0.024	1.244
ID403687	403687	10	0.114	828.061	754.027	0	15	15	5	1	-10921639	54.505	55	50	60	5287	2.132	2.000	-5.001E-4	-0.026
ID404937	404937	10	0.250	841.503	753.839	0	16	16	5	1	-10921639	57.031	57	53	62	5532	2.054	8.921	0.014	0.775
ID406808	406808	10	0.277	845.703	756.242	0	17	17	5	1	-10921639	56.515	56	52	62	5482	2.092	19.000	0.013	0.698
ID406190	406190	10	0.283	842.251	754.444	0	18	18	5	1	-10921639	57.206	57	51	62	5549	2.000	17.875	0.015	0.853
ID407431	407431	10	0.315	843.732	752.910	0	19	19	5	1	-10921639	57.093	57	53	62	5538	1.838	16.771	0.019	1.139
ID410556	410556	10	0.315	842.941	753.560	0	20	20	5	1	-10921639	57.402	57	54	62	5568	1.700	8.911	0.021	1.407
ID408055	408055	10	0.316	844.869	754.103	0	21	21	5	1	-10921639	57.072	57	52	61	5536	1.641	12.910	0.020	1.333
ID408686	408686	10	0.268	844.669	753.425	0	22	22	5	1	-10921639	56.918	57	52	62	5521	1.778	12.928	0.016	1.005
ID409313	409313	10	0.330	844.780	754.251	0	23	23	5	1	-10921639	57.402	58	53	61	5568	1.998	8.739	0.022	1.225
ID409926	409926	10	0.315	841.840	754.205	0	24	24	5	1	-10921639	57.072	57	53	61	5536	2.017	14.714	0.016	0.885
ID411199	411199	10	0.298	841.523	754.586	0	25	25	5	1	-10921639	57.093	57	53	61	5538	1.921	17.164	0.017	0.971
ID412457	412457	10	0.303	843.833	753.513	0	26	26	5	1	-10921639	57.454	58	53	62	5573	1.750	12.963	0.020	1.306
ID411821	411821	10	0.328	842.600	754.291	0	27	27	5	1	-10921639	57.381	58	52	62	5566	1.917	15.199	0.019	1.116
ID413738	413738	10	0.327	843.042	754.189	0	28	28	5	1	-10921639	57.165	57	52	62	5545	1.891	8.978	0.020	1.164
ID413095	413095	10	0.346	845.402	755.952	0	29	29	5	1	-10921639	56.990	57	51	61	5528	2.177	12.870	0.019	0.952
ID414988	414988	10	0.316	843.385	754.043	0	30	30	5	1	-10921639	57.268	57	53	62	5555	1.863	19.000	0.019	1.142
ID415633	415633	10	0.347	845.037	756.143	0	31	31	5	1	-10921639	57.134	57	53	64	5542	2.119	11.283	0.020	1.039
ID414359	414359	10	0.301	845.206	756.608	0	32	32	5	1	-10921639	56.814	57	49	61	5511	2.038	9.046	0.017	0.911
ID416885	416885	10	0.308	842.034	755.090	0	33	33	5	1	-10921639	57.113	57	51	63	5540	2.071	12.891	0.016	0.887
ID416263	416263	10	0.326	845.023	755.534	0	34	34	5	1	-10921639	56.979	57	52	62	5527	1.915	19.000	0.020	1.147
ID417532	417532	10	0.245	846.816	756.425	0	35	35	5	1	-10921639	56.258	57	51	61	5457	1.883	19.000	0.012	0.719
ID418802	418802	10	0.314	844.896	755.504	0	36	36	5	1	-10921639	56.701	57	51	63	5500	2.292	19.000	0.017	0.822
ID418161	418161	10	0.327	845.919	753.178	0	37	37	5	1	-10921639	56.649	57	51	62	5495	2.218	15.219	0.015	0.739
ID419427	419427	10	0.283	845.299	756.485	0	38	38	5	1	-10921639	56.887	57	51	62	5518	1.999	8.979	0.017	0.957
ID420714	420714	10	0.302	845.742	756.852	0	39	39	5	1	-10921639	56.206	56	51	62	5452	2.453	16.966	0.012	0.542
ID421348	421348	10	0.286	843.992	755.845	0	40	40	5	1	-10921639	56.918	57	52	63	5521	2.029	8.873	0.018	0.980
ID420069	420069	10	0.317	841.559	755.280	0	41	41	5	1	-10921639	56.990	57	52	61	5528	2.059	12.696	0.017	0.916
ID423246	423246	10	0.318	843.147	755.142	0	42	42	5	1	-10921639	57.144	57	52	62	5543	1.779	11.010	0.019	1.207
ID423876	423876	10	0.341	844.643	755.082	0	43	43	5	1	-10921639	57.289	57	53	61	5557	1.797	8.997	0.021	1.315
ID422612	422612	10	0.293	842.744	754.907	0	44	44	5	1	-10921639	57.000	57	52	62	5529	1.831	12.861	0.017	1.019
ID421976	421976	10	0.301	844.538	755.098	0	45	45	5	1	-10921639	57.093	57	52	62	5538	2.132	8.360	0.019	1.022
ID425793	425793	10	0.341	844.003	755.158	0	46	46	5	1	-10921639	57.320	57	52	63	5560	2.114	8.908	0.021	1.124
ID424515	424515	10	0.320	846.076	756.391	0	47	47	5	1	-10921639	56.784	57	50	60	5508	1.980	11.054	0.018	1.012
ID425164	425164	10	0.417	843.922	754.617	0	48	48	5	1	-10921639	57.897	58	53	62	5616	1.917	9.026	0.027	1.583
ID426404	426404	10	0.331	846.518	757.356	0	49	49	5	1	-10921639	56.454	56	51	61	5476	2.287	19.000	0.013	0.636
ID427025	427025	10	0.403	846.054	756.298	0	50	50	5	1	-10921639	57.289	58	51	63	5557	2.101	8.821	0.020	1.064
ID428294	428294	10	0.349	846.008	756.747	0	51	51	5	1	-10921639	56.845	57	50	63	5514	2.297	19.000	0.015	0.733
ID427671	427671	10	0.344	845.658	756.550	0	52	52	5	1	-10921639	56.794	57	52	62	5509	2.332	19.000	0.015	0.721
ID430175	430175	10	0.335	846.099	757.031	0	53	53	5	1	-10921639	56.711	57	51	62	5501	2.268	17.884	0.013	0.626
ID430798	430798	10	0.372	846.453	756.819	0	54	54	5	1	-10921639	57.186	57	52	63	5547	2.297	17.059	0.015	0.755
ID429547	429547	10	0.414	845.072	756.320	0	55	55	5	1	-10921639	57.928	58	53	63	5619	2.022	18.043	0.023	1.306
ID428916	428916	10	0.395	846.027	757.090	0	56	56	5	1	-10921639	57.144	57	52	63	5543	2.259	8.980	0.017	0.822
ID431421	431421	10	0.416	845.959	756.709	0	57	57	5	1	-10921639	57.464	58	51	62	5574	2.350	9.019	0.019	0.896
ID432056	432056	10	0.395	845.995	756.851	0	58	58	5	1	-10921639	57.216	57	51	63	5550	2.493	19.000	0.015	0.660
ID432679	432679	10	0.479	846.150	756.650	0	59	59	5	1	-10921639	57.701	57	53	64	5597	2.467	19.000	0.022	0.993
ID433939	433939	10	0.485	846.326	757.002	0	60	60	5	1	-10921639	57.948	58	53	64	5621	2.413	19.000	0.022	1.050
ID433314	433314	10	0.457	845.996	756.359	0	61	61	5	1	-10921639	58.196	58	53	65	5645	2.469	8.964	0.025	1.167
ID434566	434566	10	0.506	846.367	756.506	0	62	62	5	1	-10921639	57.856	58	52	65	5612	2.529	19.000	0.024	1.051
ID435197	435197	10	0.508	846.085	756.537	0	63	63	5	1	-10921639	57.856	58	49	63	5612	2.554	17.892	0.024	1.053
ID435809	435809	10	0.508	845.929	756.644	0	64	64	5	1	-10921639	57.990	58	52	64	5625	2.648	14.904	0.024	1.014
ID436436	436436	10	0.484	846.561	756.739	0	65	65	5	1	-10921639	57.495	58	53	63	5577	2.484	17.063	0.021	0.943
ID437072	437072	10	0.482	846.368	756.735	0	66	66	5	1	-10921639	57.856	58	52	64	5612	2.586	8.915	0.022	0.954
ID437689	437689	10	0.500	846.460	757.102	0	67	67	5	1	-10921639	57.887	58	52	65	5615	2.541	9.045	0.025	1.098
ID440204	440204	10	0.513	846.069	756.442	0	68	68	5	1	-10921639	58.247	58	53	65	5650	2.437	19.000	0.025	1.180
ID439574	439574	10	0.506	846.108	756.906	0	69	69	5	1	-10921639	57.742	58	51	65	5601	2.770	15.761	0.021	0.838
ID438321	438321	10	0.501	845.536	756.751	0	70	70	5	1	-10921639	57.897	58	53	65	5616	2.596	19.000	0.021	0.936
ID438952	438952	10	0.542	846.266	756.945	0	71	71	5	1	-10921639	58.186	58	52	65	5644	2.659	16.934	0.025	1.055
ID440828	440828	10	0.514	846.135	756.817	0	72	72	5	1	-10921639	57.866	58	53	66	5613	2.771	18.087	0.020	0.830
ID441468	441468	10	0.468	846.004	756.693	0	73	73	5	1	-10921639	57.918	58	51	63	5618	2.344	8.965	0.021	1.038
ID442110	442110	10	0.473	846.406	757.357	0	74	74	5	1	-10921639	57.835	58	52	64	5610	2.361	15.861	0.020	0.951
ID442738	442738	10	0.576	845.982	757.005	0	75	75	5	1	-10921639	58.289	59	52	65	5654	2.776	5.287	0.025	1.015
ID443364	443364	10	0.516	845.955	756.917	0	76	76	5	1	-10921639	57.845	58	53	65	5611	2.476	19.000	0.021	0.953
ID443996	443996	10	0.544	846.258	757.112	0	77	77	5	1	-10921639	58.062	58	51	64	5632	2.569	17.037	0.023	1.029
ID444613	444613	10	0.527	846.389	757.605	0	78	78	5	1	-10921639	57.485	57	52	64	5576	3.000	19.000	0.016	0.622
ID446463	446463	10	0.510	845.729	757.198	0	79	79	5	1	-10921639	57.907	58	50	65	5617	2.626	19.000	0.022	0.945
ID445838	445838	10	0.528	846.261	756.613	0	80	80	5	1	-10921639	58.155	58	52	65	5641	2.781	8.841	0.024	0.962
ID445225	445225	10	0.450	846.035	756.828	0	81	81	5	1	-10921639	57.320	57	52	65	5560	2.588	19.000	0.018	0.768
ID447706	447706	10	0.500	845.930	757.294	0	82	82	5	1	-10921639	57.557	58	51	64	5583	2.912	19.000	0.019	0.732
ID447091	447091	10	0.474	846.576	756.910	0	83	83	5	1	-10921639	57.454	58	51	64	5573	2.529	17.332	0.019	0.867
ID448319	448319	10	0.541	846.461	757.050	0	84	84	5	1	-10921639	58.021	58	51	64	5628	2.614	19.000	0.023	0.997
ID449554	449554	10	0.513	846.439	757.005	0	85	85	5	1	-10921639	57.722	58	52	63	5599	2.495	5.204	0.020	0.923
ID448942	448942	10	0.548	846.295	756.987	0	86	86	5	1	-10921639	57.990	58	53	65	5625	2.620	19.000	0.022	0.949
ID450167	450167	10	0.542	846.268	756.687	0	87	87	5	1	-10921639	57.948	58	51	64	5621	2.952	19.000	0.022	0.850
ID450788	450788	10	0.504	846.225	756.447	0	88	88	5	1	-10921639	58.423	58	53	64	5667	2.336	10.714	0.026	1.248
ID452035	452035	10	0.583	846.375	756.878	0	89	89	5	1	-10921639	58.216	58	53	64	5647	2.770	4.943	0.024	0.982
ID451410	451410	10	0.580	846.023	756.739	0	90	90	5	1	-10921639	57.979	58	51	65	5624	2.879	19.000	0.022	0.875
ID452659	452659	10	0.548	846.211	756.556	0	91	91	5	1	-10921639	58.041	58	52	64	5630	2.944	19.000	0.022	0.839
ID453285	453285	10	0.546	846.578	756.242	0	92	92	5	1	-10921639	58.041	58	51	64	5630	2.799	5.337	0.023	0.941
ID455175	455175	10	0.553	846.376	756.813	0	93	93	5	1	-10921639	58.299	58	52	64	5655	2.372	19.000	0.025	1.203
ID453919	453919	10	0.505	846.231	756.794	0	94	94	5	1	-10921639	57.938	58	51	64	5620	2.541	19.000	0.020	0.891
ID455811	455811	10	0.559	846.451	756.757	0	95	95	5	1	-10921639	58.113	58	53	65	5637	2.715	19.000	0.022	0.930
ID454543	454543	10	0.566	846.331	757.150	0	96	96	5	1	-10921639	58.144	58	51	66	5640	2.814	4.984	0.024	0.966
ID457059	457059	10	0.527	846.546	756.773	0	97	97	5	1	-10921639	57.691	58	52	64	5596	2.844	8.521	0.021	0.836
ID456433	456433	10	0.539	846.757	756.350	0	98	98	5	1	-10921639	57.969	58	53	65	5623	2.592	8.897	0.023	1.002
ID457689	457689	10	0.570	846.803	756.813	0	99	99	5	1	-10921639	57.918	58	51	65	5618	3.044	19.000	0.024	0.881
ID458323	458323	10	0.584	846.509	756.264	0	100	100	5	1	-10921639	58.216	58	51	64	5647	2.994	8.904	0.026	1.002
ID458946	458946	10	0.541	846.650	756.556	0	101	101	5	1	-10921639	57.711	58	51	65	5598	2.761	5.189	0.022	0.908
ID459567	459567	10	0.612	846.725	756.706	0	102	102	5	1	-10921639	57.866	58	51	70	5613	3.177	17.316	0.024	0.847
ID461432	461432	10	0.601	846.688	756.892	0	103	103	5	1	-10921639	57.639	57	50	67	5591	3.323	17.060	0.022	0.757
ID460175	460175	10	0.545	846.726	756.985	0	104	104	5	1	-10921639	57.546	57	50	67	5582	3.099	12.913	0.021	0.755
ID460791	460791	10	0.564	846.827	757.268	0	105	105	5	1	-10921639	57.515	57	52	66	5579	3.113	5.067	0.020	0.716
ID462052	462052	10	0.527	846.480	757.392	0	106	106	5	1	-10921639	57.814	58	53	65	5608	2.800	19.000	0.020	0.795
ID462674	462674	10	0.602	846.149	757.457	0	107	107	5	1	-10921639	57.969	58	49	67	5623	3.327	8.857	0.023	0.779
ID463287	463287	10	0.511	846.449	756.877	0	108	108	5	1	-10921639	57.753	58	50	67	5602	2.887	13.003	0.020	0.793
ID463914	463914	10	0.487	846.642	757.078	0	109	109	5	1	-10921639	57.340	57	50	65	5562	2.753	5.140	0.018	0.717
ID464554	464554	10	0.504	846.544	757.512	0	110	110	5	1	-10921639	57.320	57	51	66	5560	3.050	15.163	0.017	0.611
ID465190	465190	10	0.504	846.810	757.523	0	111	111	5	1	-10921639	56.866	56	51	65	5516	3.158	19.000	0.014	0.498
ID465814	465814	10	0.500	846.520	757.965	0	112	112	5	1	-10921639	57.041	57	52	65	5533	3.058	19.000	0.016	0.581
ID466443	466443	10	0.499	846.589	756.999	0	113	113	5	1	-10921639	57.351	57	51	65	5563	3.042	8.757	0.018	0.675
ID467702	467702	10	0.462	846.588	757.407	0	114	114	5	1	-10921639	57.186	57	52	65	5547	2.945	17.634	0.016	0.600
ID467070	467070	10	0.499	846.863	757.416	0	115	115	5	1	-10921639	57.289	57	52	64	5557	2.937	17.981	0.017	0.636
ID468337	468337	10	0.492	846.958	757.531	0	116	116	5	1	-10921639	57.268	58	51	65	5555	3.074	2.000	0.015	0.541
ID468968	468968	10	0.071	853.460	759.808	0	117	117	5	1	-10921639	54.175	54	48	64	5255	2.525	18.256	-0.002	-0.105
ID469590	469590	10	0.501	847.140	757.004	0	118	118	5	1	-10921639	57.165	57	51	67	5545	3.074	2.599	0.016	0.590
ID470216	470216	10	0.514	846.705	757.340	0	119	119	5	1	-10921639	57.227	57	51	66	5551	2.981	5.028	0.016	0.618
ID470848	470848	10	0.488	846.640	757.319	0	120	120	5	1	-10921639	57.392	57	51	66	5567	2.745	19.000	0.017	0.707
ID471468	471468	10	0.544	846.202	757.011	0	121	121	5	1	-10921639	57.794	58	51	66	5606	2.704	19.000	0.021	0.879
ID472092	472092	10	0.283	838.275	756.202	0	122	122	5	1	-10921639	56.876	57	50	62	5517	2.505	19.000	0.005	0.217
ID472997	472997	10	0.307	839.140	755.996	0	123	123	5	1	-10921639	57.031	57	51	64	5532	2.636	17.076	0.008	0.336
ID473141	473141	10	0.288	838.458	756.117	0	124	124	5	1	-10921639	56.660	57	51	63	5496	2.637	19.000	0.004	0.181
ID475905	475905	10	0.267	839.048	755.534	0	128	128	5	1	-10921639	57.072	57	52	63	5536	2.228	19.000	0.007	0.341
ID476545	476545	10	0.239	838.109	756.894	0	129	129	5	1	-10921639	56.557	56	52	63	5486	2.096	17.193	0.005	0.250
ID479059	479059	10	0.243	839.149	755.664	0	133	133	5	1	-10921639	56.938	57	52	63	5523	2.453	17.048	0.005	0.246
ID479688	479688	10	0.159	835.115	764.299	0	134	134	5	1	-10921639	56.309	56	53	61	5462	1.787	15.862	0.008	0.478
ID485935	485935	10	0.162	835.854	763.320	0	144	144	5	1	-10921639	56.320	56	50	61	5463	2.109	9.142	0.007	0.383
ID486543	486543	10	0.292	839.940	756.344	0	145	145	5	1	-10921639	57.237	58	51	62	5552	2.414	19.000	0.011	0.506
ID488437	488437	10	0.158	840.216	766.890	0	146	146	5	1	-10921639	56.206	56	51	61	5452	1.989	18.234	0.005	0.284
ID487182	487182	10	0.181	839.132	766.982	0	147	147	5	1	-10921639	56.258	56	52	61	5457	2.017	17.104	0.006	0.342
ID487798	487798	10	0.283	839.417	755.987	0	148	148	5	1	-10921639	57.505	57	53	63	5578	2.102	17.143	0.009	0.480
ID496563	496563	10	0.285	839.431	756.312	0	161	161	5	1	-10921639	57.216	57	50	63	5550	2.534	5.043	0.007	0.309
ID497560	497560	10	0.297	839.481	755.677	0	162	162	5	1	-10921639	57.113	57	52	64	5540	2.428	19.000	0.008	0.386
ID497511	497511	10	0.496	846.341	756.998	0	163	163	5	1	-10921639	58.144	58	51	65	5640	2.758	16.969	0.018	0.730
ID498468	498468	10	0.247	839.140	756.144	0	164	164	5	1	-10921639	57.196	57	52	64	5548	2.239	5.602	0.008	0.401
ID499108	499108	10	0.167	836.933	765.292	0	165	165	5	1	-10921639	56.351	56	52	60	5466	2.047	18.199	0.006	0.315
ID499730	499730	10	0.266	838.974	756.890	0	166	166	5	1	-10921639	57.454	57	51	63	5573	2.287	19.000	0.010	0.495
ID500374	500374	10	0.209	837.030	765.189	0	167	167	5	1	-10921639	56.443	56	52	61	5475	1.714	17.611	0.008	0.522
ID500993	500993	10	0.239	839.053	766.104	0	168	168	5	1	-10921639	56.381	56	51	61	5469	1.981	5.035	0.006	0.330
ID501629	501629	10	0.174	839.847	766.977	0	169	169	5	1	-10921639	56.206	56	53	60	5452	1.820	19.000	0.005	0.322
ID502883	502883	10	0.192	841.080	768.527	0	170	170	5	1	-10921639	56.247	56	51	61	5456	2.052	19.000	0.011	0.572
ID503489	503489	10	0.209	839.010	766.489	0	171	171	5	1	-10921639	56.536	57	52	61	5484	2.042	15.664	0.008	0.425
ID502232	502232	10	0.223	835.764	758.801	0	172	172	5	1	-10921639	56.464	56	51	61	5477	2.072	14.770	0.005	0.255
ID504118	504118	10	0.228	839.015	766.053	0	173	173	5	1	-10921639	56.856	57	52	61	5515	1.779	18.022	0.010	0.613
ID504731	504731	10	0.178	836.052	757.593	0	174	174	5	1	-10921639	56.093	56	51	63	5441	2.136	4.907	0.002	0.112
ID505988	505988	10	0.148	835.876	759.873	0	175	175	5	1	-10921639	56.155	56	50	60	5447	2.063	17.982	0.004	0.211
ID505366	505366	10	0.174	835.458	760.200	0	176	176	5	1	-10921639	56.268	56	51	64	5458	2.104	11.023	0.007	0.393
ID506609	506609	10	0.193	835.851	758.086	0	177	177	5	1	-10921639	55.990	56	51	62	5431	2.289	4.725	0.003	0.142
ID507231	507231	10	0.572	846.543	756.812	0	178	178	5	1	-10921639	57.897	58	52	67	5616	3.080	17.736	0.020	0.753
ID507848	507848	10	0.526	846.437	756.315	0	179	179	5	1	-10921639	58.680	59	54	64	5692	2.334	8.879	0.024	1.198
ID508470	508470	10	0.533	846.439	756.676	0	180	180	5	1	-10921639	58.196	58	52	64	5645	2.609	19.000	0.020	0.890
ID509092	509092	10	0.513	846.407	756.731	0	181	181	5	1	-10921639	61.577	61	56	68	5973	2.730	4.894	0.017	0.765
ID509700	509700	10	0.511	846.723	756.679	0	182	182	5	1	-10921639	57.948	58	51	65	5621	2.796	5.941	0.018	0.750
ID510314	510314	10	0.551	846.394	756.581	0	183	183	5	1	-10921639	58.196	58	52	66	5645	2.812	4.976	0.020	0.809
ID510930	510930	10	0.548	846.356	754.647	0	184	184	5	1	-10921639	59.103	59	52	66	5733	2.659	19.000	0.028	1.219
ID511550	511550	10	0.678	846.331	754.327	0	185	185	5	1	-10921639	59.722	59	53	66	5793	2.943	8.716	0.033	1.310
ID512790	512790	10	0.617	846.501	754.431	0	186	186	5	1	-10921639	59.619	60	54	68	5783	3.012	8.860	0.032	1.240
ID512177	512177	10	0.684	846.254	754.700	0	187	187	5	1	-10921639	60.010	60	53	66	5821	3.026	8.928	0.036	1.368
ID513428	513428	10	0.635	846.555	755.077	0	188	188	5	1	-10921639	59.206	59	53	66	5743	3.075	8.982	0.032	1.188
ID514043	514043	10	0.581	846.531	754.868	0	189	189	5	1	-10921639	59.052	59	53	66	5728	2.895	15.018	0.026	1.049
ID514662	514662	10	0.589	846.774	754.827	0	190	190	5	1	-10921639	59.216	59	51	66	5744	2.945	8.903	0.029	1.138
ID515281	515281	10	0.622	846.702	755.743	0	191	191	5	1	-10921639	58.969	59	53	65	5720	2.859	9.028	0.027	1.097
ID515906	515906	10	0.650	846.442	755.381	0	192	192	5	1	-10921639	59.660	60	54	68	5787	2.692	8.903	0.032	1.372
ID516532	516532	10	0.637	846.159	755.688	0	193	193	5	1	-10921639	59.412	59	51	66	5763	2.753	8.876	0.031	1.317
ID517148	517148	10	0.740	846.376	754.847	0	194	194	5	1	-10921639	59.928	59	53	68	5813	3.342	8.828	0.033	1.155
ID517759	517759	10	0.728	846.445	754.588	0	195	195	5	1	-10921639	59.959	60	52	67	5816	3.329	8.653	0.036	1.244
ID518498	518498	10	0.682	846.453	754.434	0	196	196	5	1	-10921639	59.794	59	54	66	5800	2.861	19.000	0.032	1.302
ID518915	518915	10	0.638	846.368	755.163	0	197	197	5	1	-10921639	59.485	59	53	66	5770	2.927	8.882	0.030	1.182
ID519611	519611	10	0.613	846.198	754.689	0	198	198	5	1	-10921639	59.660	60	54	66	5787	2.738	8.916	0.030	1.252
ID520226	520226	10	0.627	846.373	754.942	0	199	199	5	1	-10921639	59.722	59	53	67	5793	2.820	12.988	0.029	1.179
ID521439	521439	10	0.637	846.055	754.632	0	200	200	5	1	-10921639	59.660	59	53	66	5787	2.719	8.834	0.032	1.358
ID520839	520839	10	0.601	846.410	754.677	0	201	201	5	1	-10921639	59.485	60	53	66	5770	2.796	8.863	0.029	1.204
ID522059	522059	10	0.650	846.472	755.507	0	202	202	5	1	-10921639	59.722	59	54	66	5793	2.653	8.883	0.032	1.382
ID522681	522681	10	0.602	846.067	755.843	0	203	203	5	1	-10921639	59.598	60	51	67	5781	2.878	8.849	0.030	1.202
ID523689	523689	10	0.534	846.603	754.981	0	204	204	5	1	-10921639	58.907	59	52	66	5714	3.192	8.813	0.026	0.926
ID523580	523580	10	0.603	846.416	756.170	0	205	205	5	1	-10921639	59.856	60	54	66	5806	2.742	8.906	0.030	1.266
ID524530	524530	10	0.605	846.680	754.877	0	206	206	5	1	-10921639	59.454	60	53	66	5767	3.169	8.911	0.028	1.023
ID525151	525151	10	0.586	846.634	753.914	0	207	207	5	1	-10921639	59.505	59	53	68	5772	2.873	8.727	0.028	1.137
ID525774	525774	10	0.639	846.581	753.501	0	208	208	5	1	-10921639	59.825	60	52	69	5803	3.208	13.043	0.030	1.070
ID526390	526390	10	0.637	846.524	753.897	0	209	209	5	1	-10921639	59.536	59	53	67	5775	3.024	8.997	0.028	1.089
ID527460	527460	10	0.637	846.434	754.037	0	210	210	5	1	-10921639	60.113	60	51	70	5831	3.188	18.005	0.030	1.091
ID527215	527215	10	0.617	846.638	754.726	0	211	211	5	1	-10921639	59.660	59	53	66	5787	3.013	12.938	0.028	1.097
ID528234	528234	10	0.590	846.827	754.652	0	212	212	5	1	-10921639	59.258	59	52	65	5748	2.822	8.990	0.027	1.090
ID528848	528848	10	0.586	846.491	754.622	0	213	213	5	1	-10921639	59.845	60	54	70	5805	2.888	8.902	0.028	1.127
ID529457	529457	10	0.607	846.761	755.664	0	214	214	5	1	-10921639	59.629	60	53	66	5784	3.046	9.049	0.028	1.081
ID530064	530064	10	0.608	846.669	755.926	0	215	215	5	1	-10921639	59.505	60	52	67	5772	3.202	8.977	0.028	1.018
ID530669	530669	10	0.587	846.754	755.114	0	216	216	5	1	-10921639	59.320	59	53	66	5754	2.874	19.000	0.028	1.119
ID531298	531298	10	0.591	846.744	755.635	0	217	217	5	1	-10921639	59.041	59	51	65	5727	3.208	17.941	0.027	0.953
ID532482	532482	10	0.620	846.826	756.462	0	218	218	5	1	-10921639	59.278	59	53	67	5750	2.936	17.921	0.028	1.089
ID532055	532055	10	0.580	846.781	756.845	0	219	219	5	1	-10921639	58.887	59	53	66	5712	3.185	19.000	0.022	0.806
ID533157	533157	10	0.594	846.721	756.325	0	220	220	5	1	-10921639	59.371	60	53	66	5759	2.702	8.968	0.028	1.184
ID533775	533775	10	0.633	846.554	755.309	0	221	221	5	1	-10921639	59.608	60	53	67	5782	3.098	8.986	0.029	1.078
ID534395	534395	10	0.610	846.884	755.385	0	222	222	5	1	-10921639	59.402	59	53	66	5762	3.108	18.117	0.028	1.027
ID535017	535017	10	0.599	846.981	755.665	0	223	223	5	1	-10921639	59.495	60	52	67	5771	3.062	8.842	0.028	1.061
ID535618	535618	10	0.568	846.663	755.194	0	224	224	5	1	-10921639	59.474	60	53	65	5769	2.923	8.959	0.028	1.115
ID536234	536234	10	0.632	846.725	755.906	0	225	225	5	1	-10921639	59.464	60	52	67	5768	3.212	8.806	0.029	1.044
ID537460	537460	10	0.601	846.667	755.939	0	226	226	5	1	-10921639	59.505	59	52	65	5772	3.079	17.979	0.028	1.052
ID536848	536848	10	0.566	846.918	756.474	0	227	227	5	1	-10921639	59.351	59	54	65	5757	2.825	17.090	0.026	1.074
ID538077	538077	10	0.608	846.829	756.606	0	228	228	5	1	-10921639	58.979	59	52	67	5721	3.136	5.099	0.024	0.891
ID538683	538683	10	0.593	846.711	755.820	0	229	229	5	1	-10921639	59.536	60	52	66	5775	2.570	8.916	0.028	1.279
ID539275	539275	10	0.582	846.611	756.123	0	230	230	5	1	-10921639	59.278	59	53	65	5750	2.907	8.780	0.027	1.065
ID539882	539882	10	0.598	846.489	756.219	0	231	231	5	1	-10921639	59.876	60	52	66	5808	2.840	8.754	0.029	1.187
ID540492	540492	10	0.601	846.598	756.788	0	232	232	5	1	-10921639	59.093	59	53	67	5732	3.292	17.983	0.023	0.810
ID541099	541099	10	0.537	846.599	756.477	0	233	233	5	1	-10921639	59.289	59	52	65	5751	2.958	8.895	0.025	0.982
ID541714	541714	10	0.593	846.632	756.043	0	234	234	5	1	-10921639	59.784	60	53	66	5799	3.127	17.725	0.029	1.060
ID542324	542324	10	0.559	846.682	755.840	0	235	235	5	1	-10921639	59.423	60	52	66	5764	2.813	19.000	0.026	1.062
ID542944	542944	10	0.531	846.852	756.574	0	236	236	5	1	-10921639	59.093	59	52	66	5732	3.221	17.859	0.021	0.748
ID543555	543555	10	0.608	846.982	755.960	0	237	237	5	1	-10921639	59.433	60	52	66	5765	3.139	12.933	0.027	0.991
ID544162	544162	10	0.608	846.695	756.417	0	238	238	5	1	-10921639	59.649	60	54	68	5786	2.880	9.006	0.028	1.146
ID544762	544762	10	0.541	846.811	756.485	0	239	239	5	1	-10921639	59.320	59	53	66	5754	2.860	9.070	0.025	1.011
ID545383	545383	10	0.553	846.842	755.881	0	240	240	5	1	-10921639	59.247	59	52	65	5747	3.133	17.934	0.024	0.901
ID545985	545985	10	0.560	846.181	755.740	0	241	241	5	1	-10921639	59.897	60	54	68	5810	2.991	8.920	0.028	1.094
ID546596	546596	10	0.552	846.872	755.691	0	242	242	5	1	-10921639	59.351	59	52	66	5757	3.182	17.870	0.024	0.889
ID547211	547211	10	0.542	846.750	756.415	0	243	243	5	1	-10921639	59.361	59	53	68	5758	3.011	18.298	0.026	1.001
ID547814	547814	10	0.537	846.454	755.022	0	244	244	5	1	-10921639	59.835	60	51	68	5804	2.946	12.964	0.028	1.105
ID548423	548423	10	0.564	846.734	756.526	0	245	245	5	1	-10921639	59.134	59	53	68	5736	3.033	18.241	0.022	0.843
ID549036	549036	10	0.545	846.738	756.695	0	246	246	5	1	-10921639	59.443	59	53	68	5766	3.106	17.898	0.023	0.867
ID549628	549628	10	0.511	846.742	756.408	0	247	247	5	1	-10921639	59.381	59	52	65	5760	2.981	12.775	0.022	0.873
ID550238	550238	10	0.569	846.971	755.331	0	248	248	5	1	-10921639	59.804	60	53	67	5801	2.875	18.251	0.028	1.117
ID550858	550858	10	0.536	846.454	756.162	0	249	249	5	1	-10921639	59.928	60	54	67	5813	2.451	9.026	0.027	1.271
ID551466	551466	10	0.589	846.553	756.295	0	250	250	5	1	-10921639	59.948	60	54	67	5815	2.863	8.929	0.027	1.100
ID552072	552072	10	0.603	846.407	756.590	0	251	251	5	1	-10921639	59.691	60	52	66	5790	3.073	17.113	0.025	0.933
ID552682	552682	10	0.552	846.588	756.027	0	252	252	5	1	-10921639	59.711	59	54	66	5792	2.982	8.966	0.026	1.024
ID553280	553280	10	0.578	846.392	755.263	0	253	253	5	1	-10921639	59.722	60	53	66	5793	2.802	8.760	0.027	1.119
ID553891	553891	10	0.576	846.772	755.947	0	254	254	5	1	-10921639	59.320	59	53	66	5754	3.054	19.000	0.025	0.938
ID554502	554502	10	0.514	846.383	755.844	0	255	255	5	1	-10921639	59.505	59	52	66	5772	2.788	8.905	0.024	0.996
ID555116	555116	10	0.531	846.438	756.292	0	256	256	5	1	-10921639	59.856	60	55	67	5806	2.642	8.711	0.027	1.170
ID555728	555728	10	0.580	846.532	756.682	0	257	257	5	1	-10921639	58.969	59	51	67	5720	3.101	19.000	0.022	0.819
ID556329	556329	10	0.591	846.595	756.564	0	258	258	5	1	-10921639	59.103	59	52	66	5733	3.174	5.021	0.021	0.779
ID556930	556930	10	0.563	846.588	755.962	0	259	259	5	1	-10921639	59.381	59	53	66	5760	2.797	8.789	0.025	1.034
ID557533	557533	10	0.586	846.385	755.579	0	260	260	5	1	-10921639	59.876	60	53	66	5808	2.743	8.705	0.026	1.110
ID558151	558151	10	0.565	846.455	755.999	0	261	261	5	1	-10921639	59.969	60	54	65	5817	2.447	19.000	0.027	1.299
ID558754	558754	10	0.514	846.238	756.363	0	262	262	5	1	-10921639	59.660	60	54	67	5787	2.684	8.767	0.026	1.109
ID559365	559365	10	0.571	846.021	755.711	0	263	263	5	1	-10921639	59.876	60	53	66	5808	2.717	8.926	0.028	1.188
ID559971	559971	10	0.549	846.454	756.505	0	264	264	5	1	-10921639	59.237	59	53	67	5746	2.745	8.892	0.021	0.907
ID561819	561819	10	0.549	846.359	756.900	0	265	265	5	1	-10921639	59.567	60	54	67	5778	2.704	19.000	0.022	0.963
ID561211	561211	10	0.523	846.464	756.783	0	266	266	5	1	-10921639	59.536	60	53	67	5775	2.697	19.000	0.022	0.965
ID560592	560592	10	0.566	846.243	756.784	0	267	267	5	1	-10921639	59.495	59	53	66	5771	2.724	19.000	0.023	0.982
ID562433	562433	10	0.545	846.280	756.659	0	268	268	5	1	-10921639	59.701	59	54	66	5791	2.575	19.000	0.023	1.062
ID563033	563033	10	0.622	846.198	756.900	0	269	269	5	1	-10921639	59.691	59	53	68	5790	2.987	5.096	0.025	0.974
ID563645	563645	10	0.586	846.290	756.270	0	270	270	5	1	-10921639	59.876	60	54	67	5808	2.969	18.179	0.027	1.049
ID564249	564249	10	0.532	846.472	756.538	0	271	271	5	1	-10921639	59.598	59	54	67	5781	2.589	11.113	0.021	0.965
ID564861	564861	10	0.563	846.335	756.591	0	272	272	5	1	-10921639	59.649	60	52	66	5786	2.876	17.904	0.023	0.921
ID565463	565463	10	0.536	846.647	757.094	0	273	273	5	1	-10921639	59.216	59	52	69	5744	3.103	17.891	0.020	0.731
ID566064	566064	10	0.544	846.413	756.896	0	274	274	5	1	-10921639	59.722	60	55	67	5793	2.511	17.132	0.024	1.137
ID566676	566676	10	0.507	846.091	756.535	0	275	275	5	1	-10921639	59.330	59	53	66	5755	2.474	19.000	0.021	0.984
ID567285	567285	10	0.496	846.340	756.850	0	276	276	5	1	-10921639	59.505	59	53	66	5772	2.869	19.000	0.021	0.843
ID567885	567885	10	0.553	846.522	756.994	0	277	277	5	1	-10921639	59.052	59	49	68	5728	3.286	12.927	0.018	0.638
ID568503	568503	10	0.535	846.230	757.288	0	278	278	5	1	-10921639	59.546	60	51	67	5776	2.948	19.000	0.021	0.834
ID569104	569104	10	0.477	845.840	757.035	0	279	279	5	1	-10921639	59.361	59	53	67	5758	2.898	15.012	0.019	0.773
ID569720	569720	10	0.543	845.969	757.246	0	280	280	5	1	-10921639	59.711	60	52	67	5792	2.937	19.000	0.021	0.852
ID570336	570336	10	0.553	846.284	757.540	0	281	281	5	1	-10921639	59.474	59	51	68	5769	3.028	19.000	0.020	0.789
ID570936	570936	10	0.518	846.154	757.202	0	282	282	5	1	-10921639	59.340	59	55	64	5756	2.545	12.804	0.021	0.940
ID571534	571534	10	0.525	845.808	757.257	0	283	283	5	1	-10921639	59.515	60	53	66	5773	2.799	8.940	0.021	0.885
ID572141	572141	10	0.592	845.759	757.021	0	284	284	5	1	-10921639	59.876	60	54	67	5808	2.873	19.000	0.025	1.035
ID572742	572742	10	0.526	845.503	757.593	0	285	285	5	1	-10921639	59.227	60	50	66	5745	3.047	19.000	0.018	0.699
ID573343	573343	10	0.551	845.929	757.222	0	286	286	5	1	-10921639	59.825	60	53	67	5803	2.947	19.000	0.025	1.005
ID573946	573946	10	0.521	846.301	757.287	0	287	287	5	1	-10921639	59.598	59	53	67	5781	2.999	19.000	0.022	0.841
ID574545	574545	10	0.499	846.680	757.121	0	288	288	5	1	-10921639	58.979	59	52	67	5721	3.014	19.000	0.018	0.695
ID575140	575140	10	0.536	846.363	756.887	0	289	289	5	1	-10921639	59.526	60	53	66	5774	2.731	19.000	0.023	0.988
ID575746	575746	10	0.506	846.563	757.092	0	290	290	5	1	-10921639	59.093	59	51	66	5732	2.880	19.000	0.020	0.794
ID576338	576338	10	0.526	846.281	757.582	0	291	291	5	1	-10921639	59.093	59	51	69	5732	3.072	19.000	0.018	0.674
ID576934	576934	10	0.533	846.401	757.180	0	292	292	5	1	-10921639	59.474	59	53	66	5769	2.803	19.000	0.022	0.900
ID577548	577548	10	0.619	846.549	757.254	0	293	293	5	1	-10921639	59.361	59	52	69	5758	3.345	17.917	0.023	0.812
ID578146	578146	10	0.549	846.639	756.862	0	294	294	5	1	-10921639	58.969	59	53	68	5720	3.074	19.000	0.020	0.757
ID578748	578748	10	0.553	846.533	757.553	0	295	295	5	1	-10921639	58.763	58	53	67	5700	3.294	18.315	0.018	0.615
ID579363	579363	10	0.534	846.596	757.173	0	296	296	5	1	-10921639	59.103	59	53	67	5733	2.977	5.072	0.020	0.773
ID579967	579967	10	0.594	846.674	757.737	0	297	297	5	1	-10921639	58.918	59	51	68	5715	3.387	5.106	0.017	0.593
ID580568	580568	10	0.587	846.510	757.247	0	298	298	5	1	-10921639	59.021	58	52	66	5725	3.326	19.000	0.020	0.692
ID581171	581171	10	0.558	846.607	757.085	0	299	299	5	1	-10921639	59.165	59	53	66	5739	2.971	17.535	0.021	0.820
ID581779	581779	10	0.545	846.418	756.567	0	300	300	5	1	-10921639	59.155	59	52	66	5738	2.830	17.195	0.021	0.842
ID582381	582381	10	0.620	846.644	757.303	0	301	301	5	1	-10921639	59.485	59	52	66	5770	3.339	19.000	0.023	0.806
ID582983	582983	10	0.585	846.546	757.622	0	302	302	5	1	-10921639	58.629	58	52	67	5687	3.480	19.000	0.016	0.532
ID583596	583596	10	0.583	846.465	757.203	0	303	303	5	1	-10921639	59.443	59	53	67	5766	3.188	4.878	0.020	0.729
ID584201	584201	10	0.574	846.465	757.228	0	304	304	5	1	-10921639	59.381	59	52	69	5760	3.261	19.000	0.022	0.781
ID584810	584810	10	0.515	846.531	757.429	0	305	305	5	1	-10921639	58.918	59	51	68	5715	3.171	15.187	0.018	0.669
ID585425	585425	10	0.592	846.316	757.605	0	306	306	5	1	-10921639	59.216	59	54	67	5744	2.994	19.000	0.019	0.752
ID586035	586035	10	0.637	846.171	757.194	0	307	307	5	1	-10921639	59.505	59	52	68	5772	3.212	17.291	0.023	0.832
ID586647	586647	10	0.632	846.360	757.446	0	308	308	5	1	-10921639	59.670	59	54	68	5788	3.135	19.000	0.025	0.923
ID587253	587253	10	0.602	846.307	757.027	0	309	309	5	1	-10921639	59.763	60	53	65	5797	2.879	18.467	0.026	1.040
ID587864	587864	10	0.618	846.332	757.551	0	310	310	5	1	-10921639	59.247	59	53	68	5747	3.269	19.000	0.022	0.771
ID588471	588471	10	0.569	846.244	757.233	0	311	311	5	1	-10921639	59.474	59	53	67	5769	2.854	19.000	0.024	0.961
ID589090	589090	10	0.622	846.249	757.981	0	312	312	5	1	-10921639	59.330	59	53	67	5755	2.971	15.141	0.022	0.863
ID589703	589703	10	0.680	845.928	757.725	0	313	313	5	1	-10921639	59.619	60	53	69	5783	3.337	17.918	0.026	0.902
ID590933	590933	10	0.610	845.809	757.821	0	314	314	5	1	-10921639	59.216	59	52	66	5744	3.251	15.201	0.020	0.731
ID590327	590327	10	0.637	845.971	757.788	0	315	315	5	1	-10921639	59.423	59	52	68	5764	3.347	15.824	0.023	0.794
ID592168	592168	10	0.655	846.080	757.396	0	316	316	5	1	-10921639	59.845	60	52	66	5805	2.920	19.000	0.029	1.149
ID591552	591552	10	0.663	846.192	757.044	0	317	317	5	1	-10921639	59.835	60	52	68	5804	3.239	8.840	0.028	1.001
ID592781	592781	10	0.641	846.100	757.203	0	318	318	5	1	-10921639	59.897	60	53	70	5810	3.180	12.947	0.026	0.970
ID593394	593394	10	0.607	846.182	757.598	0	319	319	5	1	-10921639	59.412	59	53	67	5763	3.272	19.000	0.021	0.746
ID594004	594004	10	0.627	846.231	757.882	0	320	320	5	1	-10921639	60.031	60	52	67	5823	3.187	19.000	0.026	0.951
ID594624	594624	10	0.643	846.220	757.836	0	321	321	5	1	-10921639	59.474	59	53	68	5769	3.476	19.000	0.023	0.763
ID595245	595245	10	0.779	846.040	757.251	0	322	322	5	1	-10921639	60.454	60	53	71	5864	3.491	14.934	0.033	1.122
ID595862	595862	10	0.710	846.186	757.224	0	323	323	5	1	-10921639	60.330	60	51	68	5852	3.356	8.825	0.030	1.047
ID596478	596478	10	0.660	845.931	757.420	0	324	324	5	1	-10921639	60.134	60	53	67	5833	2.981	19.000	0.028	1.093
ID597091	597091	10	0.679	846.073	756.967	0	325	325	5	1	-10921639	60.196	60	54	69	5839	3.108	19.000	0.028	1.067
ID597689	597689	10	0.714	846.280	757.484	0	326	326	5	1	-10921639	60.175	60	52	70	5837	3.742	15.089	0.028	0.887
ID598294	598294	10	0.649	846.081	756.914	0	327	327	5	1	-10921639	60.010	60	53	68	5821	3.161	19.000	0.026	0.980
ID598896	598896	10	0.651	846.242	757.242	0	328	328	5	1	-10921639	60.082	60	51	69	5828	3.197	19.000	0.027	0.992
ID599506	599506	10	0.699	846.302	757.308	0	329	329	5	1	-10921639	60.062	60	50	69	5826	3.391	5.140	0.028	0.953
ID600117	600117	10	0.714	846.518	757.115	0	330	330	5	1	-10921639	59.948	60	53	68	5815	3.630	18.139	0.029	0.917
ID600733	600733	10	0.652	846.493	757.346	0	331	331	5	1	-10921639	59.959	60	54	68	5816	3.221	16.123	0.028	1.001
ID601345	601345	10	0.578	846.734	756.950	0	332	332	5	1	-10921639	59.206	59	53	69	5743	3.085	19.000	0.021	0.801
ID601962	601962	10	0.632	846.552	757.015	0	333	333	5	1	-10921639	59.351	59	51	67	5757	3.336	8.703	0.025	0.864
ID602571	602571	10	0.658	846.431	757.034	0	334	334	5	1	-10921639	59.856	60	53	68	5806	3.512	19.000	0.026	0.866
ID603186	603186	10	0.613	846.493	756.900	0	335	335	5	1	-10921639	59.804	60	53	67	5801	3.297	19.000	0.026	0.905
ID603789	603789	10	0.610	846.598	757.073	0	336	336	5	1	-10921639	59.320	59	52	67	5754	3.463	5.051	0.024	0.799
ID604394	604394	10	0.678	846.779	757.097	0	337	337	5	1	-10921639	59.289	59	52	70	5751	3.588	19.000	0.026	0.831
ID604999	604999	10	0.665	846.704	757.556	0	338	338	5	1	-10921639	58.866	58	51	69	5710	4.165	5.049	0.021	0.569
ID605616	605616	10	0.654	846.732	757.272	0	339	339	5	1	-10921639	59.598	60	53	68	5781	3.347	5.157	0.027	0.929
ID606223	606223	10	0.597	846.625	757.361	0	340	340	5	1	-10921639	59.495	60	53	68	5771	3.247	18.054	0.026	0.915
ID606835	606835	10	0.653	846.545	757.098	0	341	341	5	1	-10921639	59.392	59	51	67	5761	3.451	8.706	0.026	0.867
ID607449	607449	10	0.626	846.811	757.467	0	342	342	5	1	-10921639	59.402	59	52	66	5762	3.347	7.847	0.026	0.888
ID608058	608058	10	0.597	846.580	758.012	0	343	343	5	1	-10921639	58.742	58	52	68	5698	3.486	19.000	0.019	0.642
ID608777	608777	10	0.642	846.571	757.664	0	344	344	5	1	-10921639	58.835	59	52	69	5707	3.648	19.000	0.021	0.649
ID609225	609225	10	0.738	846.615	757.678	0	345	345	5	1	-10921639	59.515	59	52	68	5773	3.700	19.000	0.027	0.845
ID609891	609891	10	0.684	846.781	757.500	0	346	346	5	1	-10921639	59.041	59	52	67	5727	3.694	19.000	0.024	0.748
ID610501	610501	10	0.662	846.674	757.323	0	347	347	5	1	-10921639	59.309	59	52	68	5753	3.426	16.925	0.025	0.853
ID611722	611722	10	0.675	846.948	757.696	0	348	348	5	1	-10921639	58.928	59	52	68	5716	3.554	19.000	0.023	0.759
ID611102	611102	10	0.704	846.877	757.764	0	349	349	5	1	-10921639	58.897	58	52	69	5713	3.757	19.000	0.024	0.731
ID612333	612333	10	0.718	846.689	757.724	0	350	350	5	1	-10921639	59.175	59	52	68	5740	3.900	16.977	0.026	0.772
ID612947	612947	10	0.696	846.591	757.403	0	351	351	5	1	-10921639	59.454	59	52	70	5767	3.544	19.000	0.027	0.896
ID613568	613568	10	0.706	846.844	757.735	0	352	352	5	1	-10921639	59.268	59	51	69	5749	3.496	19.000	0.026	0.856
ID614188	614188	10	0.689	846.500	757.555	0	353	353	5	1	-10921639	59.361	59	51	68	5758	3.709	5.196	0.026	0.820
ID615110	615110	10	0.673	846.753	757.137	0	354	354	5	1	-10921639	59.227	59	52	67	5745	3.572	17.836	0.024	0.786
ID615155	615155	10	0.670	846.717	757.719	0	355	355	5	1	-10921639	59.031	58	53	68	5726	3.492	5.045	0.023	0.751
ID616032	616032	10	0.704	846.608	757.990	0	356	356	5	1	-10921639	59.351	59	52	69	5757	3.591	19.000	0.026	0.827
ID616646	616646	10	0.674	846.499	757.901	0	357	357	5	1	-10921639	59.464	59	53	68	5768	3.266	19.000	0.025	0.881
ID617259	617259	10	0.676	846.559	757.696	0	358	358	5	1	-10921639	59.216	59	51	67	5744	3.545	5.020	0.024	0.775
ID617881	617881	10	0.678	846.478	757.936	0	359	359	5	1	-10921639	59.732	60	53	67	5794	2.981	19.000	0.027	1.050
ID618492	618492	10	0.673	846.443	758.015	0	360	360	5	1	-10921639	59.485	59	52	68	5770	3.317	19.000	0.025	0.863
ID619108	619108	10	0.689	846.618	758.106	0	361	361	5	1	-10921639	59.371	59	53	67	5759	3.560	15.106	0.025	0.822
ID619724	619724	10	0.772	846.594	758.104	0	362	362	5	1	-10921639	59.763	59	52	68	5797	3.590	7.946	0.030	0.983
ID620335	620335	10	0.703	846.639	758.085	0	363	363	5	1	-10921639	59.247	59	52	67	5747	3.632	14.961	0.026	0.822
ID620948	620948	10	0.754	846.617	758.432	0	364	364	5	1	-10921639	59.711	59	51	70	5792	3.518	19.000	0.031	1.017
ID621578	621578	10	0.782	846.445	758.336	0	365	365	5	1	-10921639	60.186	60	53	68	5838	3.650	18.162	0.031	0.998
ID622194	622194	10	0.801	846.617	758.599	0	366	366	5	1	-10921639	59.608	59	51	70	5782	4.048	5.063	0.029	0.831
ID622806	622806	10	0.762	846.462	758.246	0	367	367	5	1	-10921639	60.103	60	52	67	5830	3.216	19.000	0.033	1.197
ID623427	623427	10	0.795	846.678	758.748	0	368	368	5	1	-10921639	59.485	59	52	68	5770	3.844	5.022	0.030	0.896
ID624046	624046	10	0.712	846.662	758.491	0	369	369	5	1	-10921639	59.526	59	54	67	5774	3.382	19.000	0.029	0.982
ID624666	624666	10	0.737	847.009	758.294	0	370	370	5	1	-10921639	59.629	59	53	68	5784	3.563	17.868	0.029	0.938
ID625281	625281	10	0.696	846.849	758.281	0	371	371	5	1	-10921639	59.320	59	53	67	5754	3.423	19.000	0.026	0.872
ID625894	625894	10	0.753	846.782	757.996	0	372	372	5	1	-10921639	59.825	60	52	67	5803	3.470	5.208	0.031	1.051
ID626511	626511	10	0.744	846.762	758.470	0	373	373	5	1	-10921639	59.722	59	52	68	5793	3.576	5.095	0.030	0.973
ID627127	627127	10	0.757	846.871	758.051	0	374	374	5	1	-10921639	59.557	59	52	68	5777	3.663	17.641	0.029	0.912
ID627738	627738	10	0.755	846.976	758.434	0	375	375	5	1	-10921639	59.680	59	53	68	5789	3.566	5.096	0.030	0.981
ID628352	628352	10	0.763	846.620	758.601	0	376	376	5	1	-10921639	59.402	59	53	68	5762	3.823	5.233	0.029	0.874
ID628967	628967	10	0.720	846.715	758.510	0	377	377	5	1	-10921639	59.186	58	52	69	5741	3.678	5.002	0.025	0.799
ID629581	629581	10	0.724	846.763	758.576	0	378	378	5	1	-10921639	59.165	59	52	68	5739	3.732	19.000	0.025	0.770
ID630192	630192	10	0.795	846.786	758.682	0	379	379	5	1	-10921639	59.505	59	53	68	5772	3.958	5.173	0.029	0.840
ID630803	630803	10	0.782	846.838	758.834	0	380	380	5	1	-10921639	59.371	59	53	69	5759	3.803	5.043	0.028	0.844
ID631412	631412	10	0.822	846.862	758.864	0	381	381	5	1	-10921639	59.381	59	53	69	5760	4.222	5.085	0.027	0.751
ID632021	632021	10	0.804	846.629	758.662	0	382	382	5	1	-10921639	59.474	59	51	69	5769	4.108	16.085	0.029	0.820
ID632640	632640	10	0.823	846.754	758.483	0	383	383	5	1	-10921639	59.629	59	53	69	5784	4.149	17.040	0.031	0.876
ID633256	633256	10	0.816	846.630	758.540	0	384	384	5	1	-10921639	59.454	59	52	71	5767	4.141	19.000	0.029	0.818
ID633869	633869	10	0.839	846.720	758.643	0	385	385	5	1	-10921639	59.320	59	52	70	5754	4.239	17.958	0.031	0.830
ID634492	634492	10	0.826	846.649	758.595	0	386	386	5	1	-10921639	59.557	59	52	70	5777	4.168	5.137	0.030	0.835
ID635100	635100	10	0.840	846.780	758.425	0	387	387	5	1	-10921639	59.680	59	52	69	5789	4.045	19.000	0.032	0.910
ID635724	635724	10	0.774	846.763	758.426	0	388	388	5	1	-10921639	59.526	59	52	69	5774	3.391	19.000	0.032	1.078
ID636335	636335	10	0.727	846.809	758.270	0	389	389	5	1	-10921639	59.247	59	52	67	5747	3.654	17.996	0.028	0.894
ID636936	636936	10	0.749	846.757	758.251	0	390	390	5	1	-10921639	59.588	59	52	68	5780	3.454	19.000	0.029	0.985
ID637543	637543	10	0.753	846.729	758.406	0	391	391	5	1	-10921639	59.474	59	53	70	5769	3.677	19.000	0.028	0.882
ID638160	638160	10	0.760	846.683	758.186	0	392	392	5	1	-10921639	59.608	59	53	68	5782	3.499	19.000	0.030	0.993
ID638769	638769	10	0.763	846.762	758.609	0	393	393	5	1	-10921639	59.309	59	51	68	5753	3.672	5.176	0.029	0.897
ID639388	639388	10	0.738	846.709	758.294	0	394	394	5	1	-10921639	59.392	59	52	69	5761	3.408	19.000	0.030	1.014
ID640006	640006	10	0.705	846.647	758.777	0	395	395	5	1	-10921639	59.082	58	53	68	5731	3.599	5.011	0.025	0.814
ID640624	640624	10	0.711	846.772	758.477	0	396	396	5	1	-10921639	59.361	59	53	69	5758	3.428	17.247	0.027	0.919
ID641231	641231	10	0.719	846.904	758.196	0	397	397	5	1	-10921639	59.309	58	53	67	5753	3.429	19.000	0.028	0.953
ID641849	641849	10	0.721	846.702	758.285	0	398	398	5	1	-10921639	59.423	59	53	68	5764	3.418	8.987	0.030	1.024
ID642459	642459	10	0.754	846.880	758.354	0	399	399	5	1	-10921639	59.320	58	50	70	5754	3.743	16.960	0.028	0.873
ID643084	643084	10	0.700	846.870	758.367	0	400	400	5	1	-10921639	59.186	59	52	69	5741	3.352	5.096	0.027	0.941
ID643691	643691	10	0.788	846.815	758.638	0	401	401	5	1	-10921639	59.237	59	51	70	5746	3.915	5.655	0.028	0.824
ID644300	644300	10	0.689	846.674	758.381	0	402	402	5	1	-10921639	58.969	58	51	67	5720	3.552	19.000	0.026	0.833
ID644921	644921	10	0.701	846.603	758.106	0	403	403	5	1	-10921639	58.948	59	51	69	5718	3.675	17.105	0.025	0.795
ID645534	645534	10	0.693	846.802	758.609	0	404	404	5	1	-10921639	59.082	59	53	68	5731	3.535	19.000	0.024	0.795
ID646134	646134	10	0.730	846.851	758.392	0	405	405	5	1	-10921639	59.062	58	52	70	5729	3.749	5.106	0.026	0.803
ID646740	646740	10	0.707	846.833	758.750	0	406	406	5	1	-10921639	58.887	58	53	68	5712	3.608	17.005	0.024	0.773
ID647328	647328	10	0.682	846.657	758.315	0	407	407	5	1	-10921639	59.103	59	51	66	5733	3.484	14.872	0.025	0.833
ID647940	647940	10	0.673	846.520	758.151	0	408	408	5	1	-10921639	58.722	58	51	68	5696	3.679	15.021	0.022	0.702
ID648548	648548	10	0.664	846.510	757.894	0	409	409	5	1	-10921639	59.031	59	52	67	5726	3.435	5.177	0.024	0.794
ID649150	649150	10	0.660	846.697	758.362	0	410	410	5	1	-10921639	58.825	58	51	66	5706	3.394	19.000	0.023	0.778
ID649756	649756	10	0.707	846.609	758.504	0	411	411	5	1	-10921639	59.186	59	52	68	5741	3.706	5.677	0.024	0.739
ID650372	650372	10	0.759	846.560	758.271	0	412	412	5	1	-10921639	59.134	58	51	70	5736	3.947	17.933	0.026	0.768
ID650976	650976	10	0.675	846.595	758.337	0	413	413	5	1	-10921639	58.979	58	52	70	5721	3.767	19.000	0.023	0.705
ID651582	651582	10	0.716	846.712	758.818	0	414	414	5	1	-10921639	59.072	58	52	69	5730	3.600	19.000	0.024	0.760
ID652188	652188	10	0.749	846.855	758.348	0	415	415	5	1	-10921639	59.062	58	52	69	5729	3.862	5.043	0.025	0.747
ID652796	652796	10	0.694	846.691	758.535	0	416	416	5	1	-10921639	59.000	59	52	68	5723	3.579	17.288	0.024	0.779
ID653399	653399	10	0.627	846.630	758.225	0	417	417	5	1	-10921639	58.608	58	50	69	5685	3.481	17.174	0.021	0.691
ID653991	653991	10	0.667	846.527	758.352	0	418	418	5	1	-10921639	59.082	59	51	67	5731	3.546	19.000	0.024	0.794
ID654596	654596	10	0.636	846.684	758.295	0	419	419	5	1	-10921639	58.897	59	51	67	5713	3.117	5.169	0.023	0.841
ID655195	655195	10	0.657	846.722	758.267	0	420	420	5	1	-10921639	58.835	58	52	66	5707	3.442	19.000	0.022	0.735
ID655789	655789	10	0.646	846.613	758.357	0	421	421	5	1	-10921639	58.598	58	53	68	5684	3.567	19.000	0.021	0.666
ID656385	656385	10	0.642	846.563	758.387	0	422	422	5	1	-10921639	58.629	58	52	67	5687	3.346	18.175	0.023	0.795
ID656988	656988	10	0.694	846.630	758.545	0	423	423	5	1	-10921639	58.773	58	52	68	5701	3.566	19.000	0.024	0.778
ID657576	657576	10	0.702	846.718	758.578	0	424	424	5	1	-10921639	58.763	58	52	68	5700	3.843	4.920	0.022	0.658
ID658182	658182	10	0.640	846.785	758.629	0	425	425	5	1	-10921639	58.897	58	53	67	5713	3.121	4.961	0.022	0.828
ID658781	658781	10	0.632	846.710	758.244	0	426	426	5	1	-10921639	58.680	58	52	67	5692	3.303	19.000	0.021	0.740
ID659379	659379	10	0.642	846.551	758.052	0	427	427	5	1	-10921639	58.649	58	52	67	5689	3.568	19.000	0.021	0.677
ID659988	659988	10	0.643	846.527	758.456	0	428	428	5	1	-10921639	58.804	59	52	67	5704	3.325	19.000	0.023	0.783
ID660608	660608	10	0.667	846.414	758.356	0	429	429	5	1	-10921639	58.948	59	51	66	5718	3.333	19.000	0.023	0.790
ID661210	661210	10	0.675	846.590	758.289	0	430	430	5	1	-10921639	58.814	58	52	68	5705	3.531	19.000	0.023	0.739
ID661820	661820	10	0.656	846.385	758.266	0	431	431	5	1	-10921639	59.227	59	53	67	5745	3.131	18.289	0.024	0.888
ID662424	662424	10	0.669	846.698	757.991	0	432	432	5	1	-10921639	58.969	59	50	67	5720	3.352	5.115	0.024	0.819
ID663028	663028	10	0.621	846.648	758.445	0	433	433	5	1	-10921639	58.732	58	53	68	5697	3.340	19.000	0.022	0.743
ID663646	663646	10	0.697	846.529	758.251	0	434	434	5	1	-10921639	59.165	59	52	70	5739	3.538	19.000	0.026	0.857
ID664256	664256	10	0.661	846.509	758.232	0	435	435	5	1	-10921639	58.814	58	52	67	5705	3.444	19.000	0.024	0.800
ID664874	664874	10	0.699	846.786	758.476	0	436	436	5	1	-10921639	59.082	58	53	68	5731	3.148	19.000	0.027	0.971
ID665479	665479	10	0.765	846.762	758.590	0	437	437	5	1	-10921639	59.000	58	53	69	5723	3.694	19.000	0.027	0.853
ID666089	666089	10	0.699	846.593	758.593	0	438	438	5	1	-10921639	58.680	59	52	67	5692	3.696	19.000	0.024	0.730
ID667308	667308	10	0.711	846.826	758.545	0	439	439	5	1	-10921639	58.876	58	52	68	5711	3.592	5.120	0.025	0.785
ID666696	666696	10	0.705	846.655	758.750	0	440	440	5	1	-10921639	58.959	59	52	67	5719	3.821	17.799	0.023	0.698
ID667920	667920	10	0.747	846.724	758.669	0	441	441	5	1	-10921639	59.062	59	53	67	5729	3.614	19.000	0.027	0.850
ID668538	668538	10	0.785	846.684	758.589	0	442	442	5	1	-10921639	58.979	58	51	69	5721	4.049	19.000	0.026	0.725
ID669155	669155	10	0.774	846.848	758.607	0	443	443	5	1	-10921639	58.979	58	53	70	5721	4.082	5.212	0.025	0.693
ID669778	669778	10	0.790	846.632	758.515	0	444	444	5	1	-10921639	58.856	58	51	70	5709	4.451	5.016	0.023	0.606
ID670398	670398	10	0.838	846.685	758.331	0	445	445	5	1	-10921639	59.330	59	50	69	5755	4.259	5.121	0.029	0.773
ID671003	671003	10	0.823	846.745	758.223	0	446	446	5	1	-10921639	59.258	58	50	69	5748	3.972	5.272	0.030	0.868
ID671616	671616	10	0.852	846.797	758.532	0	447	447	5	1	-10921639	59.113	58	52	70	5734	4.264	4.994	0.029	0.790
ID672235	672235	10	0.885	846.835	758.570	0	448	448	5	1	-10921639	59.175	58	51	71	5740	4.495	5.033	0.029	0.731
ID672847	672847	10	0.798	846.803	758.326	0	449	449	5	1	-10921639	59.103	59	51	69	5733	3.930	5.179	0.029	0.838
ID673465	673465	10	0.813	846.759	758.402	0	450	450	5	1	-10921639	59.216	58	51	70	5744	4.243	19.000	0.028	0.751
ID674085	674085	10	0.883	846.640	758.394	0	451	451	5	1	-10921639	59.412	58	50	70	5763	4.415	5.024	0.032	0.827
ID674694	674694	10	0.890	846.672	758.316	0	452	452	5	1	-10921639	59.165	58	51	71	5739	4.446	5.039	0.031	0.798
ID675303	675303	10	0.811	846.630	758.316	0	453	453	5	1	-10921639	59.082	58	52	68	5731	4.163	19.000	0.027	0.748
ID675913	675913	10	0.809	846.705	758.051	0	454	454	5	1	-10921639	59.021	58	51	69	5725	4.044	5.100	0.027	0.780
ID676520	676520	10	0.814	846.716	758.097	0	455	455	5	1	-10921639	59.216	58	52	70	5744	4.070	5.062	0.028	0.787
[truncated: 128,036 more rows]
