# Supplementary material for: Platelet activation near point-like source of agonist: Experimental insights and computational model
Source: PLoS One. 2024 Oct 3;19(10):e0308679. doi: 10.1371/journal.pone.0308679 (PMC11449293; doi:10.1371/journal.pone.0308679)
Supplement: S1 Data — (ZIP) [file pone.0308679.s003.zip › Supplementary codes corrected/Spots in tracks statistics_1882_3circ.csv]

Label	ID	TRACK_ID	QUALITY	POSITION_X	POSITION_Y	POSITION_Z	POSITION_T	FRAME	RADIUS	VISIBILITY	MANUAL_COLOR	MEAN_INTENSITY	MEDIAN_INTENSITY	MIN_INTENSITY	MAX_INTENSITY	TOTAL_INTENSITY	STANDARD_DEVIATION	ESTIMATED_DIAMETER	CONTRAST	SNR
ID1049621	1049621	0	0.341	1170.563	619.147	0	0	0	5	1	-10921639	55.505	56	51	61	5384	2.132	19.000	0.016	0.799
ID1050631	1050631	0	0.354	1170.796	619.217	0	1	1	5	1	-10921639	55.845	56	51	62	5417	2.311	15.092	0.017	0.823
ID1047575	1047575	0	0.379	1170.347	618.968	0	2	2	5	1	-10921639	55.691	55	51	60	5402	2.162	16.861	0.017	0.853
ID1048608	1048608	0	0.330	1170.917	618.740	0	3	3	5	1	-10921639	55.619	55	51	61	5395	2.167	15.835	0.016	0.833
ID1052694	1052694	0	0.395	1170.820	618.894	0	4	4	5	1	-10921639	55.990	56	52	62	5431	2.074	10.906	0.019	1.028
ID1051654	1051654	0	0.342	1172.085	620.176	0	5	5	5	1	-10921639	56.093	56	50	61	5441	1.990	9.112	0.020	1.115
ID1053725	1053725	0	0.335	1170.481	618.493	0	6	6	5	1	-10921639	55.557	56	51	60	5389	2.111	13.036	0.014	0.728
ID1054757	1054757	0	0.288	1170.426	618.943	0	7	7	5	1	-10921639	55.505	55	51	62	5384	2.151	17.044	0.013	0.675
ID1055781	1055781	0	0.352	1170.660	618.443	0	8	8	5	1	-10921639	55.598	55	52	61	5393	1.830	19.000	0.017	0.994
ID1056820	1056820	0	0.345	1170.073	618.231	0	9	9	5	1	-10921639	55.660	56	51	60	5399	2.145	18.053	0.014	0.723
ID1057865	1057865	0	0.315	1171.306	619.054	0	10	10	5	1	-10921639	55.567	55	50	61	5390	2.174	19.000	0.015	0.764
ID1058895	1058895	0	0.338	1174.786	620.628	0	11	11	5	1	-10921639	55.629	56	51	62	5396	2.329	19.000	0.015	0.719
ID1059934	1059934	0	0.351	1171.151	619.208	0	12	12	5	1	-10921639	55.732	56	50	62	5406	2.325	16.981	0.015	0.726
ID1060975	1060975	0	0.398	1174.387	619.900	0	13	13	5	1	-10921639	56.093	56	52	61	5441	2.112	9.136	0.022	1.129
ID1061993	1061993	0	0.341	1174.375	620.753	0	14	14	5	1	-10921639	55.732	55	50	64	5406	2.356	19.000	0.017	0.806
ID1063008	1063008	0	0.335	1174.928	620.599	0	15	15	5	1	-10921639	55.526	55	51	62	5386	2.509	17.219	0.013	0.578
ID1065073	1065073	0	0.380	1174.839	620.157	0	16	16	5	1	-10921639	55.557	55	50	64	5389	2.742	15.276	0.016	0.629
ID1064045	1064045	0	0.368	1175.581	620.461	0	17	17	5	1	-10921639	55.289	55	49	67	5363	3.041	18.189	0.014	0.503
ID1066103	1066103	0	0.371	1175.545	620.567	0	18	18	5	1	-10921639	55.381	55	49	65	5372	2.998	17.020	0.013	0.462
ID1067136	1067136	0	0.340	1175.068	620.700	0	19	19	5	1	-10921639	55.567	55	50	62	5390	2.665	19.000	0.013	0.540
ID1069083	1069083	0	0.377	1174.686	620.159	0	20	20	5	1	-10921639	55.969	55	50	65	5429	2.659	16.201	0.018	0.733
ID1068167	1068167	0	0.334	1174.508	620.428	0	21	21	5	1	-10921639	55.464	55	50	62	5380	2.598	17.405	0.014	0.591
ID1070229	1070229	0	0.366	1175.444	620.480	0	22	22	5	1	-10921639	55.804	55	50	64	5413	2.699	8.846	0.018	0.732
ID1071267	1071267	0	0.360	1174.593	620.176	0	23	23	5	1	-10921639	55.845	56	51	65	5417	2.543	17.986	0.017	0.737
ID1072292	1072292	0	0.335	1174.598	620.765	0	24	24	5	1	-10921639	55.701	55	50	62	5403	2.623	19.000	0.013	0.538
ID1072901	1072901	0	0.356	1175.329	620.693	0	25	25	5	1	-10921639	55.918	55	51	63	5424	2.794	19.000	0.015	0.608
ID1074363	1074363	0	0.405	1175.143	620.789	0	26	26	5	1	-10921639	56.093	56	51	64	5441	2.602	19.000	0.018	0.757
ID1075410	1075410	0	0.350	1175.204	620.641	0	27	27	5	1	-10921639	55.680	55	50	65	5401	2.737	19.000	0.013	0.512
ID1076436	1076436	0	0.355	1175.178	620.588	0	28	28	5	1	-10921639	55.948	56	49	63	5427	2.682	19.000	0.015	0.628
ID1077454	1077454	0	0.427	1174.508	620.273	0	29	29	5	1	-10921639	56.010	56	50	63	5433	2.838	16.824	0.018	0.697
ID1078500	1078500	0	0.394	1175.059	620.821	0	30	30	5	1	-10921639	55.897	56	49	64	5422	2.797	19.000	0.015	0.605
ID1092987	1092987	0	0.392	1170.256	618.409	0	43	43	5	1	-10921639	56.711	57	51	62	5501	2.160	8.135	0.019	1.003
ID1091954	1091954	0	0.454	1169.227	617.955	0	44	44	5	1	-10921639	56.526	57	51	61	5483	2.222	8.887	0.020	0.975
ID1094041	1094041	0	0.441	1170.003	618.683	0	45	45	5	1	-10921639	56.639	57	50	63	5494	2.650	15.218	0.020	0.851
ID1095067	1095067	0	0.397	1170.008	618.062	0	46	46	5	1	-10921639	56.299	56	51	62	5461	2.372	5.176	0.018	0.816
ID1098202	1098202	0	0.365	1174.396	620.656	0	49	49	5	1	-10921639	56.608	57	50	65	5491	2.652	17.795	0.020	0.837
ID1099210	1099210	0	0.409	1174.710	620.776	0	50	50	5	1	-10921639	56.536	57	50	65	5484	2.898	17.227	0.018	0.682
ID1100250	1100250	0	0.410	1174.726	620.813	0	51	51	5	1	-10921639	56.629	56	52	68	5493	2.998	17.021	0.020	0.724
ID1101280	1101280	0	0.512	1169.728	619.592	0	52	52	5	1	-10921639	57.402	58	52	63	5568	2.605	8.689	0.023	1.001
ID1102313	1102313	0	0.490	1169.581	619.176	0	53	53	5	1	-10921639	57.381	57	52	64	5566	2.404	8.992	0.025	1.154
ID1103346	1103346	0	0.429	1169.355	618.768	0	54	54	5	1	-10921639	56.835	57	50	63	5513	2.540	19.000	0.018	0.787
ID1104379	1104379	0	0.454	1170.009	619.433	0	55	55	5	1	-10921639	57.000	57	53	61	5529	2.213	14.935	0.021	1.073
ID1105403	1105403	0	0.464	1169.829	619.105	0	56	56	5	1	-10921639	57.021	57	51	62	5531	2.487	19.000	0.021	0.935
ID1106433	1106433	0	0.441	1169.511	618.762	0	57	57	5	1	-10921639	56.928	57	52	62	5522	2.166	17.860	0.021	1.093
ID1107479	1107479	0	0.414	1170.012	619.281	0	58	58	5	1	-10921639	56.753	56	51	63	5505	2.273	17.718	0.021	1.014
ID1108490	1108490	0	0.406	1170.153	619.655	0	59	59	5	1	-10921639	56.526	57	50	63	5483	2.420	16.770	0.017	0.797
ID1109534	1109534	0	0.435	1169.342	618.681	0	60	60	5	1	-10921639	56.381	56	51	63	5469	2.717	19.000	0.016	0.658
ID1110588	1110588	0	0.415	1169.735	618.502	0	61	61	5	1	-10921639	56.742	57	51	62	5504	2.256	8.728	0.021	1.032
ID1111629	1111629	0	0.383	1172.000	620.000	0	62	62	5	1	-10921639	56.938	57	52	64	5523	2.427	17.098	0.023	1.072
ID1112671	1112671	0	0.458	1169.363	618.529	0	63	63	5	1	-10921639	56.371	57	50	65	5468	2.575	18.429	0.017	0.716
ID1113699	1113699	0	0.459	1170.567	619.224	0	64	64	5	1	-10921639	56.979	57	52	62	5527	2.508	13.096	0.024	1.052
ID1114730	1114730	0	0.415	1171.045	620.193	0	65	65	5	1	-10921639	56.804	57	52	62	5510	2.422	15.609	0.021	0.948
ID1115771	1115771	0	0.415	1170.794	619.459	0	66	66	5	1	-10921639	56.928	57	53	65	5522	2.297	19.000	0.024	1.140
ID1116830	1116830	0	0.091	1159.550	626.106	0	67	67	5	1	-10921639	53.742	54	49	59	5213	1.861	8.745	0.002	0.088
ID1117859	1117859	0	0.091	1161.584	627.904	0	68	68	5	1	-10921639	54.423	54	51	60	5279	2.056	5.039	4.211E-4	0.022
ID1118883	1118883	0	0.099	1160.754	628.541	0	69	69	5	1	-10921639	54.216	54	49	61	5259	2.103	5.050	0.003	0.144
ID1119922	1119922	0	0.117	1160.868	628.212	0	70	70	5	1	-10921639	54.196	54	49	59	5257	2.095	5.080	0.004	0.188
ID1120959	1120959	0	0.120	1160.997	629.079	0	71	71	5	1	-10921639	54.464	55	49	60	5283	2.057	7.959	0.005	0.246
ID1121972	1121972	0	0.153	1159.153	625.659	0	72	72	5	1	-10921639	53.567	54	49	60	5196	2.150	5.867	0.005	0.255
ID1123011	1123011	0	0.071	1161.058	629.072	0	73	73	5	1	-10921639	54.309	54	50	58	5268	1.839	17.660	0.002	0.117
ID1124045	1124045	0	0.140	1161.285	628.447	0	74	74	5	1	-10921639	54.052	54	50	60	5243	2.157	18.037	0.003	0.173
ID1125082	1125082	0	0.129	1156.761	623.415	0	75	75	5	1	-10921639	52.969	53	48	57	5138	2.049	18.499	9.770E-4	0.050
ID1126115	1126115	0	0.128	1159.306	626.520	0	76	76	5	1	-10921639	53.804	54	48	59	5219	2.299	17.829	0.005	0.223
ID1127148	1127148	0	0.159	1160.977	628.112	0	77	77	5	1	-10921639	54.124	54	49	60	5250	2.274	4.972	0.002	0.112
ID1128164	1128164	0	0.108	1160.291	627.495	0	78	78	5	1	-10921639	53.866	54	50	61	5225	2.267	6.702	0.003	0.143
ID1130203	1130203	0	0.133	1158.891	625.247	0	80	80	5	1	-10921639	53.794	54	49	59	5218	1.915	8.769	0.004	0.210
ID1131233	1131233	0	0.150	1160.887	628.380	0	81	81	5	1	-10921639	54.237	54	48	60	5261	2.277	17.980	0.005	0.219
ID1132233	1132233	0	0.128	1160.825	628.679	0	82	82	5	1	-10921639	54.423	54	51	61	5279	2.010	4.946	0.005	0.247
ID1145614	1145614	0	0.082	1152.916	620.728	0	96	96	5	1	-10921639	52.423	53	48	56	5085	1.580	19.000	-5.237E-4	-0.035
ID1147614	1147614	0	0.062	1152.417	619.887	0	97	97	5	1	-10921639	52.588	53	48	59	5101	1.754	16.279	-6.210E-4	-0.037
ID1148653	1148653	0	0.093	1155.555	622.382	0	98	98	5	1	-10921639	53.072	53	47	58	5148	1.751	4.972	0.001	0.065
ID1150714	1150714	0	0.102	1158.789	625.141	0	99	99	5	1	-10921639	53.495	53	49	59	5189	1.905	4.866	0.001	0.082
ID1149679	1149679	0	0.298	1169.879	618.336	0	100	100	5	1	-10921639	56.041	56	51	61	5436	1.941	8.781	0.015	0.827
ID1151751	1151751	0	0.318	1171.035	619.475	0	101	101	5	1	-10921639	55.876	56	51	61	5420	2.223	14.783	0.016	0.770
ID1152783	1152783	0	0.321	1170.455	619.353	0	102	102	5	1	-10921639	55.794	56	50	61	5412	2.389	5.949	0.014	0.632
ID1153815	1153815	0	0.366	1174.157	620.884	0	103	103	5	1	-10921639	56.041	56	52	63	5436	2.318	8.925	0.020	0.937
ID1154853	1154853	0	0.303	1174.868	620.455	0	104	104	5	1	-10921639	55.052	55	50	61	5340	2.489	13.008	0.013	0.559
ID1155872	1155872	0	0.321	1174.652	620.670	0	105	105	5	1	-10921639	55.619	55	49	63	5395	2.640	17.567	0.014	0.581
ID1156889	1156889	0	0.317	1172.051	619.824	0	106	106	5	1	-10921639	56.031	56	51	63	5435	2.298	9.021	0.017	0.829
ID1157913	1157913	0	0.358	1171.161	619.092	0	107	107	5	1	-10921639	56.309	56	53	62	5462	2.017	19.000	0.019	1.048
ID1158936	1158936	0	0.331	1170.456	619.476	0	108	108	5	1	-10921639	55.918	56	51	61	5424	2.330	18.347	0.013	0.608
ID1159970	1159970	0	0.375	1171.739	621.711	0	109	109	5	1	-10921639	56.856	57	51	65	5515	2.586	15.023	0.023	0.970
ID1161013	1161013	0	0.459	1171.063	623.121	0	110	110	5	1	-10921639	57.010	57	51	70	5530	3.343	7.915	0.018	0.591
ID1162061	1162061	0	0.925	1170.657	623.904	0	111	111	5	1	-10921639	59.000	58	52	81	5723	5.581	2.000	0.032	0.654
ID1163081	1163081	0	0.895	1170.557	624.090	0	112	112	5	1	-10921639	58.928	58	50	80	5716	5.243	4.904	0.033	0.708
ID1164125	1164125	0	0.823	1170.653	623.755	0	113	113	5	1	-10921639	58.732	58	51	80	5697	5.122	19.000	0.029	0.651
ID1165145	1165145	0	0.758	1170.656	623.897	0	114	114	5	1	-10921639	58.227	58	50	77	5648	4.731	2.000	0.026	0.631
ID1166166	1166166	0	0.639	1170.510	623.703	0	115	115	5	1	-10921639	57.794	58	50	73	5606	4.196	5.023	0.022	0.588
ID1167210	1167210	0	0.565	1170.768	623.674	0	116	116	5	1	-10921639	57.557	57	48	73	5583	4.039	17.822	0.019	0.544
ID1168243	1168243	0	0.514	1170.877	623.651	0	117	117	5	1	-10921639	57.495	57	51	69	5577	3.591	4.967	0.017	0.542
ID1169264	1169264	0	0.523	1171.303	622.955	0	118	118	5	1	-10921639	57.454	57	50	68	5573	3.345	8.188	0.023	0.760
ID1170290	1170290	0	0.460	1170.977	622.547	0	119	119	5	1	-10921639	57.361	57	50	66	5564	3.045	8.381	0.021	0.784
ID1171307	1171307	0	0.431	1171.408	622.271	0	120	120	5	1	-10921639	57.082	57	49	65	5537	2.985	19.000	0.020	0.760
ID1172342	1172342	0	0.462	1171.637	622.196	0	121	121	5	1	-10921639	57.629	57	51	66	5590	2.984	8.876	0.028	1.037
ID1173379	1173379	0	0.404	1172.506	621.202	0	122	122	5	1	-10921639	57.052	57	52	65	5534	2.910	8.965	0.025	0.945
ID1174418	1174418	0	0.392	1172.314	621.531	0	123	123	5	1	-10921639	57.299	57	52	65	5558	2.851	8.898	0.025	0.975
ID1175461	1175461	0	0.383	1171.794	622.000	0	124	124	5	1	-10921639	57.103	57	50	66	5539	3.064	8.870	0.022	0.799
ID1176500	1176500	0	0.426	1172.875	621.364	0	125	125	5	1	-10921639	56.897	56	52	64	5519	2.748	8.709	0.024	0.951
ID1177565	1177565	0	0.335	1174.633	621.074	0	126	126	5	1	-10921639	56.021	56	50	63	5434	2.750	17.723	0.014	0.575
ID1178610	1178610	0	0.380	1174.244	621.063	0	127	127	5	1	-10921639	56.443	56	50	65	5475	3.182	15.485	0.020	0.688
ID1179649	1179649	0	0.402	1171.794	621.716	0	128	128	5	1	-10921639	57.186	57	51	66	5547	2.963	15.657	0.022	0.849
ID1180696	1180696	0	0.418	1174.602	621.159	0	129	129	5	1	-10921639	56.196	56	48	65	5451	2.939	12.911	0.018	0.667
ID1181752	1181752	0	0.387	1174.822	620.836	0	130	130	5	1	-10921639	55.866	56	50	65	5419	3.220	18.074	0.015	0.522
ID1182802	1182802	0	0.368	1172.281	620.880	0	131	131	5	1	-10921639	56.825	56	51	64	5512	2.708	12.663	0.021	0.861
ID1183836	1183836	0	0.345	1171.336	620.672	0	132	132	5	1	-10921639	56.804	57	52	64	5510	2.427	19.000	0.020	0.911
ID1050135	1050135	1	0.157	791.900	848.927	0	0	0	5	1	-10921639	54.979	55	51	60	5333	2.026	12.982	0.006	0.318
ID1051148	1051148	1	0.283	793.662	849.709	0	1	1	5	1	-10921639	55.835	56	51	62	5416	2.206	18.007	0.011	0.527
ID1048096	1048096	1	0.159	792.373	849.819	0	2	2	5	1	-10921639	55.278	55	52	59	5362	1.694	19.000	0.006	0.420
ID1049127	1049127	1	0.176	793.071	849.047	0	3	3	5	1	-10921639	55.113	55	51	59	5346	1.785	19.000	0.007	0.417
ID1053207	1053207	1	0.206	793.057	848.739	0	4	4	5	1	-10921639	55.330	56	52	60	5367	1.919	19.000	0.008	0.444
ID1052173	1052173	1	0.196	792.378	848.891	0	5	5	5	1	-10921639	54.928	55	49	60	5328	1.975	8.900	0.007	0.375
ID1054241	1054241	1	0.206	792.531	849.130	0	6	6	5	1	-10921639	55.278	55	50	59	5362	1.724	19.000	0.008	0.486
ID1056299	1056299	1	0.175	792.943	849.343	0	8	8	5	1	-10921639	55.144	55	50	59	5349	1.920	9.033	0.007	0.392
ID1057343	1057343	1	0.180	792.869	849.117	0	9	9	5	1	-10921639	55.206	55	50	60	5355	1.797	8.962	0.007	0.430
ID1058378	1058378	1	0.180	790.616	848.176	0	10	10	5	1	-10921639	54.742	55	50	58	5310	1.697	8.976	0.007	0.479
ID1059417	1059417	1	0.179	791.482	849.451	0	11	11	5	1	-10921639	55.216	55	51	59	5356	1.883	8.930	0.010	0.561
ID1060462	1060462	1	0.200	792.371	849.395	0	12	12	5	1	-10921639	55.237	55	49	60	5358	1.755	19.000	0.009	0.554
ID1061492	1061492	1	0.207	792.489	849.037	0	13	13	5	1	-10921639	55.402	55	52	59	5374	1.783	19.000	0.011	0.661
ID1062493	1062493	1	0.245	796.111	849.161	0	14	14	5	1	-10921639	55.856	56	51	61	5418	2.208	16.854	0.009	0.431
ID1063533	1063533	1	0.265	794.731	849.713	0	15	15	5	1	-10921639	55.856	56	50	61	5418	2.194	19.000	0.009	0.473
ID1065583	1065583	1	0.233	793.799	849.260	0	16	16	5	1	-10921639	55.608	56	51	60	5394	1.874	19.000	0.009	0.550
ID1064562	1064562	1	0.178	793.520	848.669	0	17	17	5	1	-10921639	55.216	55	51	62	5356	2.088	7.894	0.004	0.202
ID1066618	1066618	1	0.201	792.557	848.715	0	18	18	5	1	-10921639	55.443	55	51	61	5378	1.633	16.105	0.008	0.569
ID1067653	1067653	1	0.199	792.902	849.190	0	19	19	5	1	-10921639	55.289	55	51	59	5363	1.732	16.910	0.009	0.557
ID1068727	1068727	1	0.238	791.628	849.164	0	21	21	5	1	-10921639	55.237	55	50	61	5358	2.105	19.000	0.009	0.451
ID1070739	1070739	1	0.196	791.253	849.346	0	22	22	5	1	-10921639	55.247	55	51	59	5359	1.854	12.797	0.009	0.528
ID1071784	1071784	1	0.205	793.471	849.111	0	23	23	5	1	-10921639	55.423	55	51	61	5376	1.962	15.847	0.008	0.455
ID1073839	1073839	1	0.226	791.975	849.247	0	25	25	5	1	-10921639	55.588	56	52	60	5392	1.718	12.803	0.010	0.659
ID1074889	1074889	1	0.189	793.925	849.266	0	26	26	5	1	-10921639	55.515	56	50	62	5385	1.921	12.888	0.005	0.313
ID1075909	1075909	1	0.203	792.750	849.019	0	27	27	5	1	-10921639	55.784	56	51	60	5411	1.986	8.865	0.009	0.500
ID1076949	1076949	1	0.191	792.241	848.747	0	28	28	5	1	-10921639	55.784	56	51	61	5411	1.878	13.088	0.010	0.562
ID1077979	1077979	1	0.232	793.633	849.107	0	29	29	5	1	-10921639	55.825	56	51	61	5415	1.871	17.812	0.009	0.537
ID1079015	1079015	1	0.251	793.860	849.183	0	30	30	5	1	-10921639	55.835	56	51	61	5416	2.206	15.943	0.008	0.409
ID1080066	1080066	1	0.228	790.847	848.788	0	31	31	5	1	-10921639	55.794	56	52	61	5412	1.920	18.093	0.011	0.625
ID1081083	1081083	1	0.230	793.478	848.784	0	32	32	5	1	-10921639	55.825	56	52	61	5415	1.854	10.960	0.010	0.572
ID1082115	1082115	1	0.214	793.203	849.514	0	33	33	5	1	-10921639	55.577	56	52	60	5391	1.898	17.069	0.007	0.412
ID1083142	1083142	1	0.239	791.160	848.334	0	34	34	5	1	-10921639	55.639	56	50	60	5397	2.083	12.169	0.011	0.574
ID1084180	1084180	1	0.182	791.608	848.127	0	35	35	5	1	-10921639	55.619	56	52	60	5395	1.917	8.370	0.010	0.574
ID1085220	1085220	1	0.205	792.537	848.694	0	36	36	5	1	-10921639	55.897	56	51	60	5422	1.829	16.766	0.010	0.591
ID1086254	1086254	1	0.268	794.407	849.510	0	37	37	5	1	-10921639	56.309	56	52	63	5462	1.949	19.000	0.011	0.633
ID1087287	1087287	1	0.239	792.133	848.987	0	38	38	5	1	-10921639	56.052	56	50	61	5437	2.012	19.000	0.012	0.673
ID1088329	1088329	1	0.206	791.820	849.217	0	39	39	5	1	-10921639	55.536	56	51	60	5387	1.756	9.075	0.010	0.613
ID1090403	1090403	1	0.253	791.076	848.060	0	40	40	5	1	-10921639	55.629	56	49	60	5396	2.068	8.715	0.012	0.658
ID1089369	1089369	1	0.243	791.823	848.608	0	41	41	5	1	-10921639	55.866	56	51	60	5419	1.880	19.000	0.012	0.695
ID1091443	1091443	1	0.241	794.326	849.130	0	42	42	5	1	-10921639	55.990	56	51	60	5431	1.834	9.405	0.011	0.639
ID1093533	1093533	1	0.218	793.493	849.409	0	43	43	5	1	-10921639	56.000	56	51	60	5432	1.837	6.264	0.011	0.644
ID1092487	1092487	1	0.187	791.998	848.658	0	44	44	5	1	-10921639	55.773	56	51	61	5410	1.923	9.008	0.010	0.553
ID1094564	1094564	1	0.247	791.158	848.194	0	45	45	5	1	-10921639	55.722	56	51	60	5405	2.040	8.978	0.012	0.652
ID1095593	1095593	1	0.226	791.165	848.741	0	46	46	5	1	-10921639	55.660	56	51	59	5399	1.719	17.784	0.011	0.694
ID1096625	1096625	1	0.211	792.959	848.966	0	47	47	5	1	-10921639	55.680	56	51	60	5401	1.863	15.848	0.008	0.485
ID1097686	1097686	1	0.190	795.555	849.305	0	48	48	5	1	-10921639	55.979	55	53	62	5430	1.909	19.000	0.007	0.423
ID1098703	1098703	1	0.185	792.640	848.886	0	49	49	5	1	-10921639	55.619	56	52	59	5395	1.788	6.923	0.007	0.442
ID1099730	1099730	1	0.184	792.925	849.082	0	50	50	5	1	-10921639	55.485	55	51	61	5382	1.838	11.057	0.008	0.452
ID1100757	1100757	1	0.231	791.956	849.384	0	51	51	5	1	-10921639	55.680	56	52	61	5401	1.966	9.020	0.009	0.523
ID1101804	1101804	1	0.208	793.133	849.562	0	52	52	5	1	-10921639	55.639	56	51	61	5397	1.996	17.972	0.008	0.451
ID1102830	1102830	1	0.266	791.159	848.411	0	53	53	5	1	-10921639	55.454	55	50	59	5379	1.926	8.793	0.012	0.675
ID1103861	1103861	1	0.175	791.805	849.064	0	54	54	5	1	-10921639	55.443	56	52	62	5378	1.876	8.996	0.009	0.545
ID1105910	1105910	1	0.220	791.153	848.969	0	56	56	5	1	-10921639	55.711	56	51	60	5404	1.920	9.015	0.012	0.664
ID1106947	1106947	1	0.171	791.922	848.588	0	57	57	5	1	-10921639	55.515	55	50	62	5385	1.894	8.713	0.010	0.564
ID1107986	1107986	1	0.259	791.799	848.328	0	58	58	5	1	-10921639	55.680	56	51	61	5401	2.119	19.000	0.012	0.627
ID1109017	1109017	1	0.162	790.083	847.867	0	59	59	5	1	-10921639	55.103	55	51	59	5345	1.729	8.055	0.006	0.373
ID1110062	1110062	1	0.221	792.283	849.242	0	60	60	5	1	-10921639	55.711	55	52	60	5404	1.814	9.034	0.011	0.653
ID1111111	1111111	1	0.132	792.922	849.626	0	61	61	5	1	-10921639	55.330	55	52	60	5367	1.875	19.000	0.002	0.134
ID1112151	1112151	1	0.232	793.845	849.116	0	62	62	5	1	-10921639	55.722	55	51	62	5405	2.070	16.706	0.007	0.370
ID1113194	1113194	1	0.172	792.889	849.725	0	63	63	5	1	-10921639	55.464	55	52	61	5380	1.702	14.935	0.004	0.266
ID1114204	1114204	1	0.225	791.394	848.473	0	64	64	5	1	-10921639	55.649	56	51	60	5398	1.832	17.877	0.011	0.689
ID1117322	1117322	1	0.154	793.000	849.000	0	67	67	5	1	-10921639	55.495	55	51	60	5383	1.855	17.978	0.006	0.349
ID1118346	1118346	1	0.167	791.482	848.690	0	68	68	5	1	-10921639	55.423	55	51	60	5376	1.701	19.000	0.009	0.560
ID1119373	1119373	1	0.155	791.260	848.071	0	69	69	5	1	-10921639	55.546	56	50	59	5388	1.683	8.940	0.008	0.540
ID1120423	1120423	1	0.178	790.773	849.272	0	70	70	5	1	-10921639	55.320	55	51	60	5366	1.800	15.947	0.007	0.435
ID1121441	1121441	1	0.147	791.392	848.793	0	71	71	5	1	-10921639	55.485	56	49	59	5382	1.821	19.000	0.007	0.440
ID1125584	1125584	1	0.228	791.974	848.708	0	75	75	5	1	-10921639	56.072	56	52	62	5439	1.839	8.930	0.012	0.717
ID1126612	1126612	1	0.170	791.575	849.166	0	76	76	5	1	-10921639	55.732	56	51	60	5406	1.723	9.040	0.009	0.572
ID1127646	1127646	1	0.145	790.667	848.733	0	77	77	5	1	-10921639	55.381	56	50	59	5372	1.704	19.000	0.006	0.395
ID1128651	1128651	1	0.163	791.182	848.538	0	78	78	5	1	-10921639	55.670	56	52	59	5400	1.663	11.516	0.007	0.488
ID1129681	1129681	1	0.159	792.311	849.144	0	79	79	5	1	-10921639	55.948	56	52	62	5427	1.906	10.180	0.007	0.435
ID1130699	1130699	1	0.161	791.139	848.981	0	80	80	5	1	-10921639	55.649	56	52	60	5398	1.865	8.816	0.008	0.446
ID1131715	1131715	1	0.200	791.792	849.732	0	81	81	5	1	-10921639	55.887	56	52	61	5421	1.587	16.777	0.008	0.592
ID1132718	1132718	1	0.158	791.618	849.339	0	82	82	5	1	-10921639	55.608	55	49	61	5394	1.863	17.538	0.006	0.371
ID1140916	1140916	1	0.110	792.525	848.413	0	90	90	5	1	-10921639	55.588	55	51	61	5392	1.881	7.836	9.906E-4	0.059
ID1141939	1141939	1	0.110	793.247	849.106	0	91	91	5	1	-10921639	55.711	56	51	61	5404	1.904	19.000	0.003	0.184
ID1153291	1153291	1	0.126	792.489	849.526	0	102	102	5	1	-10921639	55.732	56	52	61	5406	1.834	18.042	0.003	0.212
ID1154336	1154336	1	0.174	792.500	848.760	0	103	103	5	1	-10921639	55.804	56	50	60	5413	1.998	16.854	0.007	0.363
ID1049626	1049626	2	0.224	821.834	621.040	0	0	0	5	1	-10921639	55.299	55	50	60	5364	2.052	17.706	0.006	0.338
ID1050634	1050634	2	0.193	822.236	621.243	0	1	1	5	1	-10921639	55.041	55	51	59	5339	1.707	19.000	0.004	0.254
ID1047579	1047579	2	0.186	822.932	620.594	0	2	2	5	1	-10921639	54.825	55	50	59	5318	1.893	18.088	0.003	0.162
ID1048614	1048614	2	0.229	821.726	621.177	0	3	3	5	1	-10921639	55.268	55	49	60	5361	2.008	19.000	0.006	0.338
ID1052697	1052697	2	0.175	822.353	620.968	0	4	4	5	1	-10921639	55.052	55	51	60	5340	1.856	19.000	0.003	0.148
ID1051652	1051652	2	0.214	823.142	620.234	0	5	5	5	1	-10921639	54.835	55	50	60	5319	2.050	17.394	0.005	0.262
ID1053729	1053729	2	0.187	822.722	620.742	0	6	6	5	1	-10921639	54.856	55	51	59	5321	1.984	5.206	0.004	0.232
ID1054761	1054761	2	0.211	822.703	621.020	0	7	7	5	1	-10921639	54.856	55	51	59	5321	1.820	19.000	0.005	0.292
ID1055788	1055788	2	0.224	821.818	620.585	0	8	8	5	1	-10921639	55.021	55	50	60	5337	1.756	5.718	0.005	0.341
ID1056828	1056828	2	0.254	821.777	620.942	0	9	9	5	1	-10921639	55.423	55	51	61	5376	1.825	2.830	0.007	0.403
ID1057868	1057868	2	0.194	821.835	621.058	0	10	10	5	1	-10921639	55.227	55	51	60	5357	2.089	17.639	0.004	0.230
ID1058893	1058893	2	0.188	821.562	621.106	0	11	11	5	1	-10921639	55.103	55	52	59	5345	1.604	16.141	0.006	0.411
ID1059937	1059937	2	0.192	822.420	620.708	0	12	12	5	1	-10921639	55.165	55	51	60	5351	2.014	16.206	0.004	0.223
ID1060996	1060996	2	0.188	831.472	629.474	0	13	13	5	1	-10921639	53.887	54	50	60	5227	2.367	19.000	-4.288E-4	-0.020
ID1061990	1061990	2	0.243	822.258	621.299	0	14	14	5	1	-10921639	55.392	55	51	60	5373	2.144	17.903	0.006	0.329
ID1063006	1063006	2	0.196	820.463	621.131	0	15	15	5	1	-10921639	55.804	56	52	61	5413	1.681	15.034	0.010	0.658
ID1065075	1065075	2	0.229	822.084	621.275	0	16	16	5	1	-10921639	55.423	55	51	60	5376	2.045	19.000	0.006	0.329
ID1064041	1064041	2	0.237	821.903	621.019	0	17	17	5	1	-10921639	55.412	55	52	60	5375	2.080	17.141	0.007	0.392
ID1066099	1066099	2	0.169	822.920	620.209	0	18	18	5	1	-10921639	54.753	55	49	61	5311	2.052	19.000	0.002	0.096
ID1067129	1067129	2	0.178	822.093	620.456	0	19	19	5	1	-10921639	55.072	55	51	59	5342	1.894	15.892	0.003	0.190
ID1069079	1069079	2	0.212	821.171	620.434	0	20	20	5	1	-10921639	55.485	56	51	60	5382	2.001	19.000	0.007	0.382
ID1068155	1068155	2	0.178	823.545	613.611	0	21	21	5	1	-10921639	54.804	55	50	61	5316	1.772	17.587	0.006	0.357
ID1070216	1070216	2	0.258	816.519	615.477	0	22	22	5	1	-10921639	55.371	56	49	60	5371	2.108	18.165	0.008	0.433
ID1071253	1071253	2	0.202	817.948	614.412	0	23	23	5	1	-10921639	54.845	55	50	58	5320	1.704	19.000	0.008	0.538
ID1072280	1072280	2	0.264	815.700	615.899	0	24	24	5	1	-10921639	55.381	55	50	60	5372	2.153	15.946	0.009	0.455
ID1072867	1072867	2	0.244	816.042	616.203	0	25	25	5	1	-10921639	55.443	55	51	60	5378	1.808	18.299	0.010	0.633
ID1074348	1074348	2	0.260	815.365	616.410	0	26	26	5	1	-10921639	55.299	55	50	60	5364	2.161	7.940	0.010	0.516
ID1075394	1075394	2	0.019	800.995	615.922	0	27	27	5	1	-10921639	54.330	54	49	60	5270	1.730	3.202	-0.002	-0.141
ID1076417	1076417	2	0.250	815.445	614.675	0	28	28	5	1	-10921639	55.072	55	50	61	5342	2.083	8.054	0.009	0.454
ID1077440	1077440	2	0.142	823.176	613.465	0	29	29	5	1	-10921639	54.763	55	49	59	5312	1.886	19.000	0.004	0.209
ID1079540	1079540	2	0.192	812.576	621.296	0	31	31	5	1	-10921639	55.536	55	51	62	5387	2.006	5.153	0.003	0.156
ID1080570	1080570	2	0.228	813.736	621.519	0	32	32	5	1	-10921639	55.753	56	52	61	5408	2.031	5.095	0.004	0.229
ID1081599	1081599	2	0.231	814.754	621.182	0	33	33	5	1	-10921639	56.113	56	52	61	5443	1.914	19.000	0.010	0.588
ID1082621	1082621	2	0.218	815.813	620.807	0	34	34	5	1	-10921639	56.052	56	52	60	5437	1.722	15.094	0.010	0.671
ID1083644	1083644	2	0.222	815.718	615.384	0	35	35	5	1	-10921639	55.113	55	49	59	5346	1.994	17.746	0.008	0.427
ID1084685	1084685	2	0.221	815.087	614.897	0	36	36	5	1	-10921639	55.175	55	47	60	5352	2.087	19.000	0.009	0.447
ID1085717	1085717	2	0.247	816.436	615.580	0	37	37	5	1	-10921639	55.722	56	50	62	5405	2.009	14.932	0.012	0.677
ID1086756	1086756	2	0.245	815.918	615.423	0	38	38	5	1	-10921639	55.289	55	51	60	5363	2.076	15.169	0.009	0.482
ID1087808	1087808	2	0.253	814.075	619.596	0	39	39	5	1	-10921639	55.887	56	52	61	5421	1.978	17.557	0.009	0.499
ID1089882	1089882	2	0.263	814.125	621.015	0	40	40	5	1	-10921639	56.021	56	51	62	5434	2.097	17.257	0.009	0.501
ID1088830	1088830	2	0.273	813.655	620.519	0	41	41	5	1	-10921639	55.990	56	51	62	5431	2.280	15.366	0.009	0.431
ID1090921	1090921	2	0.257	814.043	620.391	0	42	42	5	1	-10921639	55.835	56	51	60	5416	2.040	17.807	0.009	0.512
ID1092979	1092979	2	0.195	816.030	615.272	0	43	43	5	1	-10921639	55.144	55	50	59	5349	1.936	19.000	0.008	0.443
ID1091944	1091944	2	0.266	816.141	615.298	0	44	44	5	1	-10921639	55.196	55	50	60	5354	2.144	7.863	0.010	0.490
ID1094032	1094032	2	0.162	814.507	614.804	0	45	45	5	1	-10921639	54.691	55	51	60	5305	1.805	17.836	0.004	0.271
ID1101261	1101261	2	0.170	823.248	613.768	0	52	52	5	1	-10921639	54.897	55	51	59	5325	1.642	19.000	0.007	0.480
ID1102294	1102294	2	0.166	823.855	612.975	0	53	53	5	1	-10921639	54.588	55	51	58	5295	1.573	19.000	0.006	0.400
ID1103328	1103328	2	0.133	824.501	613.342	0	54	54	5	1	-10921639	54.639	55	50	59	5300	1.666	14.356	0.004	0.283
ID1104361	1104361	2	0.140	823.249	612.194	0	55	55	5	1	-10921639	54.258	54	48	59	5263	2.017	2.985	0.001	0.069
ID1105387	1105387	2	0.172	825.310	612.650	0	56	56	5	1	-10921639	54.639	55	50	59	5300	1.757	19.000	0.005	0.281
ID1106417	1106417	2	0.125	824.128	612.627	0	57	57	5	1	-10921639	54.278	54	50	58	5265	1.824	17.237	0.003	0.169
ID1107462	1107462	2	0.122	822.884	612.983	0	58	58	5	1	-10921639	54.237	54	49	58	5261	1.824	6.087	9.829E-4	0.058
ID1108473	1108473	2	0.129	822.717	612.495	0	59	59	5	1	-10921639	54.082	54	50	58	5246	1.766	19.000	7.256E-5	0.004
ID1117821	1117821	2	0.141	824.144	612.622	0	68	68	5	1	-10921639	54.433	54	49	58	5280	1.749	8.941	0.003	0.213
ID1118845	1118845	2	0.142	823.529	613.041	0	69	69	5	1	-10921639	54.433	55	50	59	5280	1.802	8.666	0.004	0.269
ID1119880	1119880	2	0.160	825.673	612.201	0	70	70	5	1	-10921639	54.608	55	51	58	5297	1.835	19.000	0.005	0.285
ID1120917	1120917	2	0.115	825.142	612.558	0	71	71	5	1	-10921639	54.536	54	51	59	5290	1.768	15.082	0.004	0.250
ID1121938	1121938	2	0.181	825.494	612.276	0	72	72	5	1	-10921639	54.691	55	51	59	5305	1.816	18.231	0.004	0.228
ID1122967	1122967	2	0.110	824.107	612.330	0	73	73	5	1	-10921639	54.155	54	50	59	5253	1.787	19.000	1.876E-4	0.011
ID1124008	1124008	2	0.093	823.415	612.347	0	74	74	5	1	-10921639	53.918	54	48	59	5230	1.935	2.000	-0.002	-0.116
ID1125053	1125053	2	0.125	823.297	612.441	0	75	75	5	1	-10921639	54.433	54	50	59	5280	1.881	19.000	0.002	0.097
ID1126077	1126077	2	0.100	826.414	612.323	0	76	76	5	1	-10921639	54.433	54	50	58	5280	1.632	4.314	9.277E-4	0.062
ID1049629	1049629	3	0.178	815.120	621.713	0	0	0	5	1	-10921639	55.155	55	50	59	5350	1.799	14.897	0.005	0.287
ID1050633	1050633	3	0.222	814.385	621.018	0	1	1	5	1	-10921639	55.134	55	51	61	5348	1.880	18.032	0.007	0.435
ID1047578	1047578	3	0.179	812.750	621.238	0	2	2	5	1	-10921639	54.773	55	49	60	5313	1.912	16.777	0.003	0.162
ID1048613	1048613	3	0.256	813.961	621.200	0	3	3	5	1	-10921639	55.278	55	51	62	5362	2.202	17.166	0.007	0.350
ID1052699	1052699	3	0.202	812.541	621.508	0	4	4	5	1	-10921639	55.010	55	51	63	5336	2.034	5.395	0.005	0.244
ID1051651	1051651	3	0.268	813.473	620.401	0	5	5	5	1	-10921639	55.196	55	51	60	5354	2.039	19.000	0.010	0.517
ID1053734	1053734	3	0.173	813.134	621.574	0	6	6	5	1	-10921639	54.722	55	50	60	5308	1.951	17.802	0.002	0.137
ID1054760	1054760	3	0.172	813.002	621.023	0	7	7	5	1	-10921639	54.732	55	50	60	5309	1.800	17.097	0.005	0.291
ID1055787	1055787	3	0.207	812.074	621.060	0	8	8	5	1	-10921639	54.887	55	50	60	5324	1.947	19.000	0.006	0.323
ID1056827	1056827	3	0.219	813.696	621.134	0	9	9	5	1	-10921639	55.175	55	50	59	5352	1.899	15.684	0.007	0.391
ID1057871	1057871	3	0.206	813.851	621.554	0	10	10	5	1	-10921639	55.134	55	50	62	5348	2.050	17.297	0.005	0.262
ID1058892	1058892	3	0.281	813.603	621.292	0	11	11	5	1	-10921639	55.443	55	51	61	5378	2.066	8.887	0.011	0.574
ID1059940	1059940	3	0.303	814.289	621.569	0	12	12	5	1	-10921639	55.567	56	50	61	5390	2.106	4.970	0.010	0.515
ID1060977	1060977	3	0.295	814.101	621.650	0	13	13	5	1	-10921639	55.691	56	50	60	5402	1.991	14.952	0.012	0.643
ID1061989	1061989	3	0.268	814.059	621.140	0	14	14	5	1	-10921639	55.536	56	52	61	5387	1.893	17.096	0.009	0.549
ID1063005	1063005	3	0.265	814.816	620.996	0	15	15	5	1	-10921639	55.742	56	50	61	5407	1.922	9.010	0.011	0.648
ID1065074	1065074	3	0.297	814.073	621.072	0	16	16	5	1	-10921639	56.072	56	52	60	5439	1.883	7.575	0.013	0.750
ID1064040	1064040	3	0.283	814.200	621.370	0	17	17	5	1	-10921639	55.320	55	51	61	5366	2.253	17.571	0.009	0.419
ID1066100	1066100	3	0.312	813.617	620.850	0	18	18	5	1	-10921639	55.804	56	51	60	5413	1.998	14.910	0.013	0.705
ID1067131	1067131	3	0.366	814.179	620.999	0	19	19	5	1	-10921639	55.742	55	51	63	5407	2.509	16.816	0.011	0.483
ID1069085	1069085	3	0.248	814.565	621.323	0	20	20	5	1	-10921639	55.753	56	51	61	5408	1.915	14.951	0.010	0.568
ID1068164	1068164	3	0.181	822.867	620.005	0	21	21	5	1	-10921639	55.227	55	51	59	5357	1.879	15.041	0.005	0.317
ID1070231	1070231	3	0.151	820.676	621.329	0	22	22	5	1	-10921639	55.928	56	52	59	5425	1.522	15.131	0.005	0.359
ID1071271	1071271	3	0.191	821.282	622.046	0	23	23	5	1	-10921639	55.804	56	51	60	5413	1.783	14.815	0.006	0.390
ID1072274	1072274	3	0.158	824.106	612.865	0	24	24	5	1	-10921639	54.619	55	51	58	5298	1.597	19.000	0.005	0.315
ID1072844	1072844	3	0.169	829.459	609.640	0	25	25	5	1	-10921639	54.649	55	50	59	5301	2.005	15.100	0.006	0.303
ID1074343	1074343	3	0.145	823.914	612.555	0	26	26	5	1	-10921639	54.649	55	51	59	5301	1.652	14.890	0.005	0.325
ID1050143	1050143	4	0.454	803.302	852.885	0	0	0	5	1	-10921639	57.186	57	52	66	5547	2.913	19.000	0.014	0.529
ID1051153	1051153	4	0.469	803.750	852.836	0	1	1	5	1	-10921639	57.474	57	52	66	5575	2.614	16.868	0.015	0.671
ID1048103	1048103	4	0.425	803.736	852.949	0	2	2	5	1	-10921639	57.443	57	53	66	5572	2.566	19.000	0.014	0.628
ID1049137	1049137	4	0.461	803.584	853.108	0	3	3	5	1	-10921639	57.423	57	52	65	5570	2.573	19.000	0.016	0.711
ID1053217	1053217	4	0.385	803.560	853.052	0	4	4	5	1	-10921639	57.412	57	53	65	5569	2.335	19.000	0.014	0.658
ID1052181	1052181	4	0.466	803.403	852.757	0	5	5	5	1	-10921639	57.423	57	51	65	5570	2.787	19.000	0.016	0.644
ID1054251	1054251	4	0.440	803.547	852.710	0	6	6	5	1	-10921639	57.526	57	53	65	5580	2.492	17.095	0.015	0.699
ID1055275	1055275	4	0.424	803.500	853.469	0	7	7	5	1	-10921639	57.351	57	52	66	5563	2.650	19.000	0.013	0.565
ID1056308	1056308	4	0.414	803.563	852.725	0	8	8	5	1	-10921639	57.340	57	53	65	5562	2.614	16.411	0.014	0.614
ID1057350	1057350	4	0.419	803.799	853.009	0	9	9	5	1	-10921639	57.320	57	53	64	5560	2.439	19.000	0.014	0.650
ID1058388	1058388	4	0.437	803.918	852.964	0	10	10	5	1	-10921639	57.299	57	52	66	5558	2.927	19.000	0.013	0.519
ID1059424	1059424	4	0.412	803.809	852.826	0	11	11	5	1	-10921639	57.361	57	52	65	5564	2.670	19.000	0.012	0.525
ID1060468	1060468	4	0.437	804.707	853.008	0	12	12	5	1	-10921639	57.309	57	52	66	5559	2.804	19.000	0.014	0.559
ID1061498	1061498	4	0.401	804.027	853.021	0	13	13	5	1	-10921639	57.454	57	53	64	5573	2.554	16.669	0.014	0.615
ID1062499	1062499	4	0.381	804.316	853.200	0	14	14	5	1	-10921639	57.588	58	52	64	5586	2.486	16.870	0.013	0.586
ID1063535	1063535	4	0.407	804.433	853.222	0	15	15	5	1	-10921639	57.381	57	53	65	5566	2.572	19.000	0.013	0.553
ID1065591	1065591	4	0.427	804.220	853.098	0	16	16	5	1	-10921639	57.423	57	49	66	5570	2.915	18.188	0.013	0.489
ID1064569	1064569	4	0.404	803.571	852.443	0	17	17	5	1	-10921639	57.598	57	52	65	5587	2.711	17.550	0.014	0.574
ID1066625	1066625	4	0.461	804.025	852.913	0	18	18	5	1	-10921639	57.505	57	51	66	5578	2.905	19.000	0.013	0.526
ID1067661	1067661	4	0.437	803.815	852.839	0	19	19	5	1	-10921639	57.423	57	53	64	5570	2.520	16.843	0.014	0.643
ID1069720	1069720	4	0.430	803.806	852.889	0	20	20	5	1	-10921639	57.526	57	52	65	5580	2.708	19.000	0.013	0.555
ID1068743	1068743	4	0.395	803.465	853.197	0	21	21	5	1	-10921639	57.402	57	52	64	5568	2.556	19.000	0.011	0.490
ID1070748	1070748	4	0.429	803.760	852.776	0	22	22	5	1	-10921639	57.361	57	52	66	5564	2.825	19.000	0.013	0.511
ID1071791	1071791	4	0.441	804.522	853.004	0	23	23	5	1	-10921639	57.526	57	53	64	5580	2.693	13.082	0.014	0.592
ID1073226	1073226	4	0.415	803.692	852.840	0	24	24	5	1	-10921639	57.186	57	51	64	5547	2.698	14.957	0.011	0.455
ID1073848	1073848	4	0.411	804.413	853.040	0	25	25	5	1	-10921639	57.392	57	51	65	5567	2.748	19.000	0.012	0.490
ID1074898	1074898	4	0.395	804.389	852.965	0	26	26	5	1	-10921639	57.557	57	53	65	5583	2.738	2.000	0.013	0.530
ID1075918	1075918	4	0.433	804.330	853.427	0	27	27	5	1	-10921639	57.619	57	54	64	5589	2.307	19.000	0.016	0.763
ID1076958	1076958	4	0.351	804.059	853.077	0	28	28	5	1	-10921639	57.433	57	52	63	5571	2.500	4.984	0.012	0.563
ID1077987	1077987	4	0.412	804.501	853.389	0	29	29	5	1	-10921639	57.423	57	53	65	5570	2.730	16.931	0.012	0.502
ID1079025	1079025	4	0.423	804.587	853.160	0	30	30	5	1	-10921639	57.763	58	53	65	5603	2.680	12.875	0.014	0.580
ID1080075	1080075	4	0.316	804.250	852.601	0	31	31	5	1	-10921639	57.278	57	53	63	5556	2.331	19.000	0.011	0.526
ID1081091	1081091	4	0.377	804.171	852.832	0	32	32	5	1	-10921639	57.474	57	53	64	5575	2.346	19.000	0.012	0.601
ID1082122	1082122	4	0.418	804.607	853.070	0	33	33	5	1	-10921639	57.660	57	54	65	5593	2.397	16.747	0.014	0.666
ID1083154	1083154	4	0.397	804.506	853.049	0	34	34	5	1	-10921639	57.577	57	52	64	5585	2.295	14.835	0.014	0.692
ID1084191	1084191	4	0.365	803.951	852.764	0	35	35	5	1	-10921639	57.289	57	52	64	5557	2.594	19.000	0.010	0.436
ID1085227	1085227	4	0.439	804.054	853.119	0	36	36	5	1	-10921639	57.691	58	53	65	5596	2.543	16.906	0.016	0.725
ID1086264	1086264	4	0.394	803.988	852.859	0	37	37	5	1	-10921639	57.299	57	51	64	5558	2.587	17.898	0.012	0.527
ID1087296	1087296	4	0.450	804.152	853.160	0	38	38	5	1	-10921639	57.639	58	52	63	5591	2.420	5.018	0.016	0.737
ID1088339	1088339	4	0.418	804.486	853.008	0	39	39	5	1	-10921639	57.505	57	54	63	5578	2.390	19.000	0.014	0.666
ID1090417	1090417	4	0.429	804.548	852.885	0	40	40	5	1	-10921639	57.381	57	51	66	5566	2.981	17.325	0.013	0.492
ID1089378	1089378	4	0.449	804.238	852.676	0	41	41	5	1	-10921639	57.526	57	52	65	5580	2.777	19.000	0.015	0.631
ID1091452	1091452	4	0.417	804.521	853.228	0	42	42	5	1	-10921639	57.784	58	52	64	5605	2.333	19.000	0.016	0.790
ID1093539	1093539	4	0.427	804.406	853.092	0	43	43	5	1	-10921639	57.856	58	51	64	5612	2.411	19.000	0.016	0.765
ID1092496	1092496	4	0.410	804.443	852.640	0	44	44	5	1	-10921639	57.381	57	52	64	5566	2.572	18.284	0.014	0.608
ID1094575	1094575	4	0.389	804.091	852.649	0	45	45	5	1	-10921639	57.381	57	52	64	5566	2.289	19.000	0.014	0.703
ID1095603	1095603	4	0.421	804.822	852.849	0	46	46	5	1	-10921639	57.670	57	50	64	5594	2.440	19.000	0.015	0.698
ID1096635	1096635	4	0.424	804.133	852.835	0	47	47	5	1	-10921639	57.392	57	52	66	5567	2.699	17.148	0.015	0.610
ID1097695	1097695	4	0.363	804.199	852.830	0	48	48	5	1	-10921639	57.299	57	52	64	5558	2.546	19.000	0.012	0.515
ID1098712	1098712	4	0.405	804.524	853.106	0	49	49	5	1	-10921639	57.381	57	51	65	5566	2.620	16.640	0.014	0.611
ID1099741	1099741	4	0.440	803.921	852.659	0	50	50	5	1	-10921639	57.526	57	53	66	5580	2.610	19.000	0.014	0.627
ID1100765	1100765	4	0.400	803.790	852.976	0	51	51	5	1	-10921639	57.495	57	53	64	5577	2.582	8.955	0.015	0.653
ID1101808	1101808	4	0.386	804.084	853.152	0	52	52	5	1	-10921639	57.165	57	53	64	5545	2.326	19.000	0.013	0.639
ID1102842	1102842	4	0.397	803.858	852.747	0	53	53	5	1	-10921639	57.309	57	52	65	5559	2.506	19.000	0.014	0.651
ID1103869	1103869	4	0.411	803.998	852.317	0	54	54	5	1	-10921639	57.485	57	53	65	5576	2.471	17.837	0.014	0.628
ID1104899	1104899	4	0.431	804.506	853.145	0	55	55	5	1	-10921639	57.351	57	51	65	5563	2.750	17.673	0.014	0.577
ID1105921	1105921	4	0.435	803.865	852.552	0	56	56	5	1	-10921639	57.588	57	52	64	5586	2.734	16.865	0.016	0.660
ID1106953	1106953	4	0.351	804.379	853.157	0	57	57	5	1	-10921639	57.134	57	52	63	5542	2.383	19.000	0.011	0.534
ID1107996	1107996	4	0.384	804.228	853.105	0	58	58	5	1	-10921639	57.258	57	52	63	5554	2.555	19.000	0.012	0.517
ID1109029	1109029	4	0.407	803.754	852.759	0	59	59	5	1	-10921639	57.588	57	52	65	5586	2.715	19.000	0.014	0.581
ID1110069	1110069	4	0.426	803.575	852.418	0	60	60	5	1	-10921639	57.423	57	52	63	5570	2.719	19.000	0.014	0.582
ID1111116	1111116	4	0.368	804.079	852.510	0	61	61	5	1	-10921639	57.289	57	52	65	5557	2.566	19.000	0.012	0.542
ID1112157	1112157	4	0.369	804.325	853.166	0	62	62	5	1	-10921639	57.588	57	51	64	5586	2.331	16.822	0.015	0.721
ID1113196	1113196	4	0.461	803.803	852.881	0	63	63	5	1	-10921639	57.732	57	52	65	5600	2.706	8.850	0.017	0.699
ID1114215	1114215	4	0.369	802.523	852.129	0	64	64	5	1	-10921639	57.660	57	52	64	5593	2.504	19.000	0.016	0.721
ID1115246	1115246	4	0.424	804.069	852.466	0	65	65	5	1	-10921639	57.825	58	53	64	5609	2.398	19.000	0.018	0.831
ID1116292	1116292	4	0.412	803.498	852.262	0	66	66	5	1	-10921639	57.804	58	51	63	5607	2.609	16.958	0.015	0.666
ID1117329	1117329	4	0.468	803.054	852.337	0	67	67	5	1	-10921639	57.948	58	51	64	5621	2.755	19.000	0.018	0.740
ID1118351	1118351	4	0.389	801.772	851.546	0	68	68	5	1	-10921639	57.670	58	51	64	5594	2.524	19.000	0.016	0.725
ID1119383	1119383	4	0.435	803.345	852.459	0	69	69	5	1	-10921639	58.082	58	53	64	5634	2.573	17.014	0.017	0.757
ID1120431	1120431	4	0.410	803.310	852.775	0	70	70	5	1	-10921639	57.794	58	52	63	5606	2.610	19.000	0.015	0.639
ID1121448	1121448	4	0.417	802.506	852.384	0	71	71	5	1	-10921639	57.835	58	52	63	5610	2.544	19.000	0.015	0.677
ID1122474	1122474	4	0.383	803.644	853.149	0	72	72	5	1	-10921639	57.804	58	51	63	5607	2.281	19.000	0.016	0.798
ID1123517	1123517	4	0.412	803.032	852.337	0	73	73	5	1	-10921639	58.000	58	53	64	5626	2.708	17.050	0.017	0.726
ID1124558	1124558	4	0.412	802.927	852.439	0	74	74	5	1	-10921639	57.856	58	51	63	5612	2.466	18.001	0.016	0.728
ID1125591	1125591	4	0.412	803.991	852.497	0	75	75	5	1	-10921639	57.856	58	53	63	5612	2.323	19.000	0.016	0.776
ID1126619	1126619	4	0.405	801.993	851.924	0	76	76	5	1	-10921639	57.732	58	53	63	5600	2.498	19.000	0.015	0.695
ID1127652	1127652	4	0.416	803.410	852.413	0	77	77	5	1	-10921639	57.918	58	53	64	5618	2.486	18.131	0.017	0.785
ID1128662	1128662	4	0.444	803.759	852.558	0	78	78	5	1	-10921639	57.753	58	52	64	5602	2.681	16.963	0.016	0.675
ID1129686	1129686	4	0.442	803.474	852.314	0	79	79	5	1	-10921639	57.938	58	52	64	5620	2.633	8.638	0.017	0.728
ID1130706	1130706	4	0.438	803.301	852.066	0	80	80	5	1	-10921639	57.959	58	52	64	5622	2.598	19.000	0.017	0.730
ID1131720	1131720	4	0.418	803.546	852.157	0	81	81	5	1	-10921639	57.763	58	52	65	5603	2.649	19.000	0.016	0.681
ID1132724	1132724	4	0.424	803.130	852.461	0	82	82	5	1	-10921639	57.701	58	50	64	5597	2.611	19.000	0.016	0.682
ID1133749	1133749	4	0.356	804.776	853.090	0	83	83	5	1	-10921639	57.392	57	52	63	5567	2.443	12.999	0.012	0.577
ID1134764	1134764	4	0.425	804.792	852.658	0	84	84	5	1	-10921639	57.763	58	52	65	5603	2.597	13.061	0.016	0.716
ID1135790	1135790	4	0.432	803.698	852.671	0	85	85	5	1	-10921639	57.866	58	53	66	5613	2.564	5.064	0.016	0.701
ID1136826	1136826	4	0.394	804.264	852.488	0	86	86	5	1	-10921639	57.763	58	52	64	5603	2.470	19.000	0.015	0.693
ID1137840	1137840	4	0.364	804.450	852.778	0	87	87	5	1	-10921639	57.526	57	51	63	5580	2.433	4.948	0.013	0.629
ID1138860	1138860	4	0.378	804.037	852.409	0	88	88	5	1	-10921639	57.567	57	52	65	5584	2.483	5.106	0.012	0.563
ID1139898	1139898	4	0.353	804.774	852.861	0	89	89	5	1	-10921639	57.309	57	52	63	5559	2.551	19.000	0.013	0.569
ID1140926	1140926	4	0.369	804.722	852.837	0	90	90	5	1	-10921639	57.216	57	52	64	5550	2.408	8.943	0.013	0.614
ID1141945	1141945	4	0.383	804.561	852.927	0	91	91	5	1	-10921639	57.216	57	51	63	5550	2.416	19.000	0.014	0.633
ID1142983	1142983	4	0.364	804.180	852.954	0	92	92	5	1	-10921639	57.454	57	51	63	5573	2.441	19.000	0.012	0.557
ID1144016	1144016	4	0.390	804.496	853.033	0	93	93	5	1	-10921639	57.577	58	53	64	5585	2.295	16.516	0.016	0.775
ID1145050	1145050	4	0.389	804.674	852.755	0	94	94	5	1	-10921639	57.680	58	53	62	5595	2.182	16.787	0.016	0.818
ID1147030	1147030	4	0.346	804.235	852.370	0	95	95	5	1	-10921639	57.320	57	52	64	5560	2.691	17.989	0.011	0.460
ID1146654	1146654	4	0.437	804.025	852.735	0	96	96	5	1	-10921639	57.588	57	53	64	5586	2.581	17.840	0.016	0.695
ID1148142	1148142	4	0.335	803.744	852.986	0	97	97	5	1	-10921639	57.278	57	51	63	5556	2.366	19.000	0.011	0.512
ID1149170	1149170	4	0.414	804.045	852.605	0	98	98	5	1	-10921639	57.732	57	53	63	5600	2.527	19.000	0.015	0.690
ID1151235	1151235	4	0.380	803.653	852.322	0	99	99	5	1	-10921639	57.608	58	52	63	5588	2.422	16.939	0.013	0.632
ID1150199	1150199	4	0.372	804.264	852.493	0	100	100	5	1	-10921639	57.433	57	52	64	5571	2.371	16.883	0.013	0.618
ID1152276	1152276	4	0.358	803.631	852.326	0	101	101	5	1	-10921639	57.412	57	53	63	5569	2.253	19.000	0.013	0.663
ID1153294	1153294	4	0.368	804.423	852.707	0	102	102	5	1	-10921639	57.113	57	51	63	5540	2.553	19.000	0.011	0.495
ID1154345	1154345	4	0.350	804.031	852.489	0	103	103	5	1	-10921639	57.216	57	51	64	5550	2.429	17.020	0.011	0.502
ID1155361	1155361	4	0.331	804.311	852.735	0	104	104	5	1	-10921639	57.299	57	50	62	5558	2.324	19.000	0.012	0.564
ID1156387	1156387	4	0.408	803.142	852.547	0	105	105	5	1	-10921639	57.371	57	52	65	5565	2.763	19.000	0.013	0.537
ID1157407	1157407	4	0.436	804.037	852.389	0	106	106	5	1	-10921639	57.701	58	52	65	5597	2.732	17.913	0.015	0.627
ID1158432	1158432	4	0.354	804.043	852.788	0	107	107	5	1	-10921639	57.330	57	52	64	5561	2.348	5.260	0.013	0.603
ID1159448	1159448	4	0.374	803.936	852.322	0	108	108	5	1	-10921639	57.577	57	53	63	5585	2.362	5.093	0.014	0.682
ID1160490	1160490	4	0.331	802.947	852.354	0	109	109	5	1	-10921639	57.320	57	53	63	5560	2.276	18.399	0.011	0.541
ID1161536	1161536	4	0.413	804.050	852.358	0	110	110	5	1	-10921639	57.567	58	51	63	5584	2.665	19.000	0.014	0.617
ID1162575	1162575	4	0.365	804.273	852.681	0	111	111	5	1	-10921639	57.155	57	52	63	5544	2.302	17.026	0.013	0.638
ID1163596	1163596	4	0.352	803.555	852.217	0	112	112	5	1	-10921639	57.340	57	51	63	5562	2.512	17.355	0.012	0.535
ID1164627	1164627	4	0.359	804.087	852.904	0	113	113	5	1	-10921639	57.433	57	52	65	5571	2.179	19.000	0.015	0.764
ID1165648	1165648	4	0.382	804.174	852.831	0	114	114	5	1	-10921639	57.175	57	52	63	5546	2.437	19.000	0.014	0.635
ID1166689	1166689	4	0.403	803.797	852.659	0	115	115	5	1	-10921639	57.289	57	52	65	5557	2.861	18.442	0.012	0.492
ID1167730	1167730	4	0.397	803.693	852.751	0	116	116	5	1	-10921639	57.392	57	52	63	5567	2.405	19.000	0.013	0.610
ID1168748	1168748	4	0.424	804.048	852.703	0	117	117	5	1	-10921639	57.330	57	52	63	5561	2.495	16.923	0.014	0.656
ID1169778	1169778	4	0.364	804.350	853.020	0	118	118	5	1	-10921639	57.237	57	52	63	5552	2.322	17.037	0.014	0.674
ID1170805	1170805	4	0.407	803.772	853.084	0	119	119	5	1	-10921639	57.505	57	51	63	5578	2.429	19.000	0.016	0.726
ID1171832	1171832	4	0.371	803.777	852.578	0	120	120	5	1	-10921639	57.072	57	51	63	5536	2.627	18.022	0.012	0.495
ID1172865	1172865	4	0.437	804.297	852.853	0	121	121	5	1	-10921639	57.351	57	51	63	5563	2.716	5.297	0.016	0.650
ID1173898	1173898	4	0.442	803.807	852.913	0	122	122	5	1	-10921639	57.351	57	51	64	5563	2.883	19.000	0.014	0.550
ID1174942	1174942	4	0.399	803.842	852.720	0	123	123	5	1	-10921639	57.495	57	52	63	5577	2.603	16.771	0.015	0.640
ID1175992	1175992	4	0.382	803.767	853.276	0	124	124	5	1	-10921639	57.278	57	52	63	5556	2.444	19.000	0.013	0.580
ID1177033	1177033	4	0.375	803.778	852.866	0	125	125	5	1	-10921639	57.443	57	53	63	5572	2.296	15.143	0.015	0.718
ID1178094	1178094	4	0.414	804.222	852.715	0	126	126	5	1	-10921639	57.361	57	53	64	5564	2.546	19.000	0.015	0.666
ID1179127	1179127	4	0.375	804.032	852.902	0	127	127	5	1	-10921639	57.330	57	52	63	5561	2.322	19.000	0.014	0.663
ID1180176	1180176	4	0.422	803.377	852.427	0	128	128	5	1	-10921639	57.485	57	53	64	5576	2.475	19.000	0.015	0.686
ID1181232	1181232	4	0.377	804.749	852.587	0	129	129	5	1	-10921639	57.186	57	51	64	5547	2.514	13.123	0.012	0.555
ID1182279	1182279	4	0.399	802.961	852.753	0	130	130	5	1	-10921639	57.268	57	52	63	5555	2.473	19.000	0.015	0.667
ID1183322	1183322	4	0.345	803.315	853.149	0	131	131	5	1	-10921639	57.093	57	51	63	5538	2.301	19.000	0.012	0.598
ID1184350	1184350	4	0.395	804.147	852.774	0	132	132	5	1	-10921639	57.072	57	52	65	5536	2.762	19.000	0.012	0.472
ID1185380	1185380	4	0.374	803.305	852.513	0	133	133	5	1	-10921639	57.258	57	52	62	5554	2.399	19.000	0.013	0.593
ID1187443	1187443	4	0.455	804.737	853.830	0	135	135	5	1	-10921639	58.216	58	53	64	5647	2.425	17.133	0.021	0.966
ID1188480	1188480	4	0.426	804.138	854.332	0	136	136	5	1	-10921639	57.938	58	53	63	5620	2.327	19.000	0.019	0.915
ID1191569	1191569	4	0.383	802.924	852.708	0	139	139	5	1	-10921639	57.619	57	52	65	5589	2.400	17.116	0.014	0.668
ID1192609	1192609	4	0.399	803.498	853.315	0	140	140	5	1	-10921639	57.794	58	53	62	5606	2.245	16.966	0.015	0.751
ID1195713	1195713	4	0.445	803.505	853.335	0	143	143	5	1	-10921639	57.938	58	51	65	5620	2.613	14.968	0.017	0.722
ID1196749	1196749	4	0.450	804.235	852.954	0	144	144	5	1	-10921639	57.856	58	51	64	5612	2.598	19.000	0.017	0.759
ID1197781	1197781	4	0.388	804.568	853.526	0	145	145	5	1	-10921639	57.845	58	52	63	5611	2.238	15.014	0.019	0.978
ID1198824	1198824	4	0.392	804.138	853.851	0	146	146	5	1	-10921639	57.897	58	53	62	5616	2.119	8.929	0.020	1.093
ID1199867	1199867	4	0.395	803.514	853.471	0	147	147	5	1	-10921639	57.680	58	53	63	5595	2.257	16.635	0.015	0.756
ID1200898	1200898	4	0.387	803.371	853.325	0	148	148	5	1	-10921639	57.608	57	53	64	5588	2.469	19.000	0.014	0.659
ID1202957	1202957	4	0.405	804.147	853.273	0	150	150	5	1	-10921639	57.969	58	54	64	5623	2.172	19.000	0.017	0.912
ID1203983	1203983	4	0.411	804.048	853.569	0	151	151	5	1	-10921639	57.876	58	52	65	5614	2.425	15.314	0.018	0.855
ID1205035	1205035	4	0.367	803.555	853.394	0	152	152	5	1	-10921639	57.515	58	53	62	5579	2.067	19.000	0.014	0.776
ID1206068	1206068	4	0.348	803.456	853.550	0	153	153	5	1	-10921639	57.845	58	52	64	5611	2.476	8.871	0.017	0.790
ID1207100	1207100	4	0.426	803.493	853.222	0	154	154	5	1	-10921639	57.784	58	52	63	5605	2.476	19.000	0.016	0.728
ID1208145	1208145	4	0.369	803.730	853.045	0	155	155	5	1	-10921639	57.557	58	51	62	5583	2.445	19.000	0.014	0.640
ID1209191	1209191	4	0.347	803.157	852.585	0	156	156	5	1	-10921639	57.495	57	53	64	5577	2.185	19.000	0.012	0.642
ID1210229	1210229	4	0.356	802.271	852.173	0	157	157	5	1	-10921639	57.381	57	53	64	5566	2.252	19.000	0.012	0.597
ID1211271	1211271	4	0.359	803.338	852.625	0	158	158	5	1	-10921639	57.464	57	53	63	5574	2.036	17.422	0.014	0.759
ID1212292	1212292	4	0.388	803.096	852.650	0	159	159	5	1	-10921639	57.608	57	51	64	5588	2.409	19.000	0.015	0.702
ID1213328	1213328	4	0.359	803.062	852.894	0	160	160	5	1	-10921639	57.526	58	53	63	5580	2.368	18.302	0.013	0.646
ID1214369	1214369	4	0.459	803.372	852.999	0	161	161	5	1	-10921639	57.711	57	52	65	5598	2.309	7.525	0.018	0.864
ID1215419	1215419	4	0.343	802.797	852.400	0	162	162	5	1	-10921639	57.464	57	53	61	5574	2.052	16.999	0.013	0.717
ID1216459	1216459	4	0.333	802.850	852.769	0	163	163	5	1	-10921639	57.258	57	52	63	5554	2.302	19.000	0.011	0.533
ID1217496	1217496	4	0.397	803.067	853.023	0	164	164	5	1	-10921639	57.515	58	52	64	5579	2.314	19.000	0.015	0.742
ID1218523	1218523	4	0.395	803.184	852.769	0	165	165	5	1	-10921639	57.588	57	54	63	5586	2.100	19.000	0.016	0.866
ID1219574	1219574	4	0.350	803.546	853.037	0	166	166	5	1	-10921639	57.320	57	53	62	5560	2.163	19.000	0.014	0.722
ID1220612	1220612	4	0.429	803.519	852.463	0	167	167	5	1	-10921639	57.773	58	53	64	5604	2.187	8.877	0.017	0.895
ID1221643	1221643	4	0.411	802.954	853.330	0	168	168	5	1	-10921639	57.526	57	51	62	5580	2.264	19.000	0.016	0.806
ID1222679	1222679	4	0.386	803.611	852.920	0	169	169	5	1	-10921639	57.546	57	52	64	5582	2.278	16.231	0.015	0.753
ID1223729	1223729	4	0.379	802.973	852.590	0	170	170	5	1	-10921639	57.454	58	52	62	5573	2.217	19.000	0.015	0.763
ID1224770	1224770	4	0.404	802.896	852.126	0	171	171	5	1	-10921639	57.485	57	53	63	5576	2.398	19.000	0.015	0.692
ID1225799	1225799	4	0.345	803.640	852.065	0	172	172	5	1	-10921639	57.340	57	53	61	5562	2.076	17.157	0.013	0.730
ID1226825	1226825	4	0.413	803.811	853.264	0	173	173	5	1	-10921639	57.814	58	52	65	5608	2.438	19.000	0.017	0.801
ID1227877	1227877	4	0.413	803.510	852.874	0	174	174	5	1	-10921639	57.392	58	52	62	5567	2.196	19.000	0.016	0.843
ID1228918	1228918	4	0.399	803.405	852.465	0	175	175	5	1	-10921639	57.526	58	51	63	5580	2.305	19.000	0.014	0.702
ID1229953	1229953	4	0.384	802.713	852.277	0	176	176	5	1	-10921639	57.515	57	54	63	5579	2.127	18.003	0.014	0.732
ID1230986	1230986	4	0.403	802.760	852.198	0	177	177	5	1	-10921639	57.629	58	52	64	5590	2.382	17.700	0.016	0.759
ID1232015	1232015	4	0.429	802.777	852.400	0	178	178	5	1	-10921639	57.639	57	53	64	5591	2.301	19.000	0.016	0.801
ID1233052	1233052	4	0.358	803.092	852.944	0	179	179	5	1	-10921639	57.196	57	52	63	5548	2.262	17.786	0.013	0.636
ID1234074	1234074	4	0.399	802.096	851.766	0	180	180	5	1	-10921639	57.454	58	53	62	5573	2.296	17.908	0.014	0.711
ID1235103	1235103	4	0.387	802.861	852.616	0	181	181	5	1	-10921639	59.134	59	54	66	5736	2.379	19.000	0.014	0.681
ID1236134	1236134	4	0.339	802.887	852.252	0	182	182	5	1	-10921639	57.196	57	53	62	5548	2.085	19.000	0.012	0.656
ID1237150	1237150	4	0.404	803.547	852.503	0	183	183	5	1	-10921639	57.526	57	53	64	5580	2.341	17.028	0.016	0.787
ID1238179	1238179	4	0.424	803.404	852.279	0	184	184	5	1	-10921639	57.485	58	52	63	5576	2.538	16.826	0.015	0.686
ID1239209	1239209	4	0.421	803.676	852.246	0	185	185	5	1	-10921639	57.464	57	50	64	5574	2.542	19.000	0.014	0.626
ID1240225	1240225	4	0.432	803.098	852.088	0	186	186	5	1	-10921639	57.412	57	53	63	5569	2.235	19.000	0.016	0.806
ID1241268	1241268	4	0.371	802.715	852.344	0	187	187	5	1	-10921639	57.206	57	53	62	5549	2.076	12.956	0.014	0.744
ID1242310	1242310	4	0.404	803.032	852.263	0	188	188	5	1	-10921639	57.588	58	53	62	5586	2.173	19.000	0.017	0.861
ID1243325	1243325	4	0.383	803.705	852.126	0	189	189	5	1	-10921639	57.557	58	52	65	5583	2.111	16.891	0.016	0.868
ID1244361	1244361	4	0.428	803.117	852.238	0	190	190	5	1	-10921639	57.546	58	52	62	5582	2.259	8.833	0.017	0.838
ID1245399	1245399	4	0.388	803.138	852.543	0	191	191	5	1	-10921639	57.515	57	52	64	5579	2.292	19.000	0.016	0.790
ID1246434	1246434	4	0.396	803.131	852.421	0	192	192	5	1	-10921639	57.557	57	52	63	5583	2.198	19.000	0.014	0.747
ID1247458	1247458	4	0.399	803.218	852.013	0	193	193	5	1	-10921639	57.567	58	53	63	5584	2.300	16.835	0.015	0.756
ID1248489	1248489	4	0.403	803.167	852.006	0	194	194	5	1	-10921639	57.773	58	51	63	5604	2.275	7.492	0.016	0.796
ID1249508	1249508	4	0.412	803.197	852.521	0	195	195	5	1	-10921639	57.536	57	53	63	5581	2.403	19.000	0.016	0.764
ID1250547	1250547	4	0.395	803.769	852.422	0	196	196	5	1	-10921639	57.753	58	52	62	5602	2.180	17.807	0.016	0.842
ID1251583	1251583	4	0.403	803.833	852.827	0	197	197	5	1	-10921639	57.753	58	51	64	5602	2.282	19.000	0.017	0.856
ID1252598	1252598	4	0.400	803.386	852.706	0	198	198	5	1	-10921639	57.433	57	53	62	5571	2.367	18.108	0.016	0.757
ID1253626	1253626	4	0.425	802.340	851.952	0	199	199	5	1	-10921639	57.495	57	53	63	5577	2.296	19.000	0.015	0.748
ID1254654	1254654	4	0.494	803.258	852.793	0	200	200	5	1	-10921639	58.072	58	53	67	5633	2.705	19.000	0.019	0.783
ID1255657	1255657	4	0.402	803.219	852.505	0	201	201	5	1	-10921639	57.526	57	53	65	5580	2.354	18.040	0.014	0.677
ID1256685	1256685	4	0.495	802.814	852.248	0	202	202	5	1	-10921639	58.155	58	52	66	5641	2.587	17.098	0.020	0.872
ID1257732	1257732	4	0.440	802.936	852.424	0	203	203	5	1	-10921639	57.691	58	53	66	5596	2.293	19.000	0.016	0.814
ID1258754	1258754	4	0.513	803.199	852.174	0	204	204	5	1	-10921639	58.041	58	53	63	5630	2.512	5.211	0.019	0.850
ID1259776	1259776	4	0.490	803.312	852.557	0	205	205	5	1	-10921639	58.021	57	52	66	5628	2.731	19.000	0.018	0.770
ID1260804	1260804	4	0.481	802.827	852.435	0	206	206	5	1	-10921639	58.103	58	52	64	5636	2.523	16.972	0.017	0.783
ID1261848	1261848	4	0.455	803.339	852.173	0	207	207	5	1	-10921639	58.289	58	53	63	5654	2.385	8.643	0.019	0.900
ID1262885	1262885	4	0.463	802.861	851.909	0	208	208	5	1	-10921639	58.062	58	53	64	5632	2.466	14.902	0.018	0.811
ID1263908	1263908	4	0.482	802.930	851.974	0	209	209	5	1	-10921639	58.289	58	53	64	5654	2.424	19.000	0.018	0.867
ID1264941	1264941	4	0.482	803.464	852.348	0	210	210	5	1	-10921639	58.443	59	53	64	5669	2.184	19.000	0.021	1.115
ID1269039	1269039	4	0.433	802.573	852.387	0	211	211	5	1	-10921639	57.990	58	51	64	5625	2.443	19.000	0.016	0.740
ID1268019	1268019	4	0.432	803.391	851.807	0	212	212	5	1	-10921639	57.959	58	53	66	5622	2.376	19.000	0.016	0.782
ID1265967	1265967	4	0.451	802.856	852.198	0	213	213	5	1	-10921639	58.093	58	52	65	5635	2.446	19.000	0.016	0.767
ID1266993	1266993	4	0.450	803.442	852.808	0	214	214	5	1	-10921639	57.959	58	52	65	5622	2.393	19.000	0.017	0.804
ID1271087	1271087	4	0.474	802.986	852.019	0	215	215	5	1	-10921639	58.557	59	53	63	5680	2.175	18.254	0.022	1.177
ID1270058	1270058	4	0.424	803.340	852.213	0	216	216	5	1	-10921639	58.227	58	52	64	5648	2.206	17.019	0.017	0.869
ID1272119	1272119	4	0.464	802.469	852.167	0	217	217	5	1	-10921639	58.227	59	53	64	5648	2.447	19.000	0.018	0.864
ID1273144	1273144	4	0.495	802.729	852.262	0	218	218	5	1	-10921639	58.443	58	53	66	5669	2.483	19.000	0.019	0.895
ID1274174	1274174	4	0.513	802.631	851.953	0	219	219	5	1	-10921639	58.598	58	53	66	5684	2.764	19.000	0.020	0.835
ID1275203	1275203	4	0.516	802.454	852.400	0	220	220	5	1	-10921639	58.557	58	53	67	5680	2.788	19.000	0.019	0.801
ID1276232	1276232	4	0.536	802.660	852.185	0	221	221	5	1	-10921639	58.670	58	53	66	5691	2.897	16.942	0.021	0.842
ID1277273	1277273	4	0.497	802.960	852.317	0	222	222	5	1	-10921639	58.567	58	53	66	5681	2.541	19.000	0.018	0.813
ID1278293	1278293	4	0.528	802.820	852.314	0	223	223	5	1	-10921639	58.567	58	53	65	5681	2.500	16.944	0.022	0.997
ID1279316	1279316	4	0.428	802.889	852.413	0	224	224	5	1	-10921639	58.196	58	53	64	5645	2.253	17.001	0.016	0.837
ID1280342	1280342	4	0.523	803.294	852.118	0	225	225	5	1	-10921639	58.887	59	55	66	5712	2.533	17.145	0.021	0.964
ID1281359	1281359	4	0.531	803.034	852.107	0	226	226	5	1	-10921639	58.629	59	53	65	5687	2.694	4.916	0.022	0.918
ID1282400	1282400	4	0.519	802.717	852.176	0	227	227	5	1	-10921639	58.495	59	52	66	5674	2.603	19.000	0.020	0.890
ID1283437	1283437	4	0.478	802.520	852.238	0	228	228	5	1	-10921639	58.577	58	54	65	5682	2.349	17.004	0.020	0.964
ID1284462	1284462	4	0.482	802.954	852.258	0	229	229	5	1	-10921639	58.320	58	51	66	5657	2.830	8.718	0.017	0.684
ID1285475	1285475	4	0.483	802.817	852.517	0	230	230	5	1	-10921639	58.278	58	52	64	5653	2.617	19.000	0.018	0.785
ID1286504	1286504	4	0.462	802.855	852.341	0	231	231	5	1	-10921639	58.144	58	52	64	5640	2.437	5.185	0.017	0.785
ID1287536	1287536	4	0.450	802.424	852.386	0	232	232	5	1	-10921639	57.990	58	51	65	5625	2.632	19.000	0.016	0.705
ID1288554	1288554	4	0.501	802.854	851.875	0	233	233	5	1	-10921639	58.454	58	51	66	5670	2.626	19.000	0.018	0.805
ID1289593	1289593	4	0.567	802.509	852.301	0	234	234	5	1	-10921639	58.464	58	52	66	5671	3.069	5.082	0.021	0.783
ID1290617	1290617	4	0.663	802.394	852.368	0	235	235	5	1	-10921639	58.887	58	52	68	5712	3.326	19.000	0.023	0.806
ID1291631	1291631	4	0.061	802.367	843.675	0	236	236	5	1	-10921639	55.763	56	51	62	5409	2.482	16.798	-0.008	-0.345
ID1292695	1292695	4	0.857	802.616	852.540	0	237	237	5	1	-10921639	60.021	59	53	74	5822	4.088	19.000	0.031	0.894
ID1293718	1293718	4	0.861	802.760	852.818	0	238	238	5	1	-10921639	59.794	59	53	74	5800	4.332	19.000	0.030	0.799
ID1294748	1294748	4	0.825	802.645	852.679	0	239	239	5	1	-10921639	59.557	59	52	71	5777	3.966	19.000	0.030	0.869
ID1295778	1295778	4	0.743	802.932	852.530	0	240	240	5	1	-10921639	59.165	58	54	70	5739	3.810	19.000	0.026	0.798
ID1296802	1296802	4	0.705	802.663	852.838	0	241	241	5	1	-10921639	59.268	59	54	69	5749	3.318	19.000	0.026	0.906
ID1297840	1297840	4	0.240	804.342	860.077	0	242	242	5	1	-10921639	56.124	56	51	62	5444	2.176	16.808	0.008	0.403
ID1298876	1298876	4	0.284	804.747	860.100	0	243	243	5	1	-10921639	56.340	56	50	64	5465	2.380	17.492	0.010	0.452
ID1299906	1299906	4	0.271	804.107	860.690	0	244	244	5	1	-10921639	55.732	55	49	61	5406	2.473	17.010	0.007	0.294
ID1300940	1300940	4	0.312	804.026	859.664	0	245	245	5	1	-10921639	56.268	56	50	61	5458	2.266	14.853	0.011	0.527
ID1301959	1301959	4	0.237	804.316	859.853	0	246	246	5	1	-10921639	55.959	56	51	59	5428	1.952	17.552	0.008	0.472
ID1302995	1302995	4	0.225	804.181	860.557	0	247	247	5	1	-10921639	55.639	56	51	61	5397	2.032	19.000	0.006	0.307
ID1304023	1304023	4	0.250	804.720	859.050	0	248	248	5	1	-10921639	56.454	56	50	62	5476	2.437	19.000	0.011	0.509
ID1305078	1305078	4	0.262	804.384	859.519	0	249	249	5	1	-10921639	56.103	56	52	61	5442	2.124	19.000	0.010	0.505
ID1049600	1049600	5	0.266	1104.349	605.630	0	0	0	5	1	-10921639	55.237	55	50	64	5358	2.734	15.974	0.008	0.335
ID1050606	1050606	5	0.224	1104.280	604.747	0	1	1	5	1	-10921639	55.361	55	50	64	5370	2.587	19.000	0.008	0.327
ID1047554	1047554	5	0.096	1109.975	608.417	0	2	2	5	1	-10921639	54.227	54	49	60	5260	1.992	5.760	0.002	0.118
ID1048588	1048588	5	0.114	1110.176	608.492	0	3	3	5	1	-10921639	54.041	54	49	60	5242	2.291	7.817	0.004	0.174
ID1052671	1052671	5	0.133	1109.958	608.347	0	4	4	5	1	-10921639	54.247	54	50	60	5262	2.021	13.194	0.005	0.263
ID1051629	1051629	5	0.135	1109.494	609.060	0	5	5	5	1	-10921639	54.526	54	50	61	5289	2.218	5.147	0.005	0.257
ID1053705	1053705	5	0.083	1110.344	608.451	0	6	6	5	1	-10921639	54.216	54	50	61	5259	2.022	10.929	0.004	0.209
ID1054732	1054732	5	0.096	1109.944	609.063	0	7	7	5	1	-10921639	54.072	54	48	58	5245	1.986	19.000	0.002	0.115
ID1055765	1055765	5	0.109	1109.655	609.926	0	8	8	5	1	-10921639	53.948	54	49	59	5233	2.053	18.083	2.486E-4	0.013
ID1056798	1056798	5	0.156	1110.680	608.142	0	9	9	5	1	-10921639	53.938	54	48	60	5232	2.120	16.938	0.002	0.113
ID1057839	1057839	5	0.090	1110.287	608.883	0	10	10	5	1	-10921639	53.866	54	49	59	5225	1.874	16.803	-3.178E-5	-0.002
ID1058871	1058871	5	0.132	1110.388	608.413	0	11	11	5	1	-10921639	54.186	54	50	60	5256	1.976	7.879	0.004	0.224
ID1059912	1059912	5	0.110	1109.873	609.082	0	12	12	5	1	-10921639	53.887	54	50	60	5227	2.005	5.344	9.915E-4	0.053
ID1060953	1060953	5	0.102	1110.429	609.416	0	13	13	5	1	-10921639	53.887	54	49	58	5227	1.876	5.263	0.001	0.085
ID1061969	1061969	5	0.098	1110.727	609.120	0	14	14	5	1	-10921639	53.454	53	48	59	5185	2.156	5.545	-0.001	-0.053
ID1062982	1062982	5	0.144	1110.646	608.701	0	15	15	5	1	-10921639	53.845	54	49	60	5223	2.002	18.061	0.002	0.126
ID1065049	1065049	5	0.112	1109.824	608.520	0	16	16	5	1	-10921639	53.948	54	50	58	5233	2.038	13.765	0.001	0.072
ID1064018	1064018	5	0.112	1110.362	609.144	0	17	17	5	1	-10921639	53.845	54	50	60	5223	1.884	5.181	0.001	0.059
ID1066076	1066076	5	0.106	1110.698	608.653	0	18	18	5	1	-10921639	53.763	54	50	58	5215	1.725	13.941	-5.366E-5	-0.003
ID1067107	1067107	5	0.106	1110.159	609.313	0	19	19	5	1	-10921639	53.979	54	50	60	5236	2.021	5.831	0.001	0.054
ID1069040	1069040	5	0.111	1110.506	609.240	0	20	20	5	1	-10921639	53.835	54	48	59	5222	2.183	2.000	8.947E-4	0.044
ID1068145	1068145	5	0.178	1110.522	609.095	0	21	21	5	1	-10921639	54.113	54	48	59	5249	2.111	5.613	0.005	0.238
ID1070200	1070200	5	0.117	1110.595	608.423	0	22	22	5	1	-10921639	53.876	54	49	59	5226	2.027	3.909	0.002	0.101
ID1071240	1071240	5	0.153	1110.439	608.211	0	23	23	5	1	-10921639	54.031	54	48	59	5241	2.153	4.814	0.004	0.193
ID1072271	1072271	5	0.099	1110.145	611.308	0	24	24	5	1	-10921639	54.175	54	49	60	5255	2.005	14.267	0.002	0.100
ID1072842	1072842	5	0.138	1110.560	609.153	0	25	25	5	1	-10921639	53.907	54	48	60	5229	2.037	4.272	0.003	0.132
ID1074332	1074332	5	0.135	1110.572	608.163	0	26	26	5	1	-10921639	53.866	54	49	59	5225	2.187	2.000	0.002	0.082
ID1075381	1075381	5	0.169	1110.271	609.381	0	27	27	5	1	-10921639	54.000	54	50	58	5238	1.990	17.860	0.004	0.197
ID1076409	1076409	5	0.174	1109.769	609.894	0	28	28	5	1	-10921639	54.278	54	48	59	5265	1.972	12.074	0.005	0.251
ID1077432	1077432	5	0.142	1110.453	608.659	0	29	29	5	1	-10921639	53.938	54	49	61	5232	2.061	5.282	0.002	0.113
ID1078472	1078472	5	0.174	1110.285	608.769	0	30	30	5	1	-10921639	54.340	55	51	58	5271	1.887	5.210	0.006	0.327
ID1079510	1079510	5	0.147	1110.713	608.737	0	31	31	5	1	-10921639	54.175	54	49	60	5255	1.990	19.000	0.003	0.186
ID1080545	1080545	5	0.120	1110.122	607.491	0	32	32	5	1	-10921639	54.062	54	50	60	5244	2.198	2.000	0.002	0.093
ID1081577	1081577	5	0.142	1109.604	608.367	0	33	33	5	1	-10921639	54.567	55	49	59	5293	2.086	7.871	0.004	0.220
ID1082596	1082596	5	0.150	1109.977	608.008	0	34	34	5	1	-10921639	54.320	54	50	60	5269	1.971	8.704	0.005	0.262
ID1083630	1083630	5	0.198	1110.268	608.425	0	35	35	5	1	-10921639	54.268	54	49	60	5264	2.084	5.000	0.006	0.313
ID1084674	1084674	5	0.164	1110.700	607.567	0	36	36	5	1	-10921639	53.990	54	48	60	5237	2.374	4.906	0.003	0.158
ID1085703	1085703	5	0.140	1109.428	607.409	0	37	37	5	1	-10921639	54.639	55	48	60	5300	2.195	6.194	0.006	0.281
ID1086746	1086746	5	0.147	1110.571	607.945	0	38	38	5	1	-10921639	53.969	54	48	62	5235	2.148	2.000	0.002	0.118
ID1087785	1087785	5	0.172	1109.924	608.729	0	39	39	5	1	-10921639	54.443	54	50	60	5281	2.203	8.562	0.005	0.266
ID1089861	1089861	5	0.161	1110.457	607.827	0	40	40	5	1	-10921639	54.289	54	49	59	5266	1.974	8.773	0.007	0.356
ID1088808	1088808	5	0.171	1109.887	608.339	0	41	41	5	1	-10921639	54.361	54	48	59	5273	1.959	19.000	0.006	0.312
ID1090899	1090899	5	0.132	1110.042	609.505	0	42	42	5	1	-10921639	54.361	54	50	59	5273	1.948	5.598	0.003	0.168
ID1092968	1092968	5	0.153	1110.368	608.507	0	43	43	5	1	-10921639	54.464	54	50	59	5283	1.899	7.686	0.006	0.319
ID1091935	1091935	5	0.172	1110.188	608.864	0	44	44	5	1	-10921639	54.402	54	50	59	5277	1.918	5.882	0.004	0.231
ID1094020	1094020	5	0.123	1110.263	607.867	0	45	45	5	1	-10921639	54.144	54	49	59	5252	2.062	5.001	0.003	0.162
ID1095044	1095044	5	0.118	1110.146	608.214	0	46	46	5	1	-10921639	54.165	54	50	58	5254	1.706	6.202	0.004	0.226
ID1096080	1096080	5	0.130	1110.368	609.098	0	47	47	5	1	-10921639	54.351	54	49	59	5272	1.860	6.920	0.004	0.257
ID1097130	1097130	5	0.158	1110.722	608.838	0	48	48	5	1	-10921639	54.052	54	49	59	5243	1.928	7.174	0.004	0.213
ID1098176	1098176	5	0.145	1110.069	607.741	0	49	49	5	1	-10921639	54.206	54	49	59	5258	2.010	8.964	0.005	0.255
ID1099180	1099180	5	0.117	1110.673	609.363	0	50	50	5	1	-10921639	53.918	54	49	60	5230	2.095	4.752	0.002	0.103
ID1100230	1100230	5	0.091	1110.035	611.876	0	51	51	5	1	-10921639	54.392	55	49	58	5276	1.777	9.139	0.001	0.080
ID1101252	1101252	5	0.188	1110.168	608.850	0	52	52	5	1	-10921639	54.144	54	49	60	5252	2.203	5.059	0.005	0.228
ID1102288	1102288	5	0.162	1110.625	609.357	0	53	53	5	1	-10921639	54.082	54	49	58	5246	1.988	4.875	0.004	0.199
ID1103323	1103323	5	0.161	1110.167	609.271	0	54	54	5	1	-10921639	54.021	54	49	58	5240	2.010	9.860	0.005	0.268
ID1104358	1104358	5	0.119	1110.302	608.468	0	55	55	5	1	-10921639	54.103	54	49	60	5248	2.039	8.869	0.004	0.224
ID1105382	1105382	5	0.192	1110.010	609.350	0	56	56	5	1	-10921639	54.361	54	49	60	5273	2.083	8.967	0.007	0.360
ID1106410	1106410	5	0.206	1110.095	608.895	0	57	57	5	1	-10921639	54.155	54	49	59	5253	1.949	4.968	0.008	0.414
ID1107456	1107456	5	0.162	1110.023	610.345	0	58	58	5	1	-10921639	54.186	54	49	59	5256	1.970	17.935	0.002	0.126
ID1108471	1108471	5	0.147	1110.841	609.121	0	59	59	5	1	-10921639	54.216	54	50	58	5259	1.916	8.902	0.005	0.255
ID1109517	1109517	5	0.133	1110.248	609.795	0	60	60	5	1	-10921639	54.021	54	50	60	5240	2.066	17.850	0.003	0.158
ID1110566	1110566	5	0.205	1110.814	609.389	0	61	61	5	1	-10921639	54.227	54	49	59	5260	2.109	5.155	0.006	0.309
ID1111604	1111604	5	0.108	1110.348	608.781	0	62	62	5	1	-10921639	53.814	54	50	59	5220	1.938	5.080	0.002	0.089
ID1112650	1112650	5	0.125	1110.182	609.308	0	63	63	5	1	-10921639	54.000	54	50	60	5238	1.931	5.793	0.002	0.135
ID1113677	1113677	5	0.147	1109.735	609.251	0	64	64	5	1	-10921639	54.165	54	50	59	5254	2.045	4.840	0.004	0.187
ID1114707	1114707	5	0.167	1110.313	609.093	0	65	65	5	1	-10921639	54.237	54	51	61	5261	2.009	4.900	0.006	0.306
ID1115750	1115750	5	0.089	1109.596	609.917	0	66	66	5	1	-10921639	54.010	54	50	61	5239	2.044	4.957	0.002	0.082
ID1116786	1116786	5	0.199	1110.807	608.718	0	67	67	5	1	-10921639	54.186	54	49	60	5256	2.191	5.280	0.006	0.277
ID1117814	1117814	5	0.156	1109.633	609.597	0	68	68	5	1	-10921639	54.278	54	50	60	5265	1.993	19.000	0.004	0.196
ID1118840	1118840	5	0.176	1109.987	609.881	0	69	69	5	1	-10921639	54.278	54	50	59	5265	2.144	17.934	0.004	0.205
ID1119875	1119875	5	0.172	1110.703	608.786	0	70	70	5	1	-10921639	53.814	53	50	59	5220	2.186	4.971	0.003	0.147
ID1120909	1120909	5	0.158	1110.697	608.597	0	71	71	5	1	-10921639	54.031	54	51	60	5241	2.074	4.797	0.005	0.243
ID1121932	1121932	5	0.102	1110.385	609.339	0	72	72	5	1	-10921639	54.062	54	49	59	5244	1.962	8.454	0.002	0.132
ID1122961	1122961	5	0.176	1109.830	609.908	0	73	73	5	1	-10921639	54.381	54	50	59	5275	1.794	7.478	0.006	0.379
ID1124003	1124003	5	0.102	1110.352	609.312	0	74	74	5	1	-10921639	54.031	54	50	59	5241	1.873	7.897	0.003	0.180
ID1125045	1125045	5	0.217	1110.377	609.209	0	75	75	5	1	-10921639	54.505	54	50	59	5287	2.011	5.258	0.007	0.394
ID1126070	1126070	5	0.161	1110.422	609.118	0	76	76	5	1	-10921639	54.433	54	50	59	5280	2.010	6.133	0.006	0.340
ID1127106	1127106	5	0.135	1109.606	610.490	0	77	77	5	1	-10921639	54.227	54	49	60	5260	2.167	5.439	0.003	0.158
ID1128120	1128120	5	0.148	1110.512	608.167	0	78	78	5	1	-10921639	53.887	54	50	58	5227	1.773	2.000	0.003	0.208
ID1129146	1129146	5	0.143	1109.963	608.657	0	79	79	5	1	-10921639	54.196	54	47	60	5257	2.299	5.729	0.004	0.187
ID1130167	1130167	5	0.176	1109.803	609.968	0	80	80	5	1	-10921639	54.165	54	49	59	5254	2.050	4.518	0.003	0.171
ID1131191	1131191	5	0.164	1110.726	608.972	0	81	81	5	1	-10921639	54.093	54	49	59	5247	2.185	4.978	0.004	0.174
ID1132195	1132195	5	0.169	1110.369	609.742	0	82	82	5	1	-10921639	54.567	55	50	60	5293	2.005	5.017	0.006	0.339
ID1133208	1133208	5	0.168	1110.268	608.555	0	83	83	5	1	-10921639	54.247	54	48	59	5262	2.067	5.009	0.004	0.187
ID1134229	1134229	5	0.156	1110.819	608.426	0	84	84	5	1	-10921639	54.165	54	50	59	5254	1.988	2.000	0.004	0.243
ID1135258	1135258	5	0.142	1110.292	609.325	0	85	85	5	1	-10921639	54.196	54	49	59	5257	2.129	5.100	0.003	0.141
ID1136277	1136277	5	0.186	1110.234	609.363	0	86	86	5	1	-10921639	54.454	54	51	59	5282	2.121	4.950	0.006	0.323
ID1137308	1137308	5	0.187	1110.333	608.937	0	87	87	5	1	-10921639	54.320	55	50	59	5269	1.998	6.876	0.005	0.266
ID1138316	1138316	5	0.125	1110.060	609.303	0	88	88	5	1	-10921639	54.010	54	49	58	5239	1.879	5.038	0.003	0.158
ID1139346	1139346	5	0.140	1109.830	610.359	0	89	89	5	1	-10921639	54.412	54	50	59	5278	1.972	19.000	0.005	0.251
ID1140383	1140383	5	0.126	1109.831	609.775	0	90	90	5	1	-10921639	54.206	54	48	60	5258	1.931	6.031	0.002	0.120
ID1141399	1141399	5	0.136	1110.682	608.691	0	91	91	5	1	-10921639	53.897	54	49	60	5228	2.215	4.835	6.710E-4	0.033
ID1142434	1142434	5	0.174	1109.608	609.858	0	92	92	5	1	-10921639	54.392	54	50	60	5276	2.089	5.028	0.005	0.241
ID1143465	1143465	5	0.216	1110.859	608.694	0	93	93	5	1	-10921639	54.278	54	49	60	5265	2.308	5.080	0.007	0.344
ID1144509	1144509	5	0.161	1110.137	610.096	0	94	94	5	1	-10921639	54.124	54	50	59	5250	2.137	17.648	0.003	0.163
ID1145931	1145931	5	0.183	1110.732	609.986	0	95	95	5	1	-10921639	54.062	54	47	61	5244	2.309	5.086	0.002	0.096
ID1145562	1145562	5	0.147	1110.602	608.335	0	96	96	5	1	-10921639	53.866	54	49	60	5225	2.469	2.000	9.736E-4	0.042
ID1147590	1147590	5	0.103	1110.416	609.366	0	97	97	5	1	-10921639	54.165	54	50	58	5254	1.852	6.634	0.001	0.063
ID1148624	1148624	5	0.178	1110.076	609.205	0	98	98	5	1	-10921639	54.443	54	49	60	5281	2.096	8.014	0.005	0.281
ID1150678	1150678	5	0.110	1110.598	608.487	0	99	99	5	1	-10921639	53.887	54	50	59	5227	2.164	5.739	0.001	0.054
ID1149660	1149660	5	0.169	1110.730	608.846	0	100	100	5	1	-10921639	54.299	54	48	61	5267	2.454	5.022	0.004	0.175
ID1151726	1151726	5	0.093	1110.858	608.551	0	101	101	5	1	-10921639	53.876	54	50	59	5226	1.991	7.932	0.001	0.056
ID1152761	1152761	5	0.099	1111.055	607.919	0	102	102	5	1	-10921639	53.814	54	49	59	5220	2.186	9.842	5.990E-4	0.029
ID1153788	1153788	5	0.125	1110.576	609.193	0	103	103	5	1	-10921639	53.814	53	49	59	5220	2.265	19.000	0.001	0.061
ID1154834	1154834	5	0.159	1110.618	609.086	0	104	104	5	1	-10921639	53.680	54	48	58	5207	2.298	5.934	0.003	0.135
ID1155853	1155853	5	0.165	1109.439	610.922	0	105	105	5	1	-10921639	54.495	55	50	60	5286	2.047	17.946	0.004	0.216
ID1156870	1156870	5	0.163	1110.423	608.844	0	106	106	5	1	-10921639	54.010	54	50	59	5239	1.997	5.682	0.003	0.155
ID1157894	1157894	5	0.158	1111.018	608.602	0	107	107	5	1	-10921639	54.155	54	50	59	5253	2.098	4.522	0.004	0.200
ID1158918	1158918	5	0.198	1110.728	608.887	0	108	108	5	1	-10921639	54.103	54	48	60	5248	2.307	8.913	0.005	0.229
ID1159945	1159945	5	0.175	1110.928	609.175	0	109	109	5	1	-10921639	54.144	54	49	59	5252	2.121	5.791	0.005	0.253
ID1160983	1160983	5	0.162	1110.553	608.780	0	110	110	5	1	-10921639	54.000	54	48	61	5238	2.141	3.108	0.003	0.141
ID1162026	1162026	5	0.116	1110.407	608.469	0	111	111	5	1	-10921639	53.959	54	49	59	5234	2.031	7.038	0.002	0.112
ID1163046	1163046	5	0.133	1110.537	609.331	0	112	112	5	1	-10921639	54.010	54	50	58	5239	1.868	5.267	0.002	0.105
ID1164090	1164090	5	0.208	1110.328	609.371	0	113	113	5	1	-10921639	54.505	54	49	60	5287	2.407	5.481	0.008	0.357
ID1165107	1165107	5	0.181	1110.430	608.616	0	114	114	5	1	-10921639	54.227	54	49	59	5260	2.210	9.862	0.005	0.246
ID1166132	1166132	5	0.142	1110.065	609.711	0	115	115	5	1	-10921639	54.289	54	48	59	5266	2.150	7.992	0.003	0.134
ID1167175	1167175	5	0.174	1110.156	608.766	0	116	116	5	1	-10921639	54.299	54	50	61	5267	2.368	5.279	0.003	0.151
ID1168211	1168211	5	0.121	1110.212	608.789	0	117	117	5	1	-10921639	54.124	54	49	60	5250	2.200	4.972	0.002	0.085
ID1169236	1169236	5	0.165	1110.163	609.479	0	118	118	5	1	-10921639	54.227	54	50	59	5260	2.013	5.145	0.004	0.224
ID1170263	1170263	5	0.178	1110.036	609.834	0	119	119	5	1	-10921639	54.588	55	49	60	5295	2.125	6.778	0.006	0.282
ID1171282	1171282	5	0.183	1110.440	608.676	0	120	120	5	1	-10921639	54.433	54	50	60	5280	2.121	19.000	0.006	0.308
ID1172321	1172321	5	0.160	1110.430	610.697	0	121	121	5	1	-10921639	55.021	55	51	60	5337	2.087	15.956	0.004	0.223
ID1173356	1173356	5	0.177	1110.918	608.680	0	122	122	5	1	-10921639	54.247	54	50	61	5262	2.467	4.897	0.003	0.144
ID1174389	1174389	5	0.098	1110.802	608.671	0	123	123	5	1	-10921639	54.113	54	47	59	5249	2.164	17.852	0.001	0.064
ID1175432	1175432	5	0.164	1110.244	608.652	0	124	124	5	1	-10921639	54.485	55	50	59	5285	2.141	5.028	0.003	0.143
ID1176476	1176476	5	0.146	1110.373	608.751	0	125	125	5	1	-10921639	54.340	54	49	58	5271	2.046	6.858	0.004	0.194
ID1177535	1177535	5	0.114	1110.684	608.712	0	126	126	5	1	-10921639	54.041	54	50	59	5242	2.150	7.773	3.630E-5	0.002
ID1178582	1178582	5	0.151	1110.551	609.519	0	127	127	5	1	-10921639	54.134	54	49	59	5251	2.163	5.595	0.003	0.160
ID1179619	1179619	5	0.126	1110.658	608.902	0	128	128	5	1	-10921639	53.990	54	49	59	5237	2.013	2.000	0.001	0.058
ID1180667	1180667	5	0.167	1110.578	608.739	0	129	129	5	1	-10921639	54.299	54	49	59	5267	2.232	4.817	0.004	0.204
ID1181728	1181728	5	0.115	1110.671	609.901	0	130	130	5	1	-10921639	53.969	54	49	58	5235	2.008	5.135	3.012E-4	0.016
ID1182770	1182770	5	0.115	1110.581	608.045	0	131	131	5	1	-10921639	53.691	53	48	59	5208	2.333	2.801	-0.001	-0.051
ID1183808	1183808	5	0.176	1110.761	608.135	0	132	132	5	1	-10921639	54.041	54	48	61	5242	2.240	4.633	0.004	0.168
ID1184843	1184843	5	0.125	1110.669	609.401	0	133	133	5	1	-10921639	53.907	54	49	60	5229	2.107	4.898	3.855E-4	0.020
ID1185869	1185869	5	0.155	1110.782	608.408	0	134	134	5	1	-10921639	53.928	54	49	59	5231	2.237	4.783	0.003	0.126
ID1186899	1186899	5	0.187	1110.155	609.317	0	135	135	5	1	-10921639	54.289	54	50	59	5266	2.241	5.477	0.004	0.182
ID1187922	1187922	5	0.129	1110.262	609.966	0	136	136	5	1	-10921639	54.443	54	50	62	5281	1.931	18.001	0.002	0.094
ID1188960	1188960	5	0.138	1110.952	608.681	0	137	137	5	1	-10921639	53.990	54	48	60	5237	2.215	4.895	0.002	0.083
ID1189995	1189995	5	0.092	1110.130	608.789	0	138	138	5	1	-10921639	54.082	54	48	58	5246	2.065	5.018	0.001	0.063
ID1191040	1191040	5	0.157	1109.929	608.755	0	139	139	5	1	-10921639	54.237	54	50	59	5261	2.035	5.337	0.005	0.289
ID1192059	1192059	5	0.187	1110.442	608.537	0	140	140	5	1	-10921639	54.103	54	50	59	5248	2.109	5.362	0.003	0.169
ID1193095	1193095	5	0.124	1110.029	609.652	0	141	141	5	1	-10921639	54.371	54	49	60	5274	2.048	4.999	0.002	0.130
ID1194125	1194125	5	0.155	1110.644	608.634	0	142	142	5	1	-10921639	53.907	54	49	59	5229	2.222	7.719	0.003	0.161
ID1195174	1195174	5	0.131	1110.275	609.765	0	143	143	5	1	-10921639	54.196	54	50	59	5257	2.154	7.843	0.003	0.160
ID1196202	1196202	5	0.184	1110.199	608.456	0	144	144	5	1	-10921639	54.196	54	50	59	5257	2.335	7.427	0.006	0.287
ID1197234	1197234	5	0.247	1110.379	608.506	0	145	145	5	1	-10921639	54.567	54	49	59	5293	2.106	5.677	0.008	0.415
ID1198266	1198266	5	0.136	1110.442	608.625	0	146	146	5	1	-10921639	53.938	54	49	59	5232	1.962	19.000	0.003	0.161
ID1199308	1199308	5	0.150	1110.808	609.223	0	147	147	5	1	-10921639	53.680	54	49	61	5207	2.365	5.288	0.003	0.127
ID1200348	1200348	5	0.140	1110.599	608.335	0	148	148	5	1	-10921639	53.660	53	50	60	5205	2.169	2.000	0.002	0.081
ID1201375	1201375	5	0.182	1110.820	608.497	0	149	149	5	1	-10921639	54.062	54	49	59	5244	2.212	4.065	0.007	0.327
ID1202411	1202411	5	0.159	1110.087	609.294	0	150	150	5	1	-10921639	54.082	54	49	59	5246	2.335	5.095	0.003	0.152
ID1203437	1203437	5	0.184	1110.775	608.584	0	151	151	5	1	-10921639	53.990	54	49	60	5237	2.275	2.779	0.005	0.230
ID1204479	1204479	5	0.186	1110.205	610.652	0	152	152	5	1	-10921639	54.402	54	51	59	5277	2.183	5.576	0.003	0.160
ID1205526	1205526	5	0.135	1110.853	607.474	0	153	153	5	1	-10921639	53.835	54	49	62	5222	2.335	2.000	0.003	0.116
ID1206552	1206552	5	0.191	1110.316	608.603	0	154	154	5	1	-10921639	54.361	54	48	61	5273	2.301	8.051	0.007	0.325
ID1207593	1207593	5	0.193	1109.791	609.553	0	155	155	5	1	-10921639	54.381	54	50	59	5275	1.868	5.007	0.006	0.336
ID1208639	1208639	5	0.147	1110.959	608.490	0	156	156	5	1	-10921639	53.835	54	49	60	5222	2.120	2.703	0.003	0.146
ID1209673	1209673	5	0.171	1110.558	608.409	0	157	157	5	1	-10921639	53.887	54	48	59	5227	2.309	2.000	0.003	0.117
ID1210722	1210722	5	0.119	1109.311	610.846	0	158	158	5	1	-10921639	54.227	54	50	60	5260	2.028	2.000	9.578E-5	0.005
ID1211746	1211746	5	0.154	1110.221	608.489	0	159	159	5	1	-10921639	54.320	55	48	59	5269	2.321	7.999	0.006	0.279
ID1212778	1212778	5	0.123	1111.364	608.008	0	160	160	5	1	-10921639	53.536	54	49	60	5193	2.077	3.766	6.860E-4	0.035
ID1213810	1213810	5	0.195	1110.435	608.297	0	161	161	5	1	-10921639	54.371	54	50	59	5274	2.048	8.703	0.006	0.331
ID1214852	1214852	5	0.173	1110.496	607.850	0	162	162	5	1	-10921639	54.124	54	49	59	5250	2.108	5.635	0.005	0.280
ID1215898	1215898	5	0.197	1110.895	608.072	0	163	163	5	1	-10921639	53.969	54	49	58	5235	2.229	4.632	0.004	0.180
ID1216940	1216940	5	0.149	1110.301	608.932	0	164	164	5	1	-10921639	54.268	54	50	59	5264	2.365	5.219	0.004	0.205
ID1217968	1217968	5	0.173	1110.633	608.377	0	165	165	5	1	-10921639	54.031	54	50	59	5241	2.172	5.152	0.005	0.246
ID1219018	1219018	5	0.168	1110.772	607.856	0	166	166	5	1	-10921639	53.928	54	48	59	5231	2.364	7.225	0.003	0.130
ID1220065	1220065	5	0.139	1110.722	608.834	0	167	167	5	1	-10921639	53.948	54	49	59	5233	2.219	4.942	0.002	0.086
ID1221096	1221096	5	0.163	1110.391	608.522	0	168	168	5	1	-10921639	54.361	54	50	61	5273	2.052	8.113	0.006	0.298
ID1222124	1222124	5	0.214	1110.772	608.130	0	169	169	5	1	-10921639	54.041	54	49	60	5242	2.462	4.748	0.005	0.224
ID1223161	1223161	5	0.188	1110.478	608.436	0	170	170	5	1	-10921639	54.216	54	49	59	5259	2.190	5.094	0.006	0.308
ID1224216	1224216	5	0.188	1110.428	608.658	0	171	171	5	1	-10921639	54.454	54	50	59	5282	1.937	6.000	0.005	0.306
ID1225264	1225264	5	0.147	1111.080	607.880	0	172	172	5	1	-10921639	54.031	54	49	60	5241	2.099	2.000	0.003	0.134
ID1226282	1226282	5	0.154	1110.917	608.376	0	173	173	5	1	-10921639	53.784	54	49	60	5217	2.063	2.854	0.003	0.165
ID1227318	1227318	5	0.166	1110.828	607.983	0	174	174	5	1	-10921639	53.660	54	49	59	5205	2.268	12.003	0.002	0.097
ID1228372	1228372	5	0.189	1110.171	609.034	0	175	175	5	1	-10921639	54.268	54	50	58	5264	1.923	5.105	0.006	0.351
ID1229403	1229403	5	0.149	1110.180	609.393	0	176	176	5	1	-10921639	54.113	54	49	59	5249	2.150	5.199	0.004	0.183
ID1230442	1230442	5	0.236	1109.773	609.774	0	177	177	5	1	-10921639	54.536	54	49	61	5290	2.246	7.879	0.008	0.375
ID1231480	1231480	5	0.143	1110.205	609.036	0	178	178	5	1	-10921639	54.113	54	50	58	5249	1.947	8.669	0.005	0.271
ID1232506	1232506	5	0.187	1110.213	608.894	0	179	179	5	1	-10921639	54.124	54	48	60	5250	2.425	5.038	0.004	0.190
ID1233531	1233531	5	0.242	1111.220	608.875	0	180	180	5	1	-10921639	54.320	54	49	60	5269	2.439	7.164	0.007	0.328
ID1234558	1234558	5	0.138	1110.810	607.992	0	181	181	5	1	-10921639	56.763	57	52	63	5506	2.159	4.903	0.003	0.167
ID1235585	1235585	5	0.203	1110.884	608.481	0	182	182	5	1	-10921639	53.928	54	49	59	5231	2.270	2.534	0.004	0.189
ID1236610	1236610	5	0.188	1110.747	608.887	0	183	183	5	1	-10921639	54.247	54	49	59	5262	2.246	5.328	0.006	0.310
ID1237634	1237634	5	0.206	1110.254	609.336	0	184	184	5	1	-10921639	54.495	54	50	61	5286	2.355	8.839	0.007	0.339
ID1238666	1238666	5	0.173	1111.013	608.716	0	185	185	5	1	-10921639	53.856	54	49	60	5224	2.189	5.382	0.003	0.134
ID1239682	1239682	5	0.179	1111.413	607.998	0	186	186	5	1	-10921639	54.041	54	49	59	5242	2.091	7.992	0.004	0.189
ID1240715	1240715	5	0.234	1110.796	608.217	0	187	187	5	1	-10921639	54.247	54	49	61	5262	2.310	4.956	0.007	0.335
ID1241756	1241756	5	0.208	1110.767	608.105	0	188	188	5	1	-10921639	54.196	54	49	60	5257	2.258	3.683	0.007	0.335
ID1242786	1242786	5	0.248	1110.903	609.044	0	189	189	5	1	-10921639	54.134	54	49	60	5251	2.613	18.002	0.006	0.263
ID1243807	1243807	5	0.202	1110.480	608.501	0	190	190	5	1	-10921639	54.320	54	49	62	5269	2.365	5.182	0.004	0.193
ID1244838	1244838	5	0.226	1111.147	608.239	0	191	191	5	1	-10921639	54.309	54	50	61	5268	2.360	4.695	0.006	0.276
ID1245873	1245873	5	0.201	1111.046	608.052	0	192	192	5	1	-10921639	53.907	54	48	63	5229	2.646	2.000	0.002	0.085
ID1246909	1246909	5	0.232	1111.210	608.405	0	193	193	5	1	-10921639	54.113	54	48	61	5249	2.462	4.806	0.006	0.243
ID1247940	1247940	5	0.167	1111.315	608.423	0	194	194	5	1	-10921639	54.021	54	49	62	5240	2.411	2.000	0.004	0.177
ID1248962	1248962	5	0.226	1111.143	608.247	0	195	195	5	1	-10921639	54.155	54	49	59	5253	2.364	19.000	0.006	0.258
ID1249993	1249993	5	0.178	1111.229	607.976	0	196	196	5	1	-10921639	53.804	54	49	60	5219	2.352	2.000	0.002	0.099
ID1251035	1251035	5	0.167	1110.900	607.717	0	197	197	5	1	-10921639	54.041	54	49	62	5242	2.282	3.048	0.003	0.134
ID1252065	1252065	5	0.234	1110.451	608.991	0	198	198	5	1	-10921639	54.691	54	49	61	5305	2.293	19.000	0.008	0.361
ID1253077	1253077	5	0.224	1110.879	607.765	0	199	199	5	1	-10921639	54.196	54	50	62	5257	2.330	2.942	0.005	0.230
ID1254105	1254105	5	0.216	1111.098	608.147	0	200	200	5	1	-10921639	54.206	54	49	60	5258	2.419	2.881	0.006	0.269
ID1255123	1255123	5	0.194	1111.009	608.076	0	201	201	5	1	-10921639	54.186	54	50	59	5256	2.233	5.123	0.005	0.220
ID1256144	1256144	5	0.194	1110.906	608.630	0	202	202	5	1	-10921639	54.289	54	50	60	5266	2.264	8.812	0.006	0.289
ID1257187	1257187	5	0.178	1110.049	608.886	0	203	203	5	1	-10921639	54.412	54	48	60	5278	2.565	5.782	0.004	0.149
ID1258212	1258212	5	0.184	1111.120	608.345	0	204	204	5	1	-10921639	53.753	53	49	60	5214	2.492	15.891	0.002	0.085
ID1259231	1259231	5	0.138	1110.393	608.828	0	205	205	5	1	-10921639	54.289	54	50	60	5266	2.170	8.949	0.003	0.167
ID1260258	1260258	5	0.134	1110.734	608.841	0	206	206	5	1	-10921639	54.124	54	49	60	5250	2.001	4.945	0.002	0.112
ID1261298	1261298	5	0.193	1110.059	609.165	0	207	207	5	1	-10921639	54.670	55	50	60	5303	2.060	8.073	0.007	0.361
ID1262339	1262339	5	0.168	1110.772	607.939	0	208	208	5	1	-10921639	53.948	54	49	61	5233	2.279	2.000	0.001	0.054
ID1263363	1263363	5	0.146	1110.787	608.139	0	209	209	5	1	-10921639	53.804	54	49	60	5219	2.060	3.104	0.001	0.064
ID1264393	1264393	5	0.137	1110.747	607.882	0	210	210	5	1	-10921639	53.722	54	48	59	5211	2.197	2.000	8.830E-4	0.043
ID1268507	1268507	5	0.161	1110.166	609.634	0	211	211	5	1	-10921639	54.361	54	50	60	5273	2.142	4.005	0.003	0.132
ID1267474	1267474	5	0.163	1110.731	608.664	0	212	212	5	1	-10921639	54.175	54	49	60	5255	2.287	2.000	0.003	0.140
ID1265434	1265434	5	0.143	1110.344	608.760	0	213	213	5	1	-10921639	54.340	54	50	59	5271	2.121	5.272	0.003	0.136
ID1269522	1269522	5	0.064	1110.156	610.443	0	216	216	5	1	-10921639	54.546	54	49	62	5291	2.203	13.121	-0.002	-0.114
ID1271573	1271573	5	0.048	1109.769	609.325	0	217	217	5	1	-10921639	54.412	55	49	58	5278	1.983	5.031	-0.002	-0.097
ID1279807	1279807	5	0.034	1110.503	607.851	0	225	225	5	1	-10921639	53.866	53	49	60	5225	2.374	4.567	-0.006	-0.275
ID1280826	1280826	5	0.130	1109.071	610.560	0	226	226	5	1	-10921639	55.031	55	49	60	5338	2.038	19.000	0.001	0.061
ID1281852	1281852	5	0.083	1110.143	609.352	0	227	227	5	1	-10921639	54.361	55	49	60	5273	2.269	6.102	5.392E-4	0.026
ID1282899	1282899	5	0.118	1110.501	608.257	0	228	228	5	1	-10921639	54.464	54	50	59	5283	2.165	3.552	8.684E-4	0.044
ID1283926	1283926	5	0.075	1110.648	608.635	0	229	229	5	1	-10921639	54.134	54	49	60	5251	2.182	5.296	-0.004	-0.185
ID1285981	1285981	5	0.115	1123.516	612.734	0	231	231	5	1	-10921639	54.804	55	50	59	5316	2.085	5.082	-3.912E-4	-0.021
ID1286999	1286999	5	0.131	1123.897	613.414	0	232	232	5	1	-10921639	54.763	55	49	60	5312	2.249	18.293	6.632E-4	0.032
ID1288030	1288030	5	0.113	1122.968	611.842	0	233	233	5	1	-10921639	54.454	54	50	60	5282	2.336	2.000	-0.003	-0.128
ID1289053	1289053	5	0.138	1123.823	612.937	0	234	234	5	1	-10921639	54.722	55	49	60	5308	1.951	2.000	0.002	0.112
ID1290086	1290086	5	0.160	1123.414	612.537	0	235	235	5	1	-10921639	54.546	54	48	63	5291	2.411	2.000	-9.079E-4	-0.041
ID1291110	1291110	5	0.133	1123.742	612.587	0	236	236	5	1	-10921639	54.825	55	49	60	5318	2.126	2.000	0.001	0.067
ID1292147	1292147	5	0.146	1124.144	612.820	0	237	237	5	1	-10921639	54.845	55	49	61	5320	2.128	18.136	0.001	0.061
ID1293172	1293172	5	0.173	1123.496	612.284	0	238	238	5	1	-10921639	54.371	54	48	60	5274	2.338	4.992	2.218E-4	0.010
ID1294209	1294209	5	0.104	1123.059	612.662	0	239	239	5	1	-10921639	54.639	54	49	59	5300	2.068	2.000	-0.001	-0.077
ID1295243	1295243	5	0.184	1124.261	613.487	0	240	240	5	1	-10921639	54.928	55	50	62	5328	2.408	2.000	0.003	0.139
ID1306575	1306575	5	0.147	1124.847	613.816	0	251	251	5	1	-10921639	55.505	55	49	61	5384	2.237	8.795	0.008	0.378
ID1307586	1307586	5	0.103	1120.685	603.957	0	252	252	5	1	-10921639	53.103	53	49	59	5151	2.124	2.616	-0.001	-0.059
ID1308630	1308630	5	0.108	1120.815	603.882	0	253	253	5	1	-10921639	53.175	53	49	60	5158	2.241	4.911	-0.002	-0.095
ID1309669	1309669	5	0.079	1119.768	603.853	0	254	254	5	1	-10921639	53.000	53	48	60	5141	2.345	2.000	-0.005	-0.243
ID1310709	1310709	5	0.060	1119.199	603.386	0	255	255	5	1	-10921639	52.907	53	49	62	5132	2.222	19.000	-0.005	-0.247
ID1311750	1311750	5	0.103	1119.238	603.305	0	256	256	5	1	-10921639	53.010	53	49	60	5142	2.307	2.000	-0.005	-0.209
ID1312783	1312783	5	0.304	1118.944	602.898	0	257	257	5	1	-10921639	53.598	53	49	65	5199	3.220	2.000	0.001	0.042
ID1313790	1313790	5	0.313	1119.236	603.214	0	258	258	5	1	-10921639	53.784	53	47	66	5217	3.163	17.921	0.004	0.120
ID1314819	1314819	5	0.319	1118.959	602.893	0	259	259	5	1	-10921639	53.629	53	47	65	5202	3.302	2.000	0.002	0.072
ID1315838	1315838	5	0.334	1119.002	602.664	0	260	260	5	1	-10921639	53.979	53	48	68	5236	3.320	2.000	0.005	0.149
ID1316863	1316863	5	0.330	1119.637	602.119	0	261	261	5	1	-10921639	54.041	53	49	70	5242	3.497	2.595	0.004	0.117
ID1317872	1317872	5	0.382	1120.064	602.132	0	262	262	5	1	-10921639	54.247	53	49	65	5262	3.295	2.000	0.007	0.213
ID1318893	1318893	5	0.350	1119.769	602.063	0	263	263	5	1	-10921639	53.928	53	49	66	5231	3.398	2.556	0.005	0.164
ID1319925	1319925	5	0.241	1120.104	602.505	0	264	264	5	1	-10921639	53.485	53	48	65	5188	3.099	2.000	-4.583E-4	-0.016
ID1320950	1320950	5	0.241	1119.795	602.093	0	265	265	5	1	-10921639	53.505	53	48	65	5190	2.891	2.000	0.002	0.078
ID1321983	1321983	5	0.213	1119.405	602.382	0	266	266	5	1	-10921639	53.495	53	49	63	5189	2.615	2.000	5.799E-4	0.024
ID1323019	1323019	5	0.217	1119.955	602.088	0	267	267	5	1	-10921639	53.588	53	48	66	5198	2.940	2.000	0.001	0.048
ID1324054	1324054	5	0.230	1120.068	601.725	0	268	268	5	1	-10921639	53.639	53	48	64	5203	2.807	2.000	0.002	0.079
ID1325246	1325246	5	0.204	1119.915	601.662	0	269	269	5	1	-10921639	53.619	53	49	66	5201	2.518	2.000	0.002	0.077
ID1325289	1325289	5	0.175	1119.727	602.379	0	270	270	5	1	-10921639	53.474	53	49	62	5187	2.586	2.000	3.237E-6	1.339E-4
ID1327107	1327107	5	0.164	1119.338	602.315	0	271	271	5	1	-10921639	53.103	53	48	62	5151	2.535	2.000	-0.002	-0.070
ID1328126	1328126	5	0.187	1119.752	602.161	0	272	272	5	1	-10921639	53.412	53	48	63	5181	2.719	2.571	5.073E-4	0.020
ID1329153	1329153	5	0.152	1119.454	601.478	0	273	273	5	1	-10921639	53.144	53	49	62	5155	2.496	2.000	-0.004	-0.153
ID1330158	1330158	5	0.172	1119.692	601.004	0	274	274	5	1	-10921639	53.340	53	49	62	5174	2.520	2.000	2.510E-4	0.011
ID1331178	1331178	5	0.168	1119.790	600.808	0	275	275	5	1	-10921639	53.289	53	50	62	5169	2.657	2.000	-6.172E-4	-0.025
ID1332217	1332217	5	0.160	1119.151	600.938	0	276	276	5	1	-10921639	53.196	53	49	63	5160	2.532	2.000	-0.003	-0.116
ID1333234	1333234	5	0.103	1119.098	600.256	0	277	277	5	1	-10921639	53.124	53	49	61	5153	2.283	2.000	-0.005	-0.222
ID1333781	1333781	5	0.131	1119.301	600.599	0	278	278	5	1	-10921639	52.897	52	47	63	5131	2.439	2.000	-0.005	-0.215
ID1335293	1335293	5	0.089	1119.226	601.030	0	279	279	5	1	-10921639	52.845	53	47	60	5126	2.320	2.000	-0.005	-0.244
ID1336321	1336321	5	0.097	1118.712	601.491	0	280	280	5	1	-10921639	53.082	53	49	60	5149	2.353	2.000	-0.004	-0.198
ID1338386	1338386	5	0.099	1118.601	601.641	0	281	281	5	1	-10921639	52.907	53	49	62	5132	2.454	2.000	-0.005	-0.208
ID1337364	1337364	5	0.125	1118.347	602.199	0	282	282	5	1	-10921639	52.959	53	49	60	5137	2.250	2.000	-0.005	-0.217
ID1339407	1339407	5	0.109	1118.287	601.775	0	283	283	5	1	-10921639	52.887	53	50	62	5130	2.188	16.932	-0.004	-0.193
ID1340434	1340434	5	0.087	1118.478	601.745	0	284	284	5	1	-10921639	52.577	52	48	61	5100	2.291	2.000	-0.007	-0.343
ID1342463	1342463	5	0.065	1118.714	601.939	0	285	285	5	1	-10921639	52.814	53	47	59	5123	2.447	2.000	-0.007	-0.317
ID1341455	1341455	5	0.050	1119.194	601.635	0	286	286	5	1	-10921639	52.701	52	48	60	5112	2.171	2.000	-0.005	-0.258
ID1343473	1343473	5	0.095	1118.132	601.797	0	287	287	5	1	-10921639	52.897	52	49	61	5131	2.369	2.000	-0.007	-0.300
ID1344503	1344503	5	0.087	1118.518	600.828	0	288	288	5	1	-10921639	53.206	53	49	61	5161	2.174	2.000	-0.003	-0.142
ID1346193	1346193	5	0.044	1118.926	599.700	0	289	289	5	1	-10921639	52.990	53	48	60	5140	2.289	5.162	-0.006	-0.265
ID1345504	1345504	5	0.073	1118.529	599.421	0	290	290	5	1	-10921639	53.351	53	49	62	5175	2.492	2.525	-0.003	-0.117
ID1347535	1347535	5	0.119	1118.936	599.765	0	291	291	5	1	-10921639	53.216	53	49	60	5162	2.200	2.000	-0.002	-0.083
ID1348535	1348535	5	0.038	1118.179	599.423	0	292	292	5	1	-10921639	52.918	52	47	63	5133	2.569	2.941	-0.012	-0.488
ID1349541	1349541	5	0.024	1117.729	599.776	0	293	293	5	1	-10921639	52.845	52	49	61	5126	2.261	2.523	-0.010	-0.479
ID1350569	1350569	5	0.047	1118.116	599.954	0	294	294	5	1	-10921639	52.907	52	48	61	5132	2.437	2.000	-0.008	-0.350
ID1351575	1351575	5	0.057	1118.254	599.236	0	295	295	5	1	-10921639	53.392	53	49	62	5179	2.243	2.000	-0.006	-0.299
ID1352615	1352615	5	0.018	1118.135	599.778	0	296	296	5	1	-10921639	52.763	52	49	60	5118	2.263	2.000	-0.011	-0.530
ID1354410	1354410	5	0.009	1118.316	599.777	0	297	297	5	1	-10921639	52.670	52	49	60	5109	2.276	4.797	-0.013	-0.586
ID1353643	1353643	5	0.040	1118.321	599.226	0	298	298	5	1	-10921639	53.113	53	49	61	5152	2.313	2.000	-0.010	-0.475
ID1355687	1355687	5	0.048	1117.427	600.110	0	299	299	5	1	-10921639	53.113	53	49	61	5152	2.282	2.000	-0.011	-0.541
ID1356703	1356703	5	0.069	1117.173	599.837	0	300	300	5	1	-10921639	53.186	53	49	62	5159	2.501	2.530	-0.011	-0.481
ID1357747	1357747	5	0.061	1117.965	600.009	0	301	301	5	1	-10921639	53.062	53	49	61	5147	2.309	4.986	-0.008	-0.368
ID1358765	1358765	5	0.042	1117.724	599.686	0	302	302	5	1	-10921639	53.134	53	48	61	5154	2.511	2.000	-0.010	-0.413
ID1359797	1359797	5	0.019	1117.464	600.395	0	303	303	5	1	-10921639	52.948	52	49	61	5136	2.421	2.000	-0.013	-0.581
ID1360822	1360822	5	0.078	1117.794	600.376	0	304	304	5	1	-10921639	53.021	53	49	64	5143	2.681	2.000	-0.010	-0.383
ID1361859	1361859	5	0.066	1118.266	599.828	0	305	305	5	1	-10921639	53.124	53	49	61	5153	2.228	2.791	-0.008	-0.405
ID1362891	1362891	5	0.037	1118.677	599.043	0	306	306	5	1	-10921639	53.381	53	49	62	5178	2.417	7.879	-0.005	-0.207
ID1363938	1363938	5	0.053	1118.664	599.099	0	307	307	5	1	-10921639	53.227	53	48	63	5163	2.494	2.000	-0.007	-0.316
ID1364973	1364973	5	0.134	1118.341	599.604	0	308	308	5	1	-10921639	53.186	53	48	62	5159	2.690	2.000	-0.006	-0.229
ID1366003	1366003	5	0.100	1119.050	600.051	0	309	309	5	1	-10921639	53.309	53	49	60	5171	2.228	4.879	-0.003	-0.122
ID1367024	1367024	5	0.097	1118.752	600.363	0	310	310	5	1	-10921639	53.320	53	49	60	5172	2.079	2.000	-0.003	-0.146
ID1368062	1368062	5	0.065	1118.227	601.088	0	311	311	5	1	-10921639	52.825	52	49	61	5124	2.332	2.000	-0.008	-0.358
ID1369098	1369098	5	0.068	1118.482	601.582	0	312	312	5	1	-10921639	52.722	52	49	61	5114	2.313	2.000	-0.007	-0.335
ID1370124	1370124	5	0.047	1118.451	601.508	0	313	313	5	1	-10921639	52.814	52	49	60	5123	2.284	2.000	-0.008	-0.390
ID1371164	1371164	5	0.052	1117.854	601.657	0	314	314	5	1	-10921639	52.619	52	48	60	5104	2.128	2.000	-0.008	-0.400
ID1372200	1372200	5	0.023	1117.768	601.494	0	315	315	5	1	-10921639	52.557	52	49	61	5098	2.222	2.000	-0.010	-0.490
ID1373233	1373233	5	0.076	1117.166	602.333	0	316	316	5	1	-10921639	52.660	52	49	61	5108	2.504	2.000	-0.011	-0.467
ID1374265	1374265	5	0.027	1117.850	602.059	0	317	317	5	1	-10921639	52.577	52	47	62	5100	2.423	3.101	-0.012	-0.530
ID1375305	1375305	5	0.051	1117.406	602.489	0	318	318	5	1	-10921639	52.691	52	48	62	5111	2.333	2.000	-0.011	-0.512
ID1376335	1376335	5	0.065	1117.704	601.726	0	319	319	5	1	-10921639	52.784	52	49	64	5120	2.631	2.803	-0.009	-0.365
ID1377355	1377355	5	0.029	1118.466	601.162	0	320	320	5	1	-10921639	52.670	52	48	59	5109	2.230	2.960	-0.010	-0.501
ID1378393	1378393	5	0.015	1118.096	601.272	0	321	321	5	1	-10921639	52.722	52	47	59	5114	2.090	2.000	-0.012	-0.594
ID1380464	1380464	5	0.062	1119.047	601.018	0	323	323	5	1	-10921639	52.938	53	49	60	5135	2.164	2.000	-0.007	-0.341
ID1381498	1381498	5	0.052	1119.490	600.799	0	324	324	5	1	-10921639	52.835	53	47	61	5125	2.183	2.000	-0.006	-0.288
ID1382520	1382520	5	0.051	1119.683	600.473	0	325	325	5	1	-10921639	53.021	53	49	59	5143	1.989	5.534	-0.003	-0.164
ID1383547	1383547	5	0.010	1119.342	600.579	0	326	326	5	1	-10921639	52.773	52	49	62	5119	2.312	2.723	-0.008	-0.353
ID1384577	1384577	5	0.009	1119.131	600.832	0	327	327	5	1	-10921639	52.784	53	49	58	5120	2.073	2.781	-0.008	-0.427
ID1385601	1385601	5	0.023	1118.605	600.394	0	328	328	5	1	-10921639	52.918	52	48	59	5133	2.285	19.000	-0.007	-0.343
ID1386644	1386644	5	0.136	1111.067	607.679	0	329	329	5	1	-10921639	54.701	55	51	61	5306	2.156	4.630	0.002	0.086
ID1387678	1387678	5	0.152	1110.859	607.467	0	330	330	5	1	-10921639	54.619	54	49	62	5298	2.647	2.829	2.641E-5	0.001
ID1388712	1388712	5	0.136	1111.363	608.109	0	331	331	5	1	-10921639	54.392	54	48	60	5276	2.316	2.000	-0.001	-0.055
ID1389740	1389740	5	0.144	1111.324	607.868	0	332	332	5	1	-10921639	54.495	54	48	63	5286	2.784	2.000	-0.001	-0.055
ID1390764	1390764	5	0.095	1111.433	607.645	0	333	333	5	1	-10921639	54.351	54	49	61	5272	2.529	2.780	-0.003	-0.151
ID1391799	1391799	5	0.046	1111.248	607.675	0	334	334	5	1	-10921639	54.196	54	50	61	5257	2.253	2.000	-0.004	-0.186
ID1392826	1392826	5	0.066	1111.279	608.145	0	335	335	5	1	-10921639	54.196	54	50	62	5257	2.585	2.747	-0.005	-0.217
ID1393847	1393847	5	0.139	1111.016	608.151	0	336	336	5	1	-10921639	54.371	54	50	62	5274	2.364	4.869	-2.242E-4	-0.010
ID1394864	1394864	5	0.179	1110.945	607.642	0	337	337	5	1	-10921639	54.784	55	50	60	5314	2.472	6.166	0.003	0.119
ID1395874	1395874	5	0.095	1111.665	607.970	0	338	338	5	1	-10921639	54.165	54	49	61	5254	2.187	2.000	-0.002	-0.112
ID1396905	1396905	5	0.095	1111.235	607.512	0	339	339	5	1	-10921639	54.278	54	49	63	5265	2.392	2.000	-0.002	-0.108
ID1397925	1397925	5	0.111	1110.960	607.292	0	340	340	5	1	-10921639	54.278	54	49	61	5265	2.653	2.000	-0.002	-0.096
ID1398965	1398965	5	0.101	1111.064	607.846	0	341	341	5	1	-10921639	54.505	55	49	61	5287	2.283	2.000	-0.001	-0.068
ID1399992	1399992	5	0.128	1111.466	607.831	0	342	342	5	1	-10921639	54.351	54	50	62	5272	2.250	2.802	-0.002	-0.086
ID1401018	1401018	5	0.128	1111.074	607.587	0	343	343	5	1	-10921639	54.330	54	47	61	5270	2.418	2.000	-0.002	-0.103
ID1402039	1402039	5	0.096	1111.381	607.281	0	344	344	5	1	-10921639	54.124	54	50	62	5250	2.421	2.000	-0.004	-0.200
ID1403073	1403073	5	0.136	1110.868	607.366	0	345	345	5	1	-10921639	54.309	54	50	61	5268	2.430	2.000	-0.002	-0.078
ID1404099	1404099	5	0.115	1110.901	607.511	0	346	346	5	1	-10921639	54.433	54	50	61	5280	2.470	2.000	-0.002	-0.082
ID1405128	1405128	5	0.114	1111.558	607.691	0	347	347	5	1	-10921639	54.134	54	50	61	5251	2.271	2.000	-0.004	-0.191
ID1406157	1406157	5	0.065	1112.053	607.410	0	348	348	5	1	-10921639	53.918	54	50	60	5230	2.206	2.000	-0.006	-0.291
ID1408215	1408215	5	0.052	1111.492	607.537	0	350	350	5	1	-10921639	54.278	54	49	61	5265	2.253	2.000	-0.004	-0.170
ID1409238	1409238	5	0.097	1111.005	607.558	0	351	351	5	1	-10921639	54.237	54	48	60	5261	2.277	2.000	-0.004	-0.168
ID1410263	1410263	5	0.078	1111.076	607.493	0	352	352	5	1	-10921639	54.134	54	48	61	5251	2.456	2.000	-0.003	-0.143
ID1411298	1411298	5	0.078	1111.319	607.864	0	353	353	5	1	-10921639	54.340	54	50	60	5271	2.174	4.728	-0.002	-0.122
ID1412331	1412331	5	0.111	1111.785	607.523	0	354	354	5	1	-10921639	54.072	54	50	60	5245	2.123	2.000	-0.003	-0.156
ID1413364	1413364	5	0.098	1111.578	607.466	0	355	355	5	1	-10921639	54.144	54	49	62	5252	2.496	2.000	-0.002	-0.098
ID1414402	1414402	5	0.039	1111.247	607.228	0	356	356	5	1	-10921639	54.134	54	50	60	5251	2.211	2.000	-0.004	-0.204
ID1415421	1415421	5	0.037	1111.756	607.474	0	357	357	5	1	-10921639	53.825	54	49	61	5221	2.136	2.000	-0.006	-0.290
ID1416450	1416450	5	0.061	1111.281	607.332	0	358	358	5	1	-10921639	54.124	54	49	61	5250	2.360	2.000	-0.005	-0.242
ID1417477	1417477	5	0.061	1111.187	607.691	0	359	359	5	1	-10921639	54.443	54	50	60	5281	2.179	2.760	-0.005	-0.250
ID1418507	1418507	5	0.101	1111.206	607.616	0	360	360	5	1	-10921639	54.722	54	50	62	5308	2.440	4.756	-0.003	-0.135
ID1420574	1420574	5	0.076	1112.179	607.710	0	361	361	5	1	-10921639	54.155	54	49	62	5253	2.247	2.000	-0.005	-0.240
ID1421620	1421620	5	0.089	1112.017	607.664	0	363	363	5	1	-10921639	54.371	54	50	61	5274	2.242	19.000	-0.006	-0.297
ID1422656	1422656	5	0.072	1111.795	607.639	0	364	364	5	1	-10921639	54.340	54	49	62	5271	2.393	2.000	-0.006	-0.276
ID1424753	1424753	5	0.004	1111.797	607.519	0	365	365	5	1	-10921639	53.918	54	49	61	5230	2.348	2.000	-0.011	-0.496
ID1423711	1423711	5	0.057	1112.205	607.921	0	366	366	5	1	-10921639	54.526	54	50	61	5289	2.227	2.000	-0.005	-0.256
ID1425778	1425778	5	0.063	1112.202	607.588	0	367	367	5	1	-10921639	54.361	54	50	62	5273	2.142	2.000	-0.006	-0.293
ID1426805	1426805	5	0.064	1111.838	606.962	0	368	368	5	1	-10921639	54.464	54	50	61	5283	2.218	16.934	-0.004	-0.188
ID1427839	1427839	5	0.077	1111.558	608.060	0	369	369	5	1	-10921639	54.474	54	50	60	5284	2.077	2.000	-0.003	-0.140
ID1428868	1428868	5	0.070	1111.105	607.364	0	370	370	5	1	-10921639	54.660	54	48	64	5302	2.846	18.289	-0.003	-0.120
ID1429893	1429893	5	0.061	1111.944	607.664	0	371	371	5	1	-10921639	54.330	54	50	60	5270	2.065	2.000	-0.007	-0.353
ID1430912	1430912	5	0.126	1111.606	607.318	0	372	372	5	1	-10921639	54.433	54	50	63	5280	2.594	2.000	-0.004	-0.173
ID1431958	1431958	5	0.058	1111.774	607.935	0	373	373	5	1	-10921639	54.206	54	50	60	5258	2.245	2.000	-0.006	-0.289
ID1432977	1432977	5	0.075	1111.324	608.012	0	374	374	5	1	-10921639	54.701	54	49	61	5306	2.484	2.000	-0.002	-0.110
ID1434010	1434010	5	0.095	1110.984	607.613	0	375	375	5	1	-10921639	54.742	55	49	62	5310	2.279	4.588	-0.002	-0.110
ID1435047	1435047	5	0.072	1111.737	608.247	0	376	376	5	1	-10921639	54.340	55	49	61	5271	2.249	2.000	-0.006	-0.300
ID1436088	1436088	5	0.074	1111.295	607.630	0	377	377	5	1	-10921639	54.608	54	50	61	5297	2.225	2.000	-0.004	-0.191
ID1437117	1437117	5	0.076	1110.855	607.597	0	378	378	5	1	-10921639	54.660	54	48	61	5302	2.393	19.000	-0.002	-0.114
ID1438149	1438149	5	0.098	1111.098	607.228	0	379	379	5	1	-10921639	54.825	55	50	61	5318	2.424	18.050	-0.002	-0.069
ID1439172	1439172	5	0.055	1110.732	607.274	0	380	380	5	1	-10921639	54.454	54	50	64	5282	2.433	2.000	-0.005	-0.238
ID1440195	1440195	5	0.088	1110.921	607.901	0	381	381	5	1	-10921639	54.495	54	49	60	5286	2.122	4.535	-0.003	-0.159
ID1441219	1441219	5	0.074	1111.135	607.755	0	382	382	5	1	-10921639	54.588	54	50	62	5295	2.418	17.937	-0.003	-0.120
ID1442255	1442255	5	0.053	1110.577	607.905	0	383	383	5	1	-10921639	54.412	54	50	62	5278	2.440	2.000	-0.005	-0.239
ID1445369	1445369	5	0.096	1110.160	606.590	0	387	387	5	1	-10921639	54.928	55	50	61	5328	2.433	5.944	7.022E-4	0.032
ID1448465	1448465	5	0.067	1110.593	607.739	0	388	388	5	1	-10921639	54.351	54	50	61	5272	2.598	2.000	-0.004	-0.154
ID1447437	1447437	5	0.073	1110.877	607.211	0	389	389	5	1	-10921639	54.351	54	50	61	5272	2.291	2.000	-0.004	-0.210
ID1449489	1449489	5	0.132	1111.239	607.243	0	390	390	5	1	-10921639	54.454	54	49	62	5282	2.529	2.000	-0.002	-0.091
ID1450506	1450506	5	0.105	1110.372	607.150	0	391	391	5	1	-10921639	54.928	55	50	60	5328	2.108	2.000	7.703E-4	0.040
ID1451542	1451542	5	0.167	1110.694	607.724	0	392	392	5	1	-10921639	54.567	55	50	62	5293	2.419	2.000	-0.001	-0.048
ID1452571	1452571	5	0.080	1111.041	607.487	0	393	393	5	1	-10921639	54.258	54	50	63	5263	2.595	2.000	-0.004	-0.158
ID1453606	1453606	5	0.108	1110.856	608.384	0	394	394	5	1	-10921639	54.433	54	49	61	5280	2.423	2.000	-0.003	-0.137
ID1454634	1454634	5	0.086	1111.034	608.122	0	395	395	5	1	-10921639	54.567	54	49	62	5293	2.286	2.000	-0.003	-0.152
ID1455665	1455665	5	0.111	1111.556	608.281	0	396	396	5	1	-10921639	54.412	54	49	61	5278	2.221	2.000	-0.002	-0.088
ID1456691	1456691	5	0.171	1111.200	608.344	0	397	397	5	1	-10921639	54.887	55	50	62	5324	2.453	2.000	-9.981E-4	-0.045
ID1457743	1457743	5	0.153	1111.031	607.908	0	398	398	5	1	-10921639	54.753	54	50	61	5311	2.546	2.000	7.738E-4	0.033
ID1458776	1458776	5	0.084	1111.310	607.777	0	399	399	5	1	-10921639	54.041	54	50	62	5242	2.419	2.000	-0.006	-0.265
ID1459812	1459812	5	0.113	1110.795	607.551	0	400	400	5	1	-10921639	54.443	54	50	60	5281	2.449	2.766	-0.003	-0.113
ID1460858	1460858	5	0.059	1111.470	607.606	0	401	401	5	1	-10921639	54.330	54	50	62	5270	2.313	2.000	-0.004	-0.193
ID1461882	1461882	5	0.160	1111.264	607.597	0	402	402	5	1	-10921639	54.402	54	49	60	5277	2.431	3.114	-8.309E-4	-0.037
ID1462915	1462915	5	0.090	1111.921	608.063	0	403	403	5	1	-10921639	54.144	54	50	60	5252	2.255	2.000	-0.002	-0.083
ID1463956	1463956	5	0.088	1111.402	608.386	0	404	404	5	1	-10921639	54.309	54	49	60	5268	2.297	2.000	-0.003	-0.146
ID1464963	1464963	5	0.180	1111.509	608.036	0	405	405	5	1	-10921639	54.433	54	50	61	5280	2.553	2.000	0.001	0.051
ID1465989	1465989	5	0.112	1111.638	608.423	0	406	406	5	1	-10921639	54.299	54	50	60	5267	2.315	2.000	-0.003	-0.137
ID1467003	1467003	5	0.137	1111.277	608.172	0	407	407	5	1	-10921639	54.505	54	50	66	5287	2.650	2.000	-0.001	-0.049
ID1468024	1468024	5	0.183	1111.253	608.421	0	408	408	5	1	-10921639	54.753	54	49	63	5311	2.504	2.000	6.714E-4	0.029
ID1469056	1469056	5	0.080	1111.658	608.186	0	409	409	5	1	-10921639	54.155	54	50	60	5253	2.315	2.000	-0.004	-0.172
ID1469836	1469836	5	0.107	1111.350	608.503	0	410	410	5	1	-10921639	54.567	54	49	63	5293	2.309	4.924	-0.003	-0.155
ID1472115	1472115	5	0.099	1111.386	608.507	0	411	411	5	1	-10921639	54.536	54	50	63	5290	2.278	2.896	-0.003	-0.166
ID1471093	1471093	5	0.127	1111.024	608.470	0	412	412	5	1	-10921639	54.464	54	48	61	5283	2.582	2.000	-7.418E-4	-0.031
ID1473136	1473136	5	0.145	1111.431	607.992	0	413	413	5	1	-10921639	54.577	54	50	62	5294	2.625	4.909	-6.927E-4	-0.029
ID1474008	1474008	5	0.111	1110.891	607.679	0	414	414	5	1	-10921639	54.536	54	50	64	5290	2.626	5.017	-0.002	-0.100
ID1475175	1475175	5	0.145	1110.855	608.041	0	415	415	5	1	-10921639	54.773	54	49	62	5313	2.409	2.000	-0.001	-0.051
ID1476205	1476205	5	0.134	1110.926	608.269	0	416	416	5	1	-10921639	54.567	54	49	61	5293	2.684	3.414	-0.002	-0.067
ID1478256	1478256	5	0.088	1111.049	608.459	0	417	417	5	1	-10921639	54.392	54	50	61	5276	2.229	2.000	-0.004	-0.172
ID1477232	1477232	5	0.137	1111.273	607.671	0	418	418	5	1	-10921639	54.474	54	50	62	5284	2.496	2.000	-0.002	-0.079
ID1479270	1479270	5	0.171	1110.955	607.859	0	419	419	5	1	-10921639	54.515	54	49	62	5288	2.685	2.000	-0.001	-0.054
ID1480287	1480287	5	0.157	1111.193	608.109	0	420	420	5	1	-10921639	54.546	55	50	63	5291	2.541	2.000	4.902E-5	0.002
ID1481291	1481291	5	0.175	1111.362	607.856	0	421	421	5	1	-10921639	54.567	54	50	63	5293	2.411	2.000	2.038E-4	0.009
ID1482301	1482301	5	0.125	1111.935	608.089	0	422	422	5	1	-10921639	54.000	53	49	61	5238	2.437	2.000	-0.002	-0.110
ID1483311	1483311	5	0.128	1111.316	608.306	0	423	423	5	1	-10921639	54.402	55	48	61	5277	2.427	2.847	-0.002	-0.099
ID1484341	1484341	5	0.067	1111.474	607.565	0	424	424	5	1	-10921639	54.165	54	50	60	5254	2.276	2.000	-0.004	-0.198
ID1485364	1485364	5	0.095	1111.715	608.181	0	425	425	5	1	-10921639	54.216	54	49	60	5259	2.161	2.540	-0.001	-0.072
ID1486380	1486380	5	0.074	1111.476	607.599	0	426	426	5	1	-10921639	54.412	54	50	63	5278	2.440	4.636	-0.005	-0.235
ID1487386	1487386	5	0.129	1111.501	607.949	0	427	427	5	1	-10921639	54.351	54	49	62	5272	2.496	2.000	-0.001	-0.057
ID1488401	1488401	5	0.125	1111.689	608.267	0	428	428	5	1	-10921639	54.052	54	47	60	5243	2.698	2.000	-0.004	-0.163
ID1489428	1489428	5	0.093	1112.228	607.407	0	429	429	5	1	-10921639	54.144	54	50	63	5252	2.521	2.000	-0.004	-0.187
ID1490450	1490450	5	0.046	1111.965	607.736	0	430	430	5	1	-10921639	54.103	54	47	60	5248	2.447	2.000	-0.005	-0.229
ID1491470	1491470	5	0.061	1112.106	608.211	0	431	431	5	1	-10921639	53.948	54	49	61	5233	2.604	2.532	-0.006	-0.268
ID1492500	1492500	5	0.077	1112.398	607.727	0	432	432	5	1	-10921639	54.278	54	50	62	5265	2.331	2.000	-0.003	-0.134
ID1494540	1494540	5	0.048	1112.542	609.340	0	433	433	5	1	-10921639	54.124	54	49	60	5250	2.351	5.318	-0.004	-0.187
ID1493514	1493514	5	0.087	1111.839	607.902	0	434	434	5	1	-10921639	54.000	54	48	60	5238	2.574	2.000	-0.006	-0.241
ID1495557	1495557	5	0.056	1112.457	608.110	0	435	435	5	1	-10921639	53.876	54	49	61	5226	2.421	2.000	-0.006	-0.282
ID1496582	1496582	5	0.068	1112.411	607.893	0	436	436	5	1	-10921639	53.969	53	49	61	5235	2.257	2.598	-0.005	-0.245
ID1497595	1497595	5	0.040	1112.520	607.820	0	437	437	5	1	-10921639	53.526	53	48	61	5192	2.372	2.000	-0.007	-0.321
ID1498156	1498156	5	0.064	1112.966	607.337	0	438	438	5	1	-10921639	53.691	53	49	60	5208	2.347	2.000	-0.004	-0.194
ID1499628	1499628	5	0.060	1112.162	607.727	0	439	439	5	1	-10921639	53.794	54	50	63	5218	2.479	2.000	-0.006	-0.265
ID1500655	1500655	5	0.083	1111.910	607.212	0	440	440	5	1	-10921639	53.794	53	49	63	5218	2.750	2.000	-0.007	-0.279
ID1502713	1502713	5	0.040	1111.481	606.370	0	441	441	5	1	-10921639	53.897	54	49	61	5228	2.456	17.972	-0.006	-0.276
ID1501685	1501685	5	0.097	1111.569	606.890	0	442	442	5	1	-10921639	53.804	53	50	62	5219	2.714	2.559	-0.005	-0.186
ID1505819	1505819	5	0.102	1111.677	606.884	0	445	445	5	1	-10921639	53.639	53	48	64	5203	2.701	2.000	-0.006	-0.241
ID1506840	1506840	5	0.044	1111.228	606.723	0	446	446	5	1	-10921639	53.763	53	49	61	5215	2.886	19.000	-0.008	-0.307
ID1507873	1507873	5	0.012	1112.240	607.523	0	447	447	5	1	-10921639	53.701	53	50	60	5209	2.359	2.000	-0.010	-0.460
ID1508910	1508910	5	0.053	1112.613	607.915	0	448	448	5	1	-10921639	53.639	53	48	62	5203	2.542	2.000	-0.007	-0.314
ID1509937	1509937	5	0.054	1111.778	606.769	0	449	449	5	1	-10921639	53.959	54	50	61	5234	2.282	19.000	-0.006	-0.278
ID1510963	1510963	5	0.062	1111.843	607.320	0	450	450	5	1	-10921639	54.010	54	49	60	5239	2.409	2.000	-0.005	-0.228
ID1511996	1511996	5	0.104	1112.052	606.932	0	451	451	5	1	-10921639	53.979	53	49	62	5236	2.708	2.000	-0.004	-0.178
ID1514071	1514071	5	0.037	1112.680	607.389	0	453	453	5	1	-10921639	53.608	53	49	60	5200	2.196	2.000	-0.005	-0.248
ID1515097	1515097	5	0.051	1112.700	607.357	0	454	454	5	1	-10921639	53.814	54	50	62	5220	2.356	4.799	-0.005	-0.226
ID1516118	1516118	5	0.073	1112.799	608.378	0	455	455	5	1	-10921639	53.887	54	50	62	5227	2.428	2.000	-0.004	-0.160
ID1517150	1517150	5	0.037	1112.255	607.438	0	456	456	5	1	-10921639	53.845	54	49	62	5223	2.518	2.000	-0.009	-0.376
ID1518179	1518179	5	0.020	1112.287	607.741	0	457	457	5	1	-10921639	53.856	54	49	60	5224	2.462	2.000	-0.007	-0.324
ID1519216	1519216	5	0.024	1112.472	607.355	0	458	458	5	1	-10921639	53.608	53	49	61	5200	2.668	2.000	-0.011	-0.441
ID1520254	1520254	5	0.065	1112.770	607.843	0	459	459	5	1	-10921639	53.814	54	49	61	5220	2.288	2.000	-0.003	-0.119
ID1521281	1521281	5	0.043	1112.339	607.071	0	460	460	5	1	-10921639	53.711	53	50	60	5210	2.393	2.000	-0.008	-0.345
ID1522321	1522321	5	0.024	1111.704	607.337	0	461	461	5	1	-10921639	53.608	53	48	61	5200	2.771	2.000	-0.010	-0.376
ID1524374	1524374	5	0.026	1112.769	607.822	0	462	462	5	1	-10921639	53.402	54	49	60	5180	2.105	2.000	-0.006	-0.300
ID1523351	1523351	5	0.067	1112.185	607.874	0	463	463	5	1	-10921639	53.588	53	49	63	5198	2.536	2.000	-0.006	-0.261
ID1525398	1525398	5	0.076	1112.073	607.471	0	464	464	5	1	-10921639	53.742	53	49	60	5213	2.446	2.000	-0.005	-0.224
ID1526422	1526422	5	0.049	1112.288	607.071	0	465	465	5	1	-10921639	53.639	53	49	61	5203	2.646	2.000	-0.008	-0.321
ID1527451	1527451	5	0.072	1112.112	606.624	0	466	466	5	1	-10921639	53.907	53	49	62	5229	2.784	2.000	-0.006	-0.232
ID1528473	1528473	5	0.086	1112.587	606.958	0	467	467	5	1	-10921639	53.804	54	49	63	5219	2.258	2.000	-0.002	-0.108
ID1529501	1529501	5	0.097	1112.172	606.616	0	468	468	5	1	-10921639	53.742	53	48	64	5213	2.789	2.000	-0.006	-0.241
ID1530537	1530537	5	0.057	1112.196	606.843	0	469	469	5	1	-10921639	53.701	53	50	61	5209	2.350	2.000	-0.006	-0.278
ID1531563	1531563	5	0.111	1112.356	606.368	0	470	470	5	1	-10921639	54.103	54	49	61	5248	2.489	2.000	-0.002	-0.086
ID1532600	1532600	5	0.046	1112.656	607.099	0	471	471	5	1	-10921639	53.691	53	50	62	5208	2.138	4.749	-0.003	-0.153
ID1533629	1533629	5	0.033	1112.636	606.344	0	472	472	5	1	-10921639	53.598	53	50	63	5199	2.621	17.947	-0.002	-0.067
ID1534675	1534675	5	0.099	1112.120	606.656	0	473	473	5	1	-10921639	53.619	53	49	62	5201	2.608	2.000	-0.005	-0.226
ID1535705	1535705	5	0.111	1112.356	606.577	0	474	474	5	1	-10921639	53.546	53	50	62	5194	2.467	2.000	-0.006	-0.267
ID1536740	1536740	5	0.140	1112.618	607.242	0	475	475	5	1	-10921639	53.804	53	48	61	5219	2.234	4.940	1.909E-4	0.009
ID1537782	1537782	5	0.090	1112.829	606.306	0	476	476	5	1	-10921639	53.619	54	49	61	5201	2.365	5.049	-0.002	-0.095
ID1538812	1538812	5	0.101	1112.920	606.803	0	477	477	5	1	-10921639	53.505	53	49	60	5190	2.332	4.824	-7.881E-4	-0.036
ID1539847	1539847	5	0.085	1112.609	607.420	0	478	478	5	1	-10921639	53.495	53	49	62	5189	2.446	2.000	-0.004	-0.193
ID1540892	1540892	5	0.054	1112.330	606.728	0	479	479	5	1	-10921639	53.392	53	47	60	5179	2.691	2.802	-0.009	-0.355
ID1541942	1541942	5	0.152	1112.058	606.976	0	480	480	5	1	-10921639	53.825	54	50	63	5221	2.669	2.000	-0.001	-0.052
ID1542991	1542991	5	0.066	1112.647	607.101	0	481	481	5	1	-10921639	53.361	53	49	60	5176	2.467	19.000	-0.005	-0.197
ID1544019	1544019	5	0.148	1112.166	606.788	0	482	482	5	1	-10921639	53.639	53	49	64	5203	2.758	2.683	-0.007	-0.263
ID1545045	1545045	5	0.078	1113.444	606.633	0	483	483	5	1	-10921639	53.381	53	48	61	5178	2.215	2.605	-0.008	-0.389
ID1546085	1546085	5	0.102	1112.489	607.031	0	484	484	5	1	-10921639	53.825	53	50	61	5221	2.345	19.000	-0.004	-0.178
ID1547122	1547122	5	0.133	1112.706	606.730	0	485	485	5	1	-10921639	53.722	53	48	62	5211	2.585	2.000	-0.004	-0.150
ID1548174	1548174	5	0.126	1112.540	606.731	0	486	486	5	1	-10921639	53.763	53	50	62	5215	2.507	4.940	-0.002	-0.103
ID1549202	1549202	5	0.156	1112.795	606.995	0	487	487	5	1	-10921639	53.742	53	48	61	5213	2.288	2.000	-0.002	-0.083
ID1550247	1550247	5	0.131	1112.123	606.912	0	488	488	5	1	-10921639	53.866	53	50	63	5225	2.431	2.535	-0.004	-0.163
ID1551272	1551272	5	0.143	1113.043	606.379	0	489	489	5	1	-10921639	53.753	54	48	61	5214	2.546	2.000	-4.617E-4	-0.020
ID1552300	1552300	5	0.113	1112.636	607.021	0	490	490	5	1	-10921639	53.526	53	49	64	5192	2.350	2.000	-0.002	-0.107
ID1553330	1553330	5	0.110	1112.535	606.714	0	491	491	5	1	-10921639	53.660	53	48	62	5205	2.504	2.000	-0.002	-0.090
ID1554347	1554347	5	0.162	1113.387	606.853	0	492	492	5	1	-10921639	53.485	53	49	62	5188	2.578	2.000	-0.004	-0.175
ID1555382	1555382	5	0.135	1112.578	606.896	0	493	493	5	1	-10921639	53.371	53	48	63	5177	2.702	4.868	-0.005	-0.186
ID1556405	1556405	5	0.110	1113.142	607.016	0	494	494	5	1	-10921639	53.526	53	49	59	5192	2.208	3.053	-0.004	-0.178
ID1557431	1557431	5	0.163	1112.973	606.701	0	495	495	5	1	-10921639	53.804	53	48	62	5219	2.461	2.000	0.001	0.048
ID1558457	1558457	5	0.176	1112.798	607.142	0	496	496	5	1	-10921639	53.588	54	48	61	5198	2.597	2.000	-0.002	-0.080
ID1559492	1559492	5	0.127	1113.038	606.651	0	497	497	5	1	-10921639	53.433	53	48	61	5183	2.495	2.000	-0.004	-0.184
ID1560529	1560529	5	0.162	1112.724	607.105	0	498	498	5	1	-10921639	53.742	53	48	62	5213	2.559	2.000	-2.108E-4	-0.009
ID1561562	1561562	5	0.161	1112.654	607.363	0	499	499	5	1	-10921639	53.629	53	49	62	5202	2.671	2.753	-5.029E-4	-0.020
ID1562600	1562600	5	0.131	1113.483	607.417	0	500	500	5	1	-10921639	53.629	53	49	61	5202	2.639	2.000	-0.002	-0.094
ID1563631	1563631	5	0.075	1113.411	607.090	0	501	501	5	1	-10921639	53.351	53	48	60	5175	2.296	4.788	-0.006	-0.281
ID1564656	1564656	5	0.165	1112.799	607.414	0	502	502	5	1	-10921639	53.660	53	50	62	5205	2.533	2.000	-0.002	-0.080
ID1565676	1565676	5	0.134	1112.681	607.374	0	503	503	5	1	-10921639	53.505	53	48	63	5190	2.521	2.979	-0.002	-0.093
ID1566701	1566701	5	0.147	1112.649	607.416	0	504	504	5	1	-10921639	53.577	53	48	62	5197	2.617	2.984	-0.001	-0.043
ID1567722	1567722	5	0.148	1112.629	607.371	0	505	505	5	1	-10921639	53.351	53	48	63	5175	2.537	2.856	-0.002	-0.080
ID1568754	1568754	5	0.118	1113.175	607.563	0	506	506	5	1	-10921639	53.320	53	48	61	5172	2.348	2.000	-0.003	-0.155
ID1569786	1569786	5	0.116	1112.916	607.347	0	507	507	5	1	-10921639	53.309	53	48	61	5171	2.408	3.159	-0.002	-0.084
ID1570809	1570809	5	0.092	1111.621	606.871	0	508	508	5	1	-10921639	53.196	53	48	60	5160	2.597	2.000	-0.005	-0.200
ID1571835	1571835	5	0.108	1113.321	607.355	0	509	509	5	1	-10921639	53.165	53	49	60	5157	2.221	2.536	-0.003	-0.129
ID1572864	1572864	5	0.099	1112.837	606.964	0	510	510	5	1	-10921639	53.340	53	49	60	5174	2.376	2.000	-0.002	-0.092
ID1574044	1574044	5	0.092	1112.518	607.323	0	511	511	5	1	-10921639	53.165	53	48	61	5157	2.552	2.000	-0.004	-0.147
ID1574208	1574208	5	0.057	1112.723	607.202	0	512	512	5	1	-10921639	53.062	53	49	61	5147	2.286	2.000	-0.005	-0.229
ID1575977	1575977	5	0.084	1112.452	607.540	0	513	513	5	1	-10921639	53.268	53	48	61	5167	2.485	2.000	-0.007	-0.319
ID1577023	1577023	5	0.065	1113.197	607.554	0	514	514	5	1	-10921639	53.134	53	49	61	5154	2.271	16.966	-0.004	-0.187
ID1579092	1579092	5	0.112	1113.322	607.579	0	515	515	5	1	-10921639	53.351	53	48	60	5175	2.291	2.935	-0.003	-0.130
ID1578051	1578051	5	0.069	1113.145	607.742	0	516	516	5	1	-10921639	52.959	53	48	59	5137	2.259	2.000	-0.006	-0.284
ID1580122	1580122	5	0.138	1112.487	607.160	0	517	517	5	1	-10921639	53.711	53	49	62	5210	2.525	2.528	-0.002	-0.069
ID1581171	1581171	5	0.104	1112.742	607.301	0	518	518	5	1	-10921639	53.320	53	48	62	5172	2.439	5.039	-0.003	-0.115
ID1582199	1582199	5	0.151	1113.339	607.159	0	519	519	5	1	-10921639	53.351	53	49	60	5175	2.496	2.980	-0.002	-0.085
ID1584269	1584269	5	0.109	1113.024	607.191	0	520	520	5	1	-10921639	53.268	53	49	60	5167	2.334	2.000	-0.003	-0.135
ID1583233	1583233	5	0.141	1113.328	607.170	0	521	521	5	1	-10921639	53.361	53	49	60	5176	2.274	2.000	-0.002	-0.074
ID1585305	1585305	5	0.135	1112.244	607.336	0	522	522	5	1	-10921639	53.412	53	49	61	5181	2.573	2.000	-0.004	-0.170
ID1586330	1586330	5	0.101	1112.835	607.386	0	523	523	5	1	-10921639	53.268	53	49	59	5167	2.271	2.000	-0.004	-0.170
ID1587369	1587369	5	0.082	1112.583	606.427	0	524	524	5	1	-10921639	53.103	53	48	61	5151	2.477	4.967	-0.006	-0.276
ID1588403	1588403	5	0.132	1112.483	606.928	0	525	525	5	1	-10921639	53.546	53	48	59	5194	2.402	2.643	-0.002	-0.077
ID1589436	1589436	5	0.137	1112.299	607.062	0	526	526	5	1	-10921639	53.567	53	48	65	5196	2.908	19.000	-0.003	-0.112
ID1590467	1590467	5	0.123	1113.214	606.881	0	527	527	5	1	-10921639	53.206	53	48	61	5161	2.594	2.000	-0.004	-0.164
ID1591515	1591515	5	0.105	1113.281	606.969	0	528	528	5	1	-10921639	53.247	53	50	60	5165	2.264	17.872	-0.003	-0.154
ID1592553	1592553	5	0.102	1114.126	606.825	0	529	529	5	1	-10921639	53.278	53	49	62	5168	2.392	4.491	-9.237E-4	-0.041
ID1593602	1593602	5	0.103	1112.912	607.385	0	530	530	5	1	-10921639	53.134	53	49	61	5154	2.405	2.000	-0.002	-0.107
ID1595657	1595657	5	0.108	1112.470	606.790	0	531	531	5	1	-10921639	53.433	53	48	61	5183	2.362	2.000	-0.003	-0.131
ID1594627	1594627	5	0.086	1112.416	607.208	0	532	532	5	1	-10921639	53.495	53	49	61	5189	2.501	2.615	-0.005	-0.198
ID1596697	1596697	5	0.083	1112.250	606.747	0	533	533	5	1	-10921639	53.392	53	49	60	5179	2.192	2.000	-0.004	-0.174
ID1597718	1597718	5	0.107	1111.264	606.734	0	534	534	5	1	-10921639	53.588	53	49	62	5198	2.768	2.000	-0.003	-0.136
ID1598736	1598736	5	0.095	1112.225	606.737	0	535	535	5	1	-10921639	53.082	53	49	62	5149	2.507	2.000	-0.006	-0.251
ID1599779	1599779	5	0.124	1111.676	606.780	0	536	536	5	1	-10921639	53.495	53	48	61	5189	2.650	2.000	-0.003	-0.134
ID1600828	1600828	5	0.062	1111.950	606.860	0	537	537	5	1	-10921639	53.216	53	48	61	5162	2.603	2.000	-0.006	-0.264
ID1601867	1601867	5	0.067	1112.215	606.784	0	538	538	5	1	-10921639	53.289	53	49	60	5169	2.254	2.518	-0.005	-0.221
ID1602905	1602905	5	0.110	1112.269	606.769	0	539	539	5	1	-10921639	53.381	53	48	61	5178	2.624	2.000	-0.003	-0.109
ID1603961	1603961	5	0.146	1111.987	607.046	0	540	540	5	1	-10921639	53.454	53	49	62	5185	2.742	2.000	-3.291E-4	-0.013
ID1604978	1604978	5	0.084	1111.405	607.009	0	541	541	5	1	-10921639	53.433	53	48	60	5183	2.681	2.000	-0.005	-0.217
ID1606015	1606015	5	0.080	1112.296	607.055	0	542	542	5	1	-10921639	53.144	53	49	62	5155	2.236	2.000	-0.005	-0.222
ID1607060	1607060	5	0.055	1111.862	606.782	0	543	543	5	1	-10921639	53.155	53	49	61	5156	2.455	2.000	-0.006	-0.252
ID1608096	1608096	5	0.070	1110.838	606.787	0	544	544	5	1	-10921639	53.165	53	49	59	5157	2.444	2.000	-0.005	-0.236
ID1609140	1609140	5	0.091	1110.936	606.207	0	545	545	5	1	-10921639	53.474	53	49	63	5187	2.712	3.676	-0.004	-0.151
ID1611192	1611192	5	0.086	1111.315	606.534	0	547	547	5	1	-10921639	53.423	53	48	63	5182	2.508	2.000	-0.003	-0.141
ID1612239	1612239	5	0.108	1110.964	607.068	0	548	548	5	1	-10921639	53.835	54	49	61	5222	2.560	2.000	-0.001	-0.045
ID1613269	1613269	5	0.144	1111.316	606.866	0	549	549	5	1	-10921639	53.680	53	49	61	5207	2.452	17.940	-0.001	-0.050
ID1617406	1617406	5	0.145	1111.826	606.809	0	553	553	5	1	-10921639	53.464	53	49	61	5186	2.488	2.000	-0.002	-0.100
ID1618445	1618445	5	0.082	1112.915	607.522	0	554	554	5	1	-10921639	53.278	53	49	59	5168	2.244	2.622	-0.003	-0.122
ID1620515	1620515	5	0.095	1113.562	606.756	0	556	556	5	1	-10921639	53.412	53	48	61	5181	2.353	3.565	-0.002	-0.094
ID1621559	1621559	5	0.119	1112.268	607.047	0	557	557	5	1	-10921639	53.402	53	49	62	5180	2.585	2.000	-0.003	-0.139
ID1622594	1622594	5	0.022	1113.181	607.208	0	558	558	5	1	-10921639	52.969	52	48	60	5138	2.572	2.000	-0.008	-0.353
ID1623626	1623626	5	0.066	1112.429	607.351	0	559	559	5	1	-10921639	53.289	53	48	59	5169	2.424	19.000	-0.006	-0.269
ID1624645	1624645	5	0.106	1113.536	607.285	0	560	560	5	1	-10921639	53.299	53	50	61	5170	2.112	3.696	5.297E-4	0.027
ID1626721	1626721	5	0.113	1111.875	607.025	0	562	562	5	1	-10921639	53.371	53	49	62	5177	2.639	2.000	-0.003	-0.128
ID1627744	1627744	5	0.107	1113.071	607.203	0	563	563	5	1	-10921639	53.412	53	48	61	5181	2.585	4.897	-0.004	-0.148
ID1628776	1628776	5	0.060	1126.371	604.014	0	564	564	5	1	-10921639	53.072	53	49	58	5148	1.889	2.524	-0.007	-0.400
ID1629819	1629819	5	0.221	1122.621	611.853	0	565	565	5	1	-10921639	53.474	53	49	60	5187	2.222	19.000	0.004	0.188
ID1630862	1630862	5	0.223	1123.121	612.462	0	566	566	5	1	-10921639	53.299	53	49	59	5170	2.112	4.920	0.004	0.207
ID1631911	1631911	5	0.219	1122.929	612.369	0	567	567	5	1	-10921639	53.567	53	49	61	5196	2.091	2.000	0.005	0.269
ID1632937	1632937	5	0.261	1123.420	612.276	0	568	568	5	1	-10921639	53.464	53	49	58	5186	2.199	5.033	0.006	0.279
ID1633977	1633977	5	0.173	1122.815	612.224	0	569	569	5	1	-10921639	53.237	53	49	60	5164	1.941	2.000	0.002	0.130
ID1636044	1636044	5	0.230	1122.890	612.155	0	570	570	5	1	-10921639	53.485	53	49	59	5188	2.223	17.925	0.006	0.263
ID1635014	1635014	5	0.238	1122.384	611.764	0	571	571	5	1	-10921639	53.340	53	48	61	5174	2.207	17.965	0.004	0.190
ID1637096	1637096	5	0.200	1123.009	612.312	0	572	572	5	1	-10921639	53.299	53	49	60	5170	2.185	4.807	0.005	0.219
ID1638152	1638152	5	0.206	1122.506	611.609	0	573	573	5	1	-10921639	53.216	53	48	60	5162	2.142	4.844	0.003	0.153
ID1639189	1639189	5	0.195	1122.799	611.507	0	574	574	5	1	-10921639	53.175	53	48	59	5158	1.803	2.000	0.004	0.230
ID1640222	1640222	5	0.263	1123.458	611.486	0	575	575	5	1	-10921639	53.639	53	49	59	5203	2.122	8.725	0.009	0.433
ID1641268	1641268	5	0.202	1122.963	611.514	0	576	576	5	1	-10921639	53.330	53	48	58	5173	1.902	5.004	0.003	0.191
ID1642301	1642301	5	0.233	1123.502	612.478	0	577	577	5	1	-10921639	53.412	53	48	60	5181	2.135	5.022	0.007	0.335
ID1643347	1643347	5	0.246	1123.511	612.425	0	578	578	5	1	-10921639	53.412	53	49	59	5181	2.230	17.850	0.007	0.315
ID1644383	1644383	5	0.226	1123.535	612.484	0	579	579	5	1	-10921639	53.258	53	49	60	5166	2.186	2.000	0.005	0.239
ID1645422	1645422	5	0.246	1123.073	611.660	0	580	580	5	1	-10921639	53.278	53	49	60	5168	2.183	2.000	0.005	0.254
ID1646463	1646463	5	0.242	1123.666	612.040	0	581	581	5	1	-10921639	53.526	53	49	60	5192	2.136	16.938	0.007	0.328
ID1647494	1647494	5	0.200	1123.613	612.238	0	582	582	5	1	-10921639	53.175	53	48	58	5158	2.062	2.000	0.004	0.204
ID1648537	1648537	5	0.189	1123.252	611.760	0	583	583	5	1	-10921639	53.247	53	48	58	5165	1.974	2.000	0.005	0.246
ID1649580	1649580	5	0.201	1123.371	612.705	0	584	584	5	1	-10921639	53.093	53	48	58	5150	2.141	4.937	0.002	0.108
ID1650638	1650638	5	0.195	1123.143	612.141	0	585	585	5	1	-10921639	53.268	53	50	58	5167	1.686	5.131	0.005	0.323
ID1651683	1651683	5	0.194	1123.716	612.318	0	586	586	5	1	-10921639	53.134	53	49	60	5154	1.918	4.756	0.004	0.241
ID1653766	1653766	5	0.221	1123.091	611.769	0	587	587	5	1	-10921639	53.402	53	48	58	5180	2.080	7.776	0.007	0.333
ID1652727	1652727	5	0.201	1123.105	612.136	0	588	588	5	1	-10921639	53.134	53	48	59	5154	1.982	5.123	0.005	0.271
ID1654815	1654815	5	0.208	1123.361	612.437	0	589	589	5	1	-10921639	53.113	53	49	59	5152	2.046	2.000	0.004	0.190
ID1655861	1655861	5	0.175	1123.629	612.924	0	590	590	5	1	-10921639	52.948	53	49	58	5136	1.922	2.000	0.002	0.086
ID1657056	1657056	5	0.159	1123.564	611.931	0	591	591	5	1	-10921639	53.062	53	49	57	5147	1.682	2.000	0.004	0.272
ID1657154	1657154	5	0.211	1123.017	612.474	0	592	592	5	1	-10921639	53.134	53	47	60	5154	2.115	5.029	0.005	0.240
ID1658946	1658946	5	0.221	1123.660	612.769	0	593	593	5	1	-10921639	53.144	53	48	58	5155	1.968	2.000	0.005	0.250
ID1659976	1659976	5	0.202	1122.635	612.512	0	594	594	5	1	-10921639	53.124	53	49	59	5153	1.970	2.000	0.003	0.146
ID1662016	1662016	5	0.208	1122.570	612.721	0	595	595	5	1	-10921639	53.340	53	50	59	5174	1.989	4.965	0.005	0.252
ID1661001	1661001	5	0.169	1123.225	612.823	0	596	596	5	1	-10921639	53.021	53	49	59	5143	1.936	2.821	7.228E-4	0.040
ID1663059	1663059	5	0.195	1122.752	612.788	0	597	597	5	1	-10921639	53.093	53	48	60	5150	2.057	2.000	0.003	0.178
ID1664079	1664079	5	0.201	1122.443	612.329	0	598	598	5	1	-10921639	53.113	53	48	59	5152	2.071	5.688	0.005	0.267
ID1665104	1665104	5	0.164	1122.688	612.313	0	599	599	5	1	-10921639	53.021	53	48	59	5143	2.203	7.663	0.002	0.119
ID1049602	1049602	6	0.585	804.747	606.846	0	0	0	5	1	-10921639	54.876	54	48	68	5323	3.737	2.000	0.019	0.542
ID1050609	1050609	6	0.543	804.934	607.138	0	1	1	5	1	-10921639	54.567	54	48	67	5293	3.617	2.000	0.016	0.477
ID1047552	1047552	6	0.574	804.695	607.322	0	2	2	5	1	-10921639	54.814	54	50	69	5317	3.798	2.000	0.019	0.540
ID1048586	1048586	6	0.572	804.726	607.037	0	3	3	5	1	-10921639	54.753	54	49	67	5311	3.680	2.000	0.018	0.533
ID1052669	1052669	6	0.534	805.205	606.918	0	4	4	5	1	-10921639	54.495	54	49	69	5286	3.700	2.000	0.014	0.420
ID1051628	1051628	6	0.580	805.293	606.856	0	5	5	5	1	-10921639	54.649	54	50	71	5301	3.849	2.000	0.019	0.516
ID1053703	1053703	6	0.533	805.258	606.676	0	6	6	5	1	-10921639	54.557	53	50	67	5292	3.366	4.829	0.018	0.569
ID1054729	1054729	6	0.511	805.567	606.256	0	7	7	5	1	-10921639	54.021	53	49	68	5240	3.562	2.000	0.013	0.390
ID1055761	1055761	6	0.430	805.379	606.536	0	8	8	5	1	-10921639	54.113	54	50	68	5249	3.256	14.962	0.014	0.468
ID1056795	1056795	6	0.462	805.702	606.252	0	9	9	5	1	-10921639	53.907	53	49	66	5229	3.202	2.000	0.012	0.405
ID1057834	1057834	6	0.468	805.826	606.391	0	10	10	5	1	-10921639	54.021	53	48	68	5240	3.332	19.000	0.013	0.425
ID1058870	1058870	6	0.403	806.031	606.809	0	11	11	5	1	-10921639	54.072	53	48	65	5245	2.966	2.000	0.014	0.486
ID1059909	1059909	6	0.395	805.559	606.894	0	12	12	5	1	-10921639	53.907	53	49	66	5229	2.919	2.000	0.010	0.382
ID1060950	1060950	6	0.432	806.179	606.967	0	13	13	5	1	-10921639	54.052	54	49	65	5243	3.049	2.000	0.014	0.476
ID1061966	1061966	6	0.414	806.424	606.981	0	14	14	5	1	-10921639	54.072	54	51	66	5245	2.796	2.000	0.013	0.492
ID1062979	1062979	6	0.439	806.469	606.797	0	15	15	5	1	-10921639	54.165	53	49	64	5254	2.857	2.000	0.015	0.555
ID1065044	1065044	6	0.330	806.578	606.901	0	16	16	5	1	-10921639	53.567	53	47	66	5196	2.872	2.000	0.007	0.266
ID1064017	1064017	6	0.388	806.395	606.895	0	17	17	5	1	-10921639	54.052	53	49	64	5243	2.804	2.000	0.013	0.500
ID1066074	1066074	6	0.353	806.558	607.251	0	18	18	5	1	-10921639	53.412	53	48	66	5181	3.051	19.000	0.007	0.245
ID1067106	1067106	6	0.402	806.958	607.615	0	19	19	5	1	-10921639	53.948	53	49	64	5233	3.070	2.000	0.011	0.392
ID1069038	1069038	6	0.401	806.711	607.718	0	20	20	5	1	-10921639	53.557	53	48	68	5195	3.605	2.000	0.007	0.209
ID1068143	1068143	6	0.399	806.185	607.545	0	21	21	5	1	-10921639	54.124	54	49	66	5250	3.042	19.000	0.013	0.439
ID1070199	1070199	6	0.313	806.265	607.422	0	22	22	5	1	-10921639	53.814	54	49	64	5220	2.489	2.000	0.010	0.441
ID1071239	1071239	6	0.302	806.153	607.572	0	23	23	5	1	-10921639	53.691	53	49	65	5208	2.844	19.000	0.007	0.276
ID1072265	1072265	6	0.373	806.506	607.865	0	24	24	5	1	-10921639	53.722	53	48	64	5211	3.085	2.000	0.008	0.276
ID1072838	1072838	6	0.357	806.472	607.486	0	25	25	5	1	-10921639	53.619	53	49	62	5201	2.856	2.000	0.010	0.368
ID1074330	1074330	6	0.332	806.533	607.603	0	26	26	5	1	-10921639	53.546	53	48	65	5194	3.052	17.812	0.006	0.211
ID1075378	1075378	6	0.318	806.157	606.908	0	27	27	5	1	-10921639	53.680	53	48	63	5207	2.834	2.000	0.008	0.309
ID1076402	1076402	6	0.336	807.061	607.159	0	28	28	5	1	-10921639	53.680	53	48	63	5207	2.628	2.000	0.008	0.333
ID1077428	1077428	6	0.274	806.524	607.488	0	29	29	5	1	-10921639	53.495	53	49	64	5189	2.550	2.000	0.005	0.213
ID1078469	1078469	6	0.425	806.840	607.212	0	30	30	5	1	-10921639	53.660	53	48	66	5205	3.366	2.000	0.009	0.286
ID1079505	1079505	6	0.327	806.137	607.374	0	31	31	5	1	-10921639	53.856	53	49	67	5224	2.887	19.000	0.008	0.295
ID1080544	1080544	6	0.346	805.762	607.161	0	32	32	5	1	-10921639	53.649	53	48	65	5204	2.983	18.362	0.008	0.285
ID1081573	1081573	6	0.353	806.564	607.166	0	33	33	5	1	-10921639	53.742	53	48	67	5213	2.959	2.000	0.007	0.263
ID1082595	1082595	6	0.351	807.095	607.459	0	34	34	5	1	-10921639	53.557	53	49	67	5195	3.172	19.000	0.008	0.257
ID1083629	1083629	6	0.319	806.701	606.777	0	35	35	5	1	-10921639	53.711	53	49	62	5210	2.566	2.000	0.009	0.388
ID1084671	1084671	6	0.287	806.306	606.556	0	36	36	5	1	-10921639	53.763	53	49	64	5215	2.569	2.000	0.007	0.310
ID1085702	1085702	6	0.368	805.995	606.714	0	37	37	5	1	-10921639	53.938	54	48	65	5232	2.978	2.000	0.011	0.411
ID1086744	1086744	6	0.322	806.055	607.278	0	38	38	5	1	-10921639	53.639	53	48	63	5203	2.754	2.000	0.009	0.342
ID1087782	1087782	6	0.370	805.842	606.869	0	39	39	5	1	-10921639	53.856	53	48	64	5224	2.802	2.000	0.010	0.396
ID1089856	1089856	6	0.500	805.775	606.848	0	40	40	5	1	-10921639	54.289	53	49	66	5266	3.388	2.000	0.014	0.445
ID1088806	1088806	6	0.509	806.010	606.951	0	41	41	5	1	-10921639	54.381	54	49	67	5275	3.315	2.000	0.016	0.517
ID1090895	1090895	6	0.461	805.701	606.825	0	42	42	5	1	-10921639	54.330	54	49	67	5270	3.054	2.000	0.015	0.534
ID1092965	1092965	6	0.465	805.788	607.010	0	43	43	5	1	-10921639	54.041	54	46	66	5242	3.449	2.000	0.012	0.365
ID1091932	1091932	6	0.460	806.016	606.820	0	44	44	5	1	-10921639	54.206	53	49	67	5258	3.348	2.000	0.013	0.423
ID1094017	1094017	6	0.427	806.299	606.579	0	45	45	5	1	-10921639	54.351	54	50	65	5272	3.024	2.546	0.014	0.497
ID1095039	1095039	6	0.367	805.934	606.364	0	46	46	5	1	-10921639	53.619	53	50	65	5201	2.885	2.000	0.010	0.359
ID1096074	1096074	6	0.446	805.385	606.143	0	47	47	5	1	-10921639	54.062	53	50	68	5244	3.240	2.000	0.014	0.450
ID1097123	1097123	6	0.465	805.164	605.761	0	48	48	5	1	-10921639	54.144	53	50	64	5252	3.024	2.000	0.014	0.507
ID1098171	1098171	6	0.414	805.154	606.007	0	49	49	5	1	-10921639	53.794	53	50	66	5218	3.243	2.000	0.011	0.349
ID1099173	1099173	6	0.427	804.859	605.964	0	50	50	5	1	-10921639	53.742	53	49	65	5213	3.117	2.000	0.011	0.388
ID1100217	1100217	6	0.467	804.464	606.359	0	51	51	5	1	-10921639	54.278	53	49	65	5265	3.384	2.000	0.015	0.470
ID1101250	1101250	6	0.467	805.120	606.522	0	52	52	5	1	-10921639	54.216	54	48	70	5259	3.527	4.941	0.015	0.447
ID1102280	1102280	6	0.467	805.531	606.266	0	53	53	5	1	-10921639	53.866	53	49	67	5225	3.362	2.000	0.013	0.405
ID1103318	1103318	6	0.369	805.411	606.543	0	54	54	5	1	-10921639	53.918	53	49	67	5230	3.013	2.000	0.011	0.389
ID1104354	1104354	6	0.447	805.896	607.036	0	55	55	5	1	-10921639	54.103	54	49	66	5248	3.258	2.000	0.013	0.436
ID1105377	1105377	6	0.473	805.607	607.375	0	56	56	5	1	-10921639	54.186	53	49	65	5256	3.183	2.000	0.014	0.481
ID1106403	1106403	6	0.442	806.066	606.947	0	57	57	5	1	-10921639	54.010	53	48	70	5239	3.537	2.000	0.012	0.356
ID1107449	1107449	6	0.548	805.886	606.308	0	58	58	5	1	-10921639	54.485	54	49	69	5285	4.057	2.000	0.016	0.419
ID1108466	1108466	6	0.539	805.632	606.487	0	59	59	5	1	-10921639	54.186	53	49	69	5256	3.814	2.000	0.014	0.401
ID1109509	1109509	6	0.558	805.460	606.477	0	60	60	5	1	-10921639	54.608	54	48	67	5297	3.596	10.866	0.021	0.622
ID1110556	1110556	6	0.516	806.017	606.180	0	61	61	5	1	-10921639	54.381	54	50	68	5275	3.286	2.000	0.017	0.544
ID1111596	1111596	6	0.454	806.676	605.844	0	62	62	5	1	-10921639	53.680	53	48	66	5207	3.572	2.000	0.009	0.282
ID1112642	1112642	6	0.413	806.836	605.760	0	63	63	5	1	-10921639	53.835	53	49	65	5222	3.194	2.000	0.010	0.350
ID1113669	1113669	6	0.381	806.680	606.117	0	64	64	5	1	-10921639	53.732	53	48	65	5212	3.131	2.000	0.009	0.310
ID1114700	1114700	6	0.468	806.392	606.355	0	65	65	5	1	-10921639	54.278	54	48	65	5265	3.284	2.000	0.015	0.488
ID1115741	1115741	6	0.364	806.515	606.417	0	66	66	5	1	-10921639	53.443	53	48	66	5184	3.351	2.000	0.006	0.190
ID1116778	1116778	6	0.383	806.679	606.272	0	67	67	5	1	-10921639	53.649	53	49	68	5204	3.391	19.000	0.008	0.254
ID1117806	1117806	6	0.405	806.850	605.892	0	68	68	5	1	-10921639	53.814	53	49	67	5220	3.296	19.000	0.010	0.334
ID1118831	1118831	6	0.399	806.406	606.193	0	69	69	5	1	-10921639	53.866	53	49	65	5225	3.023	2.000	0.012	0.440
ID1119870	1119870	6	0.333	806.359	606.640	0	70	70	5	1	-10921639	54.062	54	49	63	5244	2.749	2.000	0.011	0.446
ID1120905	1120905	6	0.329	806.936	607.507	0	71	71	5	1	-10921639	53.732	53	48	63	5212	3.097	2.585	0.007	0.230
ID1121926	1121926	6	0.365	806.967	607.108	0	72	72	5	1	-10921639	53.505	53	48	67	5190	3.250	2.000	0.007	0.237
ID1122954	1122954	6	0.341	807.011	607.105	0	73	73	5	1	-10921639	53.784	53	50	64	5217	2.777	2.000	0.009	0.332
ID1123996	1123996	6	0.399	807.506	607.418	0	74	74	5	1	-10921639	53.794	53	49	67	5218	3.075	2.000	0.010	0.342
ID1125042	1125042	6	0.420	807.093	607.716	0	75	75	5	1	-10921639	54.031	54	48	66	5241	3.206	4.890	0.010	0.347
ID1126067	1126067	6	0.301	807.420	607.865	0	76	76	5	1	-10921639	53.753	53	49	64	5214	2.883	2.646	0.005	0.192
ID1127099	1127099	6	0.346	806.896	608.034	0	77	77	5	1	-10921639	54.000	53	49	64	5238	3.086	2.000	0.008	0.288
ID1128119	1128119	6	0.360	807.102	608.164	0	78	78	5	1	-10921639	54.031	54	49	65	5241	2.967	2.000	0.009	0.314
ID1129144	1129144	6	0.271	806.726	607.669	0	79	79	5	1	-10921639	53.732	53	49	64	5212	2.710	4.901	0.006	0.238
ID1130162	1130162	6	0.269	807.091	607.604	0	80	80	5	1	-10921639	53.742	53	50	66	5213	2.777	2.000	0.004	0.169
ID1131184	1131184	6	0.300	807.012	607.359	0	81	81	5	1	-10921639	53.577	53	48	65	5197	2.864	2.000	0.006	0.209
ID1132189	1132189	6	0.310	806.770	607.512	0	82	82	5	1	-10921639	53.763	53	48	64	5215	2.868	2.000	0.007	0.250
ID1133201	1133201	6	0.341	806.737	607.418	0	83	83	5	1	-10921639	53.536	53	48	62	5193	2.862	19.000	0.008	0.313
ID1134227	1134227	6	0.318	807.005	607.681	0	84	84	5	1	-10921639	53.866	54	49	64	5225	2.664	2.607	0.007	0.293
ID1135254	1135254	6	0.300	806.379	607.719	0	85	85	5	1	-10921639	53.753	53	49	64	5214	2.646	2.000	0.007	0.279
ID1136271	1136271	6	0.353	805.535	607.046	0	86	86	5	1	-10921639	53.928	54	49	64	5231	2.674	2.000	0.011	0.432
ID1137302	1137302	6	0.353	805.756	607.510	0	87	87	5	1	-10921639	53.979	53	49	63	5236	2.622	2.000	0.010	0.391
ID1138310	1138310	6	0.321	805.732	607.433	0	88	88	5	1	-10921639	53.691	53	49	63	5208	2.686	2.000	0.009	0.339
ID1139340	1139340	6	0.293	806.115	608.114	0	89	89	5	1	-10921639	53.732	53	50	65	5212	2.763	2.000	0.006	0.246
ID1140378	1140378	6	0.286	805.745	608.302	0	90	90	5	1	-10921639	53.835	54	48	63	5222	2.560	2.000	0.008	0.332
ID1141395	1141395	6	0.306	804.734	608.033	0	91	91	5	1	-10921639	53.928	54	49	63	5231	2.522	2.000	0.009	0.402
ID1142424	1142424	6	0.349	805.253	608.262	0	92	92	5	1	-10921639	53.907	53	50	63	5229	2.739	19.000	0.009	0.349
ID1143461	1143461	6	0.323	804.718	608.129	0	93	93	5	1	-10921639	53.969	53	49	63	5235	2.706	2.000	0.010	0.387
ID1144501	1144501	6	0.335	804.662	608.361	0	94	94	5	1	-10921639	54.041	54	48	63	5242	2.799	4.873	0.009	0.347
ID1145918	1145918	6	0.321	804.475	608.271	0	95	95	5	1	-10921639	54.340	54	49	62	5271	2.487	2.711	0.011	0.492
ID1145555	1145555	6	0.326	804.412	607.560	0	96	96	5	1	-10921639	54.093	54	50	64	5247	2.525	2.000	0.009	0.385
ID1147585	1147585	6	0.356	804.022	607.410	0	97	97	5	1	-10921639	54.041	54	50	64	5242	2.712	4.857	0.012	0.456
ID1148619	1148619	6	0.389	804.388	608.074	0	98	98	5	1	-10921639	54.196	54	49	66	5257	2.741	2.000	0.014	0.527
ID1150677	1150677	6	0.316	804.519	608.029	0	99	99	5	1	-10921639	53.691	53	49	65	5208	2.729	2.000	0.006	0.249
ID1149656	1149656	6	0.333	804.019	607.892	0	100	100	5	1	-10921639	54.165	54	49	62	5254	2.625	5.387	0.012	0.489
ID1151725	1151725	6	0.310	805.533	608.184	0	101	101	5	1	-10921639	53.763	54	48	64	5215	2.668	2.000	0.007	0.291
ID1152760	1152760	6	0.354	803.731	607.427	0	102	102	5	1	-10921639	54.258	54	50	63	5263	2.563	4.829	0.012	0.508
ID1153784	1153784	6	0.335	804.231	607.330	0	103	103	5	1	-10921639	54.052	54	48	61	5243	2.571	5.285	0.012	0.515
ID1154829	1154829	6	0.352	804.636	608.002	0	104	104	5	1	-10921639	53.866	54	48	62	5225	2.560	2.000	0.009	0.395
ID1155845	1155845	6	0.330	803.972	607.692	0	105	105	5	1	-10921639	54.340	54	49	62	5271	2.345	18.051	0.012	0.532
ID1156865	1156865	6	0.353	803.548	607.529	0	106	106	5	1	-10921639	54.340	54	49	66	5271	2.750	2.000	0.012	0.456
ID1157889	1157889	6	0.336	803.243	607.603	0	107	107	5	1	-10921639	54.701	54	49	63	5306	2.501	8.799	0.013	0.580
ID1159943	1159943	6	0.358	803.442	608.103	0	109	109	5	1	-10921639	54.897	55	48	63	5325	2.456	19.000	0.015	0.678
ID1160978	1160978	6	0.299	803.440	607.737	0	110	110	5	1	-10921639	54.670	55	47	61	5303	2.499	8.899	0.012	0.532
ID1162024	1162024	6	0.377	802.610	607.403	0	111	111	5	1	-10921639	54.773	55	50	62	5313	2.426	5.092	0.016	0.712
ID1163042	1163042	6	0.382	803.153	607.488	0	112	112	5	1	-10921639	54.711	55	50	62	5307	2.545	8.852	0.017	0.713
ID1164085	1164085	6	0.345	802.800	607.199	0	113	113	5	1	-10921639	54.495	55	48	62	5286	2.626	17.049	0.012	0.509
ID1168207	1168207	6	0.364	802.932	606.965	0	117	117	5	1	-10921639	54.660	55	49	62	5302	2.529	19.000	0.014	0.589
ID1169228	1169228	6	0.372	802.696	606.999	0	118	118	5	1	-10921639	54.825	55	48	61	5318	2.389	16.779	0.017	0.764
ID1175428	1175428	6	0.358	803.350	607.337	0	124	124	5	1	-10921639	54.948	55	49	63	5330	2.502	9.012	0.017	0.730
ID1176472	1176472	6	0.390	803.517	607.044	0	125	125	5	1	-10921639	54.845	55	50	64	5320	2.659	8.864	0.015	0.593
ID1177533	1177533	6	0.413	802.784	606.781	0	126	126	5	1	-10921639	54.979	55	49	65	5333	2.626	5.293	0.018	0.741
ID1178576	1178576	6	0.343	802.697	606.134	0	127	127	5	1	-10921639	54.711	55	49	61	5307	2.349	5.338	0.015	0.674
ID1179614	1179614	6	0.314	803.372	606.696	0	128	128	5	1	-10921639	54.464	54	48	61	5283	2.345	5.332	0.011	0.521
ID1180664	1180664	6	0.350	803.333	607.073	0	129	129	5	1	-10921639	54.711	55	50	63	5307	2.558	6.506	0.014	0.570
ID1181722	1181722	6	0.343	802.859	606.926	0	130	130	5	1	-10921639	54.742	54	48	61	5310	2.493	15.870	0.015	0.669
ID1182768	1182768	6	0.317	803.033	607.014	0	131	131	5	1	-10921639	54.567	55	50	60	5293	2.226	13.005	0.013	0.632
ID1183803	1183803	6	0.295	802.556	606.734	0	132	132	5	1	-10921639	54.258	55	49	61	5263	2.412	15.888	0.012	0.531
ID1186919	1186919	6	0.098	802.047	619.113	0	135	135	5	1	-10921639	54.835	55	51	59	5319	1.783	19.000	7.761E-4	0.048
ID1187939	1187939	6	0.027	802.140	618.523	0	136	136	5	1	-10921639	54.505	55	51	58	5287	1.549	4.911	-0.002	-0.170
ID1188982	1188982	6	0.062	802.457	619.625	0	137	137	5	1	-10921639	54.784	55	49	59	5314	1.867	17.103	-0.001	-0.070
ID1190016	1190016	6	0.048	801.483	619.013	0	138	138	5	1	-10921639	54.701	55	51	59	5306	1.751	19.000	-0.001	-0.066
ID1191055	1191055	6	0.034	801.337	618.328	0	139	139	5	1	-10921639	54.546	54	51	60	5291	1.756	19.000	-0.004	-0.233
ID1192078	1192078	6	0.109	801.577	619.079	0	140	140	5	1	-10921639	54.804	55	50	59	5316	1.858	19.000	1.534E-4	0.009
ID1193113	1193113	6	0.062	802.907	619.477	0	141	141	5	1	-10921639	54.412	54	51	59	5278	1.712	4.827	-0.003	-0.221
ID1194136	1194136	6	0.104	814.537	614.169	0	142	142	5	1	-10921639	54.278	54	50	61	5265	1.847	5.941	7.429E-4	0.044
ID1195168	1195168	6	0.376	803.536	607.006	0	143	143	5	1	-10921639	54.412	54	49	61	5278	2.544	5.013	0.012	0.521
ID1196196	1196196	6	0.408	802.987	607.249	0	144	144	5	1	-10921639	54.784	55	49	61	5314	2.526	8.971	0.017	0.719
ID1197230	1197230	6	0.372	802.751	606.869	0	145	145	5	1	-10921639	54.351	54	47	60	5272	2.646	6.104	0.012	0.499
ID1199304	1199304	6	0.399	802.974	607.177	0	147	147	5	1	-10921639	54.845	55	49	62	5320	2.587	5.180	0.016	0.673
ID1200347	1200347	6	0.391	802.961	606.859	0	148	148	5	1	-10921639	54.485	54	48	61	5285	2.558	5.355	0.013	0.557
ID1201372	1201372	6	0.464	802.658	607.267	0	149	149	5	1	-10921639	54.918	55	50	61	5327	2.452	5.588	0.020	0.860
ID1049603	1049603	7	0.195	843.566	607.188	0	0	0	5	1	-10921639	54.814	55	49	59	5317	1.822	17.938	0.008	0.486
ID1050612	1050612	7	0.144	839.389	609.927	0	1	1	5	1	-10921639	54.103	54	51	58	5248	1.692	19.000	0.003	0.160
ID1047553	1047553	7	0.192	841.851	608.418	0	2	2	5	1	-10921639	54.753	55	51	59	5311	1.720	8.808	0.009	0.542
ID1048589	1048589	7	0.166	837.527	610.334	0	3	3	5	1	-10921639	54.433	54	51	60	5280	1.737	19.000	0.007	0.406
ID1052666	1052666	7	0.178	843.937	606.218	0	4	4	5	1	-10921639	54.206	54	50	59	5258	1.633	19.000	0.006	0.428
ID1051622	1051622	7	0.122	843.797	605.538	0	5	5	5	1	-10921639	53.845	54	50	59	5223	1.746	14.817	0.002	0.136
ID1053707	1053707	7	0.153	840.463	609.702	0	6	6	5	1	-10921639	54.124	54	49	59	5250	1.867	19.000	0.004	0.246
ID1054730	1054730	7	0.154	843.537	606.953	0	7	7	5	1	-10921639	54.186	54	51	59	5256	1.839	19.000	0.006	0.371
ID1055762	1055762	7	0.170	842.984	606.868	0	8	8	5	1	-10921639	54.598	55	50	59	5296	1.736	19.000	0.009	0.570
ID1056790	1056790	7	0.123	844.581	605.393	0	9	9	5	1	-10921639	53.938	54	50	59	5232	1.790	16.898	0.003	0.170
ID1057830	1057830	7	0.134	844.390	605.048	0	10	10	5	1	-10921639	53.907	54	50	59	5229	1.809	17.958	0.003	0.153
ID1060932	1060932	7	0.058	847.665	598.116	0	13	13	5	1	-10921639	52.732	53	50	56	5115	1.517	18.251	-0.004	-0.250
ID1061946	1061946	7	0.051	845.663	597.326	0	14	14	5	1	-10921639	52.649	53	49	56	5107	1.451	16.803	6.759E-4	0.049
ID1062961	1062961	7	0.048	846.884	597.857	0	15	15	5	1	-10921639	52.701	53	49	57	5112	1.775	4.811	-0.003	-0.185
ID1065005	1065005	7	0.064	847.218	597.681	0	16	16	5	1	-10921639	52.649	53	48	56	5107	1.714	19.000	-3.875E-4	-0.024
ID1064012	1064012	7	0.093	843.115	605.143	0	17	17	5	1	-10921639	53.990	54	50	58	5237	1.643	18.277	0.004	0.241
ID1066045	1066045	7	0.185	839.412	594.469	0	18	18	5	1	-10921639	53.670	53	50	58	5206	1.830	7.826	0.007	0.413
ID1067077	1067077	7	0.187	839.561	594.429	0	19	19	5	1	-10921639	53.361	53	48	58	5176	1.861	4.839	0.005	0.312
ID1068981	1068981	7	0.196	838.203	594.337	0	20	20	5	1	-10921639	53.474	54	48	58	5187	1.926	8.717	0.008	0.424
ID1068115	1068115	7	0.185	832.185	594.287	0	21	21	5	1	-10921639	53.928	54	49	58	5231	1.861	19.000	0.006	0.348
ID1070174	1070174	7	0.191	830.937	595.210	0	22	22	5	1	-10921639	53.990	54	50	59	5237	1.955	18.004	0.005	0.287
ID1071209	1071209	7	0.164	831.351	594.486	0	23	23	5	1	-10921639	53.619	54	49	59	5201	2.008	19.000	0.001	0.066
ID1084643	1084643	7	0.223	832.222	594.369	0	36	36	5	1	-10921639	54.124	54	50	59	5250	2.048	19.000	0.009	0.472
ID1085678	1085678	7	0.221	832.875	594.242	0	37	37	5	1	-10921639	53.990	54	50	60	5237	1.939	19.000	0.008	0.420
ID1086715	1086715	7	0.205	837.884	593.814	0	38	38	5	1	-10921639	53.948	54	50	58	5233	1.635	19.000	0.009	0.566
ID1087756	1087756	7	0.187	838.971	594.052	0	39	39	5	1	-10921639	53.474	53	49	58	5187	2.021	19.000	0.003	0.181
ID1089831	1089831	7	0.131	839.234	594.269	0	40	40	5	1	-10921639	53.309	53	48	56	5171	1.673	5.736	0.003	0.200
ID1088777	1088777	7	0.148	838.738	594.410	0	41	41	5	1	-10921639	53.186	53	48	58	5159	1.997	5.907	0.002	0.128
ID1090867	1090867	7	0.171	837.000	593.000	0	42	42	5	1	-10921639	53.814	54	50	58	5220	1.850	15.925	0.008	0.474
ID1092941	1092941	7	0.192	838.068	593.970	0	43	43	5	1	-10921639	53.742	54	50	57	5213	1.810	8.673	0.007	0.416
ID1091904	1091904	7	0.164	837.541	593.754	0	44	44	5	1	-10921639	53.546	53	50	58	5194	1.843	19.000	0.005	0.268
ID1093988	1093988	7	0.203	838.715	594.149	0	45	45	5	1	-10921639	53.557	53	49	58	5195	1.797	19.000	0.006	0.362
ID1095017	1095017	7	0.197	837.774	593.513	0	46	46	5	1	-10921639	53.763	54	50	59	5215	1.967	8.556	0.008	0.437
ID1096047	1096047	7	0.192	838.348	594.267	0	47	47	5	1	-10921639	53.845	54	51	59	5223	1.850	8.557	0.008	0.487
ID1097096	1097096	7	0.155	839.774	594.075	0	48	48	5	1	-10921639	53.175	53	48	58	5158	1.871	9.046	0.003	0.157
ID1098147	1098147	7	0.172	838.796	593.800	0	49	49	5	1	-10921639	53.278	53	49	57	5168	1.784	19.000	0.003	0.202
ID1106376	1106376	7	0.151	837.740	593.369	0	57	57	5	1	-10921639	53.505	53	49	58	5190	1.809	17.907	0.004	0.263
ID1107421	1107421	7	0.166	839.011	593.645	0	58	58	5	1	-10921639	53.680	54	50	58	5207	1.817	19.000	0.005	0.274
ID1108414	1108414	7	0.111	836.046	583.681	0	59	59	5	1	-10921639	53.794	53	49	60	5218	2.111	19.000	0.002	0.079
ID1109458	1109458	7	0.041	835.422	584.292	0	60	60	5	1	-10921639	53.165	53	49	58	5157	1.897	2.770	-0.005	-0.277
ID1110529	1110529	7	0.174	833.093	593.793	0	61	61	5	1	-10921639	54.309	54	50	62	5268	2.068	19.000	0.005	0.238
ID1111551	1111551	7	0.122	835.156	585.872	0	62	62	5	1	-10921639	53.330	53	49	59	5173	1.807	2.000	5.045E-4	0.030
ID1112589	1112589	7	0.145	835.583	584.582	0	63	63	5	1	-10921639	53.619	54	50	59	5201	2.143	18.122	0.001	0.069
ID1115690	1115690	7	0.085	835.503	584.391	0	66	66	5	1	-10921639	53.639	54	49	58	5203	1.672	7.165	-9.394E-5	-0.006
ID1116731	1116731	7	0.116	835.765	585.387	0	67	67	5	1	-10921639	53.536	53	50	59	5193	1.809	2.552	-4.634E-5	-0.003
ID1117760	1117760	7	0.097	835.485	585.299	0	68	68	5	1	-10921639	53.289	53	49	58	5169	2.165	2.000	-0.003	-0.123
ID1118778	1118778	7	0.057	835.508	584.839	0	69	69	5	1	-10921639	53.268	53	47	61	5167	2.201	2.727	-0.006	-0.297
ID1119817	1119817	7	0.076	836.284	582.398	0	70	70	5	1	-10921639	54.216	54	49	59	5259	1.861	9.256	0.003	0.164
ID1120855	1120855	7	0.100	835.127	585.346	0	71	71	5	1	-10921639	53.196	53	49	58	5160	2.055	18.150	-0.002	-0.104
ID1121875	1121875	7	0.098	835.638	584.315	0	72	72	5	1	-10921639	53.732	54	49	59	5212	1.934	6.412	0.001	0.076
ID1122899	1122899	7	0.109	836.042	584.234	0	73	73	5	1	-10921639	53.629	53	49	59	5202	1.986	5.151	-5.724E-4	-0.031
ID1123943	1123943	7	0.065	834.853	586.107	0	74	74	5	1	-10921639	53.175	53	49	58	5158	1.708	2.711	-0.002	-0.116
ID1124989	1124989	7	0.059	835.263	584.796	0	75	75	5	1	-10921639	53.155	53	49	57	5156	1.986	17.069	-0.004	-0.225
ID1126037	1126037	7	0.181	835.440	592.713	0	76	76	5	1	-10921639	54.144	54	50	60	5252	2.051	2.000	0.008	0.394
ID1127071	1127071	7	0.148	832.604	594.958	0	77	77	5	1	-10921639	54.381	54	50	58	5275	1.857	8.023	0.004	0.234
ID1128088	1128088	7	0.136	833.000	594.000	0	78	78	5	1	-10921639	54.155	54	48	59	5253	2.113	19.000	0.003	0.154
ID1129116	1129116	7	0.201	833.352	594.169	0	79	79	5	1	-10921639	54.247	54	49	61	5262	2.092	19.000	0.005	0.259
ID1130134	1130134	7	0.153	832.460	594.897	0	80	80	5	1	-10921639	54.196	54	50	59	5257	1.929	19.000	0.001	0.063
ID1131174	1131174	7	0.212	832.107	603.996	0	81	81	5	1	-10921639	55.247	55	51	62	5359	1.942	19.000	0.009	0.510
ID1132157	1132157	7	0.105	831.882	593.998	0	82	82	5	1	-10921639	53.928	54	50	58	5231	1.721	19.000	-0.001	-0.077
ID1133173	1133173	7	0.125	831.647	594.407	0	83	83	5	1	-10921639	54.206	54	50	60	5258	2.000	19.000	8.701E-4	0.047
ID1134217	1134217	7	0.226	831.909	603.274	0	84	84	5	1	-10921639	55.412	55	50	61	5375	1.836	11.332	0.009	0.566
ID1135246	1135246	7	0.267	831.659	603.819	0	85	85	5	1	-10921639	55.381	55	52	60	5372	1.834	8.929	0.010	0.586
ID1136264	1136264	7	0.234	830.904	603.929	0	86	86	5	1	-10921639	55.485	55	52	60	5382	1.745	10.735	0.011	0.684
ID1137294	1137294	7	0.219	831.899	604.305	0	87	87	5	1	-10921639	55.186	55	51	60	5353	1.704	13.642	0.009	0.551
ID1138299	1138299	7	0.264	829.059	601.248	0	88	88	5	1	-10921639	55.649	56	52	60	5398	1.931	19.000	0.012	0.696
ID1139327	1139327	7	0.249	827.806	600.495	0	89	89	5	1	-10921639	55.113	55	50	61	5346	2.081	19.000	0.009	0.447
ID1140368	1140368	7	0.281	830.650	602.540	0	90	90	5	1	-10921639	55.742	56	51	62	5407	2.073	17.298	0.013	0.671
ID1141383	1141383	7	0.279	829.037	599.759	0	91	91	5	1	-10921639	55.660	55	51	61	5399	1.925	17.133	0.013	0.738
ID1142413	1142413	7	0.297	829.234	599.969	0	92	92	5	1	-10921639	55.608	56	49	61	5394	2.153	19.000	0.012	0.607
ID1143453	1143453	7	0.253	832.485	604.017	0	93	93	5	1	-10921639	55.515	55	52	60	5385	2.016	15.030	0.011	0.576
ID1144488	1144488	7	0.254	829.402	599.924	0	94	94	5	1	-10921639	55.278	55	50	62	5362	2.235	17.157	0.011	0.550
ID1145903	1145903	7	0.232	831.600	603.270	0	95	95	5	1	-10921639	55.361	55	51	61	5370	2.078	17.706	0.011	0.563
ID1145534	1145534	7	0.253	832.336	603.390	0	96	96	5	1	-10921639	55.474	55	52	61	5381	1.860	14.807	0.012	0.696
ID1147577	1147577	7	0.220	832.261	604.407	0	97	97	5	1	-10921639	55.454	56	52	60	5379	1.826	12.956	0.009	0.514
ID1148608	1148608	7	0.223	830.727	602.990	0	98	98	5	1	-10921639	55.402	56	50	60	5374	1.908	15.008	0.011	0.604
ID1150667	1150667	7	0.338	831.618	603.529	0	99	99	5	1	-10921639	55.907	56	51	61	5423	2.042	13.055	0.015	0.784
ID1149644	1149644	7	0.302	831.344	602.958	0	100	100	5	1	-10921639	55.732	56	51	62	5406	1.829	17.452	0.013	0.770
ID1151716	1151716	7	0.245	831.730	603.845	0	101	101	5	1	-10921639	55.588	56	51	61	5392	1.897	17.135	0.010	0.591
ID1152751	1152751	7	0.280	832.251	603.643	0	102	102	5	1	-10921639	55.660	55	52	62	5399	1.973	5.100	0.011	0.633
ID1153777	1153777	7	0.266	832.365	603.594	0	103	103	5	1	-10921639	55.546	55	52	62	5388	1.888	19.000	0.011	0.631
ID1154814	1154814	7	0.288	831.543	603.281	0	104	104	5	1	-10921639	55.557	55	51	61	5389	2.071	8.805	0.010	0.553
ID1155832	1155832	7	0.294	831.930	603.323	0	105	105	5	1	-10921639	55.515	55	50	63	5385	2.232	19.000	0.011	0.520
ID1156856	1156856	7	0.292	832.007	603.576	0	106	106	5	1	-10921639	55.423	55	52	60	5376	1.881	14.025	0.010	0.606
ID1157878	1157878	7	0.287	831.537	603.337	0	107	107	5	1	-10921639	55.722	56	50	63	5405	2.149	10.941	0.012	0.605
ID1158908	1158908	7	0.285	832.434	604.628	0	108	108	5	1	-10921639	55.742	56	53	60	5407	1.911	17.108	0.012	0.666
ID1159935	1159935	7	0.252	831.928	604.110	0	109	109	5	1	-10921639	55.515	55	49	61	5385	2.021	11.159	0.010	0.523
ID1160970	1160970	7	0.351	832.349	604.305	0	110	110	5	1	-10921639	55.649	55	52	62	5398	2.189	19.000	0.012	0.619
ID1162019	1162019	7	0.265	832.246	605.462	0	111	111	5	1	-10921639	55.268	55	50	61	5361	1.834	8.827	0.010	0.594
ID1163035	1163035	7	0.271	831.949	603.678	0	112	112	5	1	-10921639	55.402	55	50	61	5374	1.998	17.104	0.010	0.575
ID1164078	1164078	7	0.242	831.570	603.579	0	113	113	5	1	-10921639	55.196	55	50	61	5354	2.009	19.000	0.006	0.341
ID1165101	1165101	7	0.219	831.998	604.311	0	114	114	5	1	-10921639	55.082	55	51	59	5343	1.830	17.348	0.007	0.420
ID1166122	1166122	7	0.219	831.652	604.598	0	115	115	5	1	-10921639	55.278	55	51	59	5362	1.913	12.287	0.009	0.520
ID1167164	1167164	7	0.261	831.525	603.977	0	116	116	5	1	-10921639	55.196	55	51	59	5354	1.724	5.125	0.010	0.605
ID1168205	1168205	7	0.245	831.411	605.607	0	117	117	5	1	-10921639	55.361	55	52	61	5370	1.894	18.352	0.012	0.699
ID1169223	1169223	7	0.202	831.412	604.515	0	118	118	5	1	-10921639	55.041	55	51	59	5339	1.732	11.599	0.008	0.485
ID1170252	1170252	7	0.221	831.051	605.341	0	119	119	5	1	-10921639	55.134	55	51	60	5348	2.029	17.553	0.008	0.441
ID1171252	1171252	7	0.226	832.053	594.570	0	120	120	5	1	-10921639	54.443	54	50	59	5281	2.000	16.608	0.005	0.261
ID1172289	1172289	7	0.202	831.965	594.577	0	121	121	5	1	-10921639	54.227	54	50	62	5260	2.201	19.000	0.002	0.106
ID1173326	1173326	7	0.199	831.836	594.429	0	122	122	5	1	-10921639	54.216	54	48	62	5259	2.032	2.000	0.004	0.208
ID1174358	1174358	7	0.298	831.819	594.001	0	123	123	5	1	-10921639	54.485	54	49	61	5285	2.411	19.000	0.006	0.277
ID1175401	1175401	7	0.281	831.591	594.322	0	124	124	5	1	-10921639	54.361	54	50	62	5273	2.446	2.972	0.005	0.222
ID1176449	1176449	7	0.236	831.400	594.425	0	125	125	5	1	-10921639	54.299	54	49	60	5267	2.274	4.998	0.004	0.176
ID1177504	1177504	7	0.286	831.259	594.198	0	126	126	5	1	-10921639	54.320	54	49	62	5269	2.494	19.000	0.004	0.181
ID1178554	1178554	7	0.191	831.204	595.265	0	127	127	5	1	-10921639	54.423	54	50	60	5279	1.936	19.000	0.003	0.193
ID1179590	1179590	7	0.289	831.456	594.721	0	128	128	5	1	-10921639	54.598	54	50	62	5296	2.326	2.000	0.005	0.239
ID1180637	1180637	7	0.238	831.139	595.066	0	129	129	5	1	-10921639	54.526	54	49	61	5289	2.107	17.229	0.004	0.219
ID1181698	1181698	7	0.274	831.757	594.116	0	130	130	5	1	-10921639	54.474	54	50	61	5284	2.394	2.789	0.004	0.203
ID1182741	1182741	7	0.263	831.416	594.289	0	131	131	5	1	-10921639	54.464	54	50	63	5283	2.509	19.000	0.005	0.212
ID1183780	1183780	7	0.232	832.384	594.266	0	132	132	5	1	-10921639	54.402	54	50	60	5277	2.040	4.875	0.004	0.236
ID1184815	1184815	7	0.256	832.084	594.178	0	133	133	5	1	-10921639	54.433	54	50	63	5280	2.145	2.000	0.004	0.223
ID1185845	1185845	7	0.231	831.984	594.793	0	134	134	5	1	-10921639	54.454	54	49	61	5282	2.203	2.000	0.004	0.187
ID1186870	1186870	7	0.232	832.080	594.746	0	135	135	5	1	-10921639	54.577	54	50	60	5294	2.020	18.419	0.004	0.241
ID1187894	1187894	7	0.292	832.223	594.362	0	136	136	5	1	-10921639	54.825	55	50	62	5318	2.415	19.000	0.008	0.351
ID1188931	1188931	7	0.246	838.452	594.662	0	137	137	5	1	-10921639	54.361	54	48	59	5273	2.062	7.926	0.009	0.477
ID1189970	1189970	7	0.261	839.640	595.038	0	138	138	5	1	-10921639	54.227	54	49	60	5260	2.229	19.000	0.008	0.386
ID1191011	1191011	7	0.188	838.452	594.387	0	139	139	5	1	-10921639	54.155	54	49	58	5253	1.922	19.000	0.007	0.381
ID1192029	1192029	7	0.209	840.095	595.904	0	140	140	5	1	-10921639	53.928	54	49	58	5231	1.975	17.863	0.007	0.356
ID1193066	1193066	7	0.249	840.686	597.192	0	141	141	5	1	-10921639	54.258	54	50	59	5263	2.048	19.000	0.008	0.399
ID1194102	1194102	7	0.325	840.570	596.414	0	142	142	5	1	-10921639	54.495	54	49	62	5286	2.492	5.290	0.012	0.535
ID1195147	1195147	7	0.314	840.585	597.207	0	143	143	5	1	-10921639	54.588	54	49	62	5295	2.392	4.933	0.009	0.405
ID1196179	1196179	7	0.342	840.157	596.712	0	144	144	5	1	-10921639	54.711	54	50	62	5307	2.415	19.000	0.011	0.478
ID1197209	1197209	7	0.271	840.373	596.228	0	145	145	5	1	-10921639	54.186	54	50	60	5256	2.195	19.000	0.007	0.333
ID1198242	1198242	7	0.259	839.798	596.537	0	146	146	5	1	-10921639	54.258	54	49	62	5263	2.251	4.900	0.007	0.317
ID1199281	1199281	7	0.251	841.262	597.142	0	147	147	5	1	-10921639	53.979	54	50	59	5236	2.051	2.000	0.008	0.437
ID1200326	1200326	7	0.201	841.446	597.080	0	148	148	5	1	-10921639	53.979	54	49	59	5236	2.101	19.000	0.005	0.258
ID1201350	1201350	7	0.289	840.331	596.167	0	149	149	5	1	-10921639	54.495	54	50	61	5286	2.180	5.274	0.009	0.426
ID1202385	1202385	7	0.276	839.627	596.177	0	150	150	5	1	-10921639	54.299	54	49	61	5267	2.372	19.000	0.008	0.373
ID1203412	1203412	7	0.239	840.886	597.014	0	151	151	5	1	-10921639	54.041	54	49	60	5242	1.979	13.167	0.008	0.428
ID1204449	1204449	7	0.239	841.028	596.742	0	152	152	5	1	-10921639	54.474	55	50	60	5284	2.097	19.000	0.007	0.361
ID1205504	1205504	7	0.172	841.693	597.328	0	153	153	5	1	-10921639	54.072	54	49	59	5245	1.861	10.783	0.006	0.356
ID1206526	1206526	7	0.149	840.608	597.024	0	154	154	5	1	-10921639	54.247	54	50	59	5262	1.826	7.124	0.004	0.244
ID1207566	1207566	7	0.249	840.294	596.475	0	155	155	5	1	-10921639	54.351	54	50	61	5272	2.112	5.238	0.005	0.237
ID1208613	1208613	7	0.202	841.010	596.686	0	156	156	5	1	-10921639	54.072	54	49	60	5245	2.137	4.964	0.004	0.203
ID1209651	1209651	7	0.169	841.583	597.471	0	157	157	5	1	-10921639	53.680	54	50	61	5207	2.054	6.095	0.005	0.271
ID1210689	1210689	7	0.140	845.744	597.377	0	158	158	5	1	-10921639	53.361	53	48	57	5176	1.815	13.080	0.004	0.260
ID1211721	1211721	7	0.121	847.349	596.295	0	159	159	5	1	-10921639	52.701	53	49	57	5112	1.697	16.948	0.002	0.101
ID1212758	1212758	7	0.111	846.553	597.041	0	160	160	5	1	-10921639	52.907	53	49	58	5132	1.953	16.041	0.001	0.067
ID1218994	1218994	7	0.155	843.141	596.889	0	166	166	5	1	-10921639	53.938	54	50	59	5232	1.694	12.977	0.007	0.459
ID1220037	1220037	7	0.117	839.860	594.870	0	167	167	5	1	-10921639	53.866	54	49	59	5225	1.945	17.242	5.573E-4	0.031
ID1050116	1050116	8	0.173	1149.950	838.781	0	0	0	5	1	-10921639	53.959	54	50	59	5234	1.554	19.000	0.006	0.410
ID1051122	1051122	8	0.191	1150.590	839.716	0	1	1	5	1	-10921639	54.041	54	49	59	5242	1.802	5.369	0.005	0.275
ID1048066	1048066	8	0.193	1151.141	838.401	0	2	2	5	1	-10921639	54.103	54	50	58	5248	1.578	14.292	0.007	0.451
ID1049109	1049109	8	0.180	1150.469	839.721	0	3	3	5	1	-10921639	53.711	54	49	58	5210	1.689	14.006	0.003	0.172
ID1053188	1053188	8	0.197	1150.443	839.395	0	4	4	5	1	-10921639	53.990	54	49	58	5237	1.890	19.000	0.004	0.226
ID1052151	1052151	8	0.174	1150.994	839.342	0	5	5	5	1	-10921639	53.887	54	50	58	5227	1.755	14.778	0.005	0.297
ID1054215	1054215	8	0.172	1150.559	838.437	0	6	6	5	1	-10921639	54.010	54	50	59	5239	1.829	13.069	0.005	0.281
ID1055246	1055246	8	0.148	1150.401	839.974	0	7	7	5	1	-10921639	53.804	54	49	59	5219	2.009	17.023	0.001	0.070
ID1056275	1056275	8	0.166	1150.963	838.425	0	8	8	5	1	-10921639	54.175	54	50	60	5255	1.871	4.851	0.006	0.339
ID1057317	1057317	8	0.131	1149.599	839.100	0	9	9	5	1	-10921639	53.660	54	48	58	5205	1.989	16.037	0.003	0.138
ID1058360	1058360	8	0.179	1150.597	840.336	0	10	10	5	1	-10921639	54.010	54	51	58	5239	1.610	15.253	0.007	0.454
ID1059393	1059393	8	0.172	1150.547	839.214	0	11	11	5	1	-10921639	53.948	54	49	58	5233	1.917	17.920	0.006	0.327
ID1060439	1060439	8	0.178	1150.491	839.342	0	12	12	5	1	-10921639	53.948	54	48	58	5233	1.960	19.000	0.005	0.257
ID1061470	1061470	8	0.130	1150.287	839.544	0	13	13	5	1	-10921639	53.392	53	49	59	5179	1.987	18.015	0.002	0.092
ID1062470	1062470	8	0.127	1151.414	838.582	0	14	14	5	1	-10921639	53.526	53	49	59	5192	1.980	5.073	0.001	0.075
ID1063507	1063507	8	0.159	1150.819	839.112	0	15	15	5	1	-10921639	53.598	54	49	58	5199	2.080	4.839	0.003	0.142
ID1065561	1065561	8	0.208	1150.379	839.267	0	16	16	5	1	-10921639	54.237	54	50	59	5261	1.824	17.719	0.008	0.459
ID1064539	1064539	8	0.117	1150.533	839.304	0	17	17	5	1	-10921639	53.588	53	48	59	5198	2.019	2.939	0.001	0.075
ID1066596	1066596	8	0.158	1150.955	839.761	0	18	18	5	1	-10921639	53.928	54	50	58	5231	1.894	19.000	0.004	0.230
ID1067631	1067631	8	0.171	1150.784	840.376	0	19	19	5	1	-10921639	53.619	54	50	59	5201	1.857	4.844	0.004	0.211
ID1069689	1069689	8	0.106	1151.033	840.095	0	20	20	5	1	-10921639	53.402	53	49	59	5180	1.940	2.927	4.457E-4	0.025
ID1068656	1068656	8	0.039	1148.186	831.856	0	21	21	5	1	-10921639	53.206	53	49	57	5161	1.658	17.824	-0.003	-0.188
ID1070690	1070690	8	0.116	1153.000	826.000	0	22	22	5	1	-10921639	54.124	54	50	58	5250	1.810	19.000	0.001	0.066
ID1071730	1071730	8	0.161	1154.333	824.900	0	23	23	5	1	-10921639	54.361	55	50	59	5273	2.073	11.573	0.003	0.181
ID1073105	1073105	8	0.183	1153.089	825.833	0	24	24	5	1	-10921639	54.144	54	50	59	5252	2.005	19.000	0.003	0.145
ID1073787	1073787	8	0.197	1157.596	823.803	0	25	25	5	1	-10921639	55.546	56	51	60	5388	2.016	14.890	0.007	0.384
ID1074837	1074837	8	0.110	1154.360	826.002	0	26	26	5	1	-10921639	54.165	54	51	61	5254	2.144	19.000	4.206E-4	0.021
ID1075860	1075860	8	0.180	1154.355	824.911	0	27	27	5	1	-10921639	54.691	54	50	62	5305	2.333	11.666	0.005	0.224
ID1076903	1076903	8	0.100	1153.188	825.880	0	28	28	5	1	-10921639	53.701	53	49	60	5209	1.899	12.941	-4.904E-4	-0.028
ID1050118	1050118	9	0.198	1138.975	839.919	0	0	0	5	1	-10921639	54.701	55	50	60	5306	2.057	17.926	0.004	0.236
ID1051127	1051127	9	0.245	1139.108	840.715	0	1	1	5	1	-10921639	54.969	55	49	61	5332	2.133	19.000	0.006	0.332
ID1048076	1048076	9	0.210	1138.891	840.680	0	2	2	5	1	-10921639	54.753	55	49	61	5311	2.131	4.786	0.005	0.234
ID1049108	1049108	9	0.185	1138.561	840.448	0	3	3	5	1	-10921639	54.742	55	50	61	5310	2.078	19.000	0.004	0.235
ID1053190	1053190	9	0.224	1139.225	840.398	0	4	4	5	1	-10921639	54.763	55	51	60	5312	1.919	5.334	0.006	0.322
ID1052153	1052153	9	0.216	1139.547	840.296	0	5	5	5	1	-10921639	55.041	55	51	60	5339	1.773	4.802	0.007	0.450
ID1054225	1054225	9	0.182	1138.873	840.515	0	6	6	5	1	-10921639	54.876	55	50	61	5323	1.986	19.000	0.004	0.231
ID1055250	1055250	9	0.236	1139.905	840.507	0	7	7	5	1	-10921639	54.918	55	49	60	5327	2.065	19.000	0.010	0.508
ID1056281	1056281	9	0.224	1139.840	839.921	0	8	8	5	1	-10921639	54.784	55	51	60	5314	1.938	17.695	0.005	0.297
ID1057318	1057318	9	0.177	1139.527	839.910	0	9	9	5	1	-10921639	54.536	54	51	62	5290	2.042	17.163	0.004	0.197
ID1058363	1058363	9	0.229	1138.985	840.523	0	10	10	5	1	-10921639	54.773	55	50	61	5313	2.114	19.000	0.006	0.302
ID1059395	1059395	9	0.159	1138.846	840.357	0	11	11	5	1	-10921639	54.351	54	49	59	5272	1.979	16.923	0.002	0.104
ID1060441	1060441	9	0.187	1138.759	840.481	0	12	12	5	1	-10921639	54.825	55	51	60	5318	1.865	19.000	0.006	0.346
ID1061473	1061473	9	0.183	1138.108	840.684	0	13	13	5	1	-10921639	54.433	55	50	60	5280	1.984	2.000	0.003	0.179
ID1062459	1062459	9	0.051	1142.506	833.026	0	14	14	5	1	-10921639	53.485	53	50	58	5188	1.672	16.576	-7.022E-4	-0.045
ID1063477	1063477	9	0.089	1153.467	824.961	0	15	15	5	1	-10921639	54.103	54	48	60	5248	2.089	14.915	2.169E-5	0.001
ID1066566	1066566	9	0.121	1153.714	825.745	0	18	18	5	1	-10921639	54.268	54	50	59	5264	1.834	17.031	0.002	0.142
ID1067604	1067604	9	0.094	1152.684	825.606	0	19	19	5	1	-10921639	54.072	54	50	60	5245	1.986	19.000	-2.987E-4	-0.016
ID1069635	1069635	9	0.164	1142.453	816.559	0	20	20	5	1	-10921639	52.990	53	48	57	5140	1.912	14.993	0.007	0.397
ID1049608	1049608	10	0.140	824.295	613.340	0	0	0	5	1	-10921639	54.124	54	49	58	5250	1.839	18.289	0.002	0.098
ID1050611	1050611	10	0.145	829.649	609.170	0	1	1	5	1	-10921639	54.546	54	51	58	5291	1.620	19.000	0.005	0.365
ID1047555	1047555	10	0.173	830.294	610.316	0	2	2	5	1	-10921639	54.701	55	51	59	5306	1.964	15.458	0.006	0.347
ID1048587	1048587	10	0.170	832.985	608.262	0	3	3	5	1	-10921639	54.536	55	50	60	5290	1.849	17.945	0.006	0.355
ID1052673	1052673	10	0.171	830.610	609.763	0	4	4	5	1	-10921639	54.546	55	51	58	5291	1.665	13.177	0.005	0.351
ID1051632	1051632	10	0.176	836.731	610.862	0	5	5	5	1	-10921639	54.289	54	50	58	5266	1.633	5.381	0.006	0.373
ID1053704	1053704	10	0.144	832.111	607.946	0	6	6	5	1	-10921639	54.526	54	51	58	5289	1.528	18.050	0.006	0.417
ID1054725	1054725	10	0.206	829.667	605.035	0	7	7	5	1	-10921639	54.629	55	50	58	5299	1.716	14.931	0.008	0.497
ID1055749	1055749	10	0.267	827.700	602.068	0	8	8	5	1	-10921639	54.753	55	50	59	5311	1.979	19.000	0.012	0.637
ID1056782	1056782	10	0.267	826.508	600.785	0	9	9	5	1	-10921639	54.536	55	50	59	5290	2.117	17.337	0.011	0.537
ID1057823	1057823	10	0.284	827.279	601.068	0	10	10	5	1	-10921639	54.629	55	50	59	5299	1.906	16.225	0.012	0.700
ID1058859	1058859	10	0.228	827.616	602.634	0	11	11	5	1	-10921639	54.505	54	51	60	5287	1.964	12.974	0.007	0.379
ID1059897	1059897	10	0.199	826.829	602.059	0	12	12	5	1	-10921639	54.588	55	51	59	5295	1.864	17.786	0.010	0.594
ID1060939	1060939	10	0.259	827.440	602.116	0	13	13	5	1	-10921639	54.320	54	47	60	5269	2.182	17.564	0.009	0.456
ID1061952	1061952	10	0.217	827.219	601.242	0	14	14	5	1	-10921639	54.536	54	49	59	5290	1.860	19.000	0.010	0.557
ID1062967	1062967	10	0.277	828.058	602.276	0	15	15	5	1	-10921639	54.567	54	51	59	5293	1.859	12.064	0.010	0.576
ID1065015	1065015	10	0.234	828.621	602.188	0	16	16	5	1	-10921639	54.629	54	51	61	5299	1.986	15.199	0.008	0.452
ID1064004	1064004	10	0.288	829.123	602.464	0	17	17	5	1	-10921639	54.773	55	51	60	5313	2.018	8.844	0.012	0.653
ID1066060	1066060	10	0.275	828.241	602.410	0	18	18	5	1	-10921639	54.753	55	50	58	5311	1.786	18.010	0.011	0.668
ID1067090	1067090	10	0.308	828.008	601.370	0	19	19	5	1	-10921639	54.784	55	49	61	5314	1.932	8.990	0.013	0.736
ID1069013	1069013	10	0.245	828.002	602.338	0	20	20	5	1	-10921639	54.536	55	51	60	5290	1.837	17.773	0.010	0.600
ID1068131	1068131	10	0.247	828.270	602.117	0	21	21	5	1	-10921639	54.711	55	51	60	5307	1.797	19.000	0.011	0.643
ID1070188	1070188	10	0.307	828.203	602.084	0	22	22	5	1	-10921639	54.856	55	50	61	5321	2.067	11.034	0.012	0.611
ID1071226	1071226	10	0.236	828.943	602.952	0	23	23	5	1	-10921639	54.515	54	51	60	5288	1.843	19.000	0.008	0.492
ID1072254	1072254	10	0.275	828.602	602.463	0	24	24	5	1	-10921639	54.753	55	50	61	5311	2.026	17.916	0.010	0.554
ID1072818	1072818	10	0.224	829.221	603.347	0	25	25	5	1	-10921639	54.588	54	51	59	5295	1.886	19.000	0.007	0.422
ID1074318	1074318	10	0.300	827.729	601.490	0	26	26	5	1	-10921639	54.835	55	51	60	5319	1.983	13.359	0.014	0.767
ID1075372	1075372	10	0.239	828.910	603.579	0	27	27	5	1	-10921639	54.918	55	51	59	5327	2.050	19.000	0.010	0.551
ID1076394	1076394	10	0.239	828.352	602.927	0	28	28	5	1	-10921639	54.557	55	51	60	5292	2.077	14.647	0.009	0.493
ID1077413	1077413	10	0.177	824.058	600.457	0	29	29	5	1	-10921639	54.021	54	49	58	5240	1.521	19.000	0.008	0.561
ID1078456	1078456	10	0.229	826.152	601.326	0	30	30	5	1	-10921639	54.443	54	50	60	5281	1.843	19.000	0.010	0.607
ID1079497	1079497	10	0.243	825.948	601.707	0	31	31	5	1	-10921639	54.557	54	51	59	5292	1.762	19.000	0.011	0.661
ID1080536	1080536	10	0.246	828.558	602.962	0	32	32	5	1	-10921639	54.784	55	50	60	5314	1.980	19.000	0.011	0.595
ID1081565	1081565	10	0.278	826.397	601.468	0	33	33	5	1	-10921639	54.742	55	50	59	5310	1.883	19.000	0.011	0.656
ID1082584	1082584	10	0.229	828.535	602.890	0	34	34	5	1	-10921639	54.557	55	51	58	5292	1.791	16.823	0.010	0.625
ID1083615	1083615	10	0.205	825.196	601.335	0	35	35	5	1	-10921639	54.237	54	50	59	5261	1.935	17.876	0.009	0.477
ID1084661	1084661	10	0.240	826.510	602.542	0	36	36	5	1	-10921639	54.536	55	49	60	5290	1.979	17.129	0.008	0.444
ID1085692	1085692	10	0.226	828.926	603.102	0	37	37	5	1	-10921639	54.619	54	51	60	5298	1.917	16.880	0.008	0.457
ID1086733	1086733	10	0.233	827.719	602.833	0	38	38	5	1	-10921639	54.608	55	50	59	5297	1.971	11.016	0.008	0.462
ID1087772	1087772	10	0.243	828.283	601.815	0	39	39	5	1	-10921639	54.866	55	51	59	5322	1.669	16.806	0.013	0.823
ID1089846	1089846	10	0.223	825.829	601.528	0	40	40	5	1	-10921639	54.464	54	50	60	5283	2.031	18.047	0.010	0.520
ID1088795	1088795	10	0.253	828.276	603.270	0	41	41	5	1	-10921639	54.784	55	51	60	5314	1.932	19.000	0.010	0.554
ID1090883	1090883	10	0.235	827.640	601.614	0	42	42	5	1	-10921639	54.454	54	50	60	5282	1.756	7.262	0.008	0.464
ID1092955	1092955	10	0.261	828.084	602.866	0	43	43	5	1	-10921639	54.711	55	50	60	5307	2.031	19.000	0.010	0.521
ID1091921	1091921	10	0.215	825.516	601.598	0	44	44	5	1	-10921639	54.371	54	51	59	5274	1.716	17.742	0.009	0.582
ID1094005	1094005	10	0.237	826.790	602.116	0	45	45	5	1	-10921639	54.495	55	51	58	5286	1.910	14.978	0.009	0.482
ID1095032	1095032	10	0.294	827.794	603.046	0	46	46	5	1	-10921639	54.887	55	51	60	5324	1.892	13.035	0.011	0.628
ID1096063	1096063	10	0.244	824.239	601.149	0	47	47	5	1	-10921639	54.021	54	48	60	5240	2.041	16.753	0.010	0.500
ID1097116	1097116	10	0.192	827.992	602.019	0	48	48	5	1	-10921639	54.340	54	50	60	5271	1.836	18.027	0.008	0.449
ID1098162	1098162	10	0.296	828.225	602.901	0	49	49	5	1	-10921639	54.649	54	51	61	5301	2.026	17.256	0.010	0.543
ID1099165	1099165	10	0.258	829.116	603.493	0	50	50	5	1	-10921639	54.763	55	50	60	5312	2.055	6.143	0.010	0.545
ID1100210	1100210	10	0.265	828.050	603.344	0	51	51	5	1	-10921639	54.505	54	50	59	5287	2.107	17.599	0.008	0.429
ID1101238	1101238	10	0.255	828.738	603.097	0	52	52	5	1	-10921639	54.629	54	50	59	5299	2.147	16.938	0.010	0.487
ID1102273	1102273	10	0.222	829.196	603.582	0	53	53	5	1	-10921639	54.691	55	50	59	5305	1.704	18.033	0.008	0.535
ID1103308	1103308	10	0.194	826.955	602.503	0	54	54	5	1	-10921639	54.392	54	50	59	5276	1.902	14.909	0.008	0.430
ID1104347	1104347	10	0.218	829.108	604.004	0	55	55	5	1	-10921639	54.804	55	50	60	5316	1.993	17.699	0.008	0.458
ID1105370	1105370	10	0.251	828.824	604.061	0	56	56	5	1	-10921639	54.701	55	51	60	5306	1.899	19.000	0.008	0.461
ID1106398	1106398	10	0.178	830.358	605.134	0	57	57	5	1	-10921639	54.804	55	50	60	5316	1.956	12.831	0.008	0.434
ID1107444	1107444	10	0.218	831.276	604.016	0	58	58	5	1	-10921639	55.340	55	51	59	5368	1.560	8.980	0.012	0.811
ID1108460	1108460	10	0.266	832.318	605.213	0	59	59	5	1	-10921639	55.485	55	52	59	5382	1.780	19.000	0.013	0.790
ID1109505	1109505	10	0.301	832.558	604.188	0	60	60	5	1	-10921639	55.691	56	51	60	5402	1.938	19.000	0.013	0.711
ID1110552	1110552	10	0.265	832.248	603.964	0	61	61	5	1	-10921639	55.485	56	52	60	5382	1.855	5.023	0.011	0.641
ID1111593	1111593	10	0.311	831.828	604.522	0	62	62	5	1	-10921639	55.866	56	52	61	5419	1.929	17.414	0.016	0.925
ID1112638	1112638	10	0.243	832.399	604.820	0	63	63	5	1	-10921639	55.588	56	50	60	5392	1.784	19.000	0.012	0.718
ID1113664	1113664	10	0.308	832.407	604.461	0	64	64	5	1	-10921639	55.629	55	52	63	5396	2.093	11.866	0.013	0.666
ID1114696	1114696	10	0.318	831.523	604.443	0	65	65	5	1	-10921639	55.732	56	51	61	5406	2.139	12.917	0.013	0.677
ID1115738	1115738	10	0.296	831.879	604.319	0	66	66	5	1	-10921639	55.598	56	51	61	5393	2.090	19.000	0.012	0.636
ID1116773	1116773	10	0.272	831.641	604.329	0	67	67	5	1	-10921639	55.711	56	52	61	5404	1.785	19.000	0.013	0.798
ID1117803	1117803	10	0.333	831.974	604.171	0	68	68	5	1	-10921639	55.814	56	50	62	5414	2.033	5.088	0.015	0.810
ID1118828	1118828	10	0.268	832.858	604.762	0	69	69	5	1	-10921639	55.629	56	52	60	5396	1.816	18.328	0.013	0.782
ID1119866	1119866	10	0.272	832.020	604.347	0	70	70	5	1	-10921639	55.505	56	51	60	5384	2.042	19.000	0.010	0.538
ID1120898	1120898	10	0.273	831.012	604.252	0	71	71	5	1	-10921639	55.526	55	51	61	5386	2.222	19.000	0.012	0.603
ID1121919	1121919	10	0.270	831.761	604.094	0	72	72	5	1	-10921639	55.742	56	52	60	5407	1.905	7.458	0.011	0.658
ID1122948	1122948	10	0.277	831.968	603.927	0	73	73	5	1	-10921639	55.351	55	50	60	5369	1.910	17.071	0.009	0.535
ID1123992	1123992	10	0.255	831.673	604.780	0	74	74	5	1	-10921639	55.588	56	52	60	5392	1.824	12.860	0.012	0.698
ID1125034	1125034	10	0.280	832.676	603.712	0	75	75	5	1	-10921639	55.485	55	51	60	5382	1.921	7.893	0.009	0.540
ID1126059	1126059	10	0.262	832.040	603.825	0	76	76	5	1	-10921639	55.588	56	51	59	5392	1.819	8.866	0.012	0.752
ID1127091	1127091	10	0.222	831.351	603.978	0	77	77	5	1	-10921639	55.588	55	52	61	5392	1.853	11.984	0.012	0.684
ID1128113	1128113	10	0.329	831.695	604.468	0	78	78	5	1	-10921639	55.753	56	51	60	5408	2.117	9.047	0.013	0.696
ID1129135	1129135	10	0.211	830.896	604.220	0	79	79	5	1	-10921639	55.299	55	51	59	5364	2.016	12.754	0.009	0.489
ID1130155	1130155	10	0.242	832.145	604.815	0	80	80	5	1	-10921639	55.320	55	51	59	5366	1.863	8.931	0.009	0.550
ID1131197	1131197	10	0.144	826.173	611.789	0	81	81	5	1	-10921639	54.753	55	50	59	5311	1.963	17.576	0.003	0.146
ID1132178	1132178	10	0.241	831.590	604.358	0	82	82	5	1	-10921639	55.247	55	50	61	5359	1.947	19.000	0.008	0.474
ID1133192	1133192	10	0.240	831.494	604.052	0	83	83	5	1	-10921639	55.629	56	51	60	5396	1.861	11.822	0.012	0.711
ID1134237	1134237	10	0.091	823.544	612.032	0	84	84	5	1	-10921639	54.351	54	50	58	5272	1.768	19.000	-0.002	-0.125
ID1138339	1138339	10	0.198	821.930	620.992	0	88	88	5	1	-10921639	55.278	55	50	62	5362	2.226	17.515	0.004	0.177
ID1139367	1139367	10	0.206	821.730	621.095	0	89	89	5	1	-10921639	55.814	56	52	60	5414	1.900	18.259	0.007	0.381
ID1140410	1140410	10	0.218	820.941	622.248	0	90	90	5	1	-10921639	55.866	56	52	61	5419	2.085	19.000	0.005	0.283
ID1141428	1141428	10	0.248	821.031	622.577	0	91	91	5	1	-10921639	56.320	56	51	62	5463	2.148	18.438	0.009	0.480
ID1142460	1142460	10	0.226	820.741	622.633	0	92	92	5	1	-10921639	56.000	56	50	61	5432	2.194	11.723	0.007	0.330
ID1143492	1143492	10	0.246	820.368	622.427	0	93	93	5	1	-10921639	56.474	57	51	61	5478	2.189	19.000	0.009	0.471
ID1144534	1144534	10	0.383	818.874	623.219	0	94	94	5	1	-10921639	57.351	57	52	64	5563	2.269	15.526	0.016	0.811
ID1145983	1145983	10	0.484	819.351	624.093	0	95	95	5	1	-10921639	57.969	58	53	65	5623	2.568	17.822	0.020	0.872
ID1145631	1145631	10	0.504	819.613	624.003	0	96	96	5	1	-10921639	57.969	58	53	66	5623	2.659	17.901	0.022	0.952
ID1147626	1147626	10	0.496	819.401	624.031	0	97	97	5	1	-10921639	58.010	58	52	66	5627	2.572	16.849	0.022	0.979
ID1148655	1148655	10	0.517	819.065	623.519	0	98	98	5	1	-10921639	58.010	58	52	67	5627	2.928	19.000	0.022	0.861
ID1150709	1150709	10	0.454	819.267	624.082	0	99	99	5	1	-10921639	57.742	57	53	67	5601	2.862	19.000	0.020	0.782
ID1149691	1149691	10	0.427	819.285	623.777	0	100	100	5	1	-10921639	57.794	57	52	64	5606	2.483	19.000	0.020	0.931
ID1151763	1151763	10	0.528	819.630	623.684	0	101	101	5	1	-10921639	58.268	58	51	66	5652	2.778	17.241	0.024	0.972
ID1152793	1152793	10	0.487	819.377	623.677	0	102	102	5	1	-10921639	57.876	58	52	65	5614	2.627	19.000	0.021	0.900
ID1153821	1153821	10	0.457	819.224	623.699	0	103	103	5	1	-10921639	57.794	58	53	67	5606	2.578	19.000	0.021	0.920
ID1154863	1154863	10	0.471	818.965	624.325	0	104	104	5	1	-10921639	58.021	58	53	66	5628	2.441	16.263	0.022	1.037
ID1155881	1155881	10	0.484	819.196	623.578	0	105	105	5	1	-10921639	57.753	57	53	65	5602	2.562	19.000	0.020	0.881
ID1156897	1156897	10	0.428	819.533	623.643	0	106	106	5	1	-10921639	57.515	57	53	65	5579	2.310	8.957	0.020	0.955
ID1157920	1157920	10	0.430	819.500	623.288	0	107	107	5	1	-10921639	57.588	57	52	65	5586	2.577	18.266	0.017	0.730
ID1158947	1158947	10	0.451	819.439	624.099	0	108	108	5	1	-10921639	57.577	57	52	66	5585	2.388	19.000	0.019	0.899
ID1159976	1159976	10	0.477	819.347	623.843	0	109	109	5	1	-10921639	57.897	58	54	65	5616	2.434	9.003	0.022	1.043
ID1161007	1161007	10	0.500	819.427	623.423	0	110	110	5	1	-10921639	57.897	58	52	66	5616	2.737	12.953	0.021	0.883
ID1162054	1162054	10	0.455	819.051	623.300	0	111	111	5	1	-10921639	57.515	57	51	64	5579	2.739	14.924	0.018	0.762
ID1163078	1163078	10	0.492	819.434	623.703	0	112	112	5	1	-10921639	57.804	58	52	66	5607	2.745	19.000	0.021	0.849
ID1164121	1164121	10	0.490	819.787	623.842	0	113	113	5	1	-10921639	57.753	57	53	65	5602	2.554	8.908	0.021	0.935
ID1165141	1165141	10	0.453	819.296	623.681	0	114	114	5	1	-10921639	57.660	57	52	66	5593	2.614	19.000	0.019	0.825
ID1166162	1166162	10	0.490	819.270	624.131	0	115	115	5	1	-10921639	57.485	57	52	67	5576	2.909	15.060	0.019	0.725
ID1167205	1167205	10	0.520	819.570	623.789	0	116	116	5	1	-10921639	57.918	57	52	65	5618	2.929	5.174	0.022	0.846
ID1168241	1168241	10	0.491	819.722	624.180	0	117	117	5	1	-10921639	57.763	57	53	66	5603	2.768	19.000	0.021	0.844
ID1169265	1169265	10	0.500	819.379	624.008	0	118	118	5	1	-10921639	57.732	58	52	65	5600	2.760	16.740	0.020	0.833
ID1170291	1170291	10	0.524	819.268	624.254	0	119	119	5	1	-10921639	57.876	57	53	67	5614	2.945	15.247	0.022	0.858
ID1171311	1171311	10	0.438	819.532	624.254	0	120	120	5	1	-10921639	57.577	57	53	64	5585	2.453	18.049	0.019	0.888
ID1172347	1172347	10	0.483	819.219	623.982	0	121	121	5	1	-10921639	57.433	57	51	66	5571	2.894	15.641	0.017	0.673
ID1173389	1173389	10	0.556	819.423	623.828	0	122	122	5	1	-10921639	58.021	58	52	67	5628	2.961	9.056	0.025	0.959
ID1174422	1174422	10	0.516	819.441	624.164	0	123	123	5	1	-10921639	57.845	58	53	67	5611	2.910	16.205	0.024	0.919
ID1175467	1175467	10	0.507	819.697	623.802	0	124	124	5	1	-10921639	57.753	57	53	66	5602	2.618	8.520	0.022	0.970
ID1176508	1176508	10	0.511	819.407	623.725	0	125	125	5	1	-10921639	57.763	57	53	67	5603	2.996	19.000	0.022	0.841
ID1177571	1177571	10	0.449	819.446	624.133	0	126	126	5	1	-10921639	57.186	57	51	65	5547	2.627	16.810	0.019	0.803
ID1178617	1178617	10	0.473	819.231	623.805	0	127	127	5	1	-10921639	57.361	57	52	64	5564	2.678	17.956	0.020	0.833
ID1179651	1179651	10	0.459	819.160	623.418	0	128	128	5	1	-10921639	57.289	57	52	64	5557	2.769	14.974	0.017	0.705
ID1180701	1180701	10	0.444	819.441	623.348	0	129	129	5	1	-10921639	57.052	57	51	65	5534	2.713	19.000	0.018	0.734
ID1181760	1181760	10	0.478	818.694	623.607	0	130	130	5	1	-10921639	57.402	57	51	66	5568	2.849	18.164	0.021	0.833
ID1182807	1182807	10	0.439	819.335	623.483	0	131	131	5	1	-10921639	57.072	57	51	65	5536	2.563	14.893	0.018	0.797
ID1183846	1183846	10	0.496	819.307	623.476	0	132	132	5	1	-10921639	57.186	57	52	64	5547	2.647	14.878	0.021	0.869
ID1184877	1184877	10	0.486	818.957	623.927	0	133	133	5	1	-10921639	57.340	57	51	64	5562	2.415	8.779	0.023	1.066
ID1185900	1185900	10	0.476	819.560	623.275	0	134	134	5	1	-10921639	57.206	57	52	65	5549	2.557	17.897	0.020	0.860
ID1186932	1186932	10	0.461	819.098	623.877	0	135	135	5	1	-10921639	57.351	57	52	66	5563	2.743	19.000	0.019	0.785
ID1187951	1187951	10	0.431	819.055	623.641	0	136	136	5	1	-10921639	57.268	57	53	65	5555	2.691	15.086	0.020	0.817
ID1188995	1188995	10	0.472	819.135	623.565	0	137	137	5	1	-10921639	57.196	57	52	65	5548	2.605	8.935	0.021	0.896
ID1190026	1190026	10	0.434	819.776	623.527	0	138	138	5	1	-10921639	57.155	57	51	66	5544	2.651	8.891	0.019	0.821
ID1191067	1191067	10	0.427	819.446	623.226	0	139	139	5	1	-10921639	56.907	57	50	65	5520	3.035	12.911	0.017	0.610
ID1192091	1192091	10	0.388	819.315	623.251	0	140	140	5	1	-10921639	56.515	56	51	64	5482	2.630	19.000	0.014	0.595
ID1193123	1193123	10	0.412	819.113	623.275	0	141	141	5	1	-10921639	56.990	57	52	63	5528	2.383	19.000	0.018	0.844
ID1194160	1194160	10	0.389	819.142	623.469	0	142	142	5	1	-10921639	56.856	57	52	65	5515	2.432	19.000	0.016	0.740
ID1195200	1195200	10	0.418	819.466	623.031	0	143	143	5	1	-10921639	56.959	56	52	63	5525	2.268	19.000	0.019	0.916
ID1196239	1196239	10	0.430	819.054	623.591	0	144	144	5	1	-10921639	56.948	57	51	64	5524	2.535	17.745	0.018	0.800
ID1197268	1197268	10	0.415	819.210	623.302	0	145	145	5	1	-10921639	56.649	57	51	63	5495	2.602	16.998	0.017	0.746
ID1198298	1198298	10	0.418	819.341	623.420	0	146	146	5	1	-10921639	56.784	57	51	64	5508	2.518	16.672	0.015	0.670
ID1199337	1199337	10	0.360	819.666	623.236	0	147	147	5	1	-10921639	56.701	56	52	64	5500	2.399	17.909	0.015	0.720
ID1200380	1200380	10	0.297	819.580	623.005	0	148	148	5	1	-10921639	56.392	56	51	62	5470	2.206	12.800	0.013	0.651
ID1201407	1201407	10	0.404	819.266	623.023	0	149	149	5	1	-10921639	56.732	57	52	65	5503	2.663	19.000	0.016	0.660
ID1202441	1202441	10	0.391	819.551	623.503	0	150	150	5	1	-10921639	56.856	57	52	64	5515	2.445	18.288	0.018	0.808
ID1203467	1203467	10	0.340	819.102	622.983	0	151	151	5	1	-10921639	56.567	56	52	64	5487	2.189	19.000	0.014	0.713
ID1204505	1204505	10	0.414	819.277	623.057	0	152	152	5	1	-10921639	56.938	57	53	64	5523	2.254	19.000	0.017	0.865
ID1205558	1205558	10	0.378	819.150	623.153	0	153	153	5	1	-10921639	56.835	57	49	64	5513	2.452	17.730	0.017	0.782
ID1206582	1206582	10	0.358	819.405	622.747	0	154	154	5	1	-10921639	56.588	56	50	62	5489	2.461	11.114	0.015	0.671
ID1207627	1207627	10	0.348	819.396	623.318	0	155	155	5	1	-10921639	56.402	56	51	63	5471	2.418	19.000	0.014	0.635
ID1208666	1208666	10	0.330	820.228	622.006	0	156	156	5	1	-10921639	56.258	56	51	62	5457	2.297	19.000	0.013	0.616
ID1209704	1209704	10	0.365	819.906	623.482	0	157	157	5	1	-10921639	56.474	56	50	62	5478	2.314	12.875	0.016	0.764
ID1210747	1210747	10	0.341	819.667	623.254	0	158	158	5	1	-10921639	56.320	56	51	63	5463	2.225	19.000	0.015	0.737
ID1211780	1211780	10	0.370	819.593	623.037	0	159	159	5	1	-10921639	56.186	56	50	64	5450	2.510	15.215	0.014	0.630
ID1212814	1212814	10	0.359	819.311	623.248	0	160	160	5	1	-10921639	56.526	57	51	63	5483	2.246	17.307	0.015	0.762
ID1213844	1213844	10	0.370	819.644	623.070	0	161	161	5	1	-10921639	56.567	56	50	63	5487	2.277	12.015	0.016	0.765
ID1214889	1214889	10	0.324	819.129	623.227	0	162	162	5	1	-10921639	56.443	57	52	63	5475	2.194	15.952	0.013	0.675
ID1215934	1215934	10	0.312	819.453	623.587	0	163	163	5	1	-10921639	56.557	57	50	62	5486	2.250	10.930	0.015	0.735
ID1216973	1216973	10	0.326	819.595	623.378	0	164	164	5	1	-10921639	56.474	57	52	61	5478	2.000	8.868	0.015	0.845
ID1218001	1218001	10	0.362	820.899	622.544	0	165	165	5	1	-10921639	56.371	56	51	61	5468	2.360	16.037	0.014	0.677
ID1219050	1219050	10	0.313	820.037	622.918	0	166	166	5	1	-10921639	56.340	56	52	61	5465	2.101	17.044	0.013	0.709
ID1220095	1220095	10	0.284	820.920	622.402	0	167	167	5	1	-10921639	55.928	56	50	63	5425	2.360	5.903	0.010	0.491
ID1221123	1221123	10	0.278	818.959	623.327	0	168	168	5	1	-10921639	55.959	56	51	62	5428	2.189	19.000	0.011	0.537
ID1222155	1222155	10	0.291	820.022	622.915	0	169	169	5	1	-10921639	56.227	56	51	61	5454	2.094	16.666	0.012	0.627
ID1223195	1223195	10	0.280	820.421	622.605	0	170	170	5	1	-10921639	56.371	56	52	62	5468	2.142	17.930	0.013	0.654
ID1224246	1224246	10	0.290	819.711	623.207	0	171	171	5	1	-10921639	56.082	56	51	63	5440	2.339	4.981	0.012	0.546
ID1225294	1225294	10	0.364	819.069	623.473	0	172	172	5	1	-10921639	56.557	56	51	63	5486	2.327	19.000	0.013	0.646
ID1226312	1226312	10	0.411	819.179	623.429	0	173	173	5	1	-10921639	56.887	57	52	65	5518	2.249	19.000	0.017	0.847
ID1227353	1227353	10	0.401	819.418	623.548	0	174	174	5	1	-10921639	56.990	57	52	64	5528	2.527	15.915	0.016	0.719
ID1228402	1228402	10	0.411	819.456	623.547	0	175	175	5	1	-10921639	56.959	57	51	63	5525	2.549	18.368	0.017	0.736
ID1229438	1229438	10	0.458	819.675	623.822	0	176	176	5	1	-10921639	57.423	57	53	68	5570	2.846	16.944	0.020	0.782
ID1230471	1230471	10	0.428	819.635	623.773	0	177	177	5	1	-10921639	57.309	57	52	64	5559	2.678	12.882	0.018	0.752
ID1231510	1231510	10	0.388	819.700	623.841	0	178	178	5	1	-10921639	57.041	57	50	66	5533	2.961	7.264	0.014	0.543
ID1232535	1232535	10	0.412	819.635	623.475	0	179	179	5	1	-10921639	57.309	57	52	65	5559	2.631	4.973	0.015	0.654
ID1233562	1233562	10	0.381	819.497	623.480	0	180	180	5	1	-10921639	57.268	57	52	63	5555	2.600	19.000	0.015	0.631
ID1234594	1234594	10	0.383	819.876	623.741	0	181	181	5	1	-10921639	58.928	59	54	67	5716	2.755	19.000	0.014	0.577
ID1235619	1235619	10	0.462	819.199	623.409	0	182	182	5	1	-10921639	57.351	57	51	66	5563	2.662	19.000	0.017	0.720
ID1236643	1236643	10	0.449	818.728	623.522	0	183	183	5	1	-10921639	57.392	57	52	65	5567	2.808	19.000	0.017	0.679
ID1237664	1237664	10	0.386	818.629	623.383	0	184	184	5	1	-10921639	57.227	57	53	65	5551	2.464	19.000	0.015	0.707
ID1238699	1238699	10	0.392	818.933	623.544	0	185	185	5	1	-10921639	57.289	57	53	65	5557	2.512	15.283	0.017	0.755
ID1239711	1239711	10	0.415	819.478	623.359	0	186	186	5	1	-10921639	56.918	57	51	67	5521	2.794	19.000	0.015	0.589
ID1240754	1240754	10	0.407	819.465	623.510	0	187	187	5	1	-10921639	57.144	57	51	63	5543	2.582	9.005	0.018	0.763
ID1241795	1241795	10	0.382	819.289	623.779	0	188	188	5	1	-10921639	57.206	57	52	64	5549	2.606	11.732	0.016	0.699
ID1242815	1242815	10	0.340	819.301	623.351	0	189	189	5	1	-10921639	56.938	57	51	63	5523	2.516	19.000	0.015	0.681
ID1243840	1243840	10	0.350	819.912	623.464	0	190	190	5	1	-10921639	56.845	57	52	62	5514	2.128	16.673	0.014	0.736
ID1244872	1244872	10	0.433	819.491	623.036	0	191	191	5	1	-10921639	57.175	57	53	64	5546	2.350	19.000	0.017	0.837
ID1245906	1245906	10	0.335	819.610	622.989	0	192	192	5	1	-10921639	56.701	57	51	63	5500	2.372	17.009	0.013	0.616
ID1246944	1246944	10	0.351	819.555	623.348	0	193	193	5	1	-10921639	56.680	57	52	65	5498	2.502	16.942	0.013	0.594
ID1247974	1247974	10	0.375	819.480	623.341	0	194	194	5	1	-10921639	56.887	57	52	63	5518	2.606	16.767	0.014	0.588
ID1248998	1248998	10	0.371	819.082	623.685	0	195	195	5	1	-10921639	57.227	57	51	64	5551	2.596	17.866	0.015	0.661
ID1250032	1250032	10	0.409	819.248	623.598	0	196	196	5	1	-10921639	57.082	57	51	65	5537	2.664	19.000	0.016	0.672
ID1251064	1251064	10	0.392	819.539	623.041	0	197	197	5	1	-10921639	57.186	57	52	66	5547	2.506	16.543	0.015	0.677
ID1252096	1252096	10	0.364	819.568	623.387	0	198	198	5	1	-10921639	57.412	57	53	65	5569	2.448	17.655	0.015	0.671
ID1253116	1253116	10	0.366	819.666	623.633	0	199	199	5	1	-10921639	57.515	58	51	63	5579	2.488	19.000	0.014	0.632
ID1254140	1254140	10	0.298	819.298	623.714	0	200	200	5	1	-10921639	57.237	57	52	65	5552	2.431	17.843	0.008	0.378
ID1255155	1255155	10	0.332	819.271	623.214	0	201	201	5	1	-10921639	57.402	57	53	65	5568	2.532	19.000	0.010	0.451
ID1256180	1256180	10	0.388	819.618	622.953	0	202	202	5	1	-10921639	57.649	57	51	65	5592	2.650	17.240	0.014	0.601
ID1257219	1257219	10	0.334	819.188	623.799	0	203	203	5	1	-10921639	57.485	57	52	64	5576	2.538	19.000	0.013	0.563
ID1258243	1258243	10	0.313	819.658	623.017	0	204	204	5	1	-10921639	57.299	57	53	64	5558	2.232	10.856	0.012	0.597
ID1259265	1259265	10	0.324	819.272	623.402	0	205	205	5	1	-10921639	57.423	57	51	63	5570	2.188	17.049	0.011	0.577
ID1260289	1260289	10	0.334	820.001	623.125	0	206	206	5	1	-10921639	56.979	57	53	64	5527	2.415	18.108	0.010	0.483
ID1261328	1261328	10	0.357	819.068	623.991	0	207	207	5	1	-10921639	57.639	58	52	64	5591	2.571	19.000	0.013	0.590
ID1262374	1262374	10	0.432	819.596	623.688	0	208	208	5	1	-10921639	57.588	57	53	66	5586	2.707	19.000	0.017	0.713
ID1263398	1263398	10	0.428	819.366	623.532	0	209	209	5	1	-10921639	57.887	58	52	66	5615	2.901	18.133	0.016	0.639
ID1264427	1264427	10	0.421	819.034	624.118	0	210	210	5	1	-10921639	57.753	57	52	68	5602	2.861	15.841	0.015	0.609
ID1268536	1268536	10	0.424	819.314	623.756	0	211	211	5	1	-10921639	57.742	57	51	65	5601	2.848	19.000	0.014	0.563
ID1267511	1267511	10	0.448	819.000	623.893	0	212	212	5	1	-10921639	58.299	58	52	67	5655	2.615	19.000	0.017	0.757
ID1265468	1265468	10	0.480	819.090	623.805	0	213	213	5	1	-10921639	58.268	58	53	66	5652	2.845	19.000	0.019	0.770
ID1266479	1266479	10	0.469	819.260	623.488	0	214	214	5	1	-10921639	58.031	58	54	66	5629	2.608	19.000	0.017	0.762
ID1270578	1270578	10	0.444	818.789	623.955	0	215	215	5	1	-10921639	58.062	58	53	67	5632	2.757	18.158	0.017	0.719
ID1269551	1269551	10	0.507	819.088	623.847	0	216	216	5	1	-10921639	58.320	58	52	66	5657	3.023	18.497	0.018	0.687
ID1271604	1271604	10	0.434	819.494	623.479	0	217	217	5	1	-10921639	58.124	58	53	66	5638	2.705	17.078	0.016	0.683
ID1272631	1272631	10	0.435	819.392	623.826	0	218	218	5	1	-10921639	58.010	58	53	67	5627	2.706	15.076	0.017	0.722
ID1273668	1273668	10	0.505	819.575	623.655	0	219	219	5	1	-10921639	58.299	58	52	65	5655	2.994	17.906	0.021	0.819
ID1274696	1274696	10	0.447	819.162	623.847	0	220	220	5	1	-10921639	58.113	58	54	66	5637	2.549	17.234	0.017	0.746
ID1275728	1275728	10	0.434	819.209	623.792	0	221	221	5	1	-10921639	57.845	58	51	66	5611	2.793	19.000	0.015	0.631
ID1276757	1276757	10	0.416	819.498	623.404	0	222	222	5	1	-10921639	57.536	57	52	64	5581	2.825	14.957	0.014	0.554
ID1277790	1277790	10	0.381	819.741	623.894	0	223	223	5	1	-10921639	57.907	58	53	65	5617	2.403	19.000	0.016	0.775
ID1278812	1278812	10	0.410	819.275	622.947	0	224	224	5	1	-10921639	57.773	57	53	66	5604	2.584	19.000	0.015	0.656
ID1279840	1279840	10	0.411	819.350	624.553	0	225	225	5	1	-10921639	57.835	58	52	66	5610	2.597	19.000	0.016	0.702
ID1280856	1280856	10	0.379	819.264	623.852	0	226	226	5	1	-10921639	58.000	58	53	66	5626	2.537	19.000	0.014	0.631
ID1281887	1281887	10	0.363	819.363	624.432	0	227	227	5	1	-10921639	57.588	57	52	65	5586	2.544	8.774	0.013	0.586
ID1282932	1282932	10	0.388	819.227	623.731	0	228	228	5	1	-10921639	57.907	58	53	65	5617	2.437	17.126	0.015	0.701
ID1283958	1283958	10	0.413	818.493	623.161	0	229	229	5	1	-10921639	58.165	58	53	69	5642	2.878	17.972	0.015	0.606
ID1284985	1284985	10	0.408	818.901	623.757	0	230	230	5	1	-10921639	58.124	58	52	66	5638	2.603	19.000	0.015	0.668
ID1286008	1286008	10	0.443	819.072	623.573	0	231	231	5	1	-10921639	58.134	58	52	66	5639	2.628	17.995	0.016	0.688
ID1287025	1287025	10	0.471	819.283	624.028	0	232	232	5	1	-10921639	58.124	58	52	65	5638	2.811	14.984	0.018	0.741
ID1288054	1288054	10	0.449	819.124	624.198	0	233	233	5	1	-10921639	57.763	58	52	66	5603	2.918	19.000	0.016	0.622
ID1289081	1289081	10	0.392	819.863	624.503	0	234	234	5	1	-10921639	58.041	58	53	66	5630	2.495	8.669	0.019	0.866
ID1290113	1290113	10	0.402	819.656	623.922	0	235	235	5	1	-10921639	58.072	58	53	66	5633	2.678	16.780	0.017	0.743
ID1291137	1291137	10	0.501	818.908	624.049	0	236	236	5	1	-10921639	58.175	58	53	67	5643	2.990	17.837	0.019	0.708
ID1292176	1292176	10	0.423	819.476	624.026	0	237	237	5	1	-10921639	57.887	58	53	65	5615	2.653	15.863	0.015	0.660
ID1293201	1293201	10	0.412	819.478	624.432	0	238	238	5	1	-10921639	57.897	57	53	64	5616	2.477	9.008	0.016	0.758
ID1294235	1294235	10	0.475	818.706	623.686	0	239	239	5	1	-10921639	58.031	58	52	67	5629	3.019	19.000	0.018	0.696
ID1295271	1295271	10	0.439	818.949	623.947	0	240	240	5	1	-10921639	57.969	58	53	66	5623	2.815	16.059	0.018	0.722
ID1296286	1296286	10	0.458	819.668	623.360	0	241	241	5	1	-10921639	58.062	58	51	69	5632	2.861	8.958	0.017	0.675
ID1297320	1297320	10	0.516	819.145	623.880	0	242	242	5	1	-10921639	58.289	58	52	66	5654	2.876	18.138	0.020	0.789
ID1298343	1298343	10	0.535	819.108	623.573	0	243	243	5	1	-10921639	58.546	58	52	66	5679	2.865	18.308	0.022	0.887
ID1299379	1299379	10	0.521	819.141	624.197	0	244	244	5	1	-10921639	58.443	58	53	68	5669	2.825	17.729	0.022	0.874
ID1300417	1300417	10	0.496	819.092	623.622	0	245	245	5	1	-10921639	58.392	58	53	66	5664	2.845	16.855	0.020	0.803
ID1301442	1301442	10	0.492	818.954	623.479	0	246	246	5	1	-10921639	58.196	58	53	68	5645	2.733	14.796	0.019	0.790
ID1302471	1302471	10	0.545	818.981	623.646	0	247	247	5	1	-10921639	58.443	58	53	68	5669	3.132	17.944	0.022	0.799
ID1303495	1303495	10	0.555	819.154	623.274	0	248	248	5	1	-10921639	58.464	58	53	67	5671	3.096	12.880	0.020	0.759
ID1304545	1304545	10	0.518	818.917	623.668	0	249	249	5	1	-10921639	58.299	58	52	67	5655	2.997	18.085	0.021	0.792
ID1305579	1305579	10	0.507	819.350	623.805	0	250	250	5	1	-10921639	58.454	58	51	67	5670	2.923	16.924	0.020	0.800
ID1306602	1306602	10	0.459	819.052	623.664	0	251	251	5	1	-10921639	58.103	58	53	68	5636	2.914	19.000	0.018	0.694
ID1307626	1307626	10	0.456	819.195	623.031	0	252	252	5	1	-10921639	57.990	58	53	67	5625	2.867	19.000	0.017	0.668
ID1308668	1308668	10	0.492	819.457	623.777	0	253	253	5	1	-10921639	57.918	58	51	66	5618	3.101	8.890	0.018	0.659
ID1309711	1309711	10	0.515	819.505	624.107	0	254	254	5	1	-10921639	58.464	58	53	68	5671	2.979	12.897	0.023	0.865
ID1310759	1310759	10	0.671	819.433	625.080	0	255	255	5	1	-10921639	59.268	58	54	68	5749	3.277	5.096	0.028	0.995
ID1311800	1311800	10	0.743	819.338	625.171	0	256	256	5	1	-10921639	59.577	59	53	70	5779	3.691	19.000	0.028	0.885
ID1312828	1312828	10	0.757	819.300	625.251	0	257	257	5	1	-10921639	59.526	59	53	68	5774	3.586	15.161	0.028	0.919
ID1313836	1313836	10	0.723	819.424	624.983	0	258	258	5	1	-10921639	59.247	59	50	69	5747	3.824	5.022	0.027	0.815
ID1314867	1314867	10	0.625	819.498	625.064	0	259	259	5	1	-10921639	58.856	59	53	68	5709	3.562	5.316	0.022	0.712
ID1315884	1315884	10	0.584	819.511	624.905	0	260	260	5	1	-10921639	58.928	58	53	67	5716	3.066	5.273	0.023	0.879
ID1316910	1316910	10	0.583	819.328	624.524	0	261	261	5	1	-10921639	58.856	58	53	69	5709	3.224	5.163	0.022	0.784
ID1317920	1317920	10	0.586	819.589	624.681	0	262	262	5	1	-10921639	58.969	59	52	67	5720	3.402	6.575	0.023	0.792
ID1318938	1318938	10	0.569	819.439	624.653	0	263	263	5	1	-10921639	58.515	58	51	66	5676	3.298	19.000	0.020	0.698
ID1319968	1319968	10	0.612	819.738	624.090	0	264	264	5	1	-10921639	58.907	59	53	66	5714	3.018	18.244	0.026	0.986
ID1320997	1320997	10	0.512	819.291	624.567	0	265	265	5	1	-10921639	58.289	58	53	68	5654	3.055	16.015	0.018	0.676
ID1322033	1322033	10	0.511	819.339	624.633	0	266	266	5	1	-10921639	58.474	58	52	66	5672	2.765	5.277	0.020	0.812
ID1323066	1323066	10	0.517	819.557	623.947	0	267	267	5	1	-10921639	58.268	58	51	69	5652	3.029	5.034	0.021	0.777
ID1324097	1324097	10	0.530	819.245	624.299	0	268	268	5	1	-10921639	58.526	58	52	67	5677	3.179	15.066	0.020	0.710
ID1325329	1325329	10	0.546	819.445	624.190	0	269	269	5	1	-10921639	58.155	58	52	68	5641	3.212	5.069	0.019	0.661
ID1325380	1325380	10	0.487	819.518	624.149	0	270	270	5	1	-10921639	58.320	58	53	66	5657	2.763	4.956	0.020	0.846
ID1327152	1327152	10	0.509	819.519	624.376	0	271	271	5	1	-10921639	58.082	58	52	66	5634	2.964	5.266	0.021	0.792
ID1328173	1328173	10	0.534	819.220	624.267	0	272	272	5	1	-10921639	58.052	58	52	66	5631	3.163	17.046	0.020	0.719
ID1329195	1329195	10	0.519	819.258	624.084	0	273	273	5	1	-10921639	58.072	58	52	67	5633	3.080	4.906	0.017	0.643
ID1330205	1330205	10	0.498	819.518	623.909	0	274	274	5	1	-10921639	58.247	58	52	65	5650	2.750	19.000	0.022	0.918
ID1331224	1331224	10	0.542	819.319	624.158	0	275	275	5	1	-10921639	58.278	58	52	66	5653	3.102	17.639	0.021	0.765
ID1332265	1332265	10	0.465	819.674	623.979	0	276	276	5	1	-10921639	58.082	58	52	67	5634	2.999	12.976	0.019	0.717
ID1333283	1333283	10	0.462	819.511	624.275	0	277	277	5	1	-10921639	58.196	58	52	66	5645	2.981	8.827	0.021	0.790
ID1333873	1333873	10	0.515	819.728	623.810	0	278	278	5	1	-10921639	58.371	58	53	69	5662	3.130	8.709	0.023	0.823
ID1335341	1335341	10	0.480	819.614	624.290	0	279	279	5	1	-10921639	57.928	58	52	66	5619	3.039	9.060	0.019	0.724
ID1336368	1336368	10	0.495	819.403	624.136	0	280	280	5	1	-10921639	58.165	58	52	68	5642	2.957	15.004	0.018	0.708
ID1338433	1338433	10	0.460	819.177	624.590	0	281	281	5	1	-10921639	58.124	58	53	65	5638	2.934	5.143	0.017	0.646
ID1337408	1337408	10	0.405	819.564	624.064	0	282	282	5	1	-10921639	57.990	58	53	66	5625	2.620	5.061	0.016	0.717
ID1339453	1339453	10	0.443	819.268	623.784	0	283	283	5	1	-10921639	58.052	58	53	66	5631	2.778	15.241	0.017	0.694
ID1340480	1340480	10	0.469	819.379	623.952	0	284	284	5	1	-10921639	57.979	58	51	67	5624	3.102	5.251	0.014	0.533
ID1342506	1342506	10	0.471	819.915	624.132	0	285	285	5	1	-10921639	58.155	58	51	66	5641	2.830	8.893	0.018	0.738
ID1341497	1341497	10	0.417	819.571	624.461	0	286	286	5	1	-10921639	58.216	58	52	68	5647	2.796	5.108	0.018	0.718
ID1343519	1343519	10	0.457	819.673	624.020	0	287	287	5	1	-10921639	58.082	58	53	68	5634	2.896	12.999	0.018	0.718
ID1344548	1344548	10	0.441	819.500	623.708	0	288	288	5	1	-10921639	58.000	58	50	71	5626	3.247	17.054	0.018	0.631
ID1346258	1346258	10	0.415	819.237	623.942	0	289	289	5	1	-10921639	57.639	57	53	68	5591	2.990	17.972	0.013	0.485
ID1345554	1345554	10	0.412	819.847	623.854	0	290	290	5	1	-10921639	57.907	58	52	66	5617	2.578	8.968	0.016	0.717
ID1347581	1347581	10	0.381	819.475	623.928	0	291	291	5	1	-10921639	57.598	57	52	65	5587	2.779	17.760	0.011	0.458
ID1348580	1348580	10	0.366	819.908	624.161	0	292	292	5	1	-10921639	57.866	58	52	65	5613	2.548	14.085	0.015	0.656
ID1349591	1349591	10	0.397	819.418	623.826	0	293	293	5	1	-10921639	57.814	57	52	65	5608	2.866	17.135	0.013	0.520
ID1350616	1350616	10	0.398	819.749	624.225	0	294	294	5	1	-10921639	57.897	58	52	65	5616	2.636	17.935	0.016	0.681
ID1351625	1351625	10	0.432	819.719	623.233	0	295	295	5	1	-10921639	57.515	57	52	68	5579	3.049	19.000	0.013	0.495
ID1352663	1352663	10	0.386	820.147	623.608	0	296	296	5	1	-10921639	57.773	58	51	64	5604	2.636	8.943	0.016	0.695
ID1354502	1354502	10	0.442	819.502	623.534	0	297	297	5	1	-10921639	58.134	58	53	67	5639	2.921	4.919	0.018	0.697
ID1353696	1353696	10	0.391	819.824	623.920	0	298	298	5	1	-10921639	57.825	58	53	67	5609	2.836	15.026	0.016	0.641
ID1355735	1355735	10	0.412	819.225	624.195	0	299	299	5	1	-10921639	57.567	57	52	67	5584	3.014	19.000	0.013	0.475
ID1356751	1356751	10	0.365	819.535	624.044	0	300	300	5	1	-10921639	57.722	57	51	66	5599	2.760	19.000	0.013	0.539
ID1357795	1357795	10	0.373	819.924	623.543	0	301	301	5	1	-10921639	57.763	58	52	65	5603	2.637	4.941	0.013	0.578
ID1358816	1358816	10	0.370	819.463	623.894	0	302	302	5	1	-10921639	57.753	57	52	67	5602	2.681	16.920	0.013	0.533
ID1359848	1359848	10	0.445	819.695	623.599	0	303	303	5	1	-10921639	58.371	58	52	66	5662	2.623	5.134	0.019	0.810
ID1360870	1360870	10	0.350	819.468	623.854	0	304	304	5	1	-10921639	57.742	57	52	67	5601	3.015	17.639	0.009	0.349
ID1361911	1361911	10	0.357	820.201	623.550	0	305	305	5	1	-10921639	57.907	58	54	66	5617	2.446	9.371	0.015	0.679
ID1362948	1362948	10	0.343	819.996	623.733	0	306	306	5	1	-10921639	57.567	58	52	67	5584	2.594	17.773	0.012	0.505
ID1363991	1363991	10	0.347	819.728	624.238	0	307	307	5	1	-10921639	57.691	57	53	67	5596	2.604	5.274	0.011	0.499
ID1365022	1365022	10	0.365	820.077	623.222	0	308	308	5	1	-10921639	57.845	58	53	65	5611	2.468	17.997	0.012	0.571
ID1366050	1366050	10	0.391	819.693	623.890	0	309	309	5	1	-10921639	57.938	58	52	65	5620	2.536	19.000	0.014	0.648
ID1367076	1367076	10	0.355	819.406	623.617	0	310	310	5	1	-10921639	57.845	58	52	68	5611	2.945	17.705	0.011	0.431
ID1368108	1368108	10	0.366	819.794	623.953	0	311	311	5	1	-10921639	57.670	58	53	65	5594	2.680	5.007	0.013	0.547
ID1369143	1369143	10	0.398	819.686	624.037	0	312	312	5	1	-10921639	57.814	58	52	66	5608	2.709	5.181	0.016	0.667
ID1370170	1370170	10	0.398	819.767	623.469	0	313	313	5	1	-10921639	57.753	58	52	65	5602	2.727	19.000	0.014	0.577
ID1371209	1371209	10	0.335	820.272	623.616	0	314	314	5	1	-10921639	57.660	58	52	65	5593	2.633	8.979	0.013	0.558
ID1372247	1372247	10	0.367	819.651	623.153	0	315	315	5	1	-10921639	57.711	57	53	65	5598	2.738	4.844	0.010	0.437
ID1373272	1373272	10	0.454	819.813	623.486	0	316	316	5	1	-10921639	58.031	58	51	65	5629	2.956	5.045	0.016	0.621
ID1374309	1374309	10	0.480	819.669	623.886	0	317	317	5	1	-10921639	58.134	58	50	66	5639	3.181	5.048	0.018	0.646
ID1375350	1375350	10	0.402	819.373	623.728	0	318	318	5	1	-10921639	57.784	57	52	65	5605	3.018	18.054	0.011	0.427
ID1376380	1376380	10	0.428	819.584	623.995	0	319	319	5	1	-10921639	57.887	57	53	66	5615	2.911	8.926	0.016	0.631
ID1377407	1377407	10	0.492	819.674	623.747	0	320	320	5	1	-10921639	58.330	58	53	67	5658	2.978	17.997	0.019	0.742
ID1378444	1378444	10	0.532	819.544	624.189	0	321	321	5	1	-10921639	58.371	58	52	69	5662	3.302	4.995	0.019	0.672
ID1379469	1379469	10	0.513	819.497	624.037	0	322	322	5	1	-10921639	58.495	58	51	69	5674	3.110	14.979	0.016	0.608
ID1380511	1380511	10	0.551	819.552	624.471	0	323	323	5	1	-10921639	58.711	58	53	66	5695	3.139	19.000	0.021	0.779
ID1381549	1381549	10	0.582	819.503	624.531	0	324	324	5	1	-10921639	58.701	58	53	69	5694	3.192	5.434	0.022	0.798
ID1382572	1382572	10	0.605	819.579	624.323	0	325	325	5	1	-10921639	58.866	58	53	68	5710	3.287	5.110	0.022	0.782
ID1383597	1383597	10	0.504	819.144	624.388	0	326	326	5	1	-10921639	58.320	58	52	68	5657	3.340	4.970	0.016	0.537
ID1384626	1384626	10	0.542	819.498	624.206	0	327	327	5	1	-10921639	58.608	58	53	68	5685	3.213	17.970	0.018	0.648
ID1385656	1385656	10	0.529	819.707	624.593	0	328	328	5	1	-10921639	58.361	58	53	67	5661	3.011	7.830	0.020	0.762
ID1386681	1386681	10	0.571	819.442	624.330	0	329	329	5	1	-10921639	58.485	58	52	69	5673	3.361	19.000	0.020	0.680
ID1387715	1387715	10	0.517	819.537	624.073	0	330	330	5	1	-10921639	58.577	58	52	67	5682	2.908	18.218	0.021	0.848
ID1388749	1388749	10	0.514	819.261	624.011	0	331	331	5	1	-10921639	58.103	58	53	68	5636	2.856	4.969	0.018	0.730
ID1389779	1389779	10	0.540	819.362	623.863	0	332	332	5	1	-10921639	58.299	58	52	68	5655	3.410	17.856	0.018	0.595
ID1390800	1390800	10	0.530	819.669	624.124	0	333	333	5	1	-10921639	58.495	58	53	68	5674	2.810	8.853	0.023	0.926
ID1391834	1391834	10	0.528	819.322	624.044	0	334	334	5	1	-10921639	58.052	58	53	68	5631	3.180	16.324	0.017	0.603
ID1392860	1392860	10	0.530	819.313	624.275	0	335	335	5	1	-10921639	58.309	58	53	69	5656	2.987	15.122	0.019	0.713
ID1393884	1393884	10	0.588	819.489	624.508	0	336	336	5	1	-10921639	58.536	58	52	68	5678	3.317	7.988	0.022	0.761
ID1394898	1394898	10	0.549	819.556	624.389	0	337	337	5	1	-10921639	58.680	58	51	68	5692	3.050	8.791	0.023	0.858
ID1395913	1395913	10	0.556	819.217	624.144	0	338	338	5	1	-10921639	58.330	58	52	68	5658	3.223	4.952	0.019	0.688
ID1396944	1396944	10	0.487	819.590	624.319	0	339	339	5	1	-10921639	58.278	58	53	67	5653	2.787	18.003	0.019	0.783
ID1397962	1397962	10	0.569	819.467	624.145	0	340	340	5	1	-10921639	58.381	58	53	67	5663	3.107	9.006	0.021	0.775
ID1399000	1399000	10	0.487	819.339	623.882	0	341	341	5	1	-10921639	58.299	58	54	65	5655	2.909	17.682	0.017	0.677
ID1400028	1400028	10	0.515	819.464	624.221	0	342	342	5	1	-10921639	58.247	58	52	66	5650	2.901	2.000	0.019	0.736
ID1401054	1401054	10	0.516	819.117	624.481	0	343	343	5	1	-10921639	58.485	58	53	66	5673	2.948	2.000	0.019	0.729
ID1402076	1402076	10	0.501	819.557	624.070	0	344	344	5	1	-10921639	58.330	58	53	67	5658	2.824	5.109	0.020	0.820
ID1403113	1403113	10	0.455	819.336	623.998	0	345	345	5	1	-10921639	57.835	58	50	67	5610	3.108	2.000	0.015	0.547
ID1404137	1404137	10	0.537	819.423	624.356	0	346	346	5	1	-10921639	58.247	58	52	67	5650	3.028	19.000	0.018	0.668
ID1405164	1405164	10	0.500	819.263	624.176	0	347	347	5	1	-10921639	58.165	58	52	66	5642	2.835	2.000	0.019	0.747
ID1406197	1406197	10	0.519	819.302	624.248	0	348	348	5	1	-10921639	58.309	58	52	67	5656	2.833	19.000	0.019	0.786
ID1407218	1407218	10	0.521	819.620	623.967	0	349	349	5	1	-10921639	58.299	58	53	67	5655	3.004	5.054	0.020	0.768
ID1408251	1408251	10	0.469	819.578	623.868	0	350	350	5	1	-10921639	58.010	58	52	66	5627	2.789	5.086	0.018	0.727
ID1409274	1409274	10	0.464	819.284	624.217	0	351	351	5	1	-10921639	57.814	58	53	66	5608	2.833	17.928	0.015	0.614
ID1410302	1410302	10	0.481	819.592	623.781	0	352	352	5	1	-10921639	57.825	58	52	67	5609	2.847	5.014	0.018	0.714
ID1411342	1411342	10	0.508	819.631	624.241	0	353	353	5	1	-10921639	58.227	58	51	67	5648	2.793	8.885	0.022	0.888
ID1412367	1412367	10	0.507	819.559	623.570	0	354	354	5	1	-10921639	58.113	58	53	68	5637	2.828	8.879	0.022	0.890
ID1413399	1413399	10	0.447	819.178	623.533	0	355	355	5	1	-10921639	57.711	57	53	67	5598	2.843	2.000	0.015	0.588
ID1414439	1414439	10	0.481	819.371	624.196	0	356	356	5	1	-10921639	57.959	58	52	66	5622	2.876	17.904	0.018	0.711
ID1415459	1415459	10	0.454	819.353	624.007	0	357	357	5	1	-10921639	57.876	58	52	65	5614	2.781	4.872	0.017	0.714
ID1416490	1416490	10	0.518	819.299	623.580	0	358	358	5	1	-10921639	58.062	58	52	67	5632	2.954	14.968	0.019	0.733
ID1417517	1417517	10	0.480	818.977	623.955	0	359	359	5	1	-10921639	57.918	57	53	66	5618	2.886	4.857	0.017	0.655
ID1418544	1418544	10	0.518	819.435	624.022	0	360	360	5	1	-10921639	57.897	58	53	66	5616	3.026	18.055	0.018	0.660
ID1420611	1420611	10	0.506	819.208	623.918	0	361	361	5	1	-10921639	58.062	58	51	66	5632	2.922	17.902	0.019	0.754
ID1419579	1419579	10	0.491	819.364	623.568	0	362	362	5	1	-10921639	58.021	58	52	68	5628	3.172	15.471	0.017	0.624
ID1421656	1421656	10	0.443	819.412	623.889	0	363	363	5	1	-10921639	58.031	58	53	66	5629	2.752	17.858	0.017	0.700
ID1422696	1422696	10	0.492	819.352	623.989	0	364	364	5	1	-10921639	57.814	57	53	66	5608	3.015	4.917	0.015	0.557
ID1424791	1424791	10	0.499	819.400	623.873	0	365	365	5	1	-10921639	58.082	58	51	66	5634	3.009	9.124	0.018	0.691
ID1423747	1423747	10	0.460	819.158	623.666	0	366	366	5	1	-10921639	57.887	58	51	66	5615	3.038	19.000	0.015	0.578
ID1425813	1425813	10	0.480	819.185	623.870	0	367	367	5	1	-10921639	57.773	58	52	65	5604	2.939	2.000	0.016	0.626
ID1426842	1426842	10	0.511	819.178	623.955	0	368	368	5	1	-10921639	57.907	57	52	68	5617	3.253	5.026	0.017	0.580
ID1427874	1427874	10	0.511	819.395	623.703	0	369	369	5	1	-10921639	58.000	58	53	67	5626	2.905	17.640	0.018	0.695
ID1428906	1428906	10	0.518	819.437	623.891	0	370	370	5	1	-10921639	58.000	58	51	67	5626	3.159	17.511	0.018	0.656
ID1429928	1429928	10	0.477	819.266	623.850	0	371	371	5	1	-10921639	57.742	57	51	65	5601	2.888	15.896	0.017	0.650
ID1430949	1430949	10	0.450	819.207	623.909	0	372	372	5	1	-10921639	57.773	57	52	66	5604	2.917	14.953	0.016	0.623
ID1431990	1431990	10	0.532	819.187	623.460	0	373	373	5	1	-10921639	58.000	58	51	66	5626	3.307	19.000	0.018	0.626
ID1433011	1433011	10	0.494	819.001	623.823	0	374	374	5	1	-10921639	58.000	58	52	67	5626	2.810	5.011	0.020	0.823
ID1434047	1434047	10	0.489	819.346	623.727	0	375	375	5	1	-10921639	57.825	58	52	65	5609	2.944	16.698	0.018	0.684
ID1435080	1435080	10	0.519	819.289	623.582	0	376	376	5	1	-10921639	57.979	58	52	67	5624	2.930	4.973	0.020	0.760
ID1436121	1436121	10	0.468	819.708	623.521	0	377	377	5	1	-10921639	57.918	58	52	65	5618	2.812	8.870	0.020	0.821
ID1437157	1437157	10	0.515	819.292	623.982	0	378	378	5	1	-10921639	57.928	57	52	66	5619	3.015	4.988	0.018	0.698
ID1438186	1438186	10	0.453	819.348	623.818	0	379	379	5	1	-10921639	57.680	58	52	67	5595	2.733	19.000	0.017	0.715
ID1439212	1439212	10	0.485	819.482	623.948	0	380	380	5	1	-10921639	57.515	57	51	66	5579	3.136	14.897	0.017	0.615
ID1440228	1440228	10	0.566	819.739	623.922	0	381	381	5	1	-10921639	58.052	58	51	66	5631	3.036	8.251	0.024	0.882
ID1441254	1441254	10	0.492	819.419	623.857	0	382	382	5	1	-10921639	57.485	57	51	66	5576	2.990	17.153	0.017	0.653
ID1442291	1442291	10	0.477	819.308	623.608	0	383	383	5	1	-10921639	57.546	57	52	67	5582	2.930	17.409	0.017	0.639
ID1444364	1444364	10	0.495	819.129	623.684	0	384	384	5	1	-10921639	57.588	57	51	66	5586	2.871	16.978	0.017	0.659
ID1443331	1443331	10	0.491	819.118	623.772	0	385	385	5	1	-10921639	57.711	58	51	66	5598	2.735	5.145	0.018	0.735
ID1446435	1446435	10	0.472	819.019	623.764	0	386	386	5	1	-10921639	57.825	58	52	65	5609	2.630	19.000	0.019	0.807
ID1445406	1445406	10	0.484	818.900	623.659	0	387	387	5	1	-10921639	57.588	57	51	67	5586	2.975	4.854	0.018	0.674
ID1448504	1448504	10	0.473	819.269	623.526	0	388	388	5	1	-10921639	57.577	57	52	67	5585	2.688	2.000	0.018	0.746
ID1447472	1447472	10	0.465	818.901	623.526	0	389	389	5	1	-10921639	57.660	58	51	66	5593	2.776	16.031	0.018	0.726
ID1449526	1449526	10	0.513	819.146	623.635	0	390	390	5	1	-10921639	57.784	57	53	67	5605	2.916	8.869	0.020	0.772
ID1450545	1450545	10	0.508	818.976	623.580	0	391	391	5	1	-10921639	57.691	57	52	67	5596	2.938	5.048	0.018	0.701
ID1451575	1451575	10	0.518	819.152	623.365	0	392	392	5	1	-10921639	57.732	57	52	67	5600	2.991	19.000	0.019	0.734
ID1452605	1452605	10	0.459	819.043	623.444	0	393	393	5	1	-10921639	57.722	58	52	64	5599	2.589	17.077	0.018	0.789
ID1453641	1453641	10	0.486	819.162	623.724	0	394	394	5	1	-10921639	57.567	57	51	66	5584	3.044	17.966	0.017	0.618
ID1454668	1454668	10	0.482	819.232	623.804	0	395	395	5	1	-10921639	57.588	57	52	67	5586	2.982	19.000	0.017	0.650
ID1455701	1455701	10	0.479	819.040	623.971	0	396	396	5	1	-10921639	57.680	57	51	65	5595	3.016	5.102	0.017	0.627
ID1456726	1456726	10	0.469	819.382	623.434	0	397	397	5	1	-10921639	57.598	57	53	69	5587	2.722	12.000	0.017	0.721
ID1457780	1457780	10	0.454	818.929	623.784	0	398	398	5	1	-10921639	57.639	58	51	65	5591	2.829	16.060	0.017	0.678
ID1458805	1458805	10	0.470	819.155	623.273	0	399	399	5	1	-10921639	57.495	57	52	66	5577	2.937	17.676	0.016	0.614
ID1459846	1459846	10	0.454	819.091	623.401	0	400	400	5	1	-10921639	57.412	57	52	66	5569	2.971	18.353	0.016	0.612
ID1460892	1460892	10	0.504	819.173	623.433	0	401	401	5	1	-10921639	57.794	57	51	66	5606	3.048	19.000	0.019	0.712
ID1461916	1461916	10	0.472	819.389	623.743	0	402	402	5	1	-10921639	57.649	58	52	67	5592	2.634	2.000	0.018	0.783
ID1462949	1462949	10	0.442	819.348	623.685	0	403	403	5	1	-10921639	57.216	57	51	66	5550	2.955	2.000	0.014	0.529
ID1463986	1463986	10	0.454	818.239	623.486	0	404	404	5	1	-10921639	57.443	57	51	66	5572	2.858	19.000	0.015	0.604
ID1464997	1464997	10	0.451	819.053	623.974	0	405	405	5	1	-10921639	57.722	57	51	64	5599	2.660	15.813	0.016	0.695
ID1466022	1466022	10	0.464	819.249	623.636	0	406	406	5	1	-10921639	57.938	58	52	65	5620	2.700	5.166	0.018	0.772
ID1467038	1467038	10	0.513	819.275	623.418	0	407	407	5	1	-10921639	58.021	58	52	66	5628	2.825	15.049	0.020	0.792
ID1468058	1468058	10	0.444	819.230	623.469	0	408	408	5	1	-10921639	57.691	57	52	65	5596	2.686	13.024	0.016	0.663
ID1469085	1469085	10	0.471	819.574	623.951	0	409	409	5	1	-10921639	57.773	58	52	66	5604	2.932	17.949	0.018	0.708
ID1469893	1469893	10	0.444	819.020	623.762	0	410	410	5	1	-10921639	57.608	57	51	66	5588	2.805	16.862	0.016	0.639
ID1472148	1472148	10	0.483	818.913	623.719	0	411	411	5	1	-10921639	58.000	58	52	66	5626	2.806	8.905	0.018	0.737
ID1471128	1471128	10	0.518	819.302	623.785	0	412	412	5	1	-10921639	57.897	58	52	67	5616	2.974	16.440	0.017	0.669
ID1473172	1473172	10	0.479	819.086	623.884	0	413	413	5	1	-10921639	58.031	58	53	67	5629	2.725	19.000	0.018	0.741
ID1474077	1474077	10	0.483	819.017	623.819	0	414	414	5	1	-10921639	57.866	57	52	68	5613	2.967	2.000	0.016	0.613
ID1475207	1475207	10	0.460	819.047	623.755	0	415	415	5	1	-10921639	57.856	57	52	65	5612	2.836	17.832	0.017	0.674
ID1476240	1476240	10	0.395	819.185	623.730	0	416	416	5	1	-10921639	57.485	57	50	66	5576	2.821	17.914	0.013	0.514
ID1478288	1478288	10	0.423	818.984	624.113	0	417	417	5	1	-10921639	57.454	57	52	66	5573	2.746	4.931	0.014	0.565
ID1477263	1477263	10	0.435	819.070	623.456	0	418	418	5	1	-10921639	57.639	58	51	66	5591	2.851	15.026	0.014	0.553
ID1479307	1479307	10	0.455	818.822	623.859	0	419	419	5	1	-10921639	57.577	57	52	67	5585	2.908	12.909	0.017	0.652
ID1480317	1480317	10	0.457	819.222	624.181	0	420	420	5	1	-10921639	57.845	58	51	66	5611	2.721	17.895	0.017	0.719
ID1481323	1481323	10	0.430	818.847	623.721	0	421	421	5	1	-10921639	57.443	57	53	65	5572	2.814	2.000	0.014	0.563
ID1482335	1482335	10	0.502	818.972	623.716	0	422	422	5	1	-10921639	58.010	58	50	65	5627	2.808	8.952	0.020	0.813
ID1483347	1483347	10	0.461	819.029	623.712	0	423	423	5	1	-10921639	57.691	57	53	64	5596	3.063	18.007	0.016	0.592
ID1484371	1484371	10	0.446	819.331	623.648	0	424	424	5	1	-10921639	57.660	57	52	67	5593	2.719	19.000	0.016	0.654
ID1485394	1485394	10	0.445	818.446	623.412	0	425	425	5	1	-10921639	57.629	57	53	66	5590	2.763	15.079	0.016	0.648
ID1486412	1486412	10	0.528	819.209	623.621	0	426	426	5	1	-10921639	58.000	58	52	69	5626	2.854	5.027	0.020	0.808
ID1487414	1487414	10	0.472	819.057	623.447	0	427	427	5	1	-10921639	57.763	58	53	65	5603	2.605	13.295	0.017	0.761
ID1488433	1488433	10	0.481	819.316	623.909	0	428	428	5	1	-10921639	57.608	57	50	66	5588	3.067	19.000	0.017	0.642
ID1489460	1489460	10	0.533	818.897	623.177	0	429	429	5	1	-10921639	57.959	57	52	69	5622	2.904	19.000	0.018	0.725
ID1490483	1490483	10	0.459	818.744	623.523	0	430	430	5	1	-10921639	57.825	57	53	65	5609	2.634	17.257	0.017	0.755
ID1491501	1491501	10	0.440	818.953	623.459	0	431	431	5	1	-10921639	57.557	57	53	67	5583	2.897	2.000	0.015	0.594
ID1492533	1492533	10	0.501	819.077	623.669	0	432	432	5	1	-10921639	57.753	57	52	65	5602	2.769	17.862	0.018	0.734
ID1494570	1494570	10	0.527	818.710	623.475	0	433	433	5	1	-10921639	57.825	57	52	67	5609	3.205	13.114	0.018	0.644
ID1493548	1493548	10	0.492	818.947	623.829	0	434	434	5	1	-10921639	57.928	58	53	65	5619	2.758	4.927	0.018	0.761
ID1495586	1495586	10	0.497	819.035	623.559	0	435	435	5	1	-10921639	57.742	58	49	69	5601	3.049	4.998	0.018	0.682
ID1496613	1496613	10	0.520	818.631	623.613	0	436	436	5	1	-10921639	57.948	57	53	68	5621	3.012	19.000	0.020	0.754
ID1497628	1497628	10	0.526	818.419	623.622	0	437	437	5	1	-10921639	57.856	57	53	67	5612	3.062	17.925	0.018	0.656
ID1498216	1498216	10	0.500	818.989	623.578	0	438	438	5	1	-10921639	58.031	57	52	67	5629	2.786	15.321	0.018	0.745
ID1499662	1499662	10	0.487	819.222	623.815	0	439	439	5	1	-10921639	57.691	58	52	67	5596	2.994	19.000	0.017	0.631
ID1500689	1500689	10	0.555	819.200	623.667	0	440	440	5	1	-10921639	57.794	58	52	68	5606	3.372	19.000	0.017	0.577
ID1502749	1502749	10	0.540	818.952	623.731	0	441	441	5	1	-10921639	57.969	57	53	66	5623	2.970	4.978	0.019	0.717
ID1501720	1501720	10	0.459	818.961	623.826	0	442	442	5	1	-10921639	57.443	57	52	67	5572	3.075	2.759	0.015	0.547
ID1503777	1503777	10	0.481	819.096	623.669	0	443	443	5	1	-10921639	57.701	57	50	66	5597	2.959	16.998	0.017	0.642
ID1504804	1504804	10	0.551	819.079	623.699	0	444	444	5	1	-10921639	57.753	58	50	69	5602	3.407	19.000	0.018	0.609
ID1505848	1505848	10	0.462	819.110	623.940	0	445	445	5	1	-10921639	57.505	57	52	66	5578	2.944	19.000	0.017	0.651
ID1506874	1506874	10	0.542	819.235	623.959	0	446	446	5	1	-10921639	57.577	57	51	68	5585	3.418	4.922	0.017	0.570
ID1507909	1507909	10	0.469	818.907	623.771	0	447	447	5	1	-10921639	57.629	57	52	66	5590	2.870	19.000	0.017	0.668
ID1508942	1508942	10	0.383	818.456	623.961	0	448	448	5	1	-10921639	57.237	57	51	65	5552	2.813	19.000	0.011	0.445
ID1509967	1509967	10	0.452	818.682	623.438	0	449	449	5	1	-10921639	57.371	57	52	67	5565	2.909	12.933	0.014	0.561
ID1510995	1510995	10	0.439	818.894	623.314	0	450	450	5	1	-10921639	57.680	58	52	66	5595	2.775	19.000	0.017	0.678
ID1512034	1512034	10	0.426	818.969	623.619	0	451	451	5	1	-10921639	57.309	57	53	65	5559	2.694	4.921	0.013	0.555
ID1513077	1513077	10	0.464	819.624	623.547	0	452	452	5	1	-10921639	57.763	57	53	66	5603	2.512	5.210	0.020	0.907
ID1514101	1514101	10	0.426	818.616	623.338	0	453	453	5	1	-10921639	57.588	57	53	67	5586	2.722	17.001	0.015	0.608
ID1515132	1515132	10	0.493	818.817	623.623	0	454	454	5	1	-10921639	57.598	58	51	67	5587	2.853	2.000	0.017	0.671
ID1516151	1516151	10	0.455	818.563	623.536	0	455	455	5	1	-10921639	57.536	57	53	66	5581	2.829	17.972	0.015	0.597
ID1517183	1517183	10	0.443	819.050	623.848	0	456	456	5	1	-10921639	57.660	57	53	65	5593	2.723	2.000	0.014	0.594
ID1518215	1518215	10	0.373	818.682	623.831	0	457	457	5	1	-10921639	57.247	57	53	65	5553	2.525	19.000	0.012	0.525
ID1519257	1519257	10	0.523	818.816	623.693	0	458	458	5	1	-10921639	57.825	57	51	67	5609	3.065	19.000	0.018	0.677
ID1520287	1520287	10	0.460	818.819	623.429	0	459	459	5	1	-10921639	57.742	57	52	67	5601	2.873	5.043	0.015	0.610
ID1521314	1521314	10	0.576	819.245	624.907	0	460	460	5	1	-10921639	58.144	58	52	68	5640	3.082	5.064	0.020	0.753
ID1522357	1522357	10	0.788	819.082	625.162	0	461	461	5	1	-10921639	59.175	59	51	68	5740	3.945	5.088	0.030	0.866
ID1524409	1524409	10	0.708	819.070	624.951	0	462	462	5	1	-10921639	59.072	59	52	68	5730	3.569	5.253	0.027	0.868
ID1523388	1523388	10	0.730	819.086	625.060	0	463	463	5	1	-10921639	59.000	58	52	67	5723	3.544	5.120	0.026	0.847
ID1525433	1525433	10	0.666	818.702	624.789	0	464	464	5	1	-10921639	58.804	58	52	66	5704	3.217	5.203	0.027	0.952
ID1526458	1526458	10	0.646	818.895	624.556	0	465	465	5	1	-10921639	58.649	58	52	67	5689	3.266	17.869	0.025	0.865
ID1527485	1527485	10	0.668	818.794	624.458	0	466	466	5	1	-10921639	58.845	59	52	68	5708	3.336	19.000	0.026	0.904
ID1528509	1528509	10	0.593	819.038	624.713	0	467	467	5	1	-10921639	58.412	58	53	66	5666	2.802	19.000	0.023	0.940
ID1529524	1529524	10	0.424	812.936	618.179	0	468	468	5	1	-10921639	57.340	58	52	62	5562	2.236	19.000	0.019	0.933
ID1530572	1530572	10	0.569	818.727	624.050	0	469	469	5	1	-10921639	58.175	58	52	66	5643	2.883	8.729	0.022	0.859
ID1531596	1531596	10	0.576	818.758	624.325	0	470	470	5	1	-10921639	58.155	58	52	66	5641	2.913	5.119	0.023	0.907
ID1532636	1532636	10	0.502	818.903	624.550	0	471	471	5	1	-10921639	58.093	58	53	65	5635	2.610	17.096	0.021	0.916
ID1533664	1533664	10	0.524	818.623	624.286	0	472	472	5	1	-10921639	57.794	58	52	66	5606	2.968	4.966	0.020	0.765
ID1534707	1534707	10	0.582	818.583	623.861	0	473	473	5	1	-10921639	58.175	58	53	66	5643	2.880	15.922	0.023	0.893
ID1535740	1535740	10	0.534	818.881	624.127	0	474	474	5	1	-10921639	58.031	58	52	65	5629	2.604	18.087	0.022	0.953
ID1536775	1536775	10	0.561	818.263	623.744	0	475	475	5	1	-10921639	57.918	58	50	66	5618	2.867	8.819	0.022	0.873
ID1537816	1537816	10	0.571	818.338	623.711	0	476	476	5	1	-10921639	57.876	58	51	65	5614	3.001	12.026	0.022	0.840
ID1538846	1538846	10	0.524	818.425	623.632	0	477	477	5	1	-10921639	57.990	58	52	66	5625	2.679	15.807	0.021	0.904
ID1539879	1539879	10	0.486	818.326	623.776	0	478	478	5	1	-10921639	57.701	58	52	64	5597	2.822	17.725	0.019	0.751
ID1540927	1540927	10	0.492	818.629	623.895	0	479	479	5	1	-10921639	57.619	57	52	64	5589	2.702	4.991	0.019	0.788
ID1541977	1541977	10	0.498	818.826	623.868	0	480	480	5	1	-10921639	57.773	58	52	65	5604	2.608	15.124	0.020	0.873
ID1543021	1543021	10	0.477	817.590	623.353	0	481	481	5	1	-10921639	57.639	57	52	64	5591	2.689	19.000	0.019	0.794
ID1544053	1544053	10	0.479	818.542	623.761	0	482	482	5	1	-10921639	57.619	57	52	66	5589	2.763	18.311	0.019	0.771
ID1545079	1545079	10	0.479	818.559	623.560	0	483	483	5	1	-10921639	57.433	57	52	65	5571	2.696	8.718	0.018	0.770
ID1546117	1546117	10	0.524	818.580	623.660	0	484	484	5	1	-10921639	57.598	57	51	64	5587	2.676	9.024	0.021	0.887
ID1547155	1547155	10	0.564	818.771	623.790	0	485	485	5	1	-10921639	58.175	58	51	66	5643	2.735	8.931	0.023	0.958
ID1548208	1548208	10	0.452	818.362	624.042	0	486	486	5	1	-10921639	57.577	57	51	64	5585	2.794	8.965	0.018	0.741
ID1549233	1549233	10	0.562	818.240	623.667	0	487	487	5	1	-10921639	57.701	58	52	68	5597	3.183	15.739	0.021	0.762
ID1550281	1550281	10	0.552	818.913	623.720	0	488	488	5	1	-10921639	57.784	58	52	66	5605	2.959	19.000	0.023	0.866
ID1551307	1551307	10	0.557	818.635	624.137	0	489	489	5	1	-10921639	57.969	58	51	67	5623	3.033	8.694	0.023	0.847
ID1552335	1552335	10	0.488	818.653	623.871	0	490	490	5	1	-10921639	57.526	57	52	67	5580	2.840	8.828	0.020	0.782
ID1553363	1553363	10	0.504	818.712	623.676	0	491	491	5	1	-10921639	57.557	57	53	67	5583	2.861	15.009	0.019	0.745
ID1554383	1554383	10	0.501	818.620	623.607	0	492	492	5	1	-10921639	57.485	57	52	66	5576	2.674	8.790	0.020	0.839
ID1555413	1555413	10	0.522	818.032	623.528	0	493	493	5	1	-10921639	57.608	57	52	67	5588	3.019	19.000	0.019	0.727
ID1556436	1556436	10	0.499	818.859	624.092	0	494	494	5	1	-10921639	57.464	57	53	65	5574	2.825	8.028	0.019	0.776
ID1557465	1557465	10	0.494	818.691	624.159	0	495	495	5	1	-10921639	57.567	57	53	67	5584	2.850	5.069	0.019	0.751
ID1558487	1558487	10	0.520	818.466	623.972	0	496	496	5	1	-10921639	57.588	58	53	67	5586	2.753	17.849	0.022	0.894
ID1559525	1559525	10	0.569	818.522	624.100	0	497	497	5	1	-10921639	57.990	58	51	66	5625	3.040	5.024	0.023	0.861
ID1560560	1560560	10	0.564	818.471	623.898	0	498	498	5	1	-10921639	57.588	57	52	66	5586	3.108	8.936	0.021	0.748
ID1561597	1561597	10	0.540	818.846	623.781	0	499	499	5	1	-10921639	57.608	57	51	66	5588	2.871	5.078	0.020	0.797
ID1562634	1562634	10	0.541	818.523	623.883	0	500	500	5	1	-10921639	57.711	58	52	67	5598	2.926	5.151	0.021	0.808
ID1563662	1563662	10	0.514	819.010	624.462	0	501	501	5	1	-10921639	57.505	57	52	65	5578	2.735	2.000	0.020	0.838
ID1564690	1564690	10	0.555	818.583	624.023	0	502	502	5	1	-10921639	57.753	57	52	67	5602	3.055	19.000	0.022	0.798
ID1565707	1565707	10	0.515	818.294	623.492	0	503	503	5	1	-10921639	57.454	57	51	64	5573	2.979	19.000	0.019	0.711
ID1566734	1566734	10	0.540	818.476	623.839	0	504	504	5	1	-10921639	57.412	58	51	68	5569	3.125	2.000	0.020	0.715
ID1567755	1567755	10	0.555	818.706	623.991	0	505	505	5	1	-10921639	57.701	58	52	65	5597	2.814	8.809	0.022	0.893
ID1568785	1568785	10	0.517	818.438	623.758	0	506	506	5	1	-10921639	57.299	57	51	67	5558	3.025	2.900	0.019	0.714
ID1569820	1569820	10	0.507	818.232	623.827	0	507	507	5	1	-10921639	57.247	57	51	65	5553	2.821	2.000	0.019	0.757
ID1570842	1570842	10	0.549	818.548	623.821	0	508	508	5	1	-10921639	57.639	57	53	66	5591	2.973	8.667	0.022	0.841
ID1571869	1571869	10	0.516	818.181	623.740	0	509	509	5	1	-10921639	57.175	57	51	67	5546	3.099	19.000	0.018	0.654
ID1572898	1572898	10	0.475	818.311	623.834	0	510	510	5	1	-10921639	57.464	57	52	64	5574	2.716	16.724	0.019	0.790
ID1574106	1574106	10	0.474	817.984	623.518	0	511	511	5	1	-10921639	56.979	56	51	64	5527	2.969	5.881	0.016	0.590
ID1574280	1574280	10	0.478	818.128	623.798	0	512	512	5	1	-10921639	57.381	57	52	66	5566	2.510	19.000	0.021	0.919
ID1576010	1576010	10	0.580	818.156	623.645	0	513	513	5	1	-10921639	57.371	57	51	66	5565	3.056	19.000	0.021	0.781
ID1577057	1577057	10	0.493	818.275	623.892	0	514	514	5	1	-10921639	57.041	57	52	64	5533	2.715	4.978	0.019	0.764
ID1579124	1579124	10	0.517	818.286	623.590	0	515	515	5	1	-10921639	57.299	57	52	65	5558	2.855	19.000	0.020	0.799
ID1578080	1578080	10	0.517	818.330	623.272	0	516	516	5	1	-10921639	57.113	57	52	65	5540	2.926	14.960	0.020	0.766
ID1580156	1580156	10	0.466	817.632	623.455	0	517	517	5	1	-10921639	56.969	57	51	64	5526	2.938	2.808	0.016	0.599
ID1581207	1581207	10	0.508	818.188	623.825	0	518	518	5	1	-10921639	57.103	57	51	66	5539	2.974	2.000	0.018	0.696
ID1582234	1582234	10	0.566	818.121	623.758	0	519	519	5	1	-10921639	57.351	57	52	65	5563	3.279	4.959	0.019	0.646
ID1584303	1584303	10	0.499	818.572	623.625	0	520	520	5	1	-10921639	57.351	57	51	65	5563	2.803	5.042	0.018	0.724
ID1583268	1583268	10	0.479	818.196	623.549	0	521	521	5	1	-10921639	56.876	57	51	65	5517	3.090	19.000	0.016	0.577
ID1585340	1585340	10	0.485	818.613	623.951	0	522	522	5	1	-10921639	57.144	57	52	66	5543	2.905	4.858	0.019	0.737
ID1586369	1586369	10	0.521	818.189	623.676	0	523	523	5	1	-10921639	57.216	57	53	66	5550	2.913	2.000	0.020	0.775
ID1587403	1587403	10	0.525	818.562	623.746	0	524	524	5	1	-10921639	57.093	57	52	67	5538	3.072	7.816	0.019	0.692
ID1588437	1588437	10	0.528	818.376	623.607	0	525	525	5	1	-10921639	57.268	57	51	66	5555	3.047	17.873	0.020	0.729
ID1589474	1589474	10	0.529	818.171	623.769	0	526	526	5	1	-10921639	57.247	57	51	66	5553	3.086	2.000	0.018	0.647
ID1590502	1590502	10	0.518	818.574	623.765	0	527	527	5	1	-10921639	57.165	57	52	67	5545	3.115	2.557	0.020	0.707
ID1591554	1591554	10	0.519	818.267	623.674	0	528	528	5	1	-10921639	57.206	57	51	67	5549	2.972	5.008	0.020	0.742
ID1592590	1592590	10	0.537	818.282	623.554	0	529	529	5	1	-10921639	57.412	57	51	64	5569	2.875	17.909	0.021	0.840
ID1593638	1593638	10	0.505	818.097	623.665	0	530	530	5	1	-10921639	57.227	57	51	66	5551	2.663	16.886	0.020	0.850
ID1595689	1595689	10	0.521	818.370	623.873	0	531	531	5	1	-10921639	57.206	57	52	66	5549	2.858	8.677	0.021	0.826
ID1594663	1594663	10	0.531	818.134	623.789	0	532	532	5	1	-10921639	57.103	57	50	64	5539	2.988	4.989	0.020	0.745
ID1596729	1596729	10	0.485	818.017	623.706	0	533	533	5	1	-10921639	56.887	56	51	65	5518	2.993	5.042	0.017	0.649
ID1597750	1597750	10	0.501	818.317	624.010	0	534	534	5	1	-10921639	57.031	56	51	66	5532	2.917	19.000	0.017	0.668
ID1598771	1598771	10	0.487	818.277	623.650	0	535	535	5	1	-10921639	57.093	57	52	67	5538	2.948	19.000	0.017	0.666
ID1599813	1599813	10	0.503	818.147	623.963	0	536	536	5	1	-10921639	57.052	57	50	66	5534	2.942	19.000	0.018	0.690
ID1600864	1600864	10	0.581	818.166	623.780	0	537	537	5	1	-10921639	57.515	57	51	67	5579	3.106	16.866	0.021	0.776
ID1601899	1601899	10	0.494	818.241	623.546	0	538	538	5	1	-10921639	57.124	57	52	66	5541	3.063	12.742	0.018	0.661
ID1602940	1602940	10	0.547	818.401	623.610	0	539	539	5	1	-10921639	57.515	57	53	67	5579	2.862	17.356	0.023	0.889
ID1603992	1603992	10	0.513	818.021	623.300	0	540	540	5	1	-10921639	57.082	57	51	67	5537	2.981	19.000	0.018	0.681
ID1605012	1605012	10	0.523	818.543	623.700	0	541	541	5	1	-10921639	57.258	57	51	63	5554	2.855	5.261	0.022	0.851
ID1606050	1606050	10	0.555	818.304	623.869	0	542	542	5	1	-10921639	57.082	57	50	68	5537	3.145	18.277	0.021	0.743
ID1607093	1607093	10	0.511	817.835	623.782	0	543	543	5	1	-10921639	57.165	57	49	66	5545	2.999	15.068	0.019	0.727
ID1608131	1608131	10	0.521	818.118	623.835	0	544	544	5	1	-10921639	57.165	57	51	65	5545	2.714	2.000	0.021	0.866
ID1609172	1609172	10	0.500	818.376	623.399	0	545	545	5	1	-10921639	57.227	57	51	66	5551	2.852	8.930	0.020	0.785
ID1610195	1610195	10	0.485	818.241	623.506	0	546	546	5	1	-10921639	56.722	56	51	65	5502	2.911	15.054	0.017	0.648
ID1611229	1611229	10	0.506	818.318	623.847	0	547	547	5	1	-10921639	56.907	57	51	66	5520	3.018	17.677	0.017	0.623
ID1612271	1612271	10	0.586	818.519	623.653	0	548	548	5	1	-10921639	57.412	57	51	68	5569	3.135	14.926	0.022	0.803
ID1613306	1613306	10	0.533	818.201	623.914	0	549	549	5	1	-10921639	57.103	57	51	64	5539	2.856	8.967	0.021	0.824
ID1614338	1614338	10	0.571	818.079	623.619	0	550	550	5	1	-10921639	57.351	57	52	66	5563	2.948	15.145	0.022	0.829
ID1615367	1615367	10	0.518	817.765	623.453	0	551	551	5	1	-10921639	57.082	56	51	67	5537	2.992	17.988	0.019	0.704
ID1616398	1616398	10	0.547	818.134	623.707	0	552	552	5	1	-10921639	57.299	57	52	66	5558	2.952	15.353	0.021	0.788
ID1617440	1617440	10	0.508	817.966	623.519	0	553	553	5	1	-10921639	56.835	57	52	68	5513	3.155	16.941	0.019	0.666
ID1618478	1618478	10	0.515	818.355	623.719	0	554	554	5	1	-10921639	57.031	57	52	65	5532	2.881	9.012	0.019	0.735
ID1619507	1619507	10	0.565	818.520	623.907	0	555	555	5	1	-10921639	57.320	57	52	68	5560	3.084	16.001	0.022	0.791
ID1620550	1620550	10	0.576	818.053	623.828	0	556	556	5	1	-10921639	56.990	57	50	67	5528	3.184	19.000	0.020	0.687
ID1621593	1621593	10	0.519	818.199	623.776	0	557	557	5	1	-10921639	56.866	56	52	67	5516	3.023	19.000	0.018	0.654
ID1622628	1622628	10	0.600	817.983	623.442	0	558	558	5	1	-10921639	56.959	56	50	68	5525	3.307	4.923	0.020	0.688
ID1623663	1623663	10	0.573	817.803	623.534	0	559	559	5	1	-10921639	57.330	57	51	65	5561	3.095	8.851	0.023	0.835
ID1624682	1624682	10	0.569	817.903	623.491	0	560	560	5	1	-10921639	57.082	57	52	67	5537	3.108	4.913	0.022	0.773
ID1625714	1625714	10	0.515	818.019	623.719	0	561	561	5	1	-10921639	56.887	57	51	66	5518	3.068	2.000	0.017	0.629
ID1626755	1626755	10	0.560	817.988	623.563	0	562	562	5	1	-10921639	57.113	56	51	68	5540	3.319	2.000	0.020	0.664
ID1627781	1627781	10	0.583	818.294	624.094	0	563	563	5	1	-10921639	57.268	57	51	68	5555	3.280	4.999	0.021	0.720
ID1628811	1628811	10	0.546	818.046	623.486	0	564	564	5	1	-10921639	57.031	56	51	66	5532	3.183	2.000	0.019	0.651
ID1629846	1629846	10	0.520	818.161	623.645	0	565	565	5	1	-10921639	57.062	57	51	65	5535	3.041	18.070	0.018	0.655
ID1630889	1630889	10	0.578	818.268	623.831	0	566	566	5	1	-10921639	57.320	57	51	67	5560	2.981	5.158	0.022	0.813
ID1631936	1631936	10	0.587	818.064	623.582	0	567	567	5	1	-10921639	57.196	57	51	66	5548	3.094	19.000	0.022	0.780
ID1632963	1632963	10	0.578	818.448	623.836	0	568	568	5	1	-10921639	57.041	56	52	66	5533	3.051	2.000	0.020	0.740
ID1634003	1634003	10	0.555	818.097	623.694	0	569	569	5	1	-10921639	56.928	57	50	66	5522	3.342	19.000	0.018	0.592
ID1636071	1636071	10	0.587	818.279	624.027	0	570	570	5	1	-10921639	57.237	57	51	67	5552	3.360	19.000	0.021	0.694
ID1635039	1635039	10	0.580	818.054	623.831	0	571	571	5	1	-10921639	57.392	57	51	66	5567	3.207	4.991	0.023	0.804
ID1637125	1637125	10	0.627	818.136	623.903	0	572	572	5	1	-10921639	57.371	57	51	68	5565	3.302	5.121	0.023	0.784
ID1638175	1638175	10	0.583	817.891	623.359	0	573	573	5	1	-10921639	57.227	57	51	65	5551	3.104	19.000	0.022	0.776
ID1639216	1639216	10	0.547	818.331	623.863	0	574	574	5	1	-10921639	57.021	56	52	66	5531	3.122	4.886	0.020	0.706
ID1640250	1640250	10	0.551	818.337	624.038	0	575	575	5	1	-10921639	57.062	57	50	69	5535	3.288	2.000	0.019	0.641
ID1641295	1641295	10	0.542	818.576	623.780	0	576	576	5	1	-10921639	57.052	57	51	66	5534	3.087	8.882	0.020	0.712
ID1642327	1642327	10	0.587	818.301	623.698	0	577	577	5	1	-10921639	57.041	56	52	67	5533	3.291	2.000	0.020	0.677
ID1643376	1643376	10	0.598	818.158	623.665	0	578	578	5	1	-10921639	57.000	57	51	67	5529	3.397	17.958	0.021	0.686
ID1644406	1644406	10	0.588	818.433	623.761	0	579	579	5	1	-10921639	57.320	57	51	65	5560	3.036	19.000	0.024	0.894
ID1645451	1645451	10	0.581	818.441	623.764	0	580	580	5	1	-10921639	57.165	57	50	67	5545	3.201	4.870	0.021	0.734
ID1646489	1646489	10	0.606	818.298	623.883	0	581	581	5	1	-10921639	57.237	57	52	67	5552	3.201	4.928	0.022	0.775
ID1647519	1647519	10	0.598	818.172	623.904	0	582	582	5	1	-10921639	57.031	57	50	67	5532	3.411	19.000	0.021	0.698
ID1648564	1648564	10	0.579	817.857	623.683	0	583	583	5	1	-10921639	56.928	57	50	69	5522	3.333	2.000	0.020	0.667
ID1649605	1649605	10	0.532	818.014	623.558	0	584	584	5	1	-10921639	56.856	56	51	67	5515	3.146	19.000	0.018	0.655
ID1650665	1650665	10	0.566	817.970	623.729	0	585	585	5	1	-10921639	56.763	56	52	67	5506	3.220	2.000	0.020	0.683
ID1651711	1651711	10	0.631	817.912	623.894	0	586	586	5	1	-10921639	56.938	57	51	65	5523	3.291	4.984	0.023	0.774
ID1653792	1653792	10	0.642	818.051	623.851	0	587	587	5	1	-10921639	56.959	56	50	69	5525	3.476	19.000	0.023	0.744
ID1652753	1652753	10	0.604	817.978	623.769	0	588	588	5	1	-10921639	56.907	56	51	67	5520	3.292	2.000	0.021	0.697
ID1654844	1654844	10	0.580	818.108	623.874	0	589	589	5	1	-10921639	56.505	56	51	66	5481	3.367	18.144	0.018	0.609
ID1655886	1655886	10	0.576	817.802	623.505	0	590	590	5	1	-10921639	56.928	56	51	66	5522	3.163	16.915	0.021	0.757
ID1657117	1657117	10	0.584	817.744	623.848	0	591	591	5	1	-10921639	56.701	56	51	67	5500	3.273	4.954	0.021	0.719
ID1657209	1657209	10	0.593	817.805	623.644	0	592	592	5	1	-10921639	56.711	56	51	67	5501	3.419	2.000	0.021	0.679
ID1658974	1658974	10	0.612	818.022	623.812	0	593	593	5	1	-10921639	56.680	56	50	65	5498	3.325	19.000	0.022	0.736
ID1660002	1660002	10	0.585	817.714	623.794	0	594	594	5	1	-10921639	56.784	56	51	68	5508	3.257	19.000	0.021	0.717
[truncated: 185,267 more rows]
