# Supplementary material for: Platelet activation near point-like source of agonist: Experimental insights and computational model
Source: PLoS One. 2024 Oct 3;19(10):e0308679. doi: 10.1371/journal.pone.0308679 (PMC11449293; doi:10.1371/journal.pone.0308679)
Supplement: S1 Data — (ZIP) [file pone.0308679.s003.zip › Supplementary codes corrected/Spots in tracks statistics_1882_4circ.csv]

Label	ID	TRACK_ID	QUALITY	POSITION_X	POSITION_Y	POSITION_Z	POSITION_T	FRAME	RADIUS	VISIBILITY	MANUAL_COLOR	MEAN_INTENSITY	MEDIAN_INTENSITY	MIN_INTENSITY	MAX_INTENSITY	TOTAL_INTENSITY	STANDARD_DEVIATION	ESTIMATED_DIAMETER	CONTRAST	SNR
ID16899	16899	0	0.463	778.255	634.398	0	0	0	5	1	-10921639	56.113	56	51	64	5443	2.499	19.000	0.018	0.795
ID15389	15389	0	0.531	778.240	634.335	0	1	1	5	1	-10921639	56.454	56	51	64	5476	2.650	5.149	0.020	0.833
ID13892	13892	0	0.544	778.188	634.241	0	2	2	5	1	-10921639	56.371	56	52	64	5468	2.674	5.107	0.021	0.848
ID18423	18423	0	0.470	778.127	634.400	0	3	3	5	1	-10921639	56.052	55	51	65	5437	2.793	18.330	0.015	0.610
ID19944	19944	0	0.480	778.125	634.048	0	4	4	5	1	-10921639	56.093	56	51	64	5441	2.701	17.055	0.017	0.677
ID21449	21449	0	0.498	778.310	634.436	0	5	5	5	1	-10921639	56.144	56	50	65	5446	2.930	4.944	0.017	0.652
ID23001	23001	0	0.482	778.316	634.268	0	6	6	5	1	-10921639	55.959	55	51	66	5428	2.704	4.963	0.017	0.691
ID24535	24535	0	0.490	778.156	634.185	0	7	7	5	1	-10921639	56.000	56	49	63	5432	2.880	4.987	0.017	0.648
ID27584	27584	0	0.460	778.655	634.412	0	8	8	5	1	-10921639	55.784	56	51	64	5411	2.877	5.072	0.016	0.606
ID26061	26061	0	0.466	777.924	634.388	0	9	9	5	1	-10921639	56.010	55	51	64	5433	2.793	5.026	0.015	0.608
ID29125	29125	0	0.471	778.362	634.420	0	10	10	5	1	-10921639	55.753	55	51	65	5408	2.930	2.000	0.015	0.552
ID30647	30647	0	0.435	777.989	634.552	0	11	11	5	1	-10921639	55.691	55	51	64	5402	2.563	2.000	0.015	0.647
ID32171	32171	0	0.437	778.288	634.030	0	12	12	5	1	-10921639	55.804	56	51	64	5413	2.515	2.000	0.016	0.702
ID36759	36759	0	0.530	778.356	634.190	0	13	13	5	1	-10921639	56.021	55	50	66	5434	3.086	2.000	0.019	0.662
ID33701	33701	0	0.444	778.429	634.113	0	14	14	5	1	-10921639	55.897	56	51	65	5422	2.710	17.818	0.016	0.659
ID35217	35217	0	0.454	778.217	634.118	0	15	15	5	1	-10921639	55.794	55	51	65	5412	2.754	2.000	0.015	0.605
ID38271	38271	0	0.463	778.418	634.222	0	16	16	5	1	-10921639	55.845	55	51	66	5417	3.046	16.173	0.016	0.561
ID39791	39791	0	0.453	778.350	634.293	0	17	17	5	1	-10921639	55.866	55	51	67	5419	2.988	2.000	0.015	0.543
ID41314	41314	0	0.459	778.115	634.009	0	18	18	5	1	-10921639	55.866	55	49	65	5419	2.812	5.064	0.015	0.568
ID42839	42839	0	0.467	777.996	634.301	0	19	19	5	1	-10921639	56.031	56	52	65	5435	2.600	5.167	0.016	0.674
ID44366	44366	0	0.455	778.097	634.310	0	20	20	5	1	-10921639	55.876	56	51	64	5420	2.728	5.043	0.014	0.582
ID45895	45895	0	0.390	778.270	634.182	0	21	21	5	1	-10921639	55.856	55	51	65	5418	2.646	17.815	0.012	0.514
ID47416	47416	0	0.415	778.057	634.409	0	22	22	5	1	-10921639	56.010	56	51	64	5433	2.608	5.101	0.014	0.606
ID48940	48940	0	0.462	778.212	634.221	0	23	23	5	1	-10921639	56.052	55	51	66	5437	2.819	5.139	0.016	0.643
ID50459	50459	0	0.427	778.388	634.139	0	24	24	5	1	-10921639	56.041	56	52	65	5436	2.638	2.000	0.015	0.628
ID53548	53548	0	0.420	778.297	634.141	0	25	25	5	1	-10921639	55.680	55	50	63	5401	2.744	4.915	0.012	0.490
ID52002	52002	0	0.460	777.991	634.319	0	26	26	5	1	-10921639	55.990	55	50	65	5431	2.849	2.000	0.015	0.586
ID55065	55065	0	0.438	778.153	634.479	0	27	27	5	1	-10921639	55.825	55	50	65	5415	2.839	4.958	0.014	0.553
ID56597	56597	0	0.455	778.315	634.219	0	28	28	5	1	-10921639	55.887	55	49	64	5421	2.791	5.253	0.015	0.573
ID58105	58105	0	0.408	778.381	634.251	0	29	29	5	1	-10921639	55.753	55	51	64	5408	2.626	5.187	0.013	0.525
ID59653	59653	0	0.437	778.418	634.196	0	30	30	5	1	-10921639	55.722	56	51	66	5405	2.900	4.970	0.013	0.505
ID61194	61194	0	0.444	778.421	634.474	0	31	31	5	1	-10921639	55.918	56	50	67	5424	2.981	4.960	0.014	0.529
ID62726	62726	0	0.436	778.180	634.176	0	32	32	5	1	-10921639	55.907	56	51	63	5423	2.546	5.197	0.016	0.695
ID64267	64267	0	0.433	778.299	633.929	0	33	33	5	1	-10921639	55.753	55	50	66	5408	2.716	2.000	0.014	0.573
ID67328	67328	0	0.434	778.326	634.067	0	34	34	5	1	-10921639	56.052	56	52	64	5437	2.579	2.000	0.017	0.720
ID65787	65787	0	0.447	778.164	633.903	0	35	35	5	1	-10921639	56.165	56	50	64	5448	2.641	2.650	0.016	0.664
ID68861	68861	0	0.436	778.271	634.060	0	36	36	5	1	-10921639	55.928	56	50	65	5425	2.803	2.000	0.015	0.601
ID70388	70388	0	0.455	778.258	634.406	0	37	37	5	1	-10921639	56.124	56	50	64	5444	2.619	8.766	0.017	0.700
ID71924	71924	0	0.442	778.200	633.987	0	38	38	5	1	-10921639	56.454	56	48	64	5476	2.606	17.894	0.017	0.707
ID73462	73462	0	0.417	778.328	634.127	0	39	39	5	1	-10921639	56.093	56	52	66	5441	2.618	5.169	0.013	0.568
ID74991	74991	0	0.426	777.836	634.277	0	40	40	5	1	-10921639	56.464	56	52	65	5477	2.385	5.041	0.015	0.722
ID76541	76541	0	0.485	777.854	634.146	0	41	41	5	1	-10921639	56.216	56	51	64	5453	3.052	14.937	0.014	0.524
ID78108	78108	0	0.399	777.637	634.494	0	42	42	5	1	-10921639	56.371	56	51	64	5468	2.425	4.850	0.015	0.693
ID79633	79633	0	0.456	778.107	634.179	0	43	43	5	1	-10921639	56.454	56	51	66	5476	2.847	5.189	0.015	0.581
ID81193	81193	0	0.400	777.917	634.386	0	44	44	5	1	-10921639	56.330	56	52	64	5464	2.267	4.906	0.014	0.669
ID82728	82728	0	0.395	777.690	634.419	0	45	45	5	1	-10921639	56.268	56	50	65	5458	2.477	4.896	0.013	0.593
ID85822	85822	0	0.417	777.881	634.291	0	46	46	5	1	-10921639	56.278	56	52	64	5459	2.544	19.000	0.014	0.621
ID87370	87370	0	0.431	777.954	634.671	0	47	47	5	1	-10921639	56.258	56	52	65	5457	2.635	2.000	0.014	0.601
ID84274	84274	0	0.456	777.668	634.656	0	48	48	5	1	-10921639	56.227	56	51	66	5454	2.885	2.644	0.014	0.536
ID88919	88919	0	0.459	778.102	634.336	0	49	49	5	1	-10921639	56.175	56	51	63	5449	2.685	19.000	0.015	0.632
ID91982	91982	0	0.460	777.996	634.343	0	50	50	5	1	-10921639	56.268	56	52	65	5458	2.675	5.200	0.015	0.632
ID90440	90440	0	0.431	778.030	634.449	0	51	51	5	1	-10921639	56.196	56	51	65	5451	2.636	15.059	0.015	0.615
ID93543	93543	0	0.444	777.676	634.696	0	52	52	5	1	-10921639	56.062	56	51	65	5438	2.749	19.000	0.014	0.553
ID95090	95090	0	0.417	778.234	634.185	0	53	53	5	1	-10921639	56.216	56	50	63	5453	2.476	17.628	0.016	0.714
ID96628	96628	0	0.431	777.937	634.586	0	54	54	5	1	-10921639	56.216	56	52	66	5453	2.615	2.000	0.014	0.601
ID98148	98148	0	0.386	778.364	634.244	0	55	55	5	1	-10921639	56.093	56	49	63	5441	2.578	16.772	0.014	0.598
ID99676	99676	0	0.417	778.323	634.206	0	56	56	5	1	-10921639	56.247	56	51	65	5456	2.492	5.033	0.014	0.617
ID101221	101221	0	0.431	778.160	634.262	0	57	57	5	1	-10921639	56.278	56	51	65	5459	2.749	17.893	0.014	0.584
ID101870	101870	0	0.399	777.951	634.486	0	58	58	5	1	-10921639	56.010	56	51	63	5433	2.632	17.291	0.012	0.521
ID103390	103390	0	0.487	778.103	634.037	0	59	59	5	1	-10921639	56.567	56	51	64	5487	2.696	16.974	0.018	0.758
ID107401	107401	0	0.400	777.637	634.642	0	60	60	5	1	-10921639	56.268	56	51	63	5458	2.370	4.962	0.013	0.628
ID108950	108950	0	0.439	777.991	634.234	0	61	61	5	1	-10921639	56.340	56	52	65	5465	2.828	19.000	0.014	0.532
ID105856	105856	0	0.408	777.898	634.440	0	62	62	5	1	-10921639	56.598	56	52	65	5490	2.452	4.960	0.015	0.700
ID110508	110508	0	0.365	778.135	634.152	0	63	63	5	1	-10921639	56.412	56	51	62	5472	2.375	16.952	0.013	0.587
ID112042	112042	0	0.405	778.289	634.194	0	64	64	5	1	-10921639	56.649	57	52	63	5495	2.513	14.840	0.015	0.654
ID115125	115125	0	0.324	777.867	634.189	0	65	65	5	1	-10921639	56.381	56	52	65	5469	2.481	19.000	0.012	0.522
ID113584	113584	0	0.407	778.346	634.066	0	66	66	5	1	-10921639	56.660	56	50	66	5496	2.711	16.774	0.014	0.580
ID116669	116669	0	0.405	777.810	634.421	0	67	67	5	1	-10921639	56.680	57	51	64	5498	2.469	15.913	0.016	0.712
ID118194	118194	0	0.379	778.131	634.348	0	68	68	5	1	-10921639	56.433	56	50	64	5474	2.569	17.021	0.013	0.566
ID119715	119715	0	0.413	778.459	633.934	0	69	69	5	1	-10921639	56.557	56	52	64	5486	2.483	5.125	0.015	0.661
ID121258	121258	0	0.381	778.042	634.491	0	70	70	5	1	-10921639	56.619	56	53	64	5492	2.252	5.003	0.014	0.699
ID122788	122788	0	0.401	777.621	634.265	0	71	71	5	1	-10921639	56.443	56	52	63	5475	2.487	19.000	0.014	0.613
ID124318	124318	0	0.405	777.894	634.120	0	72	72	5	1	-10921639	56.464	56	52	64	5477	2.496	2.000	0.014	0.639
ID125853	125853	0	0.419	778.104	634.452	0	73	73	5	1	-10921639	56.598	57	51	65	5490	2.499	2.000	0.014	0.635
ID127393	127393	0	0.372	777.976	634.100	0	74	74	5	1	-10921639	56.320	56	51	63	5463	2.409	5.028	0.012	0.560
ID128945	128945	0	0.473	777.929	634.392	0	75	75	5	1	-10921639	56.639	56	51	66	5494	2.732	5.042	0.015	0.612
ID130455	130455	0	0.432	778.009	634.496	0	76	76	5	1	-10921639	56.546	56	52	68	5485	2.754	8.966	0.015	0.620
ID131986	131986	0	0.458	778.222	634.089	0	77	77	5	1	-10921639	56.660	56	51	64	5496	2.757	4.964	0.015	0.616
ID133510	133510	0	0.389	778.384	634.126	0	78	78	5	1	-10921639	56.381	56	51	63	5469	2.596	9.001	0.014	0.607
ID135027	135027	0	0.442	777.919	633.910	0	79	79	5	1	-10921639	56.701	57	51	63	5500	2.416	17.189	0.017	0.780
ID136549	136549	0	0.444	778.159	634.007	0	80	80	5	1	-10921639	56.567	56	52	65	5487	2.602	5.091	0.017	0.724
ID138074	138074	0	0.418	778.334	633.926	0	81	81	5	1	-10921639	56.381	56	52	65	5469	2.725	2.597	0.014	0.563
ID139584	139584	0	0.424	778.739	633.838	0	82	82	5	1	-10921639	56.567	56	51	66	5487	2.622	5.860	0.015	0.618
ID141112	141112	0	0.497	779.032	633.510	0	83	83	5	1	-10921639	57.010	57	52	64	5530	2.644	19.000	0.019	0.824
ID142650	142650	0	0.458	778.736	633.909	0	84	84	5	1	-10921639	56.753	56	51	63	5505	2.598	5.328	0.017	0.722
ID144182	144182	0	0.479	778.706	633.691	0	85	85	5	1	-10921639	56.928	57	52	66	5522	2.709	14.947	0.018	0.754
ID145692	145692	0	0.481	778.863	633.813	0	86	86	5	1	-10921639	57.103	57	51	65	5539	2.551	16.918	0.019	0.845
ID147223	147223	0	0.533	778.919	633.258	0	87	87	5	1	-10921639	57.464	58	52	63	5574	2.594	8.561	0.024	1.043
ID148739	148739	0	0.511	779.652	633.046	0	88	88	5	1	-10921639	57.876	58	52	64	5614	2.563	19.000	0.026	1.143
ID150269	150269	0	0.561	780.358	632.310	0	89	89	5	1	-10921639	58.289	58	51	66	5654	2.685	8.930	0.029	1.207
ID151809	151809	0	0.536	780.910	632.024	0	90	90	5	1	-10921639	58.495	59	53	64	5674	2.416	8.909	0.029	1.351
ID153352	153352	0	0.570	779.765	633.003	0	91	91	5	1	-10921639	58.289	58	52	66	5654	2.965	8.673	0.027	1.045
ID154878	154878	0	0.543	780.865	631.746	0	92	92	5	1	-10921639	58.330	58	52	64	5658	2.577	19.000	0.029	1.259
ID156417	156417	0	0.580	780.622	632.286	0	93	93	5	1	-10921639	58.402	58	53	66	5665	2.809	8.831	0.028	1.149
ID157947	157947	0	0.555	780.385	632.512	0	94	94	5	1	-10921639	58.093	58	53	65	5635	2.858	8.727	0.025	1.008
ID159457	159457	0	0.513	780.257	632.563	0	95	95	5	1	-10921639	57.959	58	54	65	5622	2.598	15.940	0.025	1.083
ID160998	160998	0	0.456	779.483	633.288	0	96	96	5	1	-10921639	57.515	57	52	65	5579	2.825	8.762	0.021	0.826
ID162531	162531	0	0.498	779.448	633.112	0	97	97	5	1	-10921639	57.660	58	51	64	5593	2.661	19.000	0.023	0.980
ID164070	164070	0	0.470	779.600	633.106	0	98	98	5	1	-10921639	57.856	58	53	65	5612	2.828	12.958	0.023	0.933
ID165603	165603	0	0.481	779.727	633.102	0	99	99	5	1	-10921639	57.639	58	51	65	5591	2.701	15.329	0.022	0.927
ID167168	167168	0	0.491	779.339	634.086	0	100	100	5	1	-10921639	57.649	57	52	66	5592	2.496	5.365	0.021	0.954
ID168707	168707	0	0.545	779.558	634.126	0	101	101	5	1	-10921639	57.990	58	51	65	5625	2.956	8.632	0.024	0.914
ID171780	171780	0	0.543	779.533	633.815	0	102	102	5	1	-10921639	58.052	58	53	65	5631	2.627	8.824	0.025	1.075
ID170233	170233	0	0.565	779.220	634.312	0	103	103	5	1	-10921639	58.093	58	53	65	5635	2.598	8.579	0.023	1.021
ID173311	173311	0	0.548	779.284	634.424	0	104	104	5	1	-10921639	58.021	58	52	68	5628	2.933	8.520	0.023	0.871
ID174843	174843	0	0.593	779.477	634.211	0	105	105	5	1	-10921639	58.041	58	51	67	5630	3.085	5.200	0.024	0.877
ID176379	176379	0	0.552	779.291	634.484	0	106	106	5	1	-10921639	57.959	58	53	66	5622	2.742	16.829	0.025	1.031
ID177919	177919	0	0.575	778.815	634.128	0	107	107	5	1	-10921639	58.103	58	52	66	5636	2.860	19.000	0.023	0.918
ID179438	179438	0	0.556	778.494	634.307	0	108	108	5	1	-10921639	57.887	57	52	67	5615	2.922	7.087	0.021	0.827
ID180971	180971	0	0.548	778.784	634.170	0	109	109	5	1	-10921639	58.227	58	52	66	5648	2.778	6.002	0.023	0.948
ID182513	182513	0	0.628	778.892	634.528	0	110	110	5	1	-10921639	58.722	58	54	66	5696	2.581	9.017	0.027	1.214
ID184050	184050	0	0.556	778.873	634.749	0	111	111	5	1	-10921639	58.247	58	52	67	5650	2.739	18.377	0.022	0.931
ID185571	185571	0	0.533	778.345	634.405	0	112	112	5	1	-10921639	57.990	58	54	66	5625	2.774	2.000	0.021	0.868
ID187114	187114	0	0.578	777.902	634.598	0	113	113	5	1	-10921639	58.423	58	54	66	5667	2.585	19.000	0.024	1.073
ID188641	188641	0	0.550	778.054	634.570	0	114	114	5	1	-10921639	57.969	57	54	65	5623	2.596	8.890	0.022	0.945
ID190158	190158	0	0.576	778.403	634.669	0	115	115	5	1	-10921639	58.041	58	53	67	5630	2.753	5.009	0.023	0.939
ID191695	191695	0	0.562	778.239	634.699	0	116	116	5	1	-10921639	58.052	58	51	66	5631	2.804	19.000	0.022	0.906
ID193240	193240	0	0.564	778.456	634.805	0	117	117	5	1	-10921639	58.093	58	52	67	5635	2.873	6.825	0.021	0.847
ID194761	194761	0	0.569	778.682	634.422	0	118	118	5	1	-10921639	58.392	58	53	67	5664	2.782	17.266	0.024	0.980
ID196292	196292	0	0.573	778.577	634.351	0	119	119	5	1	-10921639	58.402	58	54	69	5665	2.734	19.000	0.026	1.064
ID197821	197821	0	0.532	778.482	634.585	0	120	120	5	1	-10921639	57.959	58	53	65	5622	2.634	9.058	0.020	0.881
ID199360	199360	0	0.519	778.462	634.687	0	121	121	5	1	-10921639	57.794	57	52	67	5606	2.795	4.936	0.019	0.757
ID200905	200905	0	0.565	778.361	634.590	0	122	122	5	1	-10921639	58.309	58	52	66	5656	2.616	19.000	0.024	1.026
ID202454	202454	0	0.601	778.666	634.905	0	123	123	5	1	-10921639	58.464	58	53	68	5671	2.869	5.224	0.023	0.920
ID204023	204023	0	0.600	778.071	634.694	0	124	124	5	1	-10921639	58.804	58	53	66	5704	2.668	19.000	0.025	1.065
ID205567	205567	0	0.649	778.576	634.869	0	125	125	5	1	-10921639	58.763	58	53	68	5700	3.054	19.000	0.026	0.984
ID207139	207139	0	0.621	778.641	634.849	0	126	126	5	1	-10921639	58.629	58	54	67	5687	2.728	19.000	0.026	1.095
ID208685	208685	0	0.560	778.263	634.600	0	127	127	5	1	-10921639	58.227	58	52	67	5648	2.652	8.915	0.023	0.968
ID210230	210230	0	0.554	778.405	634.628	0	128	128	5	1	-10921639	58.330	58	50	66	5658	2.641	16.980	0.024	1.018
ID213335	213335	0	0.559	778.091	634.910	0	129	129	5	1	-10921639	57.845	57	52	67	5611	2.826	2.000	0.021	0.834
ID211796	211796	0	0.640	778.032	634.773	0	130	130	5	1	-10921639	58.330	58	52	69	5658	2.968	8.996	0.026	0.985
ID214896	214896	0	0.569	778.813	634.600	0	131	131	5	1	-10921639	58.155	58	53	65	5641	2.647	5.387	0.024	1.021
ID216430	216430	0	0.646	778.313	634.985	0	132	132	5	1	-10921639	58.093	58	52	66	5635	2.986	8.276	0.025	0.954
ID219496	219496	0	0.608	778.303	634.547	0	133	133	5	1	-10921639	58.021	58	53	67	5628	3.000	8.770	0.023	0.866
ID217961	217961	0	0.593	778.538	634.490	0	134	134	5	1	-10921639	58.412	58	53	65	5666	2.794	8.235	0.028	1.138
ID221019	221019	0	0.548	778.434	634.638	0	135	135	5	1	-10921639	57.866	58	53	66	5613	2.864	19.000	0.022	0.855
ID222555	222555	0	0.608	778.210	634.627	0	136	136	5	1	-10921639	58.010	58	53	66	5627	2.970	5.045	0.022	0.836
ID225648	225648	0	0.560	778.719	634.703	0	137	137	5	1	-10921639	58.021	58	52	65	5628	2.739	5.006	0.022	0.920
ID224101	224101	0	0.600	778.493	634.949	0	138	138	5	1	-10921639	58.124	58	54	70	5638	2.855	8.955	0.024	0.969
ID227197	227197	0	0.578	778.380	634.611	0	139	139	5	1	-10921639	58.155	58	53	67	5641	2.635	8.749	0.025	1.068
ID228732	228732	0	0.580	778.602	634.815	0	140	140	5	1	-10921639	58.186	58	54	66	5644	2.717	9.070	0.025	1.045
ID230272	230272	0	0.603	778.436	634.821	0	141	141	5	1	-10921639	58.278	58	53	68	5653	2.711	5.447	0.025	1.043
ID231801	231801	0	0.644	778.197	634.988	0	142	142	5	1	-10921639	58.196	58	52	67	5645	2.845	8.928	0.027	1.076
ID233337	233337	0	0.591	778.646	634.658	0	143	143	5	1	-10921639	58.165	58	52	67	5642	2.621	8.717	0.025	1.080
ID234869	234869	0	0.543	778.244	634.814	0	144	144	5	1	-10921639	57.887	57	52	66	5615	2.872	19.000	0.022	0.866
ID236397	236397	0	0.534	778.169	634.763	0	145	145	5	1	-10921639	57.711	57	53	65	5598	2.669	8.560	0.020	0.852
ID237939	237939	0	0.562	778.611	634.963	0	146	146	5	1	-10921639	58.093	58	54	65	5635	2.681	8.772	0.025	1.042
ID241023	241023	0	0.569	778.331	634.705	0	147	147	5	1	-10921639	57.763	57	52	68	5603	2.943	19.000	0.022	0.846
ID239481	239481	0	0.543	778.393	635.110	0	148	148	5	1	-10921639	57.701	57	51	66	5597	2.697	8.964	0.021	0.887
ID242564	242564	0	0.599	778.358	634.689	0	149	149	5	1	-10921639	58.227	58	53	67	5648	2.970	10.928	0.025	0.949
ID245646	245646	0	0.574	778.237	634.837	0	150	150	5	1	-10921639	57.990	58	52	66	5625	2.763	8.891	0.023	0.956
ID244108	244108	0	0.523	778.347	634.608	0	151	151	5	1	-10921639	57.722	57	51	67	5599	2.857	4.913	0.022	0.853
ID247176	247176	0	0.503	778.034	635.014	0	152	152	5	1	-10921639	57.392	57	52	64	5567	2.679	19.000	0.018	0.776
ID248722	248722	0	0.554	778.206	634.864	0	153	153	5	1	-10921639	57.722	57	52	67	5599	2.939	2.000	0.021	0.809
ID250256	250256	0	0.556	778.350	634.961	0	154	154	5	1	-10921639	57.639	57	52	67	5591	2.788	13.361	0.022	0.892
ID251802	251802	0	0.527	778.142	634.791	0	155	155	5	1	-10921639	57.515	57	52	65	5579	2.747	8.084	0.021	0.860
ID253050	253050	0	0.553	778.287	634.728	0	156	156	5	1	-10921639	57.835	58	53	66	5610	2.560	8.877	0.023	1.001
ID256421	256421	0	0.575	778.140	634.863	0	157	157	5	1	-10921639	57.835	58	53	65	5610	2.585	17.135	0.025	1.084
ID254873	254873	0	0.581	777.915	634.772	0	158	158	5	1	-10921639	57.701	58	51	67	5597	2.712	5.044	0.024	0.999
ID257960	257960	0	0.540	778.316	634.888	0	159	159	5	1	-10921639	57.577	57	53	69	5585	2.817	8.942	0.022	0.883
ID259490	259490	0	0.587	778.245	634.903	0	160	160	5	1	-10921639	57.670	57	52	66	5594	2.707	7.870	0.023	0.953
ID262582	262582	0	0.567	778.207	634.639	0	161	161	5	1	-10921639	57.588	57	52	66	5586	2.790	5.019	0.022	0.890
ID261027	261027	0	0.511	778.044	634.729	0	162	162	5	1	-10921639	57.629	57	53	65	5590	2.386	9.033	0.022	1.031
ID264896	264896	0	0.565	778.397	635.014	0	163	163	5	1	-10921639	57.918	58	53	66	5618	2.695	11.079	0.024	1.001
ID264286	264286	0	0.579	778.814	634.834	0	164	164	5	1	-10921639	57.639	57	50	64	5591	2.792	16.840	0.023	0.925
ID267202	267202	0	0.579	778.550	634.770	0	165	165	5	1	-10921639	58.072	58	53	68	5633	2.627	19.000	0.025	1.089
ID268743	268743	0	0.584	778.761	634.782	0	166	166	5	1	-10921639	57.959	58	51	66	5622	2.821	8.863	0.023	0.943
ID271815	271815	0	0.546	778.287	634.783	0	167	167	5	1	-10921639	57.804	58	53	66	5607	2.730	9.066	0.023	0.963
ID270277	270277	0	0.561	778.425	634.834	0	168	168	5	1	-10921639	57.835	57	51	66	5610	2.707	8.688	0.024	1.002
ID273333	273333	0	0.542	778.171	634.811	0	169	169	5	1	-10921639	57.598	57	51	66	5587	2.656	4.970	0.021	0.905
ID274863	274863	0	0.543	778.372	634.533	0	170	170	5	1	-10921639	57.598	57	52	65	5587	2.652	9.238	0.022	0.937
ID276402	276402	0	0.574	778.541	635.061	0	171	171	5	1	-10921639	57.825	58	53	68	5609	2.750	8.936	0.025	1.035
ID277944	277944	0	0.529	778.607	634.850	0	172	172	5	1	-10921639	57.608	57	52	65	5588	2.588	11.120	0.023	0.992
ID279465	279465	0	0.572	778.303	634.701	0	173	173	5	1	-10921639	57.567	57	52	67	5584	2.787	5.138	0.022	0.902
ID281000	281000	0	0.617	778.580	634.656	0	174	174	5	1	-10921639	57.948	58	52	66	5621	2.819	5.187	0.026	1.050
ID282548	282548	0	0.559	778.406	634.762	0	175	175	5	1	-10921639	57.546	58	51	66	5582	2.750	8.992	0.023	0.935
ID284071	284071	0	0.540	778.611	635.035	0	176	176	5	1	-10921639	57.598	57	53	65	5587	2.494	8.698	0.023	1.025
ID285594	285594	0	0.546	778.280	634.913	0	177	177	5	1	-10921639	57.619	57	52	68	5589	2.527	8.868	0.023	1.025
ID287125	287125	0	0.552	778.572	634.909	0	178	178	5	1	-10921639	57.691	57	52	65	5596	2.547	18.181	0.023	1.020
ID288636	288636	0	0.510	778.010	634.799	0	179	179	5	1	-10921639	57.299	57	51	64	5558	2.579	8.900	0.020	0.864
ID290168	290168	0	0.564	778.112	634.696	0	180	180	5	1	-10921639	57.577	57	53	65	5585	2.787	2.000	0.022	0.909
ID291688	291688	0	0.518	778.115	634.793	0	181	181	5	1	-10921639	58.928	58	53	65	5716	2.647	19.000	0.020	0.858
ID293214	293214	0	0.540	778.043	634.704	0	182	182	5	1	-10921639	57.670	57	52	66	5594	2.676	5.023	0.022	0.928
ID294716	294716	0	0.537	778.656	634.622	0	183	183	5	1	-10921639	57.835	58	53	65	5610	2.410	8.679	0.023	1.096
ID296240	296240	0	0.446	777.877	634.663	0	184	184	5	1	-10921639	57.124	57	52	65	5541	2.538	8.905	0.016	0.721
ID297769	297769	0	0.537	777.929	634.683	0	185	185	5	1	-10921639	57.361	57	53	66	5564	2.724	2.000	0.020	0.821
ID299297	299297	0	0.547	778.012	634.827	0	186	186	5	1	-10921639	57.515	57	51	66	5579	2.642	17.164	0.021	0.908
ID300852	300852	0	0.536	777.865	634.853	0	187	187	5	1	-10921639	57.381	57	51	67	5566	2.808	2.000	0.021	0.840
ID302397	302397	0	0.555	777.946	634.680	0	188	188	5	1	-10921639	57.278	57	52	65	5556	2.805	5.018	0.020	0.802
ID305451	305451	0	0.514	778.008	634.589	0	189	189	5	1	-10921639	57.289	57	52	67	5557	2.810	4.994	0.018	0.731
ID303927	303927	0	0.488	778.028	634.684	0	190	190	5	1	-10921639	57.144	57	52	65	5543	2.578	5.014	0.019	0.846
ID306965	306965	0	0.525	777.991	635.160	0	191	191	5	1	-10921639	57.258	57	51	65	5554	2.721	5.123	0.020	0.808
ID308493	308493	0	0.506	778.625	634.971	0	192	192	5	1	-10921639	57.557	57	53	68	5583	2.692	4.943	0.020	0.841
ID310035	310035	0	0.522	778.176	634.739	0	193	193	5	1	-10921639	57.505	57	53	64	5578	2.517	4.888	0.021	0.927
ID311551	311551	0	0.556	778.147	634.744	0	194	194	5	1	-10921639	57.557	57	52	67	5583	2.832	2.000	0.021	0.842
ID313073	313073	0	0.510	778.138	634.631	0	195	195	5	1	-10921639	57.557	57	52	69	5583	2.847	2.000	0.020	0.776
ID314617	314617	0	0.519	778.327	634.635	0	196	196	5	1	-10921639	57.412	57	52	66	5569	2.882	19.000	0.019	0.731
ID316147	316147	0	0.549	778.185	634.911	0	197	197	5	1	-10921639	57.454	57	51	67	5573	3.017	2.000	0.020	0.761
ID317688	317688	0	0.545	777.964	634.943	0	198	198	5	1	-10921639	57.608	57	50	65	5588	2.714	8.929	0.022	0.921
ID320747	320747	0	0.532	778.327	634.608	0	199	199	5	1	-10921639	57.258	57	52	68	5554	2.873	2.000	0.020	0.782
ID319205	319205	0	0.594	778.214	634.817	0	200	200	5	1	-10921639	57.680	57	51	66	5595	2.871	8.937	0.024	0.953
ID322276	322276	0	0.499	778.199	634.687	0	201	201	5	1	-10921639	57.268	57	52	64	5555	2.568	19.000	0.018	0.789
ID323800	323800	0	0.493	778.240	634.641	0	202	202	5	1	-10921639	57.196	57	52	66	5548	2.741	4.845	0.018	0.728
ID325345	325345	0	0.520	778.320	634.816	0	203	203	5	1	-10921639	57.577	57	51	69	5585	2.817	2.000	0.020	0.794
ID326875	326875	0	0.545	778.296	634.725	0	204	204	5	1	-10921639	57.629	57	51	68	5590	3.029	19.000	0.022	0.826
ID328398	328398	0	0.550	777.996	634.773	0	205	205	5	1	-10921639	57.598	57	53	67	5587	2.798	5.004	0.021	0.829
ID329911	329911	0	0.520	778.366	634.750	0	206	206	5	1	-10921639	57.536	57	52	65	5581	2.471	5.076	0.020	0.931
ID331438	331438	0	0.556	778.660	634.897	0	207	207	5	1	-10921639	57.907	57	52	66	5617	2.799	5.099	0.023	0.936
ID332994	332994	0	0.531	778.456	634.810	0	208	208	5	1	-10921639	57.608	57	51	66	5588	2.816	8.914	0.021	0.848
ID334516	334516	0	0.516	778.469	634.820	0	209	209	5	1	-10921639	57.588	57	50	66	5586	2.824	19.000	0.020	0.799
ID336034	336034	0	0.497	778.957	634.690	0	210	210	5	1	-10921639	57.711	57	52	65	5598	2.685	19.000	0.020	0.829
ID337564	337564	0	0.590	778.180	634.407	0	211	211	5	1	-10921639	57.928	57	51	67	5619	2.941	5.154	0.024	0.905
ID339098	339098	0	0.517	778.471	634.615	0	212	212	5	1	-10921639	57.670	57	53	65	5594	2.609	19.000	0.020	0.858
ID340639	340639	0	0.514	778.456	634.923	0	213	213	5	1	-10921639	57.454	57	52	69	5573	2.843	13.143	0.019	0.761
ID342168	342168	0	0.552	778.232	634.782	0	214	214	5	1	-10921639	57.845	57	52	68	5611	3.063	9.079	0.022	0.800
ID343679	343679	0	0.515	778.904	634.908	0	215	215	5	1	-10921639	57.887	58	53	66	5615	2.445	9.423	0.023	1.048
ID345187	345187	0	0.509	778.748	634.896	0	216	216	5	1	-10921639	57.763	57	52	67	5603	2.787	2.000	0.020	0.812
ID346736	346736	0	0.542	777.869	635.019	0	217	217	5	1	-10921639	57.577	57	53	66	5585	2.794	2.000	0.020	0.817
ID348269	348269	0	0.569	778.468	634.838	0	218	218	5	1	-10921639	57.691	57	53	67	5596	2.980	16.905	0.020	0.765
ID349794	349794	0	0.542	777.987	634.865	0	219	219	5	1	-10921639	57.660	57	53	65	5593	2.681	19.000	0.020	0.845
ID351310	351310	0	0.524	778.609	634.907	0	220	220	5	1	-10921639	57.773	58	53	67	5604	2.852	10.973	0.020	0.793
ID352846	352846	0	0.516	778.455	634.627	0	221	221	5	1	-10921639	57.536	57	53	65	5581	2.862	18.364	0.018	0.723
ID354364	354364	0	0.543	778.391	634.652	0	222	222	5	1	-10921639	57.845	57	52	65	5611	2.815	8.993	0.022	0.866
ID355906	355906	0	0.554	778.436	634.923	0	223	223	5	1	-10921639	57.691	57	53	66	5596	3.025	8.844	0.020	0.733
ID357444	357444	0	0.528	778.549	634.776	0	224	224	5	1	-10921639	57.814	57	52	66	5608	2.713	19.000	0.021	0.883
ID358970	358970	0	0.514	778.475	634.540	0	225	225	5	1	-10921639	57.680	57	52	66	5595	2.733	4.992	0.020	0.813
ID360489	360489	0	0.537	778.909	634.602	0	226	226	5	1	-10921639	58.124	58	52	66	5638	2.855	4.946	0.022	0.867
ID362027	362027	0	0.569	779.014	634.408	0	227	227	5	1	-10921639	58.371	58	53	66	5662	2.667	5.324	0.023	0.990
ID363560	363560	0	0.569	778.971	633.996	0	228	228	5	1	-10921639	58.691	59	54	68	5693	2.796	7.922	0.025	1.010
ID365106	365106	0	0.540	778.933	634.581	0	229	229	5	1	-10921639	58.227	58	53	68	5648	2.899	4.934	0.022	0.862
ID366632	366632	0	0.557	779.065	634.198	0	230	230	5	1	-10921639	58.454	58	51	65	5670	2.558	8.780	0.024	1.088
ID368159	368159	0	0.559	778.933	634.284	0	231	231	5	1	-10921639	58.309	58	53	65	5656	2.627	19.000	0.024	1.054
ID369681	369681	0	0.572	778.819	634.343	0	232	232	5	1	-10921639	58.268	58	52	67	5652	2.663	8.868	0.025	1.055
ID371216	371216	0	0.576	778.500	634.497	0	233	233	5	1	-10921639	58.052	57	54	68	5631	2.881	5.274	0.023	0.901
ID372756	372756	0	0.513	778.733	634.818	0	234	234	5	1	-10921639	58.165	58	52	65	5642	2.524	18.119	0.021	0.929
ID374294	374294	0	0.529	779.023	634.465	0	235	235	5	1	-10921639	58.237	58	54	65	5649	2.553	19.000	0.023	1.037
ID375841	375841	0	0.496	778.585	634.488	0	236	236	5	1	-10921639	57.814	58	52	67	5608	2.619	12.899	0.020	0.876
ID377384	377384	0	0.556	778.918	634.648	0	237	237	5	1	-10921639	58.186	58	52	67	5644	2.920	5.370	0.023	0.884
ID378924	378924	0	0.563	778.744	634.369	0	238	238	5	1	-10921639	58.052	58	53	67	5631	2.826	5.121	0.023	0.932
ID380463	380463	0	0.530	778.589	634.499	0	239	239	5	1	-10921639	57.990	58	52	67	5625	2.721	18.355	0.021	0.890
ID382001	382001	0	0.537	778.913	634.490	0	240	240	5	1	-10921639	57.969	58	53	65	5623	2.683	19.000	0.022	0.941
ID383526	383526	0	0.499	778.501	634.454	0	241	241	5	1	-10921639	58.021	58	52	65	5628	2.449	19.000	0.023	1.044
ID385059	385059	0	0.591	779.035	634.531	0	242	242	5	1	-10921639	58.433	58	52	68	5668	2.719	5.128	0.025	1.031
ID386583	386583	0	0.522	778.888	634.393	0	243	243	5	1	-10921639	58.041	58	53	65	5630	2.402	8.887	0.023	1.081
ID388135	388135	0	0.499	778.882	634.719	0	244	244	5	1	-10921639	57.814	57	49	65	5608	2.811	8.640	0.020	0.817
ID389674	389674	0	0.486	778.928	634.570	0	245	245	5	1	-10921639	57.784	58	53	65	5605	2.513	16.989	0.019	0.864
ID391200	391200	0	0.515	778.575	634.573	0	246	246	5	1	-10921639	57.948	58	52	66	5621	2.789	19.000	0.021	0.861
ID392722	392722	0	0.492	778.420	634.464	0	247	247	5	1	-10921639	57.701	58	52	64	5597	2.403	8.829	0.021	0.994
ID394248	394248	0	0.483	778.642	634.487	0	248	248	5	1	-10921639	57.835	58	52	69	5610	2.783	5.110	0.019	0.781
ID395793	395793	0	0.528	778.889	634.403	0	249	249	5	1	-10921639	57.804	58	53	65	5607	2.714	19.000	0.022	0.908
ID397323	397323	0	0.530	778.870	634.606	0	250	250	5	1	-10921639	57.907	58	52	65	5617	2.606	5.094	0.021	0.929
ID398845	398845	0	0.502	779.094	634.453	0	251	251	5	1	-10921639	57.928	58	52	66	5619	2.682	19.000	0.021	0.886
ID400375	400375	0	0.507	778.986	634.643	0	252	252	5	1	-10921639	58.072	58	53	68	5633	2.587	15.136	0.022	0.976
ID401927	401927	0	0.497	778.641	634.545	0	253	253	5	1	-10921639	57.784	58	53	67	5605	2.583	2.605	0.019	0.845
ID403475	403475	0	0.544	778.550	634.095	0	254	254	5	1	-10921639	58.165	58	52	66	5642	2.753	19.000	0.023	0.948
ID408085	408085	0	0.585	779.143	634.267	0	255	255	5	1	-10921639	58.577	58	53	67	5682	2.982	8.026	0.024	0.937
ID405010	405010	0	0.526	778.893	634.262	0	256	256	5	1	-10921639	58.196	58	51	65	5645	2.722	19.000	0.023	0.964
ID409616	409616	0	0.519	778.456	634.477	0	257	257	5	1	-10921639	57.969	58	52	65	5623	2.667	4.866	0.022	0.933
ID406535	406535	0	0.565	778.871	634.108	0	258	258	5	1	-10921639	58.474	58	53	66	5672	2.529	8.794	0.025	1.108
ID411129	411129	0	0.471	778.588	634.491	0	259	259	5	1	-10921639	58.021	58	53	65	5628	2.332	8.821	0.021	1.011
ID412661	412661	0	0.504	778.846	633.988	0	260	260	5	1	-10921639	58.021	58	52	66	5628	2.719	5.046	0.021	0.862
ID415733	415733	0	0.607	778.591	634.176	0	261	261	5	1	-10921639	58.876	59	53	68	5711	2.891	8.840	0.028	1.106
ID414185	414185	0	0.587	779.081	634.179	0	262	262	5	1	-10921639	58.412	58	52	67	5666	2.850	5.185	0.024	0.979
ID417239	417239	0	0.540	778.958	634.220	0	263	263	5	1	-10921639	58.258	58	53	66	5651	2.913	8.632	0.021	0.842
ID418779	418779	0	0.512	779.161	634.409	0	264	264	5	1	-10921639	58.227	58	51	65	5648	2.812	8.627	0.021	0.861
ID420303	420303	0	0.553	779.285	634.213	0	265	265	5	1	-10921639	58.546	58	52	66	5679	2.681	8.521	0.023	0.997
ID421851	421851	0	0.582	779.321	634.065	0	266	266	5	1	-10921639	58.835	59	52	66	5707	2.911	8.978	0.026	1.007
ID423376	423376	0	0.600	779.685	633.955	0	267	267	5	1	-10921639	59.093	59	53	68	5732	2.814	8.678	0.027	1.103
ID424890	424890	0	0.603	779.249	633.798	0	268	268	5	1	-10921639	58.814	58	53	66	5705	3.060	8.737	0.026	0.977
ID426393	426393	0	0.572	779.722	633.705	0	269	269	5	1	-10921639	59.381	59	52	66	5760	2.655	8.824	0.028	1.237
ID427897	427897	0	0.557	780.001	633.491	0	270	270	5	1	-10921639	59.124	59	51	65	5735	2.945	8.857	0.026	1.021
ID429413	429413	0	0.605	780.577	633.283	0	271	271	5	1	-10921639	59.918	60	52	67	5812	2.964	8.991	0.031	1.230
ID430931	430931	0	0.630	780.843	632.635	0	272	272	5	1	-10921639	59.948	60	53	67	5815	3.060	8.745	0.031	1.164
ID432451	432451	0	0.615	780.632	633.069	0	273	273	5	1	-10921639	60.155	60	55	68	5835	3.114	8.836	0.031	1.156
ID433959	433959	0	0.667	780.877	633.044	0	274	274	5	1	-10921639	60.464	61	55	68	5865	2.909	8.950	0.035	1.419
ID436328	436328	0	0.643	780.433	633.151	0	275	275	5	1	-10921639	59.639	60	53	67	5785	3.212	8.769	0.030	1.091
ID435578	435578	0	0.711	780.557	632.966	0	276	276	5	1	-10921639	60.258	60	54	67	5845	3.183	8.719	0.034	1.243
ID440048	440048	0	0.593	780.312	633.149	0	277	277	5	1	-10921639	59.722	60	53	67	5793	3.078	8.767	0.029	1.082
ID438517	438517	0	0.679	780.426	633.087	0	278	278	5	1	-10921639	60.021	60	54	69	5822	3.237	8.832	0.032	1.139
ID442142	442142	0	0.607	780.258	633.001	0	279	279	5	1	-10921639	59.835	60	53	66	5804	2.875	19.000	0.029	1.193
ID441920	441920	0	0.595	780.311	633.030	0	280	280	5	1	-10921639	59.670	60	53	64	5788	2.849	8.902	0.028	1.149
ID444638	444638	0	0.600	779.318	633.881	0	281	281	5	1	-10921639	59.495	59	53	68	5771	3.169	8.856	0.028	1.021
ID446165	446165	0	0.577	779.336	633.639	0	282	282	5	1	-10921639	58.938	59	53	66	5717	2.950	8.798	0.024	0.933
ID449175	449175	0	0.561	779.539	633.544	0	283	283	5	1	-10921639	59.299	59	54	69	5752	3.011	8.824	0.027	1.019
ID447680	447680	0	0.568	779.477	634.061	0	284	284	5	1	-10921639	59.072	59	52	67	5730	2.997	5.167	0.023	0.895
ID450679	450679	0	0.532	779.721	633.559	0	285	285	5	1	-10921639	58.887	59	53	67	5712	3.041	8.890	0.023	0.869
ID452180	452180	0	0.538	779.175	634.012	0	286	286	5	1	-10921639	58.866	58	55	65	5710	2.644	8.882	0.022	0.972
ID453692	453692	0	0.526	779.241	634.270	0	287	287	5	1	-10921639	58.959	58	53	69	5719	2.982	8.953	0.023	0.886
ID455209	455209	0	0.553	779.651	633.808	0	288	288	5	1	-10921639	59.144	59	54	68	5737	2.876	7.931	0.025	0.986
ID456703	456703	0	0.531	779.368	634.051	0	289	289	5	1	-10921639	58.680	58	52	66	5692	2.946	19.000	0.021	0.805
ID458222	458222	0	0.535	778.807	634.594	0	290	290	5	1	-10921639	58.938	58	55	66	5717	2.432	19.000	0.023	1.102
ID459722	459722	0	0.538	779.009	633.748	0	291	291	5	1	-10921639	58.907	59	53	67	5714	2.642	8.158	0.023	1.023
ID461227	461227	0	0.545	779.301	633.976	0	292	292	5	1	-10921639	58.876	59	52	66	5711	2.829	8.775	0.024	0.963
ID462731	462731	0	0.617	779.312	633.987	0	293	293	5	1	-10921639	58.866	59	51	69	5710	3.191	19.000	0.026	0.920
ID464245	464245	0	0.524	779.495	634.156	0	294	294	5	1	-10921639	58.608	58	53	66	5685	2.812	6.904	0.021	0.866
ID465745	465745	0	0.533	780.190	633.517	0	295	295	5	1	-10921639	59.124	59	54	64	5735	2.355	8.686	0.025	1.207
ID467274	467274	0	0.588	779.575	633.883	0	296	296	5	1	-10921639	59.474	59	54	66	5769	2.777	8.536	0.028	1.152
ID468804	468804	0	0.622	779.356	633.883	0	297	297	5	1	-10921639	59.144	59	53	67	5737	3.075	8.709	0.028	1.031
ID470334	470334	0	0.588	779.685	633.866	0	298	298	5	1	-10921639	59.536	59	51	66	5775	3.055	8.745	0.028	1.044
ID471872	471872	0	0.569	780.322	633.457	0	299	299	5	1	-10921639	59.577	59	53	66	5779	2.787	8.783	0.029	1.214
ID473395	473395	0	0.533	779.468	634.083	0	300	300	5	1	-10921639	58.897	59	53	68	5713	2.733	5.713	0.022	0.941
ID476453	476453	0	0.562	779.515	634.060	0	301	301	5	1	-10921639	59.021	59	52	66	5725	2.954	8.804	0.025	0.991
ID474930	474930	0	0.530	779.141	634.155	0	302	302	5	1	-10921639	58.753	59	54	67	5699	2.743	9.029	0.023	0.944
ID477969	477969	0	0.556	779.243	634.233	0	303	303	5	1	-10921639	58.918	58	53	66	5715	2.809	18.054	0.025	1.015
ID479492	479492	0	0.615	779.032	633.948	0	304	304	5	1	-10921639	58.979	59	53	68	5721	2.965	8.699	0.025	0.987
ID482557	482557	0	0.587	779.292	634.322	0	305	305	5	1	-10921639	59.237	59	54	70	5746	2.817	8.948	0.026	1.059
ID481022	481022	0	0.559	779.059	634.238	0	306	306	5	1	-10921639	58.794	59	53	67	5703	2.731	8.835	0.024	1.008
ID484088	484088	0	0.522	779.120	634.131	0	307	307	5	1	-10921639	58.577	58	51	66	5682	2.986	8.049	0.020	0.783
ID485620	485620	0	0.488	778.421	634.522	0	308	308	5	1	-10921639	58.495	58	53	66	5674	2.712	19.000	0.020	0.844
ID487142	487142	0	0.476	779.220	634.205	0	309	309	5	1	-10921639	58.361	58	51	64	5661	2.670	15.027	0.020	0.858
ID488684	488684	0	0.510	778.894	634.111	0	310	310	5	1	-10921639	58.753	59	53	67	5699	2.578	8.737	0.024	1.059
ID490206	490206	0	0.507	778.921	634.245	0	311	311	5	1	-10921639	58.557	58	52	67	5680	2.661	8.981	0.021	0.907
ID491733	491733	0	0.482	778.565	634.495	0	312	312	5	1	-10921639	58.412	58	53	65	5666	2.362	12.937	0.021	1.014
ID493262	493262	0	0.532	778.360	634.566	0	313	313	5	1	-10921639	58.227	58	52	67	5648	2.974	18.243	0.018	0.704
ID494798	494798	0	0.521	778.550	634.367	0	314	314	5	1	-10921639	58.505	58	54	67	5675	2.792	19.000	0.020	0.835
ID496355	496355	0	0.449	779.036	634.328	0	315	315	5	1	-10921639	58.268	58	54	65	5652	2.413	17.882	0.020	0.926
ID497882	497882	0	0.464	779.045	634.364	0	316	316	5	1	-10921639	58.361	58	53	67	5661	2.591	8.993	0.020	0.875
ID500973	500973	0	0.471	778.862	634.572	0	317	317	5	1	-10921639	58.124	58	52	67	5638	2.595	8.781	0.017	0.736
ID499424	499424	0	0.542	778.932	634.720	0	318	318	5	1	-10921639	58.340	58	51	68	5659	2.861	5.009	0.020	0.798
ID502521	502521	0	0.541	778.917	634.325	0	319	319	5	1	-10921639	58.629	59	51	69	5687	2.899	6.672	0.021	0.835
ID504062	504062	0	0.500	778.663	634.376	0	320	320	5	1	-10921639	58.423	58	52	68	5667	2.711	5.104	0.020	0.862
ID505607	505607	0	0.510	778.505	634.621	0	321	321	5	1	-10921639	58.237	58	52	66	5649	2.726	16.977	0.020	0.819
ID507132	507132	0	0.492	778.629	634.501	0	322	322	5	1	-10921639	58.495	58	54	67	5674	2.525	8.845	0.019	0.884
ID508694	508694	0	0.534	778.768	634.709	0	323	323	5	1	-10921639	58.464	58	54	65	5671	2.610	5.000	0.021	0.915
ID510245	510245	0	0.511	778.542	634.488	0	324	324	5	1	-10921639	58.464	58	51	68	5671	2.944	8.877	0.021	0.823
ID511776	511776	0	0.572	778.908	634.413	0	325	325	5	1	-10921639	58.691	58	53	66	5693	2.612	8.841	0.024	1.060
ID513311	513311	0	0.513	779.004	634.695	0	326	326	5	1	-10921639	58.443	58	52	65	5669	2.537	9.042	0.022	0.982
ID514841	514841	0	0.479	778.581	634.692	0	327	327	5	1	-10921639	58.299	58	54	65	5655	2.324	8.815	0.019	0.912
ID516350	516350	0	0.516	778.746	634.598	0	328	328	5	1	-10921639	58.289	58	52	66	5654	2.704	5.064	0.020	0.848
ID519417	519417	0	0.529	778.369	634.708	0	329	329	5	1	-10921639	58.299	58	53	68	5655	2.773	8.788	0.021	0.845
ID517869	517869	0	0.525	778.432	634.393	0	330	330	5	1	-10921639	58.320	58	51	67	5657	2.744	16.973	0.021	0.894
ID520942	520942	0	0.537	778.990	634.562	0	331	331	5	1	-10921639	58.505	58	54	67	5675	2.658	5.088	0.020	0.869
ID522479	522479	0	0.526	778.549	634.569	0	332	332	5	1	-10921639	58.392	58	52	66	5664	2.932	5.059	0.020	0.783
ID523988	523988	0	0.492	778.608	634.388	0	333	333	5	1	-10921639	58.474	58	53	65	5672	2.550	8.691	0.020	0.891
ID525520	525520	0	0.533	778.977	634.201	0	334	334	5	1	-10921639	58.588	58	53	68	5683	2.577	8.134	0.024	1.045
ID527066	527066	0	0.532	778.461	634.687	0	335	335	5	1	-10921639	58.258	58	53	69	5651	3.090	2.000	0.019	0.713
ID528601	528601	0	0.487	778.736	634.496	0	336	336	5	1	-10921639	58.474	58	53	66	5672	2.758	19.000	0.020	0.834
ID531650	531650	0	0.506	778.880	634.361	0	337	337	5	1	-10921639	58.474	58	53	67	5672	2.747	17.834	0.020	0.852
ID530128	530128	0	0.527	778.620	634.492	0	338	338	5	1	-10921639	58.495	58	54	66	5674	2.735	6.787	0.021	0.868
ID533180	533180	0	0.512	778.897	634.439	0	339	339	5	1	-10921639	58.381	58	53	66	5663	2.640	17.823	0.020	0.882
ID534701	534701	0	0.518	778.765	634.646	0	340	340	5	1	-10921639	58.268	58	53	68	5652	2.939	19.000	0.019	0.741
ID537784	537784	0	0.556	778.536	634.431	0	341	341	5	1	-10921639	58.526	58	53	68	5677	2.937	5.189	0.024	0.940
ID536244	536244	0	0.460	778.739	634.475	0	342	342	5	1	-10921639	58.381	58	53	66	5663	2.729	8.940	0.019	0.813
ID539321	539321	0	0.529	778.983	634.593	0	343	343	5	1	-10921639	58.474	58	53	66	5672	2.747	8.830	0.021	0.891
ID540832	540832	0	0.497	778.785	634.410	0	344	344	5	1	-10921639	58.577	58	53	66	5682	2.561	7.818	0.020	0.897
ID542377	542377	0	0.507	778.753	634.497	0	345	345	5	1	-10921639	58.639	58	53	68	5688	2.394	8.913	0.023	1.107
ID543468	543468	0	0.550	779.025	634.651	0	346	346	5	1	-10921639	58.619	58	53	67	5686	2.800	5.180	0.021	0.879
ID545429	545429	0	0.505	778.897	634.585	0	347	347	5	1	-10921639	58.443	58	53	69	5669	2.769	16.869	0.019	0.799
ID546954	546954	0	0.528	779.063	634.480	0	348	348	5	1	-10921639	58.381	58	53	67	5663	3.060	18.140	0.021	0.773
ID549981	549981	0	0.524	778.374	634.551	0	349	349	5	1	-10921639	58.443	58	53	67	5669	2.566	4.972	0.021	0.932
ID548478	548478	0	0.450	779.062	634.519	0	350	350	5	1	-10921639	58.103	58	52	66	5636	2.519	11.828	0.017	0.765
ID551516	551516	0	0.493	778.375	634.958	0	351	351	5	1	-10921639	58.216	58	53	65	5647	2.631	8.796	0.019	0.845
ID556097	556097	0	0.489	778.672	634.471	0	352	352	5	1	-10921639	58.433	58	53	68	5668	2.673	19.000	0.019	0.827
ID554593	554593	0	0.573	778.621	634.523	0	353	353	5	1	-10921639	58.722	58	53	69	5696	2.954	5.186	0.021	0.817
ID553053	553053	0	0.546	778.405	634.806	0	354	354	5	1	-10921639	58.392	58	53	67	5664	3.016	5.090	0.020	0.751
ID557626	557626	0	0.526	778.409	634.670	0	355	355	5	1	-10921639	58.454	58	53	68	5670	2.880	4.913	0.020	0.781
ID559164	559164	0	0.532	778.619	634.890	0	356	356	5	1	-10921639	58.536	58	53	66	5678	2.958	2.000	0.021	0.804
ID560691	560691	0	0.543	778.138	634.610	0	357	357	5	1	-10921639	58.526	58	53	67	5677	2.865	2.000	0.020	0.815
ID562231	562231	0	0.566	778.177	634.607	0	358	358	5	1	-10921639	58.464	58	52	66	5671	2.986	5.002	0.021	0.815
ID563767	563767	0	0.552	778.019	634.592	0	359	359	5	1	-10921639	58.660	58	54	68	5690	2.865	4.983	0.021	0.827
ID565300	565300	0	0.492	778.704	634.613	0	360	360	5	1	-10921639	58.454	58	54	66	5670	2.578	4.887	0.019	0.834
ID566838	566838	0	0.586	777.980	634.658	0	361	361	5	1	-10921639	58.381	58	52	70	5663	3.117	2.829	0.023	0.835
ID568388	568388	0	0.516	778.433	634.806	0	362	362	5	1	-10921639	58.423	58	54	66	5667	2.637	4.781	0.019	0.832
ID569911	569911	0	0.570	778.461	634.799	0	363	363	5	1	-10921639	58.711	58	52	67	5695	2.930	8.844	0.021	0.824
ID571451	571451	0	0.511	778.845	634.344	0	364	364	5	1	-10921639	58.691	58	52	67	5693	2.844	16.925	0.021	0.859
ID573016	573016	0	0.506	778.850	634.536	0	365	365	5	1	-10921639	58.845	59	53	67	5708	2.796	8.888	0.020	0.833
ID574544	574544	0	0.526	778.965	634.515	0	366	366	5	1	-10921639	58.856	59	54	66	5709	2.839	8.985	0.021	0.860
ID576074	576074	0	0.536	778.821	634.478	0	367	367	5	1	-10921639	58.938	58	53	66	5717	2.864	17.934	0.022	0.892
ID577609	577609	0	0.508	778.302	634.637	0	368	368	5	1	-10921639	58.464	58	54	66	5671	2.566	9.118	0.020	0.874
ID579141	579141	0	0.522	778.854	634.631	0	369	369	5	1	-10921639	58.567	58	54	68	5681	2.798	19.000	0.021	0.841
ID580678	580678	0	0.557	778.345	634.467	0	370	370	5	1	-10921639	58.557	58	53	68	5680	2.930	17.652	0.021	0.832
ID582209	582209	0	0.528	778.595	634.470	0	371	371	5	1	-10921639	58.680	58	54	66	5692	2.935	19.000	0.021	0.841
ID583736	583736	0	0.519	778.773	634.657	0	372	372	5	1	-10921639	58.412	58	53	66	5666	3.006	4.915	0.018	0.695
ID585296	585296	0	0.503	778.704	634.480	0	373	373	5	1	-10921639	58.629	58	54	68	5687	2.778	5.850	0.020	0.813
ID586822	586822	0	0.468	778.658	634.656	0	374	374	5	1	-10921639	58.443	58	53	66	5669	2.754	8.970	0.018	0.756
ID588350	588350	0	0.494	778.825	634.456	0	375	375	5	1	-10921639	58.773	58	54	67	5701	2.695	16.089	0.020	0.869
ID589873	589873	0	0.578	778.675	634.491	0	376	376	5	1	-10921639	58.959	59	52	71	5719	3.278	5.560	0.023	0.805
ID591430	591430	0	0.540	778.786	634.325	0	377	377	5	1	-10921639	58.907	59	53	68	5714	2.972	5.245	0.022	0.835
ID592966	592966	0	0.500	779.012	634.532	0	378	378	5	1	-10921639	58.907	58	52	66	5714	2.550	8.991	0.020	0.919
ID594490	594490	0	0.512	778.779	634.495	0	379	379	5	1	-10921639	58.959	59	54	67	5719	3.007	8.278	0.021	0.809
ID596011	596011	0	0.568	779.143	634.383	0	380	380	5	1	-10921639	58.887	58	52	68	5712	3.250	5.394	0.022	0.772
ID597547	597547	0	0.547	778.996	634.563	0	381	381	5	1	-10921639	58.959	59	53	66	5719	2.879	5.060	0.021	0.858
ID599079	599079	0	0.541	778.997	634.557	0	382	382	5	1	-10921639	58.856	59	54	66	5709	2.704	8.726	0.023	0.958
ID600625	600625	0	0.556	778.925	634.404	0	383	383	5	1	-10921639	59.082	59	53	67	5731	2.957	6.870	0.024	0.926
ID602167	602167	0	0.550	779.078	634.573	0	384	384	5	1	-10921639	58.948	59	54	69	5718	2.980	8.327	0.021	0.818
ID603697	603697	0	0.580	778.716	634.748	0	385	385	5	1	-10921639	58.629	58	53	68	5687	3.117	5.107	0.021	0.785
ID605233	605233	0	0.564	778.683	634.694	0	386	386	5	1	-10921639	58.897	59	54	67	5713	2.878	8.949	0.023	0.902
ID606778	606778	0	0.474	778.544	634.636	0	387	387	5	1	-10921639	58.309	58	53	66	5656	2.709	5.045	0.017	0.735
ID608293	608293	0	0.592	778.456	634.419	0	388	388	5	1	-10921639	58.701	58	52	68	5694	3.143	19.000	0.024	0.872
ID609832	609832	0	0.562	778.758	634.726	0	389	389	5	1	-10921639	58.969	59	53	67	5720	2.863	5.088	0.021	0.844
ID611360	611360	0	0.585	778.538	634.501	0	390	390	5	1	-10921639	58.876	59	51	67	5711	3.053	8.784	0.022	0.831
ID612885	612885	0	0.564	778.615	634.616	0	391	391	5	1	-10921639	58.804	59	53	66	5704	2.823	8.740	0.022	0.901
ID614419	614419	0	0.664	778.688	634.218	0	392	392	5	1	-10921639	59.278	59	52	70	5750	3.240	19.000	0.028	0.989
ID615943	615943	0	0.752	778.803	633.995	0	393	393	5	1	-10921639	60.000	60	53	67	5820	3.298	19.000	0.033	1.146
ID617486	617486	0	0.771	778.699	633.409	0	394	394	5	1	-10921639	60.052	60	54	70	5825	3.453	5.141	0.031	1.037
ID619021	619021	0	0.903	778.875	633.483	0	395	395	5	1	-10921639	60.608	60	53	69	5879	4.081	5.294	0.034	0.990
ID620553	620553	0	0.932	778.972	633.459	0	396	396	5	1	-10921639	60.856	60	55	71	5903	3.800	5.064	0.038	1.180
ID623627	623627	0	0.853	778.693	633.497	0	397	397	5	1	-10921639	60.495	60	54	69	5868	3.646	8.853	0.035	1.126
ID622101	622101	0	0.821	779.036	633.653	0	398	398	5	1	-10921639	60.216	60	53	68	5841	3.577	8.817	0.034	1.114
ID625170	625170	0	0.804	778.912	633.799	0	399	399	5	1	-10921639	60.165	60	53	69	5836	3.300	5.185	0.033	1.169
ID626722	626722	0	0.769	778.848	633.775	0	400	400	5	1	-10921639	60.041	60	54	71	5824	3.211	5.155	0.031	1.128
ID628271	628271	0	0.737	778.990	634.192	0	401	401	5	1	-10921639	59.887	60	51	69	5809	3.259	5.266	0.029	1.051
ID629795	629795	0	0.716	778.920	634.156	0	402	402	5	1	-10921639	59.701	59	52	68	5791	3.361	5.166	0.029	0.992
ID631328	631328	0	0.669	778.874	633.991	0	403	403	5	1	-10921639	59.526	60	53	68	5774	2.934	8.833	0.028	1.104
ID632873	632873	0	0.658	778.646	634.369	0	404	404	5	1	-10921639	59.371	59	52	69	5759	3.206	19.000	0.027	0.960
ID634388	634388	0	0.642	778.679	634.016	0	405	405	5	1	-10921639	59.402	59	54	68	5762	2.783	8.714	0.028	1.161
ID635905	635905	0	0.589	778.452	634.558	0	406	406	5	1	-10921639	58.742	58	53	66	5698	3.140	5.059	0.020	0.743
ID637426	637426	0	0.567	778.520	634.478	0	407	407	5	1	-10921639	58.907	59	53	66	5714	2.829	5.161	0.022	0.900
ID638965	638965	0	0.535	778.851	634.475	0	408	408	5	1	-10921639	58.742	59	53	67	5698	2.829	5.253	0.021	0.870
ID640490	640490	0	0.582	778.639	634.449	0	409	409	5	1	-10921639	59.103	59	53	67	5733	2.995	19.000	0.024	0.933
ID642012	642012	0	0.590	779.239	634.317	0	410	410	5	1	-10921639	59.082	59	51	68	5731	2.971	5.124	0.024	0.922
ID643527	643527	0	0.607	778.953	634.608	0	411	411	5	1	-10921639	59.093	59	53	67	5732	2.983	19.000	0.024	0.921
ID645053	645053	0	0.550	778.675	634.238	0	412	412	5	1	-10921639	58.928	59	53	67	5716	2.647	19.000	0.023	1.009
ID649644	649644	0	0.602	779.071	634.658	0	413	413	5	1	-10921639	59.000	59	53	67	5723	3.106	5.023	0.023	0.869
ID646587	646587	0	0.615	779.039	634.530	0	414	414	5	1	-10921639	59.227	60	52	66	5745	3.084	4.949	0.024	0.918
ID648109	648109	0	0.634	778.964	634.783	0	415	415	5	1	-10921639	59.186	59	53	67	5741	3.147	8.687	0.027	0.973
ID651166	651166	0	0.643	778.736	634.561	0	416	416	5	1	-10921639	59.165	59	52	68	5739	3.168	4.947	0.024	0.890
ID652703	652703	0	0.633	778.450	634.546	0	417	417	5	1	-10921639	59.093	59	52	66	5732	3.195	5.392	0.024	0.867
ID654178	654178	0	0.609	778.971	634.269	0	418	418	5	1	-10921639	59.227	59	52	67	5745	3.009	8.890	0.026	0.979
ID655748	655748	0	0.596	778.555	634.610	0	419	419	5	1	-10921639	59.093	59	54	68	5732	2.962	9.031	0.024	0.948
ID657278	657278	0	0.637	778.650	634.640	0	420	420	5	1	-10921639	59.186	59	53	66	5741	2.881	8.546	0.026	1.042
ID658783	658783	0	0.616	778.618	634.375	0	421	421	5	1	-10921639	59.144	59	53	68	5737	3.000	8.901	0.026	0.995
ID660315	660315	0	0.628	778.736	634.585	0	422	422	5	1	-10921639	59.330	59	53	65	5755	2.734	5.055	0.026	1.082
ID661842	661842	0	0.621	778.737	634.623	0	423	423	5	1	-10921639	59.031	59	53	67	5726	3.019	5.110	0.024	0.916
ID663358	663358	0	0.606	778.876	634.609	0	424	424	5	1	-10921639	58.680	58	52	67	5692	3.190	4.986	0.021	0.774
ID664892	664892	0	0.563	778.578	634.928	0	425	425	5	1	-10921639	58.897	59	53	65	5713	2.652	5.111	0.022	0.953
ID666413	666413	0	0.608	778.676	634.457	0	426	426	5	1	-10921639	58.866	59	51	67	5710	3.220	5.909	0.023	0.809
ID667921	667921	0	0.593	778.850	634.736	0	427	427	5	1	-10921639	58.804	59	52	67	5704	3.054	5.216	0.022	0.824
ID669444	669444	0	0.537	778.330	634.417	0	428	428	5	1	-10921639	58.577	58	53	69	5682	2.940	19.000	0.021	0.820
ID670979	670979	0	0.615	778.748	634.537	0	429	429	5	1	-10921639	58.948	59	54	68	5718	2.970	8.789	0.025	0.973
ID672510	672510	0	0.546	778.485	634.450	0	430	430	5	1	-10921639	58.691	58	53	66	5693	2.808	19.000	0.022	0.884
ID674027	674027	0	0.499	778.337	634.558	0	431	431	5	1	-10921639	58.361	58	53	65	5661	2.505	8.796	0.019	0.869
ID675544	675544	0	0.558	778.634	634.740	0	432	432	5	1	-10921639	58.722	58	53	67	5696	2.871	8.948	0.023	0.936
ID677060	677060	0	0.596	778.417	634.658	0	433	433	5	1	-10921639	58.691	58	53	66	5693	2.952	5.095	0.022	0.843
ID678591	678591	0	0.571	778.635	634.856	0	434	434	5	1	-10921639	58.835	59	54	66	5707	2.556	5.135	0.024	1.096
ID680130	680130	0	0.551	778.497	634.689	0	435	435	5	1	-10921639	58.227	58	52	66	5648	3.177	4.985	0.020	0.727
ID681653	681653	0	0.527	778.454	634.828	0	436	436	5	1	-10921639	58.330	58	52	65	5658	2.749	8.593	0.020	0.829
ID683167	683167	0	0.485	778.212	634.384	0	437	437	5	1	-10921639	58.546	58	52	66	5679	2.441	17.819	0.020	0.958
ID684690	684690	0	0.527	778.748	634.738	0	438	438	5	1	-10921639	58.258	58	52	65	5651	2.851	4.994	0.020	0.794
ID686213	686213	0	0.510	778.688	634.725	0	439	439	5	1	-10921639	58.206	58	52	66	5646	2.757	5.093	0.019	0.797
ID687737	687737	0	0.524	778.443	634.593	0	440	440	5	1	-10921639	58.113	58	52	67	5637	2.894	2.000	0.019	0.768
ID689267	689267	0	0.514	778.376	634.784	0	441	441	5	1	-10921639	58.144	58	53	66	5640	2.742	19.000	0.019	0.789
ID690805	690805	0	0.511	778.139	634.737	0	442	442	5	1	-10921639	58.144	58	52	67	5640	2.926	4.971	0.019	0.733
ID692324	692324	0	0.504	778.351	634.737	0	443	443	5	1	-10921639	58.072	58	53	66	5633	2.844	2.000	0.019	0.747
ID693839	693839	0	0.561	778.293	634.600	0	444	444	5	1	-10921639	58.670	59	53	67	5691	2.929	8.265	0.023	0.887
ID695382	695382	0	0.509	778.280	634.508	0	445	445	5	1	-10921639	58.144	58	53	68	5640	2.821	8.694	0.019	0.780
ID696908	696908	0	0.576	778.400	634.595	0	446	446	5	1	-10921639	58.753	58	54	67	5699	2.799	8.870	0.024	0.994
ID698444	698444	0	0.521	778.412	634.694	0	447	447	5	1	-10921639	58.072	58	52	66	5633	2.909	2.931	0.019	0.729
ID699983	699983	0	0.527	778.222	634.688	0	448	448	5	1	-10921639	58.536	58	54	66	5678	2.550	9.029	0.022	0.990
ID701527	701527	0	0.590	778.131	634.830	0	449	449	5	1	-10921639	58.588	58	53	66	5683	2.957	2.000	0.022	0.860
ID703057	703057	0	0.577	778.261	634.739	0	450	450	5	1	-10921639	58.526	58	53	69	5677	3.172	5.307	0.021	0.763
ID704595	704595	0	0.536	778.498	634.769	0	451	451	5	1	-10921639	58.330	58	54	69	5658	3.101	5.018	0.020	0.734
ID706147	706147	0	0.561	778.379	634.921	0	452	452	5	1	-10921639	58.629	58	53	68	5687	2.991	8.876	0.022	0.844
ID707684	707684	0	0.519	778.427	634.531	0	453	453	5	1	-10921639	58.289	58	49	66	5654	2.825	8.953	0.020	0.814
ID709218	709218	0	0.504	778.663	634.685	0	454	454	5	1	-10921639	58.588	58	52	65	5683	2.585	19.000	0.021	0.926
ID710753	710753	0	0.610	778.173	634.918	0	455	455	5	1	-10921639	58.732	58	53	68	5697	3.226	4.994	0.022	0.789
ID712287	712287	0	0.515	778.400	634.667	0	456	456	5	1	-10921639	58.598	58	54	67	5684	2.672	4.911	0.020	0.868
ID713826	713826	0	0.595	778.151	634.437	0	457	457	5	1	-10921639	58.732	59	52	66	5697	2.981	8.892	0.024	0.919
ID715371	715371	0	0.571	778.478	634.500	0	458	458	5	1	-10921639	58.567	59	52	68	5681	3.119	5.127	0.022	0.812
ID716914	716914	0	0.538	778.121	634.503	0	459	459	5	1	-10921639	58.485	58	51	66	5673	2.814	5.084	0.020	0.801
ID718445	718445	0	0.587	778.368	634.676	0	460	460	5	1	-10921639	58.691	58	53	68	5693	3.190	2.000	0.021	0.768
ID719995	719995	0	0.503	778.327	634.820	0	461	461	5	1	-10921639	58.381	58	52	66	5663	2.815	19.000	0.019	0.774
ID721536	721536	0	0.582	778.407	634.828	0	462	462	5	1	-10921639	58.773	58	54	67	5701	2.849	2.000	0.023	0.917
ID723070	723070	0	0.587	778.386	634.857	0	463	463	5	1	-10921639	58.938	59	53	68	5717	3.044	8.916	0.023	0.867
ID724607	724607	0	0.604	778.131	634.820	0	464	464	5	1	-10921639	58.670	58	53	66	5691	2.957	19.000	0.023	0.908
ID726143	726143	0	0.547	778.093	634.604	0	465	465	5	1	-10921639	58.515	58	54	66	5676	2.685	8.870	0.022	0.937
ID727682	727682	0	0.563	778.222	634.692	0	466	466	5	1	-10921639	58.423	58	52	66	5667	2.961	8.802	0.021	0.823
ID729216	729216	0	0.607	778.171	634.590	0	467	467	5	1	-10921639	58.835	59	53	68	5707	3.115	5.053	0.024	0.869
ID730743	730743	0	0.552	778.534	634.839	0	468	468	5	1	-10921639	58.722	58	53	69	5696	2.943	8.931	0.022	0.849
ID732294	732294	0	0.500	778.166	634.815	0	469	469	5	1	-10921639	58.247	58	51	67	5650	2.926	4.948	0.019	0.736
ID733820	733820	0	0.595	778.279	634.865	0	470	470	5	1	-10921639	58.515	58	52	67	5676	3.000	5.211	0.022	0.850
ID735350	735350	0	0.572	778.057	634.790	0	471	471	5	1	-10921639	58.680	59	53	68	5692	2.956	8.982	0.023	0.897
ID736881	736881	0	0.531	778.280	634.596	0	472	472	5	1	-10921639	58.691	59	52	66	5693	2.587	8.948	0.022	0.982
ID738425	738425	0	0.533	778.267	634.730	0	473	473	5	1	-10921639	58.619	58	51	67	5686	2.896	8.729	0.022	0.889
ID739955	739955	0	0.501	778.176	634.649	0	474	474	5	1	-10921639	58.206	58	52	65	5646	2.700	5.063	0.019	0.792
ID741490	741490	0	0.506	778.644	634.339	0	475	475	5	1	-10921639	58.608	58	53	66	5685	2.767	19.000	0.023	0.940
ID743046	743046	0	0.542	778.997	634.661	0	476	476	5	1	-10921639	58.660	59	52	66	5690	2.940	5.227	0.021	0.837
ID744579	744579	0	0.528	778.286	634.597	0	477	477	5	1	-10921639	58.392	58	53	65	5664	2.932	4.970	0.019	0.760
ID746107	746107	0	0.535	778.464	634.571	0	478	478	5	1	-10921639	58.711	58	54	66	5695	2.869	14.939	0.022	0.878
ID747662	747662	0	0.571	778.753	634.456	0	479	479	5	1	-10921639	58.959	59	53	65	5719	2.734	8.576	0.025	1.037
ID749221	749221	0	0.578	778.343	634.753	0	480	480	5	1	-10921639	58.856	59	53	67	5709	3.024	8.732	0.023	0.888
ID752319	752319	0	0.609	778.526	634.776	0	481	481	5	1	-10921639	59.041	58	52	68	5727	3.285	19.000	0.024	0.858
ID750764	750764	0	0.514	778.616	634.849	0	482	482	5	1	-10921639	58.722	59	54	66	5696	2.609	8.967	0.021	0.944
ID755417	755417	0	0.519	778.612	634.587	0	483	483	5	1	-10921639	58.629	59	53	67	5687	2.841	5.165	0.020	0.824
ID753863	753863	0	0.472	777.907	634.610	0	484	484	5	1	-10921639	58.216	58	52	65	5647	2.587	19.000	0.018	0.798
ID756969	756969	0	0.490	778.336	634.725	0	485	485	5	1	-10921639	58.227	58	51	66	5648	2.991	2.000	0.017	0.655
ID758532	758532	0	0.508	778.680	634.835	0	486	486	5	1	-10921639	58.515	58	54	66	5676	2.658	7.997	0.020	0.854
ID760071	760071	0	0.589	778.709	634.564	0	487	487	5	1	-10921639	59.062	59	53	66	5729	2.872	8.921	0.026	1.049
ID761620	761620	0	0.556	778.301	634.687	0	488	488	5	1	-10921639	58.794	59	53	66	5703	2.901	5.029	0.022	0.859
ID763163	763163	0	0.513	778.234	634.624	0	489	489	5	1	-10921639	58.526	58	54	66	5677	2.720	5.069	0.019	0.782
ID764703	764703	0	0.539	778.758	634.328	0	490	490	5	1	-10921639	59.021	59	53	66	5725	2.681	8.919	0.025	1.088
ID766259	766259	0	0.562	779.087	634.617	0	491	491	5	1	-10921639	58.825	59	53	66	5706	2.901	19.000	0.024	0.935
ID767790	767790	0	0.593	778.671	634.646	0	492	492	5	1	-10921639	58.918	58	53	69	5715	3.098	5.033	0.023	0.868
ID769335	769335	0	0.584	778.634	634.447	0	493	493	5	1	-10921639	59.505	59	54	67	5772	2.716	8.937	0.028	1.214
ID770871	770871	0	0.555	778.737	634.707	0	494	494	5	1	-10921639	58.897	59	53	66	5713	2.881	8.837	0.022	0.866
ID772411	772411	0	0.582	778.180	634.554	0	495	495	5	1	-10921639	58.948	59	54	67	5718	2.729	9.503	0.025	1.045
ID773949	773949	0	0.493	778.754	634.486	0	496	496	5	1	-10921639	59.000	59	53	64	5723	2.642	8.664	0.023	1.001
ID775500	775500	0	0.520	778.389	634.530	0	497	497	5	1	-10921639	58.526	58	54	66	5677	2.658	2.000	0.019	0.834
ID777061	777061	0	0.556	778.747	634.402	0	498	498	5	1	-10921639	59.093	59	53	67	5732	2.758	12.978	0.025	1.047
ID778615	778615	0	0.552	778.472	634.443	0	499	499	5	1	-10921639	58.856	59	52	66	5709	2.861	19.000	0.024	0.965
ID780168	780168	0	0.506	778.681	634.759	0	500	500	5	1	-10921639	58.608	58	53	64	5685	2.494	8.939	0.020	0.935
ID781722	781722	0	0.524	778.753	634.656	0	501	501	5	1	-10921639	58.670	58	53	66	5691	2.672	8.167	0.022	0.928
ID783268	783268	0	0.519	778.347	634.499	0	502	502	5	1	-10921639	58.732	58	54	65	5697	2.608	4.986	0.023	1.012
ID784795	784795	0	0.553	779.018	634.410	0	503	503	5	1	-10921639	59.124	59	54	65	5735	2.866	8.827	0.026	1.033
ID786328	786328	0	0.543	778.766	634.556	0	504	504	5	1	-10921639	58.773	58	53	66	5701	2.741	8.944	0.023	0.968
ID787854	787854	0	0.496	778.530	634.808	0	505	505	5	1	-10921639	58.567	58	53	66	5681	2.622	9.099	0.022	0.948
ID789404	789404	0	0.527	778.952	634.603	0	506	506	5	1	-10921639	58.660	59	52	65	5690	2.806	9.003	0.022	0.881
ID792497	792497	0	0.602	778.577	634.822	0	507	507	5	1	-10921639	58.948	58	54	71	5718	3.124	4.992	0.024	0.888
ID790957	790957	0	0.540	778.802	634.483	0	508	508	5	1	-10921639	59.113	59	52	66	5734	2.719	8.704	0.026	1.105
ID795594	795594	0	0.567	778.560	634.231	0	509	509	5	1	-10921639	58.990	58	53	66	5722	2.648	5.108	0.026	1.111
ID794044	794044	0	0.524	778.850	634.750	0	510	510	5	1	-10921639	58.990	59	54	67	5722	2.620	8.962	0.023	1.013
ID797123	797123	0	0.611	779.177	634.245	0	511	511	5	1	-10921639	59.598	59	53	67	5781	2.823	8.765	0.030	1.215
ID798665	798665	0	0.591	779.231	634.167	0	512	512	5	1	-10921639	59.711	59	53	68	5792	2.806	8.760	0.029	1.206
ID801746	801746	0	0.541	778.951	634.349	0	513	513	5	1	-10921639	59.175	59	52	68	5740	3.310	16.666	0.025	0.887
ID800221	800221	0	0.537	779.023	634.155	0	514	514	5	1	-10921639	59.412	59	53	67	5763	2.672	8.946	0.026	1.146
ID803298	803298	0	0.599	779.166	633.833	0	515	515	5	1	-10921639	59.361	59	53	66	5758	3.021	8.660	0.028	1.058
ID804841	804841	0	0.572	778.857	634.297	0	516	516	5	1	-10921639	59.206	59	53	67	5743	2.854	8.908	0.026	1.037
ID807926	807926	0	0.547	779.166	634.353	0	517	517	5	1	-10921639	59.299	59	53	66	5752	2.720	8.963	0.026	1.121
ID806386	806386	0	0.561	779.992	633.893	0	518	518	5	1	-10921639	59.546	59	54	66	5776	2.898	8.800	0.029	1.148
ID809496	809496	0	0.555	779.128	634.506	0	519	519	5	1	-10921639	58.773	58	53	66	5701	3.128	5.165	0.022	0.825
ID811049	811049	0	0.507	778.910	634.306	0	520	520	5	1	-10921639	59.041	59	54	65	5727	2.610	8.922	0.025	1.112
ID812604	812604	0	0.538	778.747	634.434	0	521	521	5	1	-10921639	59.165	59	54	67	5739	2.633	19.000	0.025	1.100
ID814155	814155	0	0.537	779.078	634.257	0	522	522	5	1	-10921639	59.103	59	53	66	5733	2.991	8.848	0.025	0.978
ID815706	815706	0	0.560	778.701	634.155	0	523	523	5	1	-10921639	59.309	59	52	66	5753	3.070	7.310	0.027	0.998
ID817253	817253	0	0.573	779.006	634.420	0	524	524	5	1	-10921639	59.423	59	52	66	5764	2.879	8.881	0.028	1.129
ID818810	818810	0	0.539	778.854	634.226	0	525	525	5	1	-10921639	59.113	59	54	66	5734	2.798	8.869	0.027	1.093
ID820357	820357	0	0.544	779.544	634.263	0	526	526	5	1	-10921639	59.464	59	53	67	5768	2.806	8.967	0.028	1.149
ID821909	821909	0	0.535	778.213	634.358	0	527	527	5	1	-10921639	58.804	59	53	64	5704	2.652	19.000	0.025	1.095
ID823474	823474	0	0.534	778.195	634.534	0	528	528	5	1	-10921639	58.598	58	52	67	5684	2.842	8.899	0.022	0.891
ID825019	825019	0	0.541	778.669	634.660	0	529	529	5	1	-10921639	58.711	58	54	66	5695	2.869	8.893	0.022	0.880
ID826566	826566	0	0.517	778.918	634.298	0	530	530	5	1	-10921639	59.144	59	52	66	5737	2.776	19.000	0.026	1.090
ID828100	828100	0	0.520	779.091	634.124	0	531	531	5	1	-10921639	59.000	59	52	66	5723	2.614	8.285	0.024	1.069
ID829641	829641	0	0.545	778.773	634.075	0	532	532	5	1	-10921639	59.072	59	52	66	5730	2.990	8.356	0.026	0.992
ID831194	831194	0	0.514	778.700	634.587	0	533	533	5	1	-10921639	58.722	59	52	66	5696	2.805	5.004	0.021	0.873
ID832724	832724	0	0.541	778.094	634.578	0	534	534	5	1	-10921639	58.557	59	53	68	5680	2.828	8.867	0.022	0.907
ID834265	834265	0	0.458	778.730	634.668	0	535	535	5	1	-10921639	58.474	58	52	66	5672	2.951	17.944	0.018	0.708
ID835813	835813	0	0.510	778.766	634.498	0	536	536	5	1	-10921639	58.959	59	51	66	5719	3.027	8.861	0.024	0.916
ID837371	837371	0	0.502	777.841	634.652	0	537	537	5	1	-10921639	58.464	58	53	65	5671	2.666	5.012	0.020	0.847
ID838932	838932	0	0.548	778.745	634.593	0	538	538	5	1	-10921639	58.784	59	52	68	5702	2.990	8.667	0.024	0.915
ID840483	840483	0	0.500	778.779	634.498	0	539	539	5	1	-10921639	59.010	59	52	65	5724	2.856	8.868	0.026	1.041
ID842060	842060	0	0.587	778.235	634.542	0	540	540	5	1	-10921639	58.938	59	53	66	5717	2.787	8.853	0.026	1.061
ID843585	843585	0	0.498	779.218	634.133	0	541	541	5	1	-10921639	59.021	59	53	66	5725	2.912	8.744	0.024	0.963
ID845128	845128	0	0.523	778.664	634.655	0	542	542	5	1	-10921639	58.742	59	53	65	5698	2.751	5.085	0.021	0.895
ID846689	846689	0	0.500	778.682	634.503	0	543	543	5	1	-10921639	58.794	59	53	65	5703	2.692	12.057	0.021	0.906
ID848238	848238	0	0.462	778.333	634.445	0	544	544	5	1	-10921639	58.577	58	52	65	5682	2.817	17.901	0.023	0.916
ID849795	849795	0	0.545	778.266	634.509	0	545	545	5	1	-10921639	58.845	59	53	65	5708	2.705	8.889	0.025	1.059
ID851335	851335	0	0.505	778.618	634.551	0	546	546	5	1	-10921639	58.639	59	53	65	5688	2.736	5.229	0.020	0.834
ID852869	852869	0	0.534	778.481	634.740	0	547	547	5	1	-10921639	58.732	58	52	64	5697	2.763	9.085	0.023	0.966
ID854420	854420	0	0.589	778.644	634.473	0	548	548	5	1	-10921639	58.938	58	53	67	5717	2.985	8.786	0.027	1.023
ID855955	855955	0	0.479	778.550	634.415	0	549	549	5	1	-10921639	58.794	58	53	66	5703	3.027	8.811	0.023	0.885
ID857507	857507	0	0.498	778.279	634.304	0	550	550	5	1	-10921639	58.701	58	54	66	5694	2.538	8.914	0.023	1.039
ID859050	859050	0	0.495	778.489	634.272	0	551	551	5	1	-10921639	58.649	58	51	67	5689	2.673	18.498	0.024	1.012
ID860598	860598	0	0.526	778.462	634.447	0	552	552	5	1	-10921639	58.897	58	53	65	5713	2.830	8.664	0.026	1.063
ID863695	863695	0	0.572	778.342	634.547	0	553	553	5	1	-10921639	58.763	59	52	66	5700	2.890	8.718	0.025	0.991
ID862146	862146	0	0.523	779.219	634.252	0	554	554	5	1	-10921639	58.722	59	53	66	5696	2.783	8.292	0.024	0.989
ID865237	865237	0	0.547	778.622	634.558	0	555	555	5	1	-10921639	58.784	59	52	66	5702	2.902	8.962	0.023	0.924
ID866781	866781	0	0.547	778.576	634.306	0	556	556	5	1	-10921639	58.825	59	53	66	5706	2.847	7.954	0.024	0.978
ID868339	868339	0	0.456	778.786	634.610	0	557	557	5	1	-10921639	58.289	58	52	64	5654	2.692	13.081	0.019	0.792
ID869878	869878	0	0.523	778.460	634.504	0	558	558	5	1	-10921639	58.433	58	54	67	5668	2.968	8.898	0.022	0.864
ID871427	871427	0	0.474	778.225	634.741	0	559	559	5	1	-10921639	58.289	58	53	65	5654	2.491	8.945	0.021	0.947
ID872957	872957	0	0.535	778.017	634.671	0	560	560	5	1	-10921639	58.309	58	52	67	5656	2.945	4.851	0.021	0.817
ID874505	874505	0	0.524	778.111	634.723	0	561	561	5	1	-10921639	58.361	58	53	65	5661	2.751	9.172	0.023	0.945
ID876060	876060	0	0.524	778.850	634.371	0	562	562	5	1	-10921639	58.835	58	53	66	5707	2.864	8.896	0.025	1.013
ID877613	877613	0	0.543	778.209	634.681	0	563	563	5	1	-10921639	58.330	58	53	67	5658	2.831	9.083	0.022	0.906
ID879152	879152	0	0.508	778.439	634.587	0	564	564	5	1	-10921639	58.351	58	53	66	5660	2.735	5.033	0.021	0.872
ID880693	880693	0	0.534	778.158	634.550	0	565	565	5	1	-10921639	58.701	59	53	66	5694	2.799	9.090	0.023	0.946
ID882244	882244	0	0.544	778.255	634.739	0	566	566	5	1	-10921639	58.474	58	52	67	5672	2.965	8.910	0.022	0.862
ID883789	883789	0	0.512	778.349	634.566	0	567	567	5	1	-10921639	58.732	59	54	65	5697	2.663	8.186	0.024	1.036
ID885325	885325	0	0.510	778.408	634.468	0	568	568	5	1	-10921639	58.536	59	52	65	5678	2.814	8.879	0.023	0.950
ID886879	886879	0	0.587	777.979	634.278	0	569	569	5	1	-10921639	58.845	59	52	67	5708	3.127	8.043	0.027	0.984
ID888416	888416	0	0.503	778.243	634.778	0	570	570	5	1	-10921639	58.423	58	53	67	5667	2.820	5.101	0.021	0.860
ID889964	889964	0	0.538	778.748	634.461	0	571	571	5	1	-10921639	58.845	58	52	65	5708	2.547	17.298	0.025	1.147
ID891502	891502	0	0.473	778.615	634.547	0	572	572	5	1	-10921639	58.320	58	52	64	5657	2.544	8.894	0.019	0.868
ID893044	893044	0	0.524	778.131	634.472	0	573	573	5	1	-10921639	58.423	58	51	67	5667	2.861	8.720	0.024	0.938
ID894593	894593	0	0.517	777.955	634.474	0	574	574	5	1	-10921639	58.309	58	52	66	5656	2.793	8.996	0.023	0.922
ID896117	896117	0	0.499	778.266	634.407	0	575	575	5	1	-10921639	58.278	58	53	66	5653	2.738	18.120	0.022	0.915
ID897663	897663	0	0.500	777.983	634.729	0	576	576	5	1	-10921639	58.247	58	53	67	5650	2.654	5.026	0.020	0.848
ID899188	899188	0	0.501	778.320	634.746	0	577	577	5	1	-10921639	58.175	58	51	65	5643	2.976	5.345	0.019	0.736
ID900735	900735	0	0.562	777.944	634.860	0	578	578	5	1	-10921639	58.526	58	53	70	5677	3.163	2.000	0.022	0.786
ID902284	902284	0	0.507	778.337	634.590	0	579	579	5	1	-10921639	58.474	59	52	66	5672	2.930	9.056	0.020	0.790
ID903826	903826	0	0.503	778.395	634.686	0	580	580	5	1	-10921639	58.515	58	53	66	5676	2.724	5.155	0.020	0.854
ID905379	905379	0	0.508	778.204	634.826	0	581	581	5	1	-10921639	58.412	58	53	65	5666	2.637	8.927	0.022	0.937
ID906913	906913	0	0.461	777.955	634.834	0	582	582	5	1	-10921639	58.227	58	53	65	5648	2.477	5.019	0.018	0.849
ID908457	908457	0	0.482	777.935	634.841	0	583	583	5	1	-10921639	58.082	58	53	65	5634	2.613	8.179	0.018	0.787
ID910008	910008	0	0.522	777.613	634.950	0	584	584	5	1	-10921639	58.320	58	53	67	5657	2.714	19.000	0.021	0.895
ID911582	911582	0	0.491	777.524	635.002	0	585	585	5	1	-10921639	58.278	58	53	68	5653	2.553	8.948	0.020	0.915
ID913121	913121	0	0.480	778.308	634.735	0	586	586	5	1	-10921639	58.175	58	52	66	5643	2.704	16.832	0.019	0.818
ID914661	914661	0	0.506	778.598	634.774	0	587	587	5	1	-10921639	58.485	58	52	66	5673	2.646	8.786	0.021	0.909
ID916207	916207	0	0.498	778.179	634.793	0	588	588	5	1	-10921639	58.361	58	52	66	5661	2.611	9.016	0.020	0.893
ID917749	917749	0	0.457	778.074	634.884	0	589	589	5	1	-10921639	58.010	57	53	65	5627	2.620	13.016	0.017	0.757
ID919291	919291	0	0.515	778.000	635.073	0	590	590	5	1	-10921639	58.237	58	54	65	5649	2.645	19.000	0.021	0.915
ID920821	920821	0	0.571	778.357	635.116	0	591	591	5	1	-10921639	58.536	58	52	66	5678	2.799	8.755	0.024	0.970
ID922353	922353	0	0.468	778.059	635.077	0	592	592	5	1	-10921639	58.041	58	50	66	5630	2.638	8.706	0.019	0.831
ID923877	923877	0	0.542	777.851	634.850	0	593	593	5	1	-10921639	58.381	58	52	70	5663	2.988	2.000	0.022	0.835
ID925411	925411	0	0.571	777.786	635.083	0	594	594	5	1	-10921639	58.464	58	51	66	5671	2.891	8.936	0.024	0.948
ID926937	926937	0	0.488	777.951	634.981	0	595	595	5	1	-10921639	58.082	57	53	65	5634	2.875	8.890	0.020	0.784
ID928480	928480	0	0.503	778.095	634.779	0	596	596	5	1	-10921639	58.103	58	53	66	5636	2.659	8.767	0.021	0.883
ID929994	929994	0	0.510	778.175	634.656	0	597	597	5	1	-10921639	58.124	58	53	66	5638	2.888	2.000	0.020	0.770
ID931531	931531	0	0.508	778.184	634.789	0	598	598	5	1	-10921639	58.227	58	51	65	5648	2.718	5.323	0.020	0.861
ID933060	933060	0	0.490	778.227	634.638	0	599	599	5	1	-10921639	58.134	58	52	64	5639	2.576	9.071	0.021	0.938
ID17413	17413	1	0.321	742.921	821.367	0	0	0	5	1	-10921639	55.660	56	51	61	5399	2.051	9.810	0.019	1.015
ID15900	15900	1	0.357	742.954	820.901	0	1	1	5	1	-10921639	55.794	56	52	61	5412	1.952	9.037	0.020	1.144
ID14407	14407	1	0.318	743.312	824.274	0	2	2	5	1	-10921639	55.536	56	51	60	5387	2.102	13.073	0.016	0.816
ID18931	18931	1	0.324	742.498	821.143	0	3	3	5	1	-10921639	55.505	55	52	61	5384	1.860	8.501	0.017	0.970
ID20454	20454	1	0.334	742.659	821.136	0	4	4	5	1	-10921639	55.546	56	51	60	5388	1.931	8.839	0.019	1.064
ID21976	21976	1	0.377	742.794	823.502	0	5	5	5	1	-10921639	55.577	56	51	60	5391	2.096	17.796	0.018	0.948
ID23510	23510	1	0.294	742.572	821.370	0	6	6	5	1	-10921639	55.320	55	51	61	5366	1.896	8.902	0.015	0.871
ID25039	25039	1	0.373	742.386	821.848	0	7	7	5	1	-10921639	55.464	55	52	63	5380	2.072	8.754	0.018	0.948
ID28096	28096	1	0.405	741.679	821.296	0	8	8	5	1	-10921639	55.619	56	51	61	5395	2.158	19.000	0.019	0.954
ID26574	26574	1	0.390	742.371	822.146	0	9	9	5	1	-10921639	55.619	56	51	61	5395	2.196	9.051	0.019	0.926
ID29632	29632	1	0.345	742.997	821.056	0	10	10	5	1	-10921639	55.227	55	51	60	5357	1.782	9.013	0.016	1.000
ID31157	31157	1	0.346	743.480	821.386	0	11	11	5	1	-10921639	55.371	55	51	60	5371	1.991	8.757	0.018	0.960
ID32694	32694	1	0.364	743.033	821.746	0	12	12	5	1	-10921639	55.557	56	51	60	5389	1.942	10.960	0.019	1.077
ID37270	37270	1	0.378	743.724	821.646	0	13	13	5	1	-10921639	55.361	55	51	60	5370	1.733	8.949	0.020	1.257
ID34205	34205	1	0.417	743.790	821.853	0	14	14	5	1	-10921639	55.433	55	52	61	5377	2.071	8.602	0.019	1.000
ID35742	35742	1	0.430	743.373	822.125	0	15	15	5	1	-10921639	55.412	55	50	62	5375	2.075	8.870	0.020	1.063
ID38786	38786	1	0.447	743.772	822.849	0	16	16	5	1	-10921639	55.639	55	52	60	5397	2.011	13.067	0.022	1.167
ID40309	40309	1	0.443	743.494	823.493	0	17	17	5	1	-10921639	55.247	55	50	61	5359	2.359	19.000	0.020	0.905
ID41833	41833	1	0.439	743.755	822.863	0	18	18	5	1	-10921639	55.340	55	52	60	5368	2.071	8.716	0.019	0.971
ID43358	43358	1	0.444	743.531	823.586	0	19	19	5	1	-10921639	55.155	55	52	61	5350	2.210	2.000	0.018	0.887
ID44892	44892	1	0.462	743.975	823.470	0	20	20	5	1	-10921639	55.546	55	51	63	5388	2.203	9.041	0.020	1.007
ID46403	46403	1	0.387	744.181	823.588	0	21	21	5	1	-10921639	55.247	55	52	62	5359	2.199	5.151	0.016	0.788
ID47928	47928	1	0.380	743.963	823.447	0	22	22	5	1	-10921639	55.289	55	50	61	5363	2.296	19.000	0.018	0.854
ID49454	49454	1	0.432	744.967	822.689	0	23	23	5	1	-10921639	55.691	56	51	62	5402	2.128	19.000	0.023	1.201
ID50977	50977	1	0.374	744.786	822.865	0	24	24	5	1	-10921639	55.186	55	50	61	5353	2.157	7.901	0.017	0.833
ID54058	54058	1	0.386	745.093	822.724	0	25	25	5	1	-10921639	55.340	55	50	61	5368	2.277	8.914	0.019	0.893
ID52532	52532	1	0.352	744.973	822.586	0	26	26	5	1	-10921639	54.907	55	50	61	5326	2.170	19.000	0.015	0.750
ID55573	55573	1	0.372	745.276	822.571	0	27	27	5	1	-10921639	55.371	55	51	61	5371	2.157	8.873	0.018	0.916
ID57110	57110	1	0.294	745.521	822.059	0	28	28	5	1	-10921639	54.670	55	51	61	5303	2.030	19.000	0.012	0.656
ID58630	58630	1	0.384	744.958	823.036	0	29	29	5	1	-10921639	55.454	55	50	61	5379	2.165	8.857	0.019	0.959
ID60169	60169	1	0.299	745.819	821.653	0	30	30	5	1	-10921639	55.010	55	50	60	5336	2.182	9.015	0.013	0.658
ID61727	61727	1	0.308	745.704	821.427	0	31	31	5	1	-10921639	54.639	55	50	61	5300	2.185	16.864	0.013	0.626
ID63244	63244	1	0.304	745.099	822.414	0	32	32	5	1	-10921639	55.082	55	51	61	5343	1.998	19.000	0.016	0.885
ID64784	64784	1	0.388	745.240	822.747	0	33	33	5	1	-10921639	55.742	56	52	61	5407	1.916	8.862	0.021	1.223
ID67846	67846	1	0.342	745.034	822.007	0	34	34	5	1	-10921639	55.639	55	51	62	5397	1.980	19.000	0.018	1.018
ID66309	66309	1	0.245	746.154	819.877	0	35	35	5	1	-10921639	54.794	55	51	60	5315	1.761	14.948	0.010	0.637
ID69373	69373	1	0.254	746.187	819.744	0	36	36	5	1	-10921639	54.495	54	50	61	5286	1.943	15.589	0.007	0.382
ID70906	70906	1	0.246	746.520	819.140	0	37	37	5	1	-10921639	54.412	54	51	61	5278	1.914	19.000	0.008	0.424
ID72441	72441	1	0.275	746.604	819.401	0	38	38	5	1	-10921639	54.763	55	50	60	5312	2.020	19.000	0.010	0.551
ID73983	73983	1	0.300	746.793	819.568	0	39	39	5	1	-10921639	54.485	54	50	64	5285	2.368	17.362	0.009	0.413
ID75514	75514	1	0.317	747.235	819.771	0	40	40	5	1	-10921639	54.794	54	50	61	5315	2.268	16.918	0.011	0.510
ID77072	77072	1	0.294	747.175	820.252	0	41	41	5	1	-10921639	54.557	54	50	61	5292	2.184	19.000	0.009	0.455
ID78611	78611	1	0.278	747.655	820.091	0	42	42	5	1	-10921639	54.577	54	50	62	5294	2.254	12.900	0.008	0.399
ID80158	80158	1	0.231	748.169	819.686	0	43	43	5	1	-10921639	54.598	54	51	61	5296	1.988	16.550	0.008	0.415
ID81707	81707	1	0.230	748.161	820.176	0	44	44	5	1	-10921639	54.649	54	50	60	5301	2.136	15.119	0.007	0.365
ID83236	83236	1	0.195	749.175	819.471	0	45	45	5	1	-10921639	54.722	54	50	62	5308	1.935	9.212	0.007	0.408
ID86336	86336	1	0.196	749.837	820.033	0	46	46	5	1	-10921639	54.454	54	49	60	5282	2.131	15.999	0.003	0.134
ID87891	87891	1	0.175	749.866	820.734	0	47	47	5	1	-10921639	54.216	54	49	62	5259	2.214	18.348	-3.089E-4	-0.015
ID84794	84794	1	0.084	750.650	820.438	0	48	48	5	1	-10921639	53.990	54	49	60	5237	2.064	2.000	-0.002	-0.095
ID89417	89417	1	0.119	750.894	819.760	0	49	49	5	1	-10921639	53.938	54	49	62	5232	2.101	3.093	-0.002	-0.104
ID90933	90933	1	0.115	751.957	819.952	0	51	51	5	1	-10921639	54.052	54	50	61	5243	2.012	2.000	-0.001	-0.062
ID94049	94049	1	0.157	751.667	819.395	0	52	52	5	1	-10921639	54.247	54	50	60	5262	2.203	15.982	7.334E-4	0.036
ID95600	95600	1	0.130	751.366	819.828	0	53	53	5	1	-10921639	54.031	54	50	61	5241	1.992	3.785	9.086E-4	0.049
ID97125	97125	1	0.109	751.044	819.312	0	54	54	5	1	-10921639	53.979	54	50	59	5236	1.785	6.139	-3.982E-4	-0.024
ID98657	98657	1	0.080	751.795	819.040	0	55	55	5	1	-10921639	53.814	54	51	59	5220	1.867	7.590	-0.001	-0.079
ID100175	100175	1	0.081	753.535	819.239	0	56	56	5	1	-10921639	54.196	54	49	59	5257	1.988	19.000	3.270E-4	0.018
ID104816	104816	1	0.089	752.103	819.473	0	57	57	5	1	-10921639	53.897	54	50	61	5228	2.049	18.098	-0.001	-0.063
ID102369	102369	1	0.044	751.740	818.274	0	58	58	5	1	-10921639	53.649	53	50	57	5204	1.640	3.008	-0.002	-0.111
ID103910	103910	1	0.073	753.669	818.364	0	59	59	5	1	-10921639	53.711	54	49	59	5210	1.989	17.996	-0.004	-0.209
ID107907	107907	1	0.099	754.395	819.496	0	60	60	5	1	-10921639	53.948	54	50	59	5233	1.764	19.000	-0.001	-0.072
ID109466	109466	1	0.021	754.222	818.891	0	61	61	5	1	-10921639	53.629	54	49	59	5202	1.822	17.354	-0.006	-0.384
ID106357	106357	1	0.025	753.132	817.998	0	62	62	5	1	-10921639	53.433	53	50	59	5183	1.931	14.737	-0.005	-0.298
ID111013	111013	1	0.089	752.640	818.130	0	63	63	5	1	-10921639	53.918	54	50	59	5230	1.830	2.000	-0.001	-0.065
ID112544	112544	1	0.090	753.649	818.609	0	64	64	5	1	-10921639	54.082	54	49	58	5246	1.902	19.000	5.558E-4	0.032
ID115624	115624	1	0.019	753.235	817.371	0	65	65	5	1	-10921639	53.402	53	49	57	5180	1.908	17.163	-0.006	-0.356
ID114082	114082	1	0.063	753.076	818.046	0	66	66	5	1	-10921639	53.680	53	50	60	5207	1.753	2.000	-0.002	-0.140
ID117166	117166	1	0.095	752.063	819.412	0	67	67	5	1	-10921639	53.938	54	49	58	5232	1.853	17.948	4.645E-4	0.027
ID118685	118685	1	0.089	752.443	817.493	0	68	68	5	1	-10921639	53.918	54	50	59	5230	1.795	19.000	0.002	0.143
ID120215	120215	1	0.087	750.934	818.289	0	69	69	5	1	-10921639	53.918	54	50	59	5230	1.852	19.000	6.197E-4	0.036
ID121761	121761	1	0.109	750.941	818.084	0	70	70	5	1	-10921639	54.258	54	51	58	5263	1.635	6.984	0.005	0.317
ID123283	123283	1	0.090	751.890	818.300	0	71	71	5	1	-10921639	53.856	53	50	59	5224	1.915	19.000	-9.580E-4	-0.054
ID124815	124815	1	0.105	751.469	818.439	0	72	72	5	1	-10921639	53.887	54	49	59	5227	1.876	5.083	7.487E-4	0.043
ID126362	126362	1	0.141	751.752	818.394	0	73	73	5	1	-10921639	53.979	54	51	62	5236	1.979	2.000	3.967E-4	0.022
ID127904	127904	1	0.150	750.719	818.299	0	74	74	5	1	-10921639	53.979	54	50	62	5236	2.031	2.000	0.001	0.063
ID129444	129444	1	0.108	751.637	818.679	0	75	75	5	1	-10921639	54.052	54	50	59	5243	1.776	18.270	1.317E-4	0.008
ID130957	130957	1	0.071	750.424	817.855	0	76	76	5	1	-10921639	54.021	54	50	60	5240	1.820	18.004	0.003	0.198
ID132490	132490	1	0.093	753.270	818.450	0	77	77	5	1	-10921639	53.804	54	49	59	5219	1.972	17.852	-0.003	-0.145
ID134005	134005	1	0.137	752.398	818.151	0	78	78	5	1	-10921639	53.969	54	50	60	5235	2.044	19.000	0.001	0.073
ID135527	135527	1	0.087	753.877	818.293	0	79	79	5	1	-10921639	53.918	54	50	60	5230	1.886	2.000	-0.003	-0.198
ID137045	137045	1	0.082	754.856	817.506	0	80	80	5	1	-10921639	53.897	54	50	59	5228	1.890	2.000	-0.003	-0.193
ID138561	138561	1	0.031	752.883	818.344	0	81	81	5	1	-10921639	53.577	54	49	60	5197	1.802	19.000	-0.004	-0.245
ID140078	140078	1	0.098	753.705	817.735	0	82	82	5	1	-10921639	53.794	54	50	59	5218	1.989	16.120	-0.002	-0.130
ID141620	141620	1	0.057	754.494	817.763	0	83	83	5	1	-10921639	53.732	54	50	62	5212	2.013	2.000	-0.004	-0.239
ID143141	143141	1	0.036	754.721	818.240	0	84	84	5	1	-10921639	53.814	54	49	59	5220	1.949	16.744	-0.004	-0.231
ID144673	144673	1	0.079	751.613	817.222	0	85	85	5	1	-10921639	53.856	54	50	59	5224	1.995	19.000	-4.737E-4	-0.026
ID146206	146206	1	0.074	753.378	818.268	0	86	86	5	1	-10921639	53.876	54	50	61	5226	2.027	14.215	-0.002	-0.122
ID147722	147722	1	0.039	752.937	817.348	0	87	87	5	1	-10921639	53.371	53	48	59	5177	1.917	2.000	-0.007	-0.408
ID149244	149244	1	0.028	752.585	816.864	0	88	88	5	1	-10921639	53.629	54	51	59	5202	1.746	17.676	-0.004	-0.251
ID150778	150778	1	0.042	753.596	817.096	0	89	89	5	1	-10921639	53.619	54	49	59	5201	1.906	19.000	-0.006	-0.359
ID152311	152311	1	0.109	753.193	816.248	0	90	90	5	1	-10921639	53.918	54	50	59	5230	1.694	17.890	-0.002	-0.104
ID153853	153853	1	0.114	753.032	816.389	0	91	91	5	1	-10921639	54.124	54	50	59	5250	1.900	2.000	0.001	0.077
ID155382	155382	1	0.101	752.527	815.707	0	92	92	5	1	-10921639	53.866	54	50	61	5225	2.080	16.000	-0.003	-0.138
ID156924	156924	1	0.045	752.747	815.857	0	93	93	5	1	-10921639	53.629	53	51	60	5202	1.679	2.000	-0.004	-0.277
ID158438	158438	1	0.123	752.284	815.289	0	94	94	5	1	-10921639	53.938	54	50	61	5232	1.983	2.000	-7.112E-4	-0.039
ID159960	159960	1	0.063	751.673	814.670	0	95	95	5	1	-10921639	53.670	54	49	59	5206	1.742	2.532	-0.004	-0.221
ID161493	161493	1	0.121	754.177	814.112	0	96	96	5	1	-10921639	53.845	54	50	61	5223	2.002	2.660	-0.003	-0.135
ID163031	163031	1	0.063	752.424	814.669	0	97	97	5	1	-10921639	53.639	53	50	64	5203	1.927	2.000	-0.005	-0.265
ID164573	164573	1	0.063	751.788	815.274	0	98	98	5	1	-10921639	53.670	53	51	59	5206	1.858	16.911	-0.005	-0.298
ID166119	166119	1	0.116	751.760	815.002	0	99	99	5	1	-10921639	53.979	54	50	60	5236	1.814	19.000	-7.089E-4	-0.042
ID167666	167666	1	0.113	752.100	814.789	0	100	100	5	1	-10921639	53.845	54	50	60	5223	1.960	2.000	-0.002	-0.123
ID169197	169197	1	0.123	753.066	814.758	0	101	101	5	1	-10921639	54.000	54	49	60	5238	2.107	2.000	-0.002	-0.080
ID172273	172273	1	0.007	753.822	814.562	0	102	102	5	1	-10921639	53.691	53	49	59	5208	1.884	2.000	-0.006	-0.350
ID170736	170736	1	0.131	753.664	814.806	0	103	103	5	1	-10921639	54.072	54	49	59	5245	1.932	2.000	-5.400E-4	-0.030
ID173800	173800	1	0.039	753.035	815.371	0	104	104	5	1	-10921639	53.495	53	50	59	5189	1.665	18.002	-0.007	-0.424
ID175328	175328	1	0.113	753.483	816.062	0	105	105	5	1	-10921639	53.948	54	49	60	5233	2.093	2.000	-0.002	-0.078
ID176877	176877	1	0.074	753.353	815.410	0	106	106	5	1	-10921639	53.711	53	50	60	5210	1.893	2.000	-0.004	-0.210
ID178406	178406	1	0.044	753.029	815.094	0	107	107	5	1	-10921639	53.639	53	49	60	5203	1.954	2.000	-0.004	-0.210
ID179921	179921	1	0.089	752.751	815.164	0	108	108	5	1	-10921639	53.948	54	49	59	5233	2.048	5.854	-0.003	-0.138
ID181468	181468	1	0.075	753.508	814.700	0	109	109	5	1	-10921639	53.773	53	49	61	5216	2.114	2.000	-0.005	-0.261
ID183007	183007	1	0.064	753.635	814.863	0	110	110	5	1	-10921639	53.835	54	49	58	5222	1.830	2.000	-0.005	-0.288
ID184544	184544	1	0.139	755.493	814.594	0	111	111	5	1	-10921639	54.165	54	49	60	5254	2.206	2.000	-0.002	-0.084
ID186073	186073	1	0.051	753.201	816.036	0	112	112	5	1	-10921639	53.825	54	49	59	5221	1.744	19.000	-0.002	-0.139
ID187597	187597	1	0.044	754.048	816.115	0	113	113	5	1	-10921639	53.629	54	49	60	5202	2.068	2.000	-0.006	-0.318
ID189123	189123	1	0.102	753.807	815.442	0	114	114	5	1	-10921639	53.835	54	50	60	5222	1.967	18.192	-0.003	-0.183
ID190655	190655	1	0.012	754.754	815.167	0	115	115	5	1	-10921639	53.835	54	49	61	5222	1.891	19.000	-0.007	-0.387
ID192198	192198	1	0.114	756.449	815.104	0	116	116	5	1	-10921639	54.381	54	49	62	5275	2.325	2.000	-0.003	-0.125
ID193722	193722	1	0.047	756.809	814.682	0	117	117	5	1	-10921639	53.804	53	48	61	5219	2.225	2.000	-0.007	-0.356
ID195246	195246	1	0.081	756.367	815.163	0	118	118	5	1	-10921639	53.948	54	50	61	5233	1.949	2.000	-0.005	-0.270
ID196787	196787	1	0.170	757.345	814.731	0	119	119	5	1	-10921639	54.454	54	49	60	5282	2.245	2.593	2.593E-4	0.013
ID198321	198321	1	0.058	756.502	815.432	0	120	120	5	1	-10921639	54.082	54	49	59	5246	1.961	2.000	-0.005	-0.276
ID199856	199856	1	0.064	757.527	815.489	0	121	121	5	1	-10921639	54.113	54	50	60	5249	1.989	19.000	-0.003	-0.179
ID201392	201392	1	0.128	757.620	814.484	0	122	122	5	1	-10921639	54.649	55	49	60	5301	2.126	5.243	1.728E-4	0.009
ID202944	202944	1	0.093	758.086	814.106	0	123	123	5	1	-10921639	54.402	55	49	59	5277	1.918	4.940	-0.003	-0.172
ID204518	204518	1	0.123	756.444	814.728	0	124	124	5	1	-10921639	54.351	54	49	60	5272	2.117	2.000	-6.882E-4	-0.035
ID206063	206063	1	0.090	757.031	814.676	0	125	125	5	1	-10921639	54.278	54	50	60	5265	1.999	19.000	-0.003	-0.161
ID207625	207625	1	0.107	757.333	815.049	0	126	126	5	1	-10921639	54.175	54	50	59	5255	1.931	2.920	-0.004	-0.197
ID209170	209170	1	0.079	757.755	815.620	0	127	127	5	1	-10921639	54.392	55	51	58	5276	1.649	19.000	-0.001	-0.072
ID210724	210724	1	0.081	757.030	814.305	0	128	128	5	1	-10921639	54.258	54	49	59	5263	2.063	17.964	-0.002	-0.123
ID219971	219971	1	0.036	755.317	812.632	0	133	133	5	1	-10921639	53.990	54	50	59	5237	1.890	2.000	-0.005	-0.315
ID218448	218448	1	0.057	756.251	814.712	0	134	134	5	1	-10921639	53.680	54	48	59	5207	2.139	2.000	-0.007	-0.359
ID221499	221499	1	0.079	756.790	813.035	0	135	135	5	1	-10921639	54.433	54	51	59	5280	1.876	13.063	-9.916E-4	-0.058
ID226121	226121	1	0.148	756.504	812.272	0	137	137	5	1	-10921639	54.598	55	49	60	5296	2.206	2.725	-9.474E-4	-0.047
ID224589	224589	1	0.048	755.700	812.884	0	138	138	5	1	-10921639	53.866	54	50	61	5225	2.019	2.000	-0.007	-0.351
ID238416	238416	1	0.171	757.995	809.756	0	146	146	5	1	-10921639	55.485	55	52	63	5382	2.062	17.037	0.005	0.286
ID241501	241501	1	0.196	757.046	809.933	0	147	147	5	1	-10921639	55.464	56	49	60	5380	2.102	19.000	0.005	0.237
ID16903	16903	2	0.546	1232.836	634.435	0	0	0	5	1	-10921639	54.670	55	47	61	5303	2.520	8.921	0.030	1.266
ID15392	15392	2	0.530	1232.757	634.006	0	1	1	5	1	-10921639	54.588	54	50	61	5295	2.726	8.962	0.027	1.055
ID13897	13897	2	0.521	1233.103	634.519	0	2	2	5	1	-10921639	54.670	54	50	61	5303	2.511	8.786	0.026	1.108
ID18428	18428	2	0.502	1233.004	634.613	0	3	3	5	1	-10921639	54.753	55	50	60	5311	2.301	8.841	0.026	1.222
ID19948	19948	2	0.553	1232.648	634.263	0	4	4	5	1	-10921639	54.742	55	49	61	5310	2.643	8.853	0.030	1.196
ID21453	21453	2	0.546	1232.795	634.429	0	5	5	5	1	-10921639	54.619	55	48	60	5298	2.498	8.946	0.030	1.259
ID23004	23004	2	0.554	1233.003	634.445	0	6	6	5	1	-10921639	54.639	55	48	61	5300	2.980	8.811	0.030	1.082
ID24538	24538	2	0.469	1232.497	634.103	0	7	7	5	1	-10921639	54.299	55	49	59	5267	2.454	12.993	0.026	1.115
ID27588	27588	2	0.532	1232.670	634.518	0	8	8	5	1	-10921639	54.794	55	48	60	5315	2.453	8.885	0.028	1.225
ID26069	26069	2	0.548	1232.803	634.522	0	9	9	5	1	-10921639	54.969	55	50	60	5332	2.257	12.738	0.030	1.405
ID29129	29129	2	0.524	1232.397	634.188	0	10	10	5	1	-10921639	54.577	55	48	62	5294	2.680	8.843	0.030	1.180
ID30646	30646	2	0.507	1232.712	634.276	0	11	11	5	1	-10921639	54.557	55	49	60	5292	2.441	8.860	0.027	1.191
ID32177	32177	2	0.500	1232.797	634.520	0	12	12	5	1	-10921639	54.412	54	49	60	5278	2.349	8.898	0.024	1.103
ID36765	36765	2	0.533	1232.981	634.526	0	13	13	5	1	-10921639	54.619	55	48	61	5298	2.434	8.890	0.026	1.146
ID33707	33707	2	0.609	1232.896	634.580	0	14	14	5	1	-10921639	54.959	55	50	61	5331	2.406	8.892	0.032	1.397
ID35224	35224	2	0.496	1232.999	634.755	0	15	15	5	1	-10921639	54.567	55	49	61	5293	2.304	9.024	0.026	1.184
ID38272	38272	2	0.499	1232.805	634.184	0	16	16	5	1	-10921639	54.649	55	50	60	5301	2.341	8.961	0.027	1.232
ID39797	39797	2	0.514	1233.044	634.653	0	17	17	5	1	-10921639	54.629	55	50	61	5299	2.338	8.976	0.026	1.192
ID41317	41317	2	0.516	1233.431	634.844	0	18	18	5	1	-10921639	54.546	54	49	62	5291	2.594	8.792	0.027	1.089
ID42843	42843	2	0.518	1232.965	634.739	0	19	19	5	1	-10921639	54.649	54	50	60	5301	2.420	9.041	0.026	1.157
ID44369	44369	2	0.578	1233.057	634.309	0	20	20	5	1	-10921639	55.031	55	49	61	5338	2.667	8.875	0.031	1.257
ID45898	45898	2	0.558	1233.226	634.696	0	21	21	5	1	-10921639	55.010	55	50	61	5336	2.347	8.948	0.030	1.373
ID47420	47420	2	0.527	1233.366	634.858	0	22	22	5	1	-10921639	54.784	55	49	60	5314	2.446	8.881	0.028	1.200
ID48943	48943	2	0.548	1232.728	634.169	0	23	23	5	1	-10921639	55.031	55	48	61	5338	2.572	19.000	0.031	1.306
ID50461	50461	2	0.523	1232.210	633.983	0	24	24	5	1	-10921639	54.948	55	49	60	5330	2.547	8.952	0.031	1.311
ID53553	53553	2	0.626	1232.810	634.457	0	25	25	5	1	-10921639	55.485	55	46	62	5382	2.689	9.159	0.035	1.414
ID52007	52007	2	0.565	1233.424	634.640	0	26	26	5	1	-10921639	55.165	55	48	62	5351	2.730	8.885	0.030	1.165
ID55069	55069	2	0.580	1232.568	634.113	0	27	27	5	1	-10921639	55.144	55	49	61	5349	2.578	8.982	0.033	1.373
ID56596	56596	2	0.550	1232.193	633.355	0	28	28	5	1	-10921639	54.794	55	49	61	5315	2.649	8.764	0.031	1.252
ID58112	58112	2	0.564	1232.229	634.237	0	29	29	5	1	-10921639	55.062	56	48	63	5341	2.707	8.963	0.032	1.274
ID59656	59656	2	0.552	1232.453	634.111	0	30	30	5	1	-10921639	54.835	55	49	60	5319	2.552	9.060	0.031	1.301
ID61198	61198	2	0.526	1232.606	634.188	0	31	31	5	1	-10921639	54.588	55	48	61	5295	2.516	8.941	0.027	1.124
ID62732	62732	2	0.529	1232.689	633.924	0	32	32	5	1	-10921639	54.701	55	50	61	5306	2.599	12.939	0.029	1.176
ID64270	64270	2	0.596	1232.728	634.419	0	33	33	5	1	-10921639	54.897	55	49	62	5325	2.710	9.032	0.031	1.230
ID67335	67335	2	0.511	1233.249	634.613	0	34	34	5	1	-10921639	54.804	55	49	62	5316	2.609	9.209	0.026	1.078
ID65792	65792	2	0.576	1232.648	634.034	0	35	35	5	1	-10921639	54.814	55	48	61	5317	2.599	8.925	0.030	1.223
ID68867	68867	2	0.507	1233.187	634.746	0	36	36	5	1	-10921639	54.825	54	49	61	5318	2.462	8.988	0.027	1.150
ID70393	70393	2	0.531	1232.788	634.445	0	37	37	5	1	-10921639	54.639	55	48	60	5300	2.526	8.805	0.028	1.173
ID71929	71929	2	0.593	1233.005	634.338	0	38	38	5	1	-10921639	54.990	55	49	61	5334	2.506	8.905	0.031	1.318
ID73466	73466	2	0.529	1233.044	634.495	0	39	39	5	1	-10921639	54.784	55	49	62	5314	2.623	9.061	0.030	1.226
ID74998	74998	2	0.577	1232.940	634.684	0	40	40	5	1	-10921639	55.052	55	51	62	5340	2.382	8.903	0.030	1.333
ID76547	76547	2	0.575	1233.066	634.661	0	41	41	5	1	-10921639	54.794	55	48	61	5315	2.708	8.893	0.028	1.113
ID78116	78116	2	0.562	1233.322	634.569	0	42	42	5	1	-10921639	55.062	55	51	60	5341	2.198	8.941	0.032	1.538
ID79639	79639	2	0.534	1233.538	634.897	0	43	43	5	1	-10921639	54.660	55	48	61	5302	2.495	12.982	0.026	1.096
ID81198	81198	2	0.512	1233.249	634.802	0	44	44	5	1	-10921639	54.660	55	49	60	5302	2.295	8.891	0.028	1.282
ID82733	82733	2	0.581	1233.671	634.848	0	45	45	5	1	-10921639	54.866	55	50	62	5322	2.812	8.989	0.026	0.985
ID85826	85826	2	0.561	1232.765	634.145	0	46	46	5	1	-10921639	54.907	55	49	61	5326	2.566	8.840	0.030	1.235
ID87369	87369	2	0.562	1233.045	634.474	0	47	47	5	1	-10921639	54.722	55	47	61	5308	2.664	8.983	0.031	1.244
ID84276	84276	2	0.552	1233.116	634.824	0	48	48	5	1	-10921639	54.835	55	49	62	5319	2.573	9.112	0.030	1.234
ID88926	88926	2	0.536	1233.076	634.627	0	49	49	5	1	-10921639	54.990	55	51	60	5334	2.275	9.068	0.030	1.430
ID91985	91985	2	0.564	1232.411	634.297	0	50	50	5	1	-10921639	54.918	55	50	61	5327	2.644	8.925	0.033	1.337
ID90443	90443	2	0.596	1232.210	633.749	0	51	51	5	1	-10921639	54.990	55	50	63	5334	2.981	12.790	0.032	1.146
ID93532	93532	2	0.642	1231.187	632.316	0	52	52	5	1	-10921639	54.557	55	49	65	5292	3.354	19.000	0.029	0.921
ID95085	95085	2	0.639	1231.368	632.537	0	53	53	5	1	-10921639	54.979	55	48	65	5333	3.363	8.795	0.034	1.069
ID96627	96627	2	0.544	1232.133	633.774	0	54	54	5	1	-10921639	55.041	55	49	63	5339	2.700	8.645	0.032	1.281
ID98154	98154	2	0.599	1232.143	633.905	0	55	55	5	1	-10921639	55.155	55	50	62	5350	2.815	9.001	0.033	1.265
ID99680	99680	2	0.552	1232.507	634.395	0	56	56	5	1	-10921639	55.093	55	49	62	5344	2.693	10.731	0.032	1.284
ID101224	101224	2	0.618	1231.962	634.007	0	57	57	5	1	-10921639	55.351	56	48	61	5369	2.810	8.890	0.035	1.333
ID101873	101873	2	0.588	1232.226	633.678	0	58	58	5	1	-10921639	55.093	55	49	61	5344	2.731	8.983	0.034	1.320
ID103398	103398	2	0.557	1232.870	634.107	0	59	59	5	1	-10921639	55.082	55	49	62	5343	2.573	9.147	0.031	1.294
ID107400	107400	2	0.603	1231.902	633.703	0	60	60	5	1	-10921639	54.979	55	47	63	5333	2.969	8.948	0.033	1.172
ID108956	108956	2	0.570	1232.312	634.160	0	61	61	5	1	-10921639	55.010	55	50	62	5336	2.600	8.979	0.033	1.353
ID105859	105859	2	0.539	1232.204	634.186	0	62	62	5	1	-10921639	54.804	55	49	61	5316	2.756	8.914	0.031	1.196
ID110514	110514	2	0.540	1232.237	634.088	0	63	63	5	1	-10921639	54.814	55	50	61	5317	2.571	8.954	0.032	1.330
ID112045	112045	2	0.564	1232.676	634.114	0	64	64	5	1	-10921639	55.062	55	50	62	5341	2.861	8.973	0.032	1.182
ID115132	115132	2	0.539	1232.785	634.447	0	65	65	5	1	-10921639	54.866	55	50	61	5322	2.478	8.891	0.030	1.292
ID113582	113582	2	0.540	1231.930	633.396	0	66	66	5	1	-10921639	54.711	54	50	62	5307	2.594	8.958	0.032	1.304
ID116673	116673	2	0.531	1232.663	634.071	0	67	67	5	1	-10921639	54.825	55	49	61	5318	2.638	8.904	0.029	1.168
ID118199	118199	2	0.572	1232.519	634.203	0	68	68	5	1	-10921639	54.979	55	49	62	5333	2.769	8.935	0.031	1.191
ID119721	119721	2	0.509	1232.461	634.197	0	69	69	5	1	-10921639	54.639	55	48	61	5300	2.705	19.000	0.030	1.176
ID121262	121262	2	0.529	1232.212	633.945	0	70	70	5	1	-10921639	54.845	55	50	61	5320	2.468	9.014	0.033	1.413
ID122787	122787	2	0.594	1231.902	633.345	0	71	71	5	1	-10921639	55.072	55	49	64	5342	2.902	8.759	0.034	1.258
ID124322	124322	2	0.534	1232.376	633.948	0	72	72	5	1	-10921639	55.093	55	50	63	5344	2.638	8.992	0.034	1.356
ID125855	125855	2	0.587	1232.683	634.201	0	73	73	5	1	-10921639	55.351	55	50	62	5369	2.825	9.085	0.035	1.309
ID127396	127396	2	0.526	1233.000	634.413	0	74	74	5	1	-10921639	54.866	55	49	60	5322	2.609	9.003	0.028	1.153
ID128953	128953	2	0.540	1232.809	634.540	0	75	75	5	1	-10921639	54.990	55	50	61	5334	2.447	9.139	0.030	1.316
ID130458	130458	2	0.555	1232.745	634.225	0	76	76	5	1	-10921639	54.918	54	50	61	5327	2.652	8.834	0.031	1.232
ID131991	131991	2	0.552	1232.932	634.292	0	77	77	5	1	-10921639	55.072	55	51	60	5342	2.451	9.088	0.032	1.406
ID133512	133512	2	0.575	1232.360	634.112	0	78	78	5	1	-10921639	55.175	55	49	61	5352	2.381	9.032	0.035	1.547
ID135030	135030	2	0.522	1233.241	634.529	0	79	79	5	1	-10921639	54.845	55	50	61	5320	2.438	9.023	0.028	1.228
ID136551	136551	2	0.576	1233.018	634.136	0	80	80	5	1	-10921639	54.887	55	49	60	5324	2.641	8.970	0.031	1.237
ID138077	138077	2	0.545	1232.677	634.193	0	81	81	5	1	-10921639	54.928	55	49	62	5328	2.623	8.945	0.031	1.266
ID139593	139593	2	0.575	1232.897	634.468	0	82	82	5	1	-10921639	55.175	55	50	62	5352	2.720	8.925	0.033	1.283
ID141119	141119	2	0.583	1233.072	634.535	0	83	83	5	1	-10921639	55.010	55	49	62	5336	2.620	9.014	0.031	1.276
ID142656	142656	2	0.548	1232.585	634.273	0	84	84	5	1	-10921639	54.876	55	49	62	5323	2.627	11.103	0.030	1.211
ID144187	144187	2	0.531	1232.713	634.311	0	85	85	5	1	-10921639	54.928	55	50	61	5328	2.306	8.875	0.031	1.414
ID145696	145696	2	0.556	1232.661	634.333	0	86	86	5	1	-10921639	54.701	55	48	61	5306	2.697	9.026	0.028	1.120
ID147232	147232	2	0.582	1233.164	634.554	0	87	87	5	1	-10921639	55.103	55	48	62	5345	2.752	8.979	0.031	1.202
ID148746	148746	2	0.516	1233.295	634.781	0	88	88	5	1	-10921639	54.763	55	50	61	5312	2.593	8.794	0.027	1.104
ID150279	150279	2	0.538	1232.970	634.345	0	89	89	5	1	-10921639	54.979	55	50	61	5333	2.496	8.946	0.030	1.294
ID151817	151817	2	0.553	1232.900	634.349	0	90	90	5	1	-10921639	54.825	55	49	61	5318	2.618	8.903	0.029	1.173
ID153359	153359	2	0.564	1232.840	634.433	0	91	91	5	1	-10921639	54.948	55	50	62	5330	2.647	8.857	0.030	1.222
ID154887	154887	2	0.585	1233.514	634.625	0	92	92	5	1	-10921639	55.010	55	48	61	5336	2.823	5.091	0.026	1.003
ID156427	156427	2	0.550	1232.705	634.409	0	93	93	5	1	-10921639	54.948	55	49	61	5330	2.778	8.935	0.030	1.164
ID157956	157956	2	0.523	1233.304	634.577	0	94	94	5	1	-10921639	54.856	55	50	61	5321	2.626	9.087	0.028	1.123
ID159465	159465	2	0.554	1233.104	634.233	0	95	95	5	1	-10921639	55.000	55	50	61	5335	2.363	9.020	0.033	1.470
ID161005	161005	2	0.565	1233.354	634.421	0	96	96	5	1	-10921639	55.186	55	50	61	5353	2.667	8.939	0.032	1.274
ID162540	162540	2	0.518	1233.226	634.556	0	97	97	5	1	-10921639	54.711	55	49	62	5307	2.496	8.943	0.027	1.160
ID164079	164079	2	0.562	1232.974	634.554	0	98	98	5	1	-10921639	54.928	54	50	61	5328	2.467	8.882	0.030	1.279
ID165611	165611	2	0.468	1232.737	634.216	0	99	99	5	1	-10921639	54.557	55	50	60	5292	2.282	9.245	0.027	1.259
ID167174	167174	2	0.520	1233.494	634.632	0	100	100	5	1	-10921639	54.897	55	50	60	5325	2.316	8.836	0.028	1.291
ID168713	168713	2	0.529	1233.110	634.872	0	101	101	5	1	-10921639	54.835	55	49	61	5319	2.691	8.968	0.027	1.085
ID171783	171783	2	0.534	1232.776	634.409	0	102	102	5	1	-10921639	54.804	55	49	61	5316	2.519	8.869	0.029	1.206
ID170237	170237	2	0.500	1233.153	634.591	0	103	103	5	1	-10921639	54.691	55	49	60	5305	2.434	8.861	0.027	1.173
ID173314	173314	2	0.597	1232.812	634.240	0	104	104	5	1	-10921639	54.990	55	50	63	5334	2.756	9.059	0.032	1.222
ID174849	174849	2	0.538	1233.161	634.599	0	105	105	5	1	-10921639	54.804	55	49	61	5316	2.664	8.882	0.028	1.116
ID176384	176384	2	0.558	1233.273	634.593	0	106	106	5	1	-10921639	55.031	55	50	61	5338	2.434	9.289	0.030	1.320
ID177925	177925	2	0.557	1233.068	634.566	0	107	107	5	1	-10921639	54.814	55	50	61	5317	2.464	9.052	0.030	1.292
ID179439	179439	2	0.522	1233.090	634.472	0	108	108	5	1	-10921639	54.588	55	46	61	5295	2.660	9.203	0.028	1.134
ID180972	180972	2	0.564	1232.928	634.219	0	109	109	5	1	-10921639	54.845	55	50	60	5320	2.655	8.900	0.030	1.211
ID182515	182515	2	0.507	1233.089	634.625	0	110	110	5	1	-10921639	54.454	54	47	60	5282	2.363	8.812	0.024	1.086
ID184053	184053	2	0.557	1233.328	634.636	0	111	111	5	1	-10921639	54.763	55	48	60	5312	2.613	8.869	0.029	1.170
ID185576	185576	2	0.574	1232.876	634.661	0	112	112	5	1	-10921639	54.856	55	50	60	5321	2.586	8.893	0.029	1.204
ID187116	187116	2	0.556	1233.251	634.731	0	113	113	5	1	-10921639	54.742	55	49	61	5310	2.623	8.849	0.028	1.127
ID188646	188646	2	0.559	1233.643	634.914	0	114	114	5	1	-10921639	54.660	54	49	62	5302	2.868	8.909	0.024	0.895
ID190165	190165	2	0.571	1232.857	634.809	0	115	115	5	1	-10921639	54.938	55	49	61	5329	2.734	9.179	0.030	1.159
ID191698	191698	2	0.569	1233.481	634.717	0	116	116	5	1	-10921639	54.969	55	50	61	5332	2.473	8.840	0.031	1.341
ID193245	193245	2	0.589	1233.210	634.632	0	117	117	5	1	-10921639	54.897	55	50	61	5325	2.663	8.872	0.030	1.210
ID194767	194767	2	0.570	1233.235	634.646	0	118	118	5	1	-10921639	54.825	55	50	61	5318	2.554	8.824	0.030	1.267
ID196296	196296	2	0.556	1233.303	634.511	0	119	119	5	1	-10921639	54.887	55	50	61	5324	2.362	12.830	0.030	1.337
ID197825	197825	2	0.562	1233.310	634.856	0	120	120	5	1	-10921639	54.979	55	50	61	5333	2.475	19.000	0.030	1.300
ID199358	199358	2	0.585	1232.782	634.205	0	121	121	5	1	-10921639	55.258	55	49	61	5360	2.934	9.105	0.033	1.199
ID200900	200900	2	0.771	1230.615	632.081	0	122	122	5	1	-10921639	55.351	54	49	68	5369	4.201	5.060	0.035	0.896
ID202451	202451	2	0.769	1230.591	631.602	0	123	123	5	1	-10921639	55.351	55	49	69	5369	4.098	5.127	0.035	0.923
ID204014	204014	2	0.773	1230.363	631.824	0	124	124	5	1	-10921639	55.485	55	50	70	5382	4.154	19.000	0.036	0.920
ID205561	205561	2	0.775	1230.516	631.847	0	125	125	5	1	-10921639	55.639	55	49	68	5397	3.868	5.075	0.037	1.022
ID207133	207133	2	0.731	1230.647	631.676	0	126	126	5	1	-10921639	55.278	55	48	68	5362	3.788	8.857	0.035	1.000
ID208677	208677	2	0.746	1230.616	632.252	0	127	127	5	1	-10921639	55.361	55	48	69	5370	3.990	8.828	0.035	0.951
ID210223	210223	2	0.656	1230.663	632.017	0	128	128	5	1	-10921639	55.113	55	47	69	5346	3.775	5.055	0.032	0.917
ID213328	213328	2	0.602	1230.579	631.912	0	129	129	5	1	-10921639	54.670	54	48	65	5303	3.359	19.000	0.028	0.887
ID211794	211794	2	0.640	1231.963	633.569	0	130	130	5	1	-10921639	55.866	56	49	63	5419	2.992	8.983	0.040	1.443
ID214890	214890	2	0.602	1231.052	633.043	0	131	131	5	1	-10921639	55.031	55	50	62	5338	2.917	8.680	0.032	1.187
ID216427	216427	2	0.602	1231.417	632.700	0	132	132	5	1	-10921639	55.010	55	49	65	5336	3.111	8.904	0.034	1.168
ID219488	219488	2	0.594	1231.346	633.043	0	133	133	5	1	-10921639	54.979	55	49	64	5333	3.139	19.000	0.033	1.110
ID217957	217957	2	0.606	1231.482	632.791	0	134	134	5	1	-10921639	54.763	54	47	65	5312	3.390	8.906	0.032	0.999
ID221018	221018	2	0.624	1232.210	633.919	0	135	135	5	1	-10921639	55.320	56	49	64	5366	2.949	8.944	0.036	1.319
ID222554	222554	2	0.572	1231.609	633.797	0	136	136	5	1	-10921639	55.392	56	48	62	5373	2.971	8.840	0.034	1.240
ID225646	225646	2	0.612	1232.062	633.926	0	137	137	5	1	-10921639	55.464	56	49	64	5380	2.662	8.931	0.036	1.447
ID224097	224097	2	0.568	1232.189	633.595	0	138	138	5	1	-10921639	55.381	55	50	62	5372	2.636	8.943	0.035	1.437
ID227195	227195	2	0.588	1232.331	634.407	0	139	139	5	1	-10921639	55.299	55	49	64	5364	2.887	8.855	0.036	1.339
ID228727	228727	2	0.590	1231.453	633.121	0	140	140	5	1	-10921639	55.124	55	49	66	5347	2.934	8.961	0.032	1.180
ID230279	230279	2	0.586	1232.677	634.654	0	141	141	5	1	-10921639	55.392	56	49	61	5373	2.706	9.000	0.033	1.310
ID231813	231813	2	0.779	1231.850	636.589	0	142	142	5	1	-10921639	56.722	56	51	65	5502	3.390	8.801	0.037	1.207
ID233347	233347	2	1.005	1231.849	637.041	0	143	143	5	1	-10921639	57.845	57	49	71	5611	4.685	8.956	0.047	1.114
ID234878	234878	2	1.024	1231.549	637.301	0	144	144	5	1	-10921639	58.062	57	49	72	5632	4.767	8.932	0.048	1.117
ID236407	236407	2	0.997	1231.805	637.095	0	145	145	5	1	-10921639	57.959	57	50	72	5622	4.474	8.835	0.047	1.162
ID237948	237948	2	0.995	1231.772	637.306	0	146	146	5	1	-10921639	57.742	57	50	72	5601	4.601	8.746	0.045	1.092
ID241032	241032	2	0.926	1231.808	637.030	0	147	147	5	1	-10921639	57.619	57	49	70	5589	4.231	8.955	0.045	1.162
ID239490	239490	2	0.899	1231.718	636.962	0	148	148	5	1	-10921639	57.505	57	50	69	5578	4.146	8.986	0.045	1.192
ID242574	242574	2	0.831	1231.865	636.957	0	149	149	5	1	-10921639	57.010	56	51	68	5530	3.590	8.987	0.040	1.234
ID245656	245656	2	0.827	1231.915	636.615	0	150	150	5	1	-10921639	56.907	57	50	67	5520	3.597	8.962	0.040	1.216
ID244113	244113	2	0.834	1232.277	636.321	0	151	151	5	1	-10921639	57.402	57	51	65	5568	3.226	8.950	0.048	1.630
ID247182	247182	2	0.809	1232.148	636.301	0	152	152	5	1	-10921639	57.103	56	51	66	5539	3.252	8.921	0.045	1.502
ID248731	248731	2	0.781	1232.256	636.130	0	153	153	5	1	-10921639	57.103	57	51	66	5539	3.127	8.906	0.044	1.531
ID250263	250263	2	0.795	1232.328	636.180	0	154	154	5	1	-10921639	56.918	57	50	65	5521	3.207	8.903	0.043	1.473
ID251808	251808	2	0.712	1232.189	636.452	0	155	155	5	1	-10921639	56.649	56	51	65	5495	3.116	8.762	0.040	1.389
ID253068	253068	2	0.691	1232.399	635.840	0	156	156	5	1	-10921639	56.464	56	50	63	5477	3.069	8.885	0.038	1.344
ID256426	256426	2	0.737	1232.397	635.593	0	157	157	5	1	-10921639	56.732	57	51	63	5503	2.790	9.007	0.042	1.644
ID254876	254876	2	0.707	1232.495	635.256	0	158	158	5	1	-10921639	56.557	56	49	64	5486	3.129	8.863	0.041	1.417
ID257967	257967	2	0.716	1232.524	635.824	0	159	159	5	1	-10921639	56.505	56	50	63	5481	3.228	8.764	0.037	1.260
ID259496	259496	2	0.750	1232.254	635.934	0	160	160	5	1	-10921639	56.722	56	51	64	5502	3.095	8.928	0.042	1.473
ID262586	262586	2	0.765	1232.248	635.998	0	161	161	5	1	-10921639	56.959	57	51	66	5525	3.055	8.919	0.043	1.539
ID261034	261034	2	0.760	1232.389	635.745	0	162	162	5	1	-10921639	56.742	57	49	62	5504	2.934	9.006	0.043	1.601
ID264903	264903	2	0.675	1232.646	635.463	0	163	163	5	1	-10921639	56.227	56	50	62	5454	2.778	8.896	0.038	1.468
ID264298	264298	2	0.672	1232.486	635.462	0	164	164	5	1	-10921639	56.433	57	51	62	5474	2.541	8.988	0.042	1.784
ID267205	267205	2	0.718	1232.500	635.429	0	165	165	5	1	-10921639	56.371	56	50	62	5468	2.833	9.040	0.039	1.478
ID268746	268746	2	0.747	1232.121	635.457	0	166	166	5	1	-10921639	56.598	57	49	62	5490	2.801	8.911	0.043	1.669
ID271820	271820	2	0.931	1231.476	635.696	0	167	167	5	1	-10921639	57.660	58	52	65	5593	3.051	8.911	0.050	1.794
ID270285	270285	2	1.145	1230.660	635.592	0	168	168	5	1	-10921639	59.062	59	52	66	5729	3.467	8.759	0.059	1.911
ID273337	273337	2	1.205	1230.598	635.545	0	169	169	5	1	-10921639	59.474	59	52	69	5769	3.814	8.793	0.062	1.822
ID274872	274872	2	1.328	1230.621	635.633	0	170	170	5	1	-10921639	60.237	60	52	70	5843	4.148	8.801	0.068	1.842
ID276409	276409	2	1.307	1230.462	635.465	0	171	171	5	1	-10921639	60.196	60	51	69	5839	4.485	8.814	0.069	1.727
ID277948	277948	2	1.356	1230.360	635.025	0	172	172	5	1	-10921639	60.784	61	51	71	5896	4.818	8.857	0.072	1.697
ID279470	279470	2	1.395	1230.434	634.780	0	173	173	5	1	-10921639	61.330	61	51	74	5949	4.843	8.902	0.076	1.786
ID281003	281003	2	1.413	1230.506	635.011	0	174	174	5	1	-10921639	61.670	62	52	72	5982	4.688	8.836	0.078	1.907
ID282551	282551	2	1.384	1230.412	635.265	0	175	175	5	1	-10921639	60.969	61	51	73	5914	4.951	8.905	0.075	1.711
ID284073	284073	2	1.365	1230.455	635.401	0	176	176	5	1	-10921639	60.887	61	51	71	5906	4.877	8.934	0.072	1.680
ID285597	285597	2	1.259	1230.432	635.095	0	177	177	5	1	-10921639	60.557	61	52	70	5874	4.203	8.881	0.070	1.874
ID287128	287128	2	1.288	1230.447	635.228	0	178	178	5	1	-10921639	60.351	61	50	69	5854	4.430	8.807	0.069	1.754
ID288638	288638	2	1.272	1230.426	635.065	0	179	179	5	1	-10921639	60.330	60	49	69	5852	4.522	8.895	0.068	1.707
ID290170	290170	2	1.241	1230.617	635.066	0	180	180	5	1	-10921639	60.278	60	52	68	5847	4.133	8.865	0.067	1.842
ID291691	291691	2	1.250	1230.464	634.861	0	181	181	5	1	-10921639	61.464	62	51	72	5962	4.444	8.836	0.066	1.704
ID293217	293217	2	1.241	1230.604	634.885	0	182	182	5	1	-10921639	60.309	60	52	70	5850	4.024	8.879	0.068	1.920
ID294720	294720	2	1.277	1230.590	635.065	0	183	183	5	1	-10921639	60.103	60	52	69	5830	3.946	8.868	0.069	1.968
ID296245	296245	2	1.243	1230.521	635.001	0	184	184	5	1	-10921639	60.175	60	51	68	5837	3.961	8.942	0.069	1.962
ID297771	297771	2	1.207	1230.480	634.802	0	185	185	5	1	-10921639	59.670	60	51	70	5788	4.373	8.802	0.064	1.653
ID299300	299300	2	1.249	1230.495	635.021	0	186	186	5	1	-10921639	60.010	61	50	71	5821	4.285	8.869	0.066	1.744
ID300858	300858	2	1.260	1230.545	634.831	0	187	187	5	1	-10921639	60.278	60	51	69	5847	3.690	8.921	0.069	2.101
ID302401	302401	2	1.269	1230.576	635.054	0	188	188	5	1	-10921639	60.258	60	51	69	5845	4.157	8.903	0.067	1.819
ID305454	305454	2	1.236	1230.633	635.066	0	189	189	5	1	-10921639	60.371	60	52	69	5856	3.801	8.844	0.067	1.983
ID303929	303929	2	1.232	1230.765	634.870	0	190	190	5	1	-10921639	60.227	60	52	70	5842	3.650	8.825	0.067	2.071
ID306969	306969	2	1.328	1230.447	634.884	0	191	191	5	1	-10921639	60.567	61	51	69	5875	4.375	8.830	0.067	1.744
ID308497	308497	2	1.243	1230.573	634.801	0	192	192	5	1	-10921639	60.320	61	51	71	5851	4.017	8.887	0.067	1.876
ID310038	310038	2	1.247	1230.456	634.957	0	193	193	5	1	-10921639	60.000	60	50	70	5820	4.294	8.879	0.064	1.693
ID311556	311556	2	1.247	1230.284	634.835	0	194	194	5	1	-10921639	60.010	60	52	70	5821	4.182	8.859	0.065	1.756
ID313076	313076	2	1.206	1230.544	634.813	0	195	195	5	1	-10921639	59.979	60	53	69	5818	3.926	8.767	0.065	1.866
ID314615	314615	2	1.186	1230.315	634.412	0	196	196	5	1	-10921639	60.082	60	51	70	5828	4.495	8.843	0.065	1.627
ID316145	316145	2	1.259	1230.303	634.378	0	197	197	5	1	-10921639	60.103	61	49	70	5830	4.711	8.792	0.066	1.575
ID317693	317693	2	1.318	1230.504	634.519	0	198	198	5	1	-10921639	60.835	61	52	71	5901	4.474	8.840	0.071	1.791
ID320745	320745	2	1.238	1230.355	634.240	0	199	199	5	1	-10921639	59.948	60	52	71	5815	4.556	8.728	0.064	1.585
ID319203	319203	2	1.252	1230.455	634.296	0	200	200	5	1	-10921639	60.165	61	51	73	5836	4.600	8.768	0.066	1.623
ID322274	322274	2	1.230	1230.305	634.284	0	201	201	5	1	-10921639	60.165	60	50	74	5836	4.692	8.799	0.065	1.566
ID323802	323802	2	1.233	1230.488	634.492	0	202	202	5	1	-10921639	60.072	60	50	70	5827	4.517	8.760	0.065	1.617
ID325347	325347	2	1.209	1230.505	634.666	0	203	203	5	1	-10921639	60.124	60	50	73	5832	4.186	8.882	0.066	1.774
ID326880	326880	2	1.198	1230.536	634.588	0	204	204	5	1	-10921639	60.155	60	51	68	5835	4.001	8.864	0.065	1.825
ID328402	328402	2	1.227	1230.727	634.774	0	205	205	5	1	-10921639	60.361	60	52	69	5855	3.849	8.872	0.067	1.971
ID329915	329915	2	1.162	1230.557	634.683	0	206	206	5	1	-10921639	59.660	60	51	68	5787	3.821	8.845	0.063	1.856
ID331443	331443	2	1.174	1230.584	634.727	0	207	207	5	1	-10921639	59.660	60	51	68	5787	3.878	8.848	0.062	1.807
ID332997	332997	2	1.115	1230.545	634.623	0	208	208	5	1	-10921639	59.330	59	51	68	5755	3.872	8.925	0.061	1.753
ID334519	334519	2	1.127	1230.403	634.996	0	209	209	5	1	-10921639	59.227	59	50	68	5745	4.102	8.870	0.060	1.641
ID336039	336039	2	1.099	1230.748	634.792	0	210	210	5	1	-10921639	59.268	59	51	69	5749	3.785	8.825	0.059	1.752
ID337572	337572	2	1.164	1230.692	634.858	0	211	211	5	1	-10921639	59.474	59	51	69	5769	3.629	8.865	0.062	1.913
ID339101	339101	2	1.132	1230.686	634.795	0	212	212	5	1	-10921639	59.722	60	52	69	5793	3.544	8.890	0.062	1.969
ID340641	340641	2	1.141	1230.876	634.951	0	213	213	5	1	-10921639	59.773	60	51	68	5798	3.659	8.855	0.062	1.907
ID342171	342171	2	1.175	1231.022	634.892	0	214	214	5	1	-10921639	59.938	60	53	69	5814	3.716	8.866	0.064	1.936
ID343681	343681	2	1.215	1231.830	635.031	0	215	215	5	1	-10921639	60.773	61	52	69	5895	3.957	8.942	0.069	1.987
ID345191	345191	2	1.199	1232.364	635.090	0	216	216	5	1	-10921639	61.000	61	53	69	5917	3.963	8.936	0.069	1.985
ID346741	346741	2	1.206	1232.167	635.115	0	217	217	5	1	-10921639	61.103	61	51	70	5927	4.261	8.951	0.071	1.889
ID348271	348271	2	1.202	1232.608	635.179	0	218	218	5	1	-10921639	60.990	61	52	72	5916	4.334	8.929	0.067	1.776
ID349797	349797	2	1.176	1232.583	634.997	0	219	219	5	1	-10921639	61.144	61	51	70	5931	4.304	8.954	0.066	1.767
ID351316	351316	2	1.231	1232.201	635.111	0	220	220	5	1	-10921639	61.165	61	51	70	5933	4.092	8.921	0.071	1.974
ID352849	352849	2	1.259	1232.036	634.984	0	221	221	5	1	-10921639	61.474	61	52	71	5963	4.275	8.949	0.072	1.941
ID354368	354368	2	1.221	1232.384	635.100	0	222	222	5	1	-10921639	61.144	61	53	70	5931	4.059	8.905	0.069	1.957
ID355910	355910	2	1.223	1232.000	635.078	0	223	223	5	1	-10921639	61.093	62	53	70	5926	4.039	8.962	0.068	1.931
ID357447	357447	2	1.187	1232.419	635.116	0	224	224	5	1	-10921639	61.031	61	52	68	5920	3.896	8.901	0.068	2.002
ID358974	358974	2	1.156	1232.147	635.029	0	225	225	5	1	-10921639	61.124	61	53	68	5929	3.773	8.922	0.068	2.065
ID360494	360494	2	1.176	1232.330	635.019	0	226	226	5	1	-10921639	60.773	61	52	69	5895	4.278	8.968	0.066	1.755
ID362036	362036	2	1.242	1231.826	634.854	0	227	227	5	1	-10921639	61.474	62	51	69	5963	4.333	8.950	0.072	1.900
ID363571	363571	2	1.264	1231.846	634.917	0	228	228	5	1	-10921639	61.660	62	51	70	5981	4.385	8.940	0.072	1.878
ID365109	365109	2	1.218	1232.644	635.006	0	229	229	5	1	-10921639	61.412	62	51	69	5957	4.291	8.938	0.069	1.859
ID366637	366637	2	1.199	1232.596	635.093	0	230	230	5	1	-10921639	61.155	61	51	70	5932	4.431	8.886	0.066	1.712
ID368164	368164	2	1.181	1232.923	635.009	0	231	231	5	1	-10921639	61.103	62	52	70	5927	4.469	8.944	0.066	1.682
ID369686	369686	2	1.223	1233.155	635.158	0	232	232	5	1	-10921639	61.155	61	52	71	5932	4.535	8.963	0.068	1.708
ID371222	371222	2	1.187	1233.115	635.118	0	233	233	5	1	-10921639	61.082	61	51	70	5925	4.296	8.950	0.067	1.779
ID372762	372762	2	1.161	1233.248	635.151	0	234	234	5	1	-10921639	61.010	61	51	71	5918	4.137	9.004	0.066	1.816
ID374302	374302	2	1.171	1233.609	635.195	0	235	235	5	1	-10921639	60.464	60	50	71	5865	4.608	8.860	0.058	1.449
ID375850	375850	2	1.164	1233.649	635.278	0	236	236	5	1	-10921639	60.361	60	52	71	5855	4.477	8.904	0.060	1.520
ID377389	377389	2	1.152	1233.503	635.157	0	237	237	5	1	-10921639	60.175	60	52	69	5837	4.484	8.859	0.057	1.457
ID378933	378933	2	1.120	1233.371	635.090	0	238	238	5	1	-10921639	60.588	61	52	71	5877	4.208	9.026	0.063	1.718
ID380472	380472	2	1.130	1233.879	635.304	0	239	239	5	1	-10921639	60.165	60	50	71	5836	4.425	8.868	0.058	1.497
ID382012	382012	2	1.170	1233.572	635.113	0	240	240	5	1	-10921639	60.320	61	51	70	5851	4.660	8.931	0.059	1.439
ID383533	383533	2	1.091	1233.819	635.102	0	241	241	5	1	-10921639	59.784	60	52	70	5799	4.181	8.846	0.054	1.459
ID385063	385063	2	1.060	1233.747	635.074	0	242	242	5	1	-10921639	59.732	60	51	69	5794	4.035	8.972	0.055	1.544
ID386588	386588	2	1.093	1233.516	635.156	0	243	243	5	1	-10921639	59.804	59	51	69	5801	4.460	8.915	0.054	1.373
ID388139	388139	2	1.113	1233.562	635.274	0	244	244	5	1	-10921639	60.134	61	52	69	5833	4.488	8.899	0.057	1.439
ID389678	389678	2	1.091	1233.460	635.046	0	245	245	5	1	-10921639	60.392	60	52	67	5858	3.664	8.984	0.063	1.950
ID391204	391204	2	1.048	1233.506	635.110	0	246	246	5	1	-10921639	59.536	60	50	68	5775	4.121	8.833	0.052	1.439
ID392729	392729	2	1.047	1233.389	634.916	0	247	247	5	1	-10921639	59.742	60	52	70	5795	3.863	8.936	0.058	1.688
ID394254	394254	2	1.004	1233.392	635.074	0	248	248	5	1	-10921639	59.639	60	51	67	5785	3.770	8.942	0.056	1.691
ID395800	395800	2	1.027	1233.698	635.093	0	249	249	5	1	-10921639	59.124	59	50	70	5735	4.224	8.545	0.049	1.301
ID397328	397328	2	0.979	1233.485	635.055	0	250	250	5	1	-10921639	59.278	59	51	68	5750	3.907	9.056	0.054	1.566
ID398852	398852	2	0.988	1233.330	635.105	0	251	251	5	1	-10921639	59.258	60	52	67	5748	3.706	8.981	0.055	1.677
ID400380	400380	2	1.000	1233.154	634.840	0	252	252	5	1	-10921639	59.278	59	52	69	5750	3.693	8.953	0.055	1.685
ID401932	401932	2	0.971	1233.355	635.268	0	253	253	5	1	-10921639	59.278	60	52	67	5750	3.381	9.003	0.055	1.817
ID403484	403484	2	0.978	1233.509	634.961	0	254	254	5	1	-10921639	58.722	59	51	68	5696	3.891	8.903	0.048	1.378
ID408093	408093	2	0.937	1233.063	635.064	0	255	255	5	1	-10921639	58.742	59	51	66	5698	3.624	8.924	0.050	1.547
ID405018	405018	2	0.930	1233.294	635.017	0	256	256	5	1	-10921639	58.732	59	50	67	5697	3.563	9.082	0.051	1.595
ID409620	409620	2	0.921	1233.333	635.121	0	257	257	5	1	-10921639	58.557	58	51	67	5680	3.617	8.942	0.050	1.548
ID406544	406544	2	0.906	1232.838	635.094	0	258	258	5	1	-10921639	58.505	58	51	68	5675	3.775	8.984	0.049	1.438
ID411135	411135	2	0.931	1233.044	635.167	0	259	259	5	1	-10921639	58.649	59	52	67	5689	3.437	8.950	0.052	1.680
ID412669	412669	2	0.916	1232.736	634.986	0	260	260	5	1	-10921639	58.289	59	52	66	5654	3.532	8.962	0.048	1.524
ID415742	415742	2	0.877	1233.220	634.984	0	261	261	5	1	-10921639	58.155	58	52	65	5641	3.477	8.898	0.048	1.524
ID414193	414193	2	0.843	1233.207	634.776	0	262	262	5	1	-10921639	58.165	58	51	65	5642	3.168	8.966	0.047	1.645
ID417247	417247	2	0.882	1232.952	634.940	0	263	263	5	1	-10921639	58.278	58	50	64	5653	3.338	8.982	0.050	1.659
ID418787	418787	2	0.863	1233.272	634.992	0	264	264	5	1	-10921639	57.887	58	51	64	5615	3.397	8.868	0.045	1.464
ID420311	420311	2	0.872	1233.032	634.992	0	265	265	5	1	-10921639	57.866	58	50	64	5613	3.393	8.962	0.046	1.487
ID421861	421861	2	0.863	1232.810	634.939	0	266	266	5	1	-10921639	58.165	58	52	66	5642	3.402	8.944	0.047	1.529
ID423385	423385	2	0.896	1233.045	635.003	0	267	267	5	1	-10921639	58.134	58	51	66	5639	3.508	8.910	0.048	1.504
ID424902	424902	2	0.890	1233.407	635.064	0	268	268	5	1	-10921639	58.175	58	51	64	5643	3.266	8.995	0.048	1.631
ID426401	426401	2	0.863	1233.700	635.120	0	269	269	5	1	-10921639	57.794	58	51	66	5606	3.535	8.868	0.041	1.300
ID427910	427910	2	0.840	1233.559	635.062	0	270	270	5	1	-10921639	57.938	58	51	65	5620	3.455	8.771	0.041	1.315
ID429424	429424	2	0.903	1234.006	635.252	0	271	271	5	1	-10921639	58.155	58	50	66	5641	3.759	8.937	0.045	1.345
ID430945	430945	2	0.917	1233.339	635.083	0	272	272	5	1	-10921639	58.392	58	50	66	5664	3.624	8.944	0.049	1.498
ID432464	432464	2	0.886	1233.102	634.833	0	273	273	5	1	-10921639	58.216	58	50	67	5647	3.137	9.057	0.049	1.743
ID433971	433971	2	0.847	1233.443	635.261	0	274	274	5	1	-10921639	57.876	58	49	65	5614	3.489	9.031	0.045	1.419
ID436358	436358	2	0.873	1233.659	635.046	0	275	275	5	1	-10921639	57.918	58	51	66	5618	3.682	8.885	0.043	1.284
ID435600	435600	2	0.892	1233.648	635.144	0	276	276	5	1	-10921639	57.845	58	51	66	5611	3.572	8.626	0.042	1.297
ID440062	440062	2	0.923	1233.695	635.298	0	277	277	5	1	-10921639	58.124	58	50	66	5638	3.734	8.757	0.043	1.283
ID438526	438526	2	0.817	1233.466	635.059	0	278	278	5	1	-10921639	57.670	57	49	65	5594	3.475	9.013	0.043	1.377
ID442164	442164	2	0.859	1233.617	634.944	0	279	279	5	1	-10921639	57.711	57	51	64	5598	3.338	8.847	0.042	1.396
ID441946	441946	2	0.844	1233.017	634.889	0	280	280	5	1	-10921639	57.825	58	51	66	5609	3.250	9.027	0.046	1.558
ID444647	444647	2	0.857	1233.107	634.808	0	281	281	5	1	-10921639	58.113	58	51	67	5637	3.372	8.939	0.048	1.589
ID446175	446175	2	0.862	1233.410	634.767	0	282	282	5	1	-10921639	58.062	58	50	64	5632	3.591	8.994	0.047	1.442
ID449183	449183	2	0.863	1233.351	634.939	0	283	283	5	1	-10921639	57.928	58	51	66	5619	3.321	8.863	0.046	1.545
ID447688	447688	2	0.846	1232.995	634.715	0	284	284	5	1	-10921639	57.948	58	52	66	5621	3.154	9.150	0.047	1.642
ID450691	450691	2	0.880	1233.638	635.020	0	285	285	5	1	-10921639	57.979	57	52	67	5624	3.603	8.955	0.044	1.352
ID452189	452189	2	0.885	1233.398	635.018	0	286	286	5	1	-10921639	58.103	58	52	68	5636	3.558	8.857	0.047	1.479
ID453699	453699	2	0.860	1233.252	635.045	0	287	287	5	1	-10921639	58.175	58	50	65	5643	3.562	8.918	0.047	1.455
ID455217	455217	2	0.855	1233.343	634.942	0	288	288	5	1	-10921639	57.938	57	50	66	5620	3.532	8.893	0.045	1.400
ID456712	456712	2	0.854	1233.413	634.970	0	289	289	5	1	-10921639	58.072	58	51	65	5633	3.232	8.986	0.047	1.604
ID458228	458228	2	0.814	1233.269	634.936	0	290	290	5	1	-10921639	57.814	58	49	65	5608	3.232	8.927	0.044	1.500
ID459731	459731	2	0.765	1233.010	634.892	0	291	291	5	1	-10921639	57.722	58	51	66	5599	3.168	9.034	0.044	1.540
ID461235	461235	2	0.819	1232.748	634.697	0	292	292	5	1	-10921639	57.835	58	51	68	5610	3.384	9.183	0.046	1.497
ID462740	462740	2	0.825	1232.781	634.780	0	293	293	5	1	-10921639	57.680	58	50	65	5595	3.490	8.975	0.045	1.409
ID464253	464253	2	0.767	1233.261	634.882	0	294	294	5	1	-10921639	57.320	58	50	65	5560	3.490	8.943	0.042	1.311
ID465752	465752	2	0.738	1232.786	634.558	0	295	295	5	1	-10921639	57.309	57	51	64	5559	3.032	8.929	0.042	1.528
ID467282	467282	2	0.771	1233.099	634.992	0	296	296	5	1	-10921639	57.423	58	50	65	5570	2.982	8.900	0.043	1.597
ID468811	468811	2	0.758	1232.826	635.022	0	297	297	5	1	-10921639	57.196	57	50	63	5548	3.016	8.923	0.042	1.527
ID470340	470340	2	0.749	1233.029	634.950	0	298	298	5	1	-10921639	57.258	57	51	66	5554	3.022	8.937	0.042	1.540
ID471879	471879	2	0.733	1233.132	634.855	0	299	299	5	1	-10921639	57.165	57	50	65	5545	3.006	8.855	0.041	1.506
ID473402	473402	2	0.782	1232.831	634.639	0	300	300	5	1	-10921639	57.773	58	51	64	5604	2.921	8.979	0.045	1.689
ID476461	476461	2	0.741	1232.958	635.016	0	301	301	5	1	-10921639	57.320	57	49	66	5560	3.074	9.039	0.041	1.478
ID474937	474937	2	0.714	1232.462	634.770	0	302	302	5	1	-10921639	57.423	57	51	65	5570	3.347	8.894	0.041	1.361
ID477977	477977	2	0.833	1232.835	634.850	0	303	303	5	1	-10921639	57.814	58	52	64	5608	3.073	8.899	0.046	1.659
ID479498	479498	2	0.743	1232.773	634.984	0	304	304	5	1	-10921639	57.598	57	51	66	5587	2.974	9.117	0.043	1.607
ID482566	482566	2	0.731	1232.860	634.774	0	305	305	5	1	-10921639	57.670	58	51	65	5594	3.034	8.835	0.042	1.527
ID481029	481029	2	0.686	1232.771	634.617	0	306	306	5	1	-10921639	57.258	57	50	63	5554	2.651	9.015	0.039	1.626
ID484094	484094	2	0.783	1232.683	635.035	0	307	307	5	1	-10921639	57.577	58	51	64	5585	3.158	8.711	0.043	1.496
ID485626	485626	2	0.829	1232.417	634.748	0	308	308	5	1	-10921639	57.907	58	51	65	5617	3.329	8.913	0.047	1.560
ID487148	487148	2	0.869	1232.142	634.954	0	309	309	5	1	-10921639	58.258	59	49	64	5651	3.183	8.842	0.049	1.707
ID488692	488692	2	0.933	1231.720	635.085	0	310	310	5	1	-10921639	58.629	59	51	66	5687	3.355	8.970	0.053	1.752
ID490214	490214	2	0.894	1231.318	634.875	0	311	311	5	1	-10921639	58.505	59	52	65	5675	2.944	8.916	0.051	1.944
ID491739	491739	2	0.950	1231.415	634.946	0	312	312	5	1	-10921639	58.598	59	52	65	5684	3.210	8.899	0.054	1.862
ID493266	493266	2	0.944	1231.636	635.003	0	313	313	5	1	-10921639	58.649	59	52	68	5689	3.360	8.907	0.053	1.767
ID494804	494804	2	0.969	1231.407	635.043	0	314	314	5	1	-10921639	58.454	58	51	66	5670	3.568	8.732	0.053	1.649
ID496362	496362	2	0.961	1231.647	635.190	0	315	315	5	1	-10921639	58.876	59	52	65	5711	3.450	8.920	0.055	1.786
ID497887	497887	2	1.021	1231.367	635.067	0	316	316	5	1	-10921639	58.835	59	52	66	5707	3.300	8.940	0.056	1.898
ID500977	500977	2	0.941	1231.412	635.070	0	317	317	5	1	-10921639	58.309	58	51	65	5656	3.343	8.863	0.051	1.699
ID499427	499427	2	0.986	1231.670	635.121	0	318	318	5	1	-10921639	59.113	59	51	66	5734	3.335	8.922	0.055	1.860
ID502530	502530	2	0.959	1232.442	634.973	0	319	319	5	1	-10921639	58.619	59	50	66	5686	3.557	8.904	0.055	1.707
ID504071	504071	2	0.905	1231.962	634.994	0	320	320	5	1	-10921639	58.412	58	51	64	5666	3.415	8.819	0.051	1.664
ID505611	505611	2	0.939	1232.279	635.291	0	321	321	5	1	-10921639	58.680	58	51	67	5692	3.519	8.987	0.054	1.696
ID507137	507137	2	0.953	1232.081	635.132	0	322	322	5	1	-10921639	58.598	59	51	65	5684	3.636	9.008	0.053	1.629
ID508698	508698	2	0.935	1231.885	635.188	0	323	323	5	1	-10921639	58.351	58	51	65	5660	3.336	8.910	0.052	1.720
ID510249	510249	2	0.935	1232.240	635.217	0	324	324	5	1	-10921639	58.629	59	51	66	5687	3.377	8.966	0.052	1.711
ID511782	511782	2	0.909	1232.486	635.344	0	325	325	5	1	-10921639	58.546	58	52	66	5679	3.518	8.881	0.051	1.624
ID513316	513316	2	0.921	1232.691	635.082	0	326	326	5	1	-10921639	58.649	59	50	66	5689	3.663	8.921	0.050	1.511
ID514845	514845	2	0.984	1232.108	635.135	0	327	327	5	1	-10921639	58.629	59	52	66	5687	3.522	8.889	0.054	1.692
ID516353	516353	2	0.979	1232.119	635.041	0	328	328	5	1	-10921639	58.763	58	51	67	5700	3.651	8.916	0.054	1.639
ID519421	519421	2	0.966	1232.614	635.176	0	329	329	5	1	-10921639	58.691	58	49	66	5693	3.754	8.841	0.050	1.498
ID517876	517876	2	0.910	1233.039	635.210	0	330	330	5	1	-10921639	58.433	58	50	66	5668	3.600	8.985	0.049	1.526
ID520947	520947	2	0.908	1232.494	635.149	0	331	331	5	1	-10921639	58.557	59	51	67	5680	3.317	8.856	0.052	1.751
ID522483	522483	2	0.841	1233.108	635.252	0	332	332	5	1	-10921639	58.175	58	50	67	5643	3.539	8.881	0.046	1.445
ID523994	523994	2	0.939	1233.212	635.388	0	333	333	5	1	-10921639	58.247	59	50	66	5650	3.761	8.880	0.050	1.471
ID525528	525528	2	0.854	1233.035	635.303	0	334	334	5	1	-10921639	57.866	58	52	65	5613	3.466	8.951	0.044	1.418
ID527070	527070	2	0.862	1233.306	635.365	0	335	335	5	1	-10921639	57.938	58	50	66	5620	3.741	8.967	0.047	1.386
ID528610	528610	2	0.925	1233.280	635.283	0	336	336	5	1	-10921639	58.454	59	51	66	5670	3.634	8.960	0.051	1.569
ID531658	531658	2	0.920	1233.483	635.303	0	337	337	5	1	-10921639	58.320	58	51	66	5657	3.656	8.926	0.051	1.539
ID530138	530138	2	0.890	1233.627	635.224	0	338	338	5	1	-10921639	57.784	58	49	66	5605	3.995	8.895	0.041	1.141
ID533191	533191	2	0.919	1233.594	635.245	0	339	339	5	1	-10921639	58.082	58	50	68	5634	3.832	8.764	0.043	1.263
ID534708	534708	2	0.934	1232.988	635.517	0	340	340	5	1	-10921639	58.381	58	51	66	5663	3.804	8.838	0.049	1.436
ID537791	537791	2	0.872	1233.645	635.312	0	341	341	5	1	-10921639	58.082	59	49	65	5634	3.645	8.806	0.043	1.321
ID536254	536254	2	0.882	1233.212	635.287	0	342	342	5	1	-10921639	58.412	59	51	66	5666	3.338	9.022	0.049	1.637
ID539326	539326	2	0.824	1233.493	635.352	0	343	343	5	1	-10921639	58.041	58	51	66	5630	3.351	8.931	0.046	1.526
ID540840	540840	2	0.883	1233.186	635.145	0	344	344	5	1	-10921639	58.268	58	51	67	5652	3.581	9.001	0.049	1.508
ID542384	542384	2	0.811	1233.203	635.024	0	345	345	5	1	-10921639	57.742	58	51	67	5601	3.377	8.854	0.044	1.441
ID543476	543476	2	0.803	1232.644	634.833	0	346	346	5	1	-10921639	57.835	58	50	66	5610	3.359	9.028	0.045	1.472
ID545433	545433	2	0.871	1232.799	634.996	0	347	347	5	1	-10921639	58.175	58	50	65	5643	3.497	9.026	0.047	1.500
ID546963	546963	2	0.847	1232.759	634.796	0	348	348	5	1	-10921639	58.237	58	51	67	5649	3.928	8.920	0.046	1.307
ID549986	549986	2	0.846	1232.631	634.641	0	349	349	5	1	-10921639	58.330	58	51	69	5658	3.611	8.916	0.048	1.491
ID548484	548484	2	0.872	1232.530	634.718	0	350	350	5	1	-10921639	58.289	58	52	68	5654	3.506	9.070	0.048	1.532
ID551523	551523	2	0.860	1233.006	634.869	0	351	351	5	1	-10921639	58.485	58	52	65	5673	3.143	9.127	0.050	1.784
ID556108	556108	2	0.842	1232.998	634.969	0	352	352	5	1	-10921639	58.113	58	49	66	5637	3.585	9.063	0.046	1.415
ID554600	554600	2	0.764	1232.868	634.938	0	353	353	5	1	-10921639	57.794	58	50	65	5606	3.491	8.950	0.044	1.395
ID553057	553057	2	0.770	1233.166	635.068	0	354	354	5	1	-10921639	57.907	58	51	66	5617	3.326	8.892	0.043	1.438
ID557630	557630	2	0.841	1233.139	634.896	0	355	355	5	1	-10921639	58.072	58	51	65	5633	3.498	9.080	0.048	1.510
ID559168	559168	2	0.824	1232.347	634.690	0	356	356	5	1	-10921639	57.907	58	51	67	5617	3.521	8.942	0.047	1.490
ID560696	560696	2	0.806	1232.515	634.696	0	357	357	5	1	-10921639	57.753	58	50	64	5602	3.373	8.888	0.044	1.444
ID562235	562235	2	0.782	1232.419	634.687	0	358	358	5	1	-10921639	57.773	58	50	64	5604	3.255	8.966	0.046	1.561
ID563773	563773	2	0.750	1232.815	635.021	0	359	359	5	1	-10921639	57.495	57	50	65	5577	3.295	8.979	0.044	1.459
ID565306	565306	2	0.800	1232.713	635.033	0	360	360	5	1	-10921639	57.691	58	50	64	5596	3.444	8.989	0.044	1.407
ID566843	566843	2	0.775	1232.761	635.032	0	361	361	5	1	-10921639	57.443	58	50	64	5572	3.156	8.982	0.043	1.503
ID568394	568394	2	0.796	1233.083	635.024	0	362	362	5	1	-10921639	57.536	57	51	65	5581	3.093	8.993	0.045	1.610
ID569916	569916	2	0.764	1233.092	635.056	0	363	363	5	1	-10921639	57.330	57	50	64	5561	3.165	8.971	0.042	1.460
ID571458	571458	2	0.761	1233.321	635.090	0	364	364	5	1	-10921639	57.309	57	50	65	5559	3.177	8.920	0.043	1.474
ID573023	573023	2	0.779	1233.172	635.121	0	365	365	5	1	-10921639	57.392	57	49	66	5567	3.233	8.953	0.043	1.454
ID574550	574550	2	0.794	1232.969	635.160	0	366	366	5	1	-10921639	57.464	57	49	65	5574	3.407	8.918	0.044	1.424
ID576081	576081	2	0.825	1233.439	635.388	0	367	367	5	1	-10921639	57.588	57	49	64	5586	3.375	8.951	0.045	1.472
ID577614	577614	2	0.791	1233.302	635.044	0	368	368	5	1	-10921639	57.567	57	50	64	5584	3.014	8.847	0.045	1.648
ID579145	579145	2	0.821	1233.000	634.986	0	369	369	5	1	-10921639	57.361	57	50	65	5564	3.209	8.952	0.044	1.510
ID580685	580685	2	0.775	1233.639	635.256	0	370	370	5	1	-10921639	57.010	57	48	65	5530	3.423	8.808	0.036	1.168
ID582218	582218	2	0.809	1233.149	635.154	0	371	371	5	1	-10921639	57.237	57	49	65	5552	3.236	9.048	0.044	1.489
ID583741	583741	2	0.766	1233.659	635.110	0	372	372	5	1	-10921639	57.103	57	51	64	5539	3.337	8.735	0.037	1.231
ID585303	585303	2	0.779	1233.684	635.212	0	373	373	5	1	-10921639	56.948	57	50	65	5524	3.389	8.913	0.037	1.201
ID586826	586826	2	0.814	1233.189	635.121	0	374	374	5	1	-10921639	57.608	57	51	66	5588	3.111	8.910	0.046	1.618
ID588357	588357	2	0.817	1233.451	634.967	0	375	375	5	1	-10921639	57.258	57	51	66	5554	3.333	8.997	0.043	1.432
ID589879	589879	2	0.762	1233.703	635.133	0	376	376	5	1	-10921639	56.928	57	50	67	5522	3.314	8.883	0.037	1.220
ID591438	591438	2	0.781	1233.617	635.264	0	377	377	5	1	-10921639	57.113	57	50	66	5540	3.430	8.905	0.038	1.226
ID592971	592971	2	0.829	1233.443	635.128	0	378	378	5	1	-10921639	57.495	57	50	65	5577	3.244	9.060	0.046	1.565
ID594498	594498	2	0.806	1233.595	635.195	0	379	379	5	1	-10921639	56.887	57	49	66	5518	3.741	8.781	0.037	1.090
ID596018	596018	2	0.799	1233.595	635.160	0	380	380	5	1	-10921639	56.825	57	49	64	5512	3.473	8.224	0.038	1.212
ID597555	597555	2	0.821	1233.746	635.308	0	381	381	5	1	-10921639	56.969	57	50	67	5526	3.610	8.787	0.037	1.136
ID599085	599085	2	0.841	1233.679	635.290	0	382	382	5	1	-10921639	57.155	57	48	65	5544	3.504	8.978	0.041	1.284
ID600635	600635	2	0.810	1233.542	635.338	0	383	383	5	1	-10921639	57.196	57	49	65	5548	3.599	8.887	0.039	1.181
ID602171	602171	2	0.827	1233.273	635.233	0	384	384	5	1	-10921639	56.959	57	49	64	5525	3.369	8.972	0.044	1.427
ID603701	603701	2	0.851	1233.507	635.351	0	385	385	5	1	-10921639	57.021	57	49	64	5531	3.626	8.778	0.039	1.193
ID605238	605238	2	0.799	1233.646	635.355	0	386	386	5	1	-10921639	57.062	57	50	66	5535	3.403	8.958	0.039	1.248
ID606783	606783	2	0.778	1233.605	635.343	0	387	387	5	1	-10921639	56.794	57	50	64	5509	3.419	8.533	0.039	1.234
ID608299	608299	2	0.770	1233.599	635.305	0	388	388	5	1	-10921639	56.722	57	49	63	5502	3.300	8.554	0.037	1.240
ID609836	609836	2	0.767	1233.386	635.184	0	389	389	5	1	-10921639	56.897	57	51	64	5519	3.200	8.872	0.042	1.438
ID611367	611367	2	0.825	1234.059	635.335	0	390	390	5	1	-10921639	57.103	57	50	66	5539	3.644	8.822	0.039	1.174
ID612891	612891	2	0.877	1234.033	635.451	0	391	391	5	1	-10921639	57.134	57	49	67	5542	3.853	8.866	0.040	1.147
ID614426	614426	2	0.828	1233.466	635.267	0	392	392	5	1	-10921639	57.031	57	49	65	5532	3.393	8.854	0.043	1.389
ID615950	615950	2	0.812	1233.985	635.344	0	393	393	5	1	-10921639	56.938	56	50	68	5523	3.660	8.890	0.038	1.134
ID617498	617498	2	0.873	1234.207	635.376	0	394	394	5	1	-10921639	57.278	57	46	66	5556	3.763	8.551	0.041	1.207
ID619030	619030	2	0.826	1233.731	635.310	0	395	395	5	1	-10921639	57.113	57	50	65	5540	3.406	8.870	0.040	1.303
ID620564	620564	2	0.953	1233.809	635.266	0	396	396	5	1	-10921639	57.526	57	50	66	5580	3.932	8.779	0.044	1.226
ID623633	623633	2	0.857	1234.172	635.273	0	397	397	5	1	-10921639	57.010	57	50	67	5530	3.959	8.799	0.039	1.091
ID622107	622107	2	0.888	1233.989	635.482	0	398	398	5	1	-10921639	57.485	57	49	66	5576	3.951	8.601	0.042	1.165
ID625176	625176	2	0.970	1234.188	635.447	0	399	399	5	1	-10921639	57.732	57	49	69	5600	4.182	8.839	0.046	1.216
ID626730	626730	2	0.919	1234.184	635.539	0	400	400	5	1	-10921639	57.526	57	49	67	5580	3.990	8.767	0.042	1.165
ID628278	628278	2	0.974	1234.110	635.297	0	401	401	5	1	-10921639	57.773	57	50	67	5604	3.975	8.882	0.047	1.297
ID629804	629804	2	0.955	1234.570	635.515	0	402	402	5	1	-10921639	57.340	57	50	68	5562	4.203	5.329	0.040	1.038
ID631337	631337	2	0.978	1234.341	635.420	0	403	403	5	1	-10921639	57.670	57	50	67	5594	4.235	5.131	0.044	1.158
ID632882	632882	2	0.938	1234.034	635.426	0	404	404	5	1	-10921639	57.474	57	50	66	5575	4.016	8.751	0.043	1.189
ID634395	634395	2	0.903	1234.158	635.477	0	405	405	5	1	-10921639	57.247	57	50	67	5553	3.921	8.796	0.043	1.195
ID635911	635911	2	0.967	1234.372	635.459	0	406	406	5	1	-10921639	57.546	57	49	69	5582	4.228	8.804	0.045	1.182
ID637434	637434	2	0.886	1234.433	635.548	0	407	407	5	1	-10921639	57.103	57	50	67	5539	3.954	8.761	0.039	1.085
ID638971	638971	2	0.942	1234.186	635.366	0	408	408	5	1	-10921639	57.309	57	50	67	5559	4.174	5.202	0.042	1.099
ID640498	640498	2	0.891	1234.286	635.554	0	409	409	5	1	-10921639	57.196	56	50	66	5548	3.888	8.767	0.041	1.172
ID642021	642021	2	0.837	1234.202	635.461	0	410	410	5	1	-10921639	56.753	57	48	66	5505	3.849	5.261	0.037	1.055
ID643534	643534	2	0.925	1234.139	635.508	0	411	411	5	1	-10921639	57.660	57	50	65	5593	3.688	8.594	0.044	1.320
ID645057	645057	2	0.870	1234.141	635.314	0	412	412	5	1	-10921639	57.227	57	51	66	5551	3.563	8.582	0.042	1.285
ID649648	649648	2	0.891	1234.102	635.497	0	413	413	5	1	-10921639	57.227	57	50	68	5551	3.893	8.864	0.043	1.225
ID646594	646594	2	0.879	1234.101	635.458	0	414	414	5	1	-10921639	57.186	57	50	65	5547	3.762	8.855	0.042	1.220
ID648116	648116	2	0.829	1233.944	635.566	0	415	415	5	1	-10921639	57.041	56	50	65	5533	3.458	8.647	0.040	1.268
ID651172	651172	2	0.830	1233.986	635.394	0	416	416	5	1	-10921639	57.031	57	51	65	5532	3.492	8.888	0.041	1.295
ID652706	652706	2	0.820	1233.594	635.426	0	417	417	5	1	-10921639	56.732	57	48	64	5503	3.782	8.652	0.039	1.118
ID654192	654192	2	0.892	1234.023	635.379	0	418	418	5	1	-10921639	56.969	57	48	66	5526	3.893	8.262	0.042	1.193
ID655755	655755	2	0.828	1233.746	635.429	0	419	419	5	1	-10921639	56.804	57	48	66	5510	3.605	8.738	0.038	1.144
ID657282	657282	2	0.834	1233.825	635.467	0	420	420	5	1	-10921639	56.876	57	49	65	5517	3.858	8.668	0.040	1.133
ID658790	658790	2	0.845	1233.821	635.461	0	421	421	5	1	-10921639	56.639	57	49	65	5494	3.876	5.129	0.037	1.055
ID660321	660321	2	0.777	1233.709	635.273	0	422	422	5	1	-10921639	56.546	57	48	65	5485	3.559	8.891	0.037	1.130
ID661846	661846	2	0.885	1233.873	635.374	0	423	423	5	1	-10921639	56.990	57	50	67	5528	3.978	5.181	0.041	1.117
ID663366	663366	2	0.840	1233.958	635.543	0	424	424	5	1	-10921639	56.990	57	50	67	5528	3.762	8.605	0.039	1.126
ID664898	664898	2	0.853	1234.020	635.378	0	425	425	5	1	-10921639	57.000	57	49	65	5529	3.674	8.653	0.041	1.211
ID666420	666420	2	0.801	1234.302	635.491	0	426	426	5	1	-10921639	56.753	56	50	65	5505	3.750	8.859	0.038	1.120
ID667926	667926	2	0.823	1233.890	635.343	0	427	427	5	1	-10921639	56.887	57	49	65	5518	3.582	8.574	0.040	1.235
ID669453	669453	2	0.833	1234.143	635.340	0	428	428	5	1	-10921639	57.175	57	51	66	5546	3.562	8.924	0.040	1.240
ID670983	670983	2	0.819	1233.810	635.344	0	429	429	5	1	-10921639	56.876	57	49	67	5517	3.583	8.732	0.038	1.164
ID672517	672517	2	0.882	1233.855	635.388	0	430	430	5	1	-10921639	57.175	57	50	67	5546	3.742	8.850	0.043	1.270
ID674032	674032	2	0.853	1234.014	635.398	0	431	431	5	1	-10921639	56.907	57	50	67	5520	3.865	8.713	0.040	1.145
ID675551	675551	2	0.834	1233.855	635.584	0	432	432	5	1	-10921639	57.103	57	50	66	5539	3.558	19.000	0.038	1.175
ID677065	677065	2	0.819	1233.884	635.277	0	433	433	5	1	-10921639	57.103	57	49	67	5539	3.510	8.859	0.040	1.248
ID678595	678595	2	0.874	1233.788	635.339	0	434	434	5	1	-10921639	57.619	58	50	67	5589	3.861	8.797	0.043	1.227
ID680136	680136	2	0.841	1233.170	634.988	0	435	435	5	1	-10921639	57.608	58	48	65	5588	3.740	9.022	0.047	1.384
ID681657	681657	2	0.818	1233.376	634.878	0	436	436	5	1	-10921639	57.619	57	50	65	5589	3.633	8.952	0.045	1.369
ID683171	683171	2	0.830	1233.277	635.182	0	437	437	5	1	-10921639	57.546	57	51	66	5582	3.410	8.906	0.045	1.454
ID684693	684693	2	0.798	1233.651	635.245	0	438	438	5	1	-10921639	57.196	57	51	68	5548	3.713	8.728	0.038	1.127
ID686217	686217	2	0.803	1233.575	635.039	0	439	439	5	1	-10921639	57.278	58	51	65	5556	3.448	8.733	0.040	1.282
ID687742	687742	2	0.848	1233.223	635.084	0	440	440	5	1	-10921639	57.753	57	51	66	5602	3.470	9.022	0.048	1.513
ID689270	689270	2	0.821	1233.232	634.953	0	441	441	5	1	-10921639	57.557	58	48	66	5583	3.579	8.986	0.046	1.402
ID690809	690809	2	0.802	1232.810	634.781	0	442	442	5	1	-10921639	57.299	57	49	64	5558	3.672	9.009	0.043	1.279
ID692322	692322	2	0.795	1232.453	634.518	0	443	443	5	1	-10921639	57.381	57	48	64	5566	3.732	8.946	0.046	1.342
ID693842	693842	2	0.749	1233.220	635.015	0	444	444	5	1	-10921639	57.103	56	50	67	5539	3.371	9.108	0.041	1.343
ID695390	695390	2	0.798	1233.550	635.327	0	445	445	5	1	-10921639	56.969	57	48	66	5526	3.695	8.863	0.038	1.128
ID696912	696912	2	0.807	1233.545	635.264	0	446	446	5	1	-10921639	57.052	58	50	65	5534	3.792	8.821	0.037	1.086
ID698447	698447	2	0.825	1233.407	634.949	0	447	447	5	1	-10921639	57.258	57	50	65	5554	3.661	8.890	0.045	1.338
ID699988	699988	2	0.826	1233.590	635.293	0	448	448	5	1	-10921639	56.990	57	49	66	5528	3.754	8.586	0.039	1.138
ID701532	701532	2	0.823	1233.618	635.265	0	449	449	5	1	-10921639	57.186	57	49	67	5547	3.627	8.679	0.040	1.205
ID703060	703060	2	0.779	1232.902	635.005	0	450	450	5	1	-10921639	57.392	57	50	64	5567	3.414	8.879	0.043	1.399
ID704599	704599	2	0.878	1234.058	635.343	0	451	451	5	1	-10921639	57.505	58	50	67	5578	3.714	8.842	0.043	1.274
ID706151	706151	2	0.879	1233.502	635.078	0	452	452	5	1	-10921639	57.454	57	51	65	5573	3.512	8.815	0.043	1.334
ID707688	707688	2	0.783	1233.873	635.318	0	453	453	5	1	-10921639	57.031	57	51	67	5532	3.546	8.951	0.038	1.184
ID709222	709222	2	0.826	1233.562	635.168	0	454	454	5	1	-10921639	57.175	57	49	66	5546	3.506	8.840	0.041	1.282
ID710758	710758	2	0.834	1233.570	635.290	0	455	455	5	1	-10921639	57.113	57	49	65	5540	3.810	8.801	0.039	1.125
ID712292	712292	2	0.826	1233.389	635.362	0	456	456	5	1	-10921639	57.237	57	50	66	5552	3.517	12.293	0.042	1.322
ID713831	713831	2	0.802	1233.278	635.270	0	457	457	5	1	-10921639	57.175	57	50	64	5546	3.553	8.929	0.043	1.337
ID715380	715380	2	0.797	1233.844	635.519	0	458	458	5	1	-10921639	57.340	57	50	65	5562	3.301	8.865	0.039	1.303
ID716918	716918	2	0.791	1233.954	635.391	0	459	459	5	1	-10921639	56.876	56	50	67	5517	3.524	5.357	0.036	1.135
ID718447	718447	2	0.808	1233.469	635.360	0	460	460	5	1	-10921639	57.309	57	50	64	5559	3.248	8.946	0.045	1.534
ID719999	719999	2	0.850	1233.365	635.372	0	461	461	5	1	-10921639	57.351	57	51	66	5563	3.323	8.852	0.046	1.526
ID721542	721542	2	0.792	1233.681	635.476	0	462	462	5	1	-10921639	56.979	57	49	65	5527	3.512	8.851	0.038	1.178
ID723075	723075	2	0.720	1233.244	635.318	0	463	463	5	1	-10921639	56.670	57	48	65	5497	3.252	9.011	0.039	1.297
ID724612	724612	2	0.801	1233.493	635.141	0	464	464	5	1	-10921639	57.351	57	50	63	5563	3.253	8.961	0.046	1.537
ID726147	726147	2	0.780	1233.475	635.308	0	465	465	5	1	-10921639	56.814	57	50	64	5511	3.420	8.940	0.041	1.307
ID727685	727685	2	0.777	1233.493	635.490	0	466	466	5	1	-10921639	57.124	57	50	65	5541	3.324	8.868	0.043	1.402
ID729224	729224	2	0.793	1233.613	635.537	0	467	467	5	1	-10921639	57.093	57	50	66	5538	3.559	8.785	0.036	1.122
ID730749	730749	2	0.847	1233.711	635.526	0	468	468	5	1	-10921639	56.948	56	49	67	5524	3.919	5.146	0.037	1.041
ID732297	732297	2	0.850	1233.807	635.294	0	469	469	5	1	-10921639	57.134	57	50	65	5542	3.696	8.855	0.040	1.182
ID733827	733827	2	0.816	1233.583	635.645	0	470	470	5	1	-10921639	56.969	57	51	65	5526	3.513	5.307	0.037	1.152
ID735354	735354	2	0.884	1233.308	635.370	0	471	471	5	1	-10921639	57.588	58	50	65	5586	3.582	8.957	0.047	1.444
ID736886	736886	2	0.819	1233.222	635.252	0	472	472	5	1	-10921639	57.237	57	51	65	5552	3.472	9.047	0.044	1.388
ID738429	738429	2	0.838	1233.681	635.362	0	473	473	5	1	-10921639	56.938	57	50	67	5523	3.947	5.191	0.037	1.030
ID739959	739959	2	0.795	1233.700	635.338	0	474	474	5	1	-10921639	57.062	57	50	65	5535	3.442	8.887	0.041	1.292
ID741495	741495	2	0.883	1233.700	635.314	0	475	475	5	1	-10921639	57.268	57	50	68	5555	3.687	8.830	0.043	1.279
ID743049	743049	2	0.820	1233.455	635.473	0	476	476	5	1	-10921639	57.216	57	51	66	5550	3.305	8.979	0.045	1.477
ID744586	744586	2	0.829	1233.935	635.540	0	477	477	5	1	-10921639	57.103	56	51	65	5539	3.457	8.385	0.038	1.205
ID746111	746111	2	0.832	1233.925	635.378	0	478	478	5	1	-10921639	57.041	57	49	65	5533	3.503	8.729	0.040	1.260
ID747667	747667	2	0.883	1233.948	635.387	0	479	479	5	1	-10921639	57.247	57	48	65	5553	3.876	8.374	0.043	1.227
ID749227	749227	2	0.893	1233.888	635.559	0	480	480	5	1	-10921639	57.268	57	51	66	5555	3.866	8.745	0.040	1.133
ID752323	752323	2	0.844	1233.558	635.265	0	481	481	5	1	-10921639	57.082	57	49	67	5537	3.826	8.772	0.040	1.155
ID750770	750770	2	0.843	1233.685	635.549	0	482	482	5	1	-10921639	57.289	57	50	66	5557	3.532	8.516	0.040	1.242
ID755422	755422	2	0.799	1233.860	635.271	0	483	483	5	1	-10921639	56.969	57	50	64	5526	3.444	8.881	0.039	1.248
ID753868	753868	2	0.819	1233.787	635.221	0	484	484	5	1	-10921639	57.062	57	51	66	5535	3.384	8.576	0.039	1.278
ID756973	756973	2	0.816	1233.652	635.392	0	485	485	5	1	-10921639	56.918	56	48	65	5521	3.834	8.711	0.038	1.085
ID758537	758537	2	0.903	1234.059	635.529	0	486	486	5	1	-10921639	57.474	57	51	69	5575	3.588	8.715	0.041	1.263
ID760076	760076	2	0.897	1233.856	635.303	0	487	487	5	1	-10921639	57.351	57	51	65	5563	3.691	8.710	0.043	1.281
ID761627	761627	2	0.842	1233.832	635.573	0	488	488	5	1	-10921639	57.258	57	48	67	5554	3.612	8.839	0.040	1.210
ID763169	763169	2	0.873	1233.988	635.564	0	489	489	5	1	-10921639	57.371	57	50	67	5565	3.621	8.729	0.041	1.256
ID764708	764708	2	0.813	1233.701	635.319	0	490	490	5	1	-10921639	57.144	57	50	66	5543	3.437	8.831	0.039	1.253
ID766263	766263	2	0.867	1234.002	635.459	0	491	491	5	1	-10921639	57.165	57	50	66	5545	3.484	8.714	0.042	1.335
ID767795	767795	2	0.874	1233.799	635.422	0	492	492	5	1	-10921639	57.371	57	49	65	5565	3.779	8.678	0.042	1.235
ID769340	769340	2	0.846	1233.546	635.400	0	493	493	5	1	-10921639	57.134	57	48	65	5542	3.679	8.849	0.041	1.221
ID770875	770875	2	0.880	1233.676	635.392	0	494	494	5	1	-10921639	57.423	57	49	66	5570	3.710	8.932	0.043	1.275
ID772416	772416	2	0.872	1233.700	635.242	0	495	495	5	1	-10921639	57.320	57	49	68	5560	3.828	8.626	0.041	1.176
ID773954	773954	2	0.874	1233.554	635.215	0	496	496	5	1	-10921639	57.485	58	50	67	5576	3.750	8.892	0.043	1.258
ID775504	775504	2	0.855	1233.692	635.425	0	497	497	5	1	-10921639	57.330	57	49	66	5561	3.659	8.807	0.042	1.257
ID777066	777066	2	0.822	1233.589	635.408	0	498	498	5	1	-10921639	57.082	57	49	66	5537	3.593	8.848	0.039	1.204
ID778621	778621	2	0.830	1233.644	635.345	0	499	499	5	1	-10921639	57.144	57	49	66	5543	3.683	8.866	0.039	1.178
ID780172	780172	2	0.823	1233.237	635.188	0	500	500	5	1	-10921639	57.371	57	49	66	5565	3.386	8.951	0.045	1.474
ID781725	781725	2	0.855	1233.209	635.092	0	501	501	5	1	-10921639	57.247	57	49	65	5553	3.419	8.923	0.046	1.484
ID783271	783271	2	0.853	1233.543	635.242	0	502	502	5	1	-10921639	57.062	57	49	66	5535	3.724	8.962	0.040	1.192
ID784801	784801	2	0.841	1233.495	635.230	0	503	503	5	1	-10921639	57.268	57	48	66	5555	3.607	8.830	0.045	1.379
ID786332	786332	2	0.782	1233.407	635.114	0	504	504	5	1	-10921639	56.990	57	48	67	5528	3.402	9.016	0.043	1.367
ID787858	787858	2	0.820	1233.013	635.273	0	505	505	5	1	-10921639	57.619	58	51	65	5589	3.355	8.973	0.047	1.532
ID789407	789407	2	0.768	1233.254	635.103	0	506	506	5	1	-10921639	57.206	57	51	65	5549	3.014	8.951	0.044	1.589
ID792502	792502	2	0.740	1233.234	635.189	0	507	507	5	1	-10921639	56.814	57	48	66	5511	3.486	8.978	0.041	1.274
ID790962	790962	2	0.855	1233.179	635.154	0	508	508	5	1	-10921639	57.309	57	51	64	5559	3.130	8.973	0.047	1.639
ID795599	795599	2	0.823	1233.515	635.144	0	509	509	5	1	-10921639	56.979	57	50	65	5527	3.547	8.878	0.040	1.238
ID794047	794047	2	0.787	1233.373	635.117	0	510	510	5	1	-10921639	57.093	57	50	65	5538	3.320	9.030	0.044	1.455
ID797128	797128	2	0.814	1233.349	635.196	0	511	511	5	1	-10921639	56.897	56	48	66	5519	3.487	8.868	0.044	1.369
ID798670	798670	2	0.860	1233.160	635.052	0	512	512	5	1	-10921639	57.371	57	50	67	5565	3.580	8.846	0.045	1.391
ID801751	801751	2	0.789	1233.580	635.183	0	513	513	5	1	-10921639	56.856	57	50	66	5515	3.376	8.729	0.039	1.279
ID800229	800229	2	0.791	1233.836	635.568	0	514	514	5	1	-10921639	56.835	57	49	65	5513	3.322	8.583	0.037	1.211
ID803306	803306	2	0.755	1233.164	635.116	0	515	515	5	1	-10921639	56.639	57	49	64	5494	3.136	8.879	0.040	1.396
ID804846	804846	2	0.773	1233.692	635.199	0	516	516	5	1	-10921639	56.608	57	50	64	5491	3.322	8.947	0.037	1.216
ID807933	807933	2	0.796	1233.890	635.391	0	517	517	5	1	-10921639	56.918	57	49	64	5521	3.356	8.970	0.039	1.283
ID806391	806391	2	0.813	1233.729	635.395	0	518	518	5	1	-10921639	56.959	57	51	65	5525	3.272	8.767	0.041	1.375
ID809504	809504	2	0.813	1233.366	635.670	0	519	519	5	1	-10921639	56.897	57	51	64	5519	3.255	8.867	0.042	1.414
ID811053	811053	2	0.782	1233.493	635.496	0	520	520	5	1	-10921639	56.897	56	51	65	5519	3.312	8.905	0.042	1.392
ID812608	812608	2	0.793	1233.340	635.409	0	521	521	5	1	-10921639	56.897	57	49	65	5519	3.432	8.995	0.042	1.346
ID814159	814159	2	0.817	1233.645	635.305	0	522	522	5	1	-10921639	56.794	56	50	66	5509	3.666	8.884	0.038	1.125
ID815713	815713	2	0.819	1233.178	635.565	0	523	523	5	1	-10921639	57.196	57	50	65	5548	3.161	8.842	0.044	1.516
ID817261	817261	2	0.942	1233.489	635.644	0	524	524	5	1	-10921639	57.948	58	51	67	5621	3.519	8.917	0.049	1.538
ID818817	818817	2	0.850	1233.686	635.914	0	525	525	5	1	-10921639	57.423	58	51	65	5570	3.204	8.761	0.040	1.391
ID820364	820364	2	0.920	1233.674	635.802	0	526	526	5	1	-10921639	57.742	57	49	65	5601	3.522	8.857	0.044	1.373
ID821915	821915	2	0.867	1233.787	635.719	0	527	527	5	1	-10921639	57.433	57	50	64	5571	3.394	8.790	0.041	1.345
ID823478	823478	2	0.895	1233.869	635.682	0	528	528	5	1	-10921639	57.732	57	51	66	5600	3.197	8.926	0.044	1.522
ID825024	825024	2	0.925	1233.832	635.757	0	529	529	5	1	-10921639	57.887	58	50	67	5615	3.347	8.770	0.045	1.475
ID826571	826571	2	1.006	1233.906	635.841	0	530	530	5	1	-10921639	58.402	58	49	67	5665	3.616	8.739	0.049	1.510
ID828105	828105	2	0.930	1233.825	635.791	0	531	531	5	1	-10921639	58.227	58	51	67	5648	3.513	8.819	0.045	1.432
ID829646	829646	2	0.912	1233.828	635.856	0	532	532	5	1	-10921639	58.031	58	49	68	5629	3.420	8.785	0.045	1.460
ID831198	831198	2	0.899	1233.798	635.749	0	533	533	5	1	-10921639	57.711	58	49	66	5598	3.476	8.437	0.043	1.362
ID832728	832728	2	0.936	1234.009	635.917	0	534	534	5	1	-10921639	58.000	58	50	66	5626	3.335	8.858	0.048	1.582
ID834270	834270	2	0.978	1233.836	635.848	0	535	535	5	1	-10921639	58.010	57	50	67	5627	3.743	8.659	0.045	1.348
ID835818	835818	2	0.892	1233.545	635.592	0	536	536	5	1	-10921639	58.103	58	52	65	5636	3.077	8.812	0.045	1.643
ID837376	837376	2	0.871	1234.185	635.865	0	537	537	5	1	-10921639	57.938	58	48	67	5620	3.430	8.829	0.043	1.401
ID838936	838936	2	0.932	1233.826	635.791	0	538	538	5	1	-10921639	58.062	58	50	67	5632	3.538	8.849	0.046	1.429
ID840490	840490	2	0.973	1233.937	635.953	0	539	539	5	1	-10921639	58.247	58	50	66	5650	3.629	8.749	0.047	1.431
ID842063	842063	2	0.921	1234.109	635.931	0	540	540	5	1	-10921639	58.010	57	50	66	5627	3.619	8.851	0.045	1.388
ID843590	843590	2	0.893	1233.901	635.938	0	541	541	5	1	-10921639	57.794	58	50	65	5606	3.266	8.864	0.043	1.460
ID845134	845134	2	0.949	1233.779	635.960	0	542	542	5	1	-10921639	58.227	58	49	66	5648	3.466	8.734	0.048	1.539
ID846695	846695	2	0.820	1233.774	635.838	0	543	543	5	1	-10921639	57.495	57	49	66	5577	3.038	8.882	0.041	1.481
ID848244	848244	2	0.902	1233.848	635.787	0	544	544	5	1	-10921639	57.907	58	51	66	5617	3.351	8.843	0.045	1.479
ID849799	849799	2	0.911	1233.675	635.813	0	545	545	5	1	-10921639	57.856	58	51	66	5612	3.416	8.788	0.045	1.448
ID851340	851340	2	0.902	1233.825	635.705	0	546	546	5	1	-10921639	57.856	58	51	67	5612	3.473	8.749	0.043	1.376
ID852873	852873	2	0.916	1233.864	635.868	0	547	547	5	1	-10921639	57.918	57	52	66	5618	3.325	8.859	0.044	1.472
ID854425	854425	2	0.946	1233.868	635.813	0	548	548	5	1	-10921639	58.093	58	50	66	5635	3.497	8.797	0.047	1.487
ID855958	855958	2	0.864	1233.451	635.562	0	549	549	5	1	-10921639	57.784	58	52	66	5605	3.022	8.828	0.046	1.682
ID857513	857513	2	0.869	1233.495	635.509	0	550	550	5	1	-10921639	57.742	57	52	65	5601	2.909	8.923	0.047	1.798
ID859056	859056	2	0.863	1233.561	635.670	0	551	551	5	1	-10921639	57.608	57	50	65	5588	3.197	8.791	0.043	1.470
ID860603	860603	2	0.896	1233.891	635.824	0	552	552	5	1	-10921639	57.959	58	49	66	5622	3.082	8.831	0.046	1.668
ID863700	863700	2	0.963	1233.684	635.851	0	553	553	5	1	-10921639	58.000	58	50	69	5626	3.571	8.608	0.047	1.453
ID862152	862152	2	0.816	1233.900	635.846	0	554	554	5	1	-10921639	57.299	57	49	64	5558	3.146	8.712	0.040	1.388
ID865241	865241	2	0.853	1233.499	635.674	0	555	555	5	1	-10921639	57.722	57	52	66	5599	3.071	8.863	0.045	1.626
ID866789	866789	2	0.855	1233.618	635.735	0	556	556	5	1	-10921639	57.412	58	49	66	5569	3.547	8.843	0.042	1.305
ID868344	868344	2	0.902	1234.126	635.810	0	557	557	5	1	-10921639	57.722	58	50	66	5599	3.448	8.639	0.043	1.378
ID869882	869882	2	0.961	1234.019	635.986	0	558	558	5	1	-10921639	58.062	58	50	67	5632	3.499	8.835	0.046	1.473
ID871432	871432	2	0.939	1233.868	635.955	0	559	559	5	1	-10921639	58.021	57	51	65	5628	3.443	8.401	0.045	1.440
ID872963	872963	2	0.886	1233.459	635.785	0	560	560	5	1	-10921639	57.979	58	52	66	5624	3.000	8.884	0.046	1.705
ID874511	874511	2	0.910	1233.976	635.775	0	561	561	5	1	-10921639	57.814	58	52	65	5608	3.426	8.791	0.045	1.464
ID876068	876068	2	0.871	1233.813	635.683	0	562	562	5	1	-10921639	57.619	57	50	67	5589	3.305	8.803	0.042	1.411
ID877617	877617	2	0.895	1233.867	635.646	0	563	563	5	1	-10921639	57.845	58	50	66	5611	3.254	8.761	0.045	1.535
ID879157	879157	2	0.898	1233.762	635.891	0	564	564	5	1	-10921639	57.701	58	52	66	5597	3.392	8.767	0.043	1.417
ID880698	880698	2	0.910	1233.958	635.672	0	565	565	5	1	-10921639	57.691	57	51	66	5596	3.318	8.802	0.043	1.449
ID882249	882249	2	0.940	1233.926	635.767	0	566	566	5	1	-10921639	57.948	58	50	66	5621	3.557	8.842	0.045	1.392
ID883794	883794	2	0.889	1233.958	635.704	0	567	567	5	1	-10921639	57.897	58	51	68	5616	3.613	8.803	0.041	1.277
ID885329	885329	2	0.861	1233.394	635.519	0	568	568	5	1	-10921639	58.412	58	50	68	5666	3.335	9.018	0.048	1.605
ID886884	886884	2	0.847	1233.182	635.451	0	569	569	5	1	-10921639	58.495	59	50	67	5674	3.342	9.050	0.050	1.671
ID888419	888419	2	0.813	1233.230	635.406	0	570	570	5	1	-10921639	58.021	58	50	66	5628	3.603	8.959	0.047	1.459
ID889966	889966	2	0.903	1233.496	635.447	0	571	571	5	1	-10921639	58.567	59	51	65	5681	3.319	8.982	0.051	1.728
ID891507	891507	2	0.907	1233.589	635.752	0	572	572	5	1	-10921639	58.299	58	51	66	5655	3.382	8.818	0.045	1.471
ID893050	893050	2	0.945	1233.640	635.656	0	573	573	5	1	-10921639	58.268	58	50	67	5652	3.575	8.196	0.045	1.394
ID894600	894600	2	0.927	1233.871	635.768	0	574	574	5	1	-10921639	58.247	58	48	66	5650	3.485	8.717	0.045	1.435
ID896124	896124	2	0.913	1233.727	635.661	0	575	575	5	1	-10921639	58.155	57	50	67	5641	3.595	8.871	0.043	1.321
ID897668	897668	2	0.920	1233.944	635.633	0	576	576	5	1	-10921639	58.031	57	51	66	5629	3.510	8.763	0.044	1.389
ID899193	899193	2	0.884	1233.610	635.611	0	577	577	5	1	-10921639	58.113	58	51	66	5637	3.363	8.629	0.043	1.422
ID900740	900740	2	0.925	1233.788	635.707	0	578	578	5	1	-10921639	58.031	58	51	66	5629	3.516	8.764	0.043	1.375
ID902289	902289	2	0.971	1233.847	635.673	0	579	579	5	1	-10921639	58.660	58	50	69	5690	3.594	8.819	0.048	1.497
ID903832	903832	2	0.959	1233.954	635.674	0	580	580	5	1	-10921639	58.258	58	51	67	5651	3.692	8.727	0.046	1.394
ID905383	905383	2	0.955	1233.817	635.576	0	581	581	5	1	-10921639	58.124	58	48	68	5638	3.773	8.621	0.046	1.344
ID906916	906916	2	0.935	1233.755	635.562	0	582	582	5	1	-10921639	58.381	58	51	68	5663	3.346	8.809	0.048	1.602
ID908462	908462	2	0.920	1233.724	635.565	0	583	583	5	1	-10921639	58.299	58	50	65	5655	3.333	8.791	0.045	1.498
ID910012	910012	2	0.947	1233.751	635.629	0	584	584	5	1	-10921639	58.309	58	50	68	5656	3.681	8.771	0.047	1.419
ID911586	911586	2	0.915	1233.796	635.601	0	585	585	5	1	-10921639	58.206	58	50	68	5646	3.608	8.684	0.044	1.358
ID913125	913125	2	0.966	1233.601	635.800	0	586	586	5	1	-10921639	58.742	59	50	67	5698	3.471	8.828	0.048	1.539
ID914666	914666	2	0.974	1233.803	635.857	0	587	587	5	1	-10921639	58.649	58	51	69	5689	3.416	8.764	0.047	1.552
ID916211	916211	2	0.934	1233.833	635.939	0	588	588	5	1	-10921639	58.474	58	52	65	5672	3.182	8.882	0.047	1.645
ID917754	917754	2	0.994	1233.681	635.895	0	589	589	5	1	-10921639	58.773	59	52	65	5701	3.519	8.745	0.049	1.566
ID919295	919295	2	0.884	1233.999	635.802	0	590	590	5	1	-10921639	57.979	58	50	66	5624	3.485	8.868	0.043	1.382
ID920827	920827	2	0.991	1233.939	635.928	0	591	591	5	1	-10921639	58.660	58	51	66	5690	3.497	8.880	0.049	1.558
ID922357	922357	2	0.921	1233.998	635.977	0	592	592	5	1	-10921639	58.144	58	50	66	5640	3.301	8.806	0.046	1.552
ID923880	923880	2	0.941	1233.731	635.818	0	593	593	5	1	-10921639	58.196	58	50	67	5645	3.442	8.702	0.047	1.505
ID925415	925415	2	0.958	1233.829	635.849	0	594	594	5	1	-10921639	58.485	58	51	66	5673	3.298	8.856	0.049	1.654
ID926941	926941	2	0.918	1234.019	635.852	0	595	595	5	1	-10921639	57.856	58	49	67	5612	3.500	8.829	0.045	1.411
ID928484	928484	2	0.894	1234.321	635.916	0	596	596	5	1	-10921639	57.876	58	49	68	5614	3.589	8.840	0.043	1.339
ID929998	929998	2	0.910	1233.628	635.671	0	597	597	5	1	-10921639	57.856	58	51	66	5612	3.467	8.645	0.045	1.427
ID931536	931536	2	0.964	1233.644	635.823	0	598	598	5	1	-10921639	58.309	58	51	66	5656	3.283	8.734	0.048	1.626
ID933065	933065	2	0.930	1233.719	635.669	0	599	599	5	1	-10921639	58.134	58	50	66	5639	3.457	8.668	0.045	1.455
ID17930	17930	3	0.159	971.000	1012.000	0	0	0	5	1	-10921639	55.134	55	51	61	5348	2.303	10.822	0.010	0.494
ID16423	16423	3	0.094	969.000	1012.000	0	1	1	5	1	-10921639	55.041	55	51	61	5339	2.340	19.000	0.010	0.464
ID14918	14918	3	0.088	971.000	1012.000	0	2	2	5	1	-10921639	55.144	55	51	60	5349	2.151	17.957	0.009	0.438
ID20976	20976	3	0.053	972.000	1012.000	0	4	4	5	1	-10921639	54.979	55	49	61	5333	2.000	17.801	0.007	0.355
ID22513	22513	3	0.001	974.000	1012.000	0	5	5	5	1	-10921639	54.701	55	50	61	5306	2.127	16.165	0.003	0.144
ID24044	24044	3	0.074	973.000	1012.000	0	6	6	5	1	-10921639	55.010	55	50	61	5336	2.119	15.191	0.007	0.369
ID25562	25562	3	0.074	972.000	1012.000	0	7	7	5	1	-10921639	54.825	55	50	60	5318	2.136	9.106	0.007	0.362
ID28609	28609	3	0.154	974.048	1004.815	0	8	8	5	1	-10921639	54.876	55	51	64	5323	2.190	19.000	-0.003	-0.169
ID27085	27085	3	0.172	973.744	1004.079	0	9	9	5	1	-10921639	55.320	55	51	62	5366	2.139	16.982	8.320E-4	0.043
ID30161	30161	3	0.026	974.000	1012.000	0	10	10	5	1	-10921639	54.577	54	50	61	5294	2.025	16.793	0.002	0.134
ID31680	31680	3	0.015	970.000	1012.000	0	11	11	5	1	-10921639	54.711	55	49	61	5307	2.327	19.000	0.004	0.174
ID33206	33206	3	0.174	973.819	1005.057	0	12	12	5	1	-10921639	55.093	55	50	60	5344	2.161	2.000	-0.002	-0.118
ID37771	37771	3	0.174	974.339	1004.651	0	13	13	5	1	-10921639	55.340	55	51	61	5368	2.188	19.000	-2.637E-4	-0.013
ID34733	34733	3	0.050	972.000	1012.000	0	14	14	5	1	-10921639	54.928	55	50	60	5328	2.228	16.358	0.007	0.360
ID36276	36276	3	0.045	973.000	1012.000	0	15	15	5	1	-10921639	55.072	55	49	60	5342	2.421	15.061	0.009	0.387
ID39313	39313	3	0.064	971.000	1012.000	0	16	16	5	1	-10921639	54.928	55	50	61	5328	2.279	17.864	0.007	0.356
ID42341	42341	3	0.028	971.000	1012.000	0	18	18	5	1	-10921639	54.959	55	49	60	5331	2.398	18.036	0.007	0.299
ID43881	43881	3	0.046	972.000	1012.000	0	19	19	5	1	-10921639	54.887	55	50	60	5324	2.076	19.000	0.005	0.276
ID45413	45413	3	0.081	974.000	1012.000	0	20	20	5	1	-10921639	54.794	55	51	62	5315	2.165	14.958	0.005	0.234
ID46931	46931	3	0.073	975.000	1012.000	0	21	21	5	1	-10921639	54.639	55	50	59	5300	1.883	17.959	0.001	0.080
ID48449	48449	3	0.113	975.000	1012.000	0	22	22	5	1	-10921639	54.485	54	49	62	5285	2.122	12.835	0.002	0.079
ID17419	17419	4	0.250	1215.333	823.093	0	0	0	5	1	-10921639	53.608	53	49	63	5200	2.624	16.922	0.007	0.286
ID15910	15910	4	0.281	1215.425	824.196	0	1	1	5	1	-10921639	53.979	54	48	62	5236	2.825	8.972	0.012	0.442
ID14406	14406	4	0.241	1215.561	823.279	0	2	2	5	1	-10921639	53.402	53	48	64	5180	2.950	4.905	0.002	0.087
ID18938	18938	4	0.286	1215.223	823.175	0	3	3	5	1	-10921639	53.742	53	49	60	5213	2.611	5.065	0.008	0.344
ID20462	20462	4	0.269	1215.555	823.054	0	4	4	5	1	-10921639	53.536	53	50	64	5193	2.704	2.000	0.004	0.154
ID21980	21980	4	0.258	1215.778	823.805	0	5	5	5	1	-10921639	53.918	53	49	64	5230	2.831	5.042	0.007	0.267
ID23522	23522	4	0.323	1215.058	823.546	0	6	6	5	1	-10921639	54.103	54	47	64	5248	2.928	6.888	0.013	0.474
ID25042	25042	4	0.251	1215.626	823.428	0	7	7	5	1	-10921639	53.433	53	48	61	5183	2.742	2.000	0.004	0.139
ID28106	28106	4	0.233	1215.658	823.342	0	8	8	5	1	-10921639	53.454	53	49	63	5185	2.594	19.000	0.004	0.179
ID26580	26580	4	0.189	1215.705	824.361	0	9	9	5	1	-10921639	53.619	53	49	61	5201	2.568	7.910	0.005	0.228
ID29642	29642	4	0.276	1215.676	824.324	0	10	10	5	1	-10921639	54.072	54	50	65	5245	2.732	16.846	0.009	0.356
ID31167	31167	4	0.277	1215.384	823.110	0	11	11	5	1	-10921639	53.598	53	48	66	5199	3.213	19.000	0.006	0.185
ID32704	32704	4	0.263	1215.392	823.674	0	12	12	5	1	-10921639	53.990	54	49	62	5237	2.667	6.624	0.009	0.375
ID37277	37277	4	0.321	1215.727	823.082	0	13	13	5	1	-10921639	53.660	53	47	63	5205	3.089	19.000	0.006	0.204
ID34213	34213	4	0.321	1215.523	823.343	0	14	14	5	1	-10921639	53.577	53	48	66	5197	3.313	2.645	0.004	0.136
ID35749	35749	4	0.285	1215.721	823.431	0	15	15	5	1	-10921639	53.619	53	46	62	5201	2.819	16.056	0.004	0.163
ID38789	38789	4	0.304	1215.971	823.011	0	16	16	5	1	-10921639	53.753	53	49	63	5214	2.951	19.000	0.005	0.180
ID40311	40311	4	0.250	1216.004	823.475	0	17	17	5	1	-10921639	53.742	53	48	63	5213	2.826	16.930	0.005	0.176
ID41839	41839	4	0.278	1215.883	824.304	0	18	18	5	1	-10921639	53.856	54	48	63	5224	2.879	6.368	0.008	0.302
ID43360	43360	4	0.237	1215.840	823.607	0	19	19	5	1	-10921639	53.866	54	48	61	5225	2.760	19.000	0.007	0.276
ID44896	44896	4	0.226	1216.058	823.505	0	20	20	5	1	-10921639	53.814	53	49	62	5220	2.551	5.097	0.007	0.293
ID46406	46406	4	0.278	1215.628	823.891	0	21	21	5	1	-10921639	54.010	54	49	65	5239	2.683	5.099	0.009	0.368
ID47934	47934	4	0.259	1215.689	823.947	0	22	22	5	1	-10921639	53.866	54	49	60	5225	2.507	6.007	0.008	0.347
ID49460	49460	4	0.288	1215.304	823.854	0	23	23	5	1	-10921639	54.041	54	49	61	5242	2.606	19.000	0.012	0.494
ID50982	50982	4	0.247	1215.318	823.900	0	24	24	5	1	-10921639	53.887	54	49	62	5227	2.641	16.927	0.009	0.384
ID54066	54066	4	0.246	1216.154	824.135	0	25	25	5	1	-10921639	54.031	54	49	64	5241	2.632	6.598	0.007	0.283
ID52539	52539	4	0.206	1215.789	823.998	0	26	26	5	1	-10921639	53.649	53	48	61	5204	2.546	18.002	0.004	0.154
ID55581	55581	4	0.284	1215.754	824.163	0	27	27	5	1	-10921639	53.969	54	48	63	5235	2.946	5.072	0.008	0.301
ID57129	57129	4	0.237	1211.665	827.684	0	28	28	5	1	-10921639	53.845	54	47	59	5223	2.302	17.917	0.009	0.406
ID17420	17420	5	0.317	774.236	823.707	0	0	0	5	1	-10921639	57.144	57	51	63	5543	2.278	4.877	0.010	0.473
ID15909	15909	5	0.294	774.326	823.673	0	1	1	5	1	-10921639	57.258	57	53	62	5554	1.981	4.860	0.009	0.533
ID14408	14408	5	0.258	774.048	823.962	0	2	2	5	1	-10921639	57.155	57	50	65	5544	2.214	5.122	0.008	0.385
ID18939	18939	5	0.278	774.675	823.727	0	3	3	5	1	-10921639	57.041	57	53	62	5533	2.126	19.000	0.007	0.390
ID20463	20463	5	0.240	774.371	823.634	0	4	4	5	1	-10921639	56.959	57	52	63	5525	1.984	5.909	0.007	0.419
ID21977	21977	5	0.253	774.126	823.880	0	5	5	5	1	-10921639	57.134	57	52	62	5542	2.055	13.069	0.010	0.557
ID23519	23519	5	0.256	773.630	824.081	0	6	6	5	1	-10921639	56.856	57	51	62	5515	2.067	2.000	0.009	0.475
ID25043	25043	5	0.279	773.911	823.724	0	7	7	5	1	-10921639	56.938	57	53	63	5523	1.978	5.201	0.009	0.510
ID28107	28107	5	0.229	774.387	823.517	0	8	8	5	1	-10921639	56.897	57	53	62	5519	1.717	19.000	0.007	0.490
ID26578	26578	5	0.255	774.224	824.137	0	9	9	5	1	-10921639	56.588	56	53	61	5489	1.957	2.000	0.007	0.382
ID29640	29640	5	0.229	774.574	823.696	0	10	10	5	1	-10921639	56.845	57	52	62	5514	1.976	17.020	0.007	0.407
ID31168	31168	5	0.295	774.771	823.815	0	11	11	5	1	-10921639	56.866	57	51	62	5516	2.134	5.088	0.009	0.463
ID32702	32702	5	0.201	773.594	823.604	0	12	12	5	1	-10921639	56.433	56	53	61	5474	1.796	19.000	0.005	0.307
ID37275	37275	5	0.264	774.877	823.453	0	13	13	5	1	-10921639	56.691	56	53	61	5499	2.103	12.048	0.008	0.433
ID34210	34210	5	0.287	774.922	823.317	0	14	14	5	1	-10921639	56.402	56	52	63	5471	2.276	2.000	0.008	0.398
ID35750	35750	5	0.264	774.540	823.649	0	15	15	5	1	-10921639	56.701	57	53	64	5500	1.975	19.000	0.007	0.421
ID38790	38790	5	0.221	775.032	823.651	0	16	16	5	1	-10921639	56.526	57	52	60	5483	1.780	4.985	0.005	0.304
ID40312	40312	5	0.326	774.108	823.761	0	17	17	5	1	-10921639	57.196	57	52	63	5548	2.050	9.270	0.013	0.736
ID41837	41837	5	0.481	774.450	824.116	0	18	18	5	1	-10921639	57.691	57	53	67	5596	2.612	5.008	0.017	0.753
ID43359	43359	5	0.614	774.455	824.312	0	19	19	5	1	-10921639	58.443	58	53	71	5669	3.310	5.122	0.022	0.766
ID44895	44895	5	0.668	774.448	824.336	0	20	20	5	1	-10921639	58.598	58	52	71	5684	3.642	5.002	0.023	0.714
ID46404	46404	5	0.638	774.551	824.232	0	21	21	5	1	-10921639	58.845	58	52	68	5708	3.032	5.051	0.024	0.900
ID47932	47932	5	0.584	774.697	824.368	0	22	22	5	1	-10921639	58.206	58	52	70	5646	3.247	5.159	0.019	0.684
ID49457	49457	5	0.535	774.652	824.467	0	23	23	5	1	-10921639	58.258	58	52	68	5651	2.966	5.039	0.019	0.744
ID50981	50981	5	0.556	774.391	824.152	0	24	24	5	1	-10921639	58.206	58	52	67	5646	2.940	19.000	0.020	0.780
ID54063	54063	5	0.496	774.147	823.866	0	25	25	5	1	-10921639	57.887	57	53	67	5615	2.821	19.000	0.018	0.728
ID52537	52537	5	0.466	774.508	824.267	0	26	26	5	1	-10921639	57.907	57	53	66	5617	2.747	19.000	0.015	0.621
ID55576	55576	5	0.491	774.467	824.156	0	27	27	5	1	-10921639	57.701	57	52	67	5597	3.014	5.043	0.016	0.605
ID57118	57118	5	0.474	774.829	824.274	0	28	28	5	1	-10921639	57.856	58	52	66	5612	2.850	4.986	0.016	0.633
ID58633	58633	5	0.455	774.737	824.211	0	29	29	5	1	-10921639	57.804	57	52	66	5607	2.849	4.974	0.015	0.614
ID60178	60178	5	0.406	774.098	823.845	0	30	30	5	1	-10921639	57.485	57	52	65	5576	2.505	5.088	0.013	0.576
ID61735	61735	5	0.466	774.649	823.998	0	31	31	5	1	-10921639	57.907	58	52	65	5617	2.681	4.996	0.015	0.639
ID63247	63247	5	0.460	774.504	823.877	0	32	32	5	1	-10921639	57.907	58	53	64	5617	2.642	5.039	0.015	0.627
ID64786	64786	5	0.423	773.979	823.795	0	33	33	5	1	-10921639	57.660	58	52	64	5593	2.371	19.000	0.014	0.673
ID67851	67851	5	0.364	774.525	823.911	0	34	34	5	1	-10921639	57.670	57	53	64	5594	2.249	13.117	0.013	0.670
ID66323	66323	5	0.371	774.464	823.983	0	35	35	5	1	-10921639	57.340	57	52	64	5562	2.371	8.856	0.012	0.567
ID69384	69384	5	0.431	774.809	823.798	0	36	36	5	1	-10921639	57.680	57	53	65	5595	2.519	5.206	0.013	0.609
ID70919	70919	5	0.423	774.775	823.887	0	37	37	5	1	-10921639	57.773	57	53	65	5604	2.312	2.000	0.015	0.722
ID72457	72457	5	0.387	774.205	823.967	0	38	38	5	1	-10921639	57.402	57	53	65	5568	2.503	5.056	0.012	0.532
ID73993	73993	5	0.377	774.465	824.029	0	39	39	5	1	-10921639	57.402	57	52	63	5568	2.339	4.887	0.012	0.598
ID75525	75525	5	0.355	774.421	824.075	0	40	40	5	1	-10921639	57.206	57	53	67	5549	2.441	4.933	0.010	0.483
ID77081	77081	5	0.331	774.672	823.629	0	41	41	5	1	-10921639	57.206	57	51	63	5549	2.389	7.234	0.009	0.427
ID78623	78623	5	0.390	774.447	823.712	0	42	42	5	1	-10921639	57.536	58	52	63	5581	2.328	5.223	0.013	0.655
ID80168	80168	5	0.355	774.046	823.672	0	43	43	5	1	-10921639	57.237	57	52	63	5552	2.267	5.317	0.012	0.592
ID81721	81721	5	0.354	774.211	823.653	0	44	44	5	1	-10921639	57.464	57	54	64	5574	2.036	5.055	0.013	0.708
ID83250	83250	5	0.291	774.919	823.852	0	45	45	5	1	-10921639	57.258	57	53	63	5554	2.083	10.966	0.009	0.511
ID86346	86346	5	0.318	773.941	824.000	0	46	46	5	1	-10921639	57.237	57	52	64	5552	2.095	8.969	0.011	0.599
ID87898	87898	5	0.331	774.243	823.886	0	47	47	5	1	-10921639	57.371	57	53	64	5565	2.191	7.676	0.013	0.655
ID84803	84803	5	0.257	775.038	823.755	0	48	48	5	1	-10921639	57.216	57	52	62	5550	1.975	2.000	0.009	0.531
ID89426	89426	5	0.315	774.946	823.771	0	49	49	5	1	-10921639	57.258	57	53	63	5554	2.073	4.927	0.010	0.551
ID92508	92508	5	0.310	774.982	823.688	0	50	50	5	1	-10921639	57.103	57	52	63	5539	2.074	5.329	0.008	0.453
ID90945	90945	5	0.282	774.948	824.011	0	51	51	5	1	-10921639	57.175	57	53	62	5546	2.031	19.000	0.010	0.562
ID94062	94062	5	0.323	775.165	823.694	0	52	52	5	1	-10921639	57.278	57	53	64	5556	2.120	4.873	0.012	0.629
ID95610	95610	5	0.267	774.603	824.086	0	53	53	5	1	-10921639	57.010	57	52	61	5530	1.923	5.218	0.009	0.500
ID97137	97137	5	0.304	774.492	823.286	0	54	54	5	1	-10921639	56.722	56	51	63	5502	2.258	5.124	0.008	0.412
ID98673	98673	5	0.299	774.588	823.835	0	55	55	5	1	-10921639	57.010	57	52	62	5530	2.018	19.000	0.009	0.484
ID100189	100189	5	0.291	774.449	823.716	0	56	56	5	1	-10921639	57.052	57	52	62	5534	2.038	19.000	0.010	0.573
ID104833	104833	5	0.271	774.590	823.761	0	57	57	5	1	-10921639	57.134	57	53	63	5542	2.085	4.855	0.008	0.460
ID102390	102390	5	0.261	774.864	823.819	0	58	58	5	1	-10921639	56.804	57	52	63	5510	2.271	2.538	0.007	0.331
ID103928	103928	5	0.254	775.220	824.099	0	59	59	5	1	-10921639	56.773	57	50	62	5507	2.039	12.074	0.007	0.377
ID107918	107918	5	0.217	774.580	823.486	0	60	60	5	1	-10921639	56.567	57	51	61	5487	2.046	18.367	0.007	0.370
ID109479	109479	5	0.226	773.735	824.287	0	61	61	5	1	-10921639	56.897	57	53	61	5519	1.829	19.000	0.009	0.544
ID106375	106375	5	0.243	774.751	823.978	0	62	62	5	1	-10921639	57.103	57	53	61	5539	1.885	19.000	0.008	0.484
ID111032	111032	5	0.269	773.613	823.827	0	63	63	5	1	-10921639	57.103	57	51	62	5539	2.003	19.000	0.009	0.534
ID112556	112556	5	0.237	775.933	823.489	0	64	64	5	1	-10921639	56.979	57	53	64	5527	2.111	17.311	0.008	0.437
ID115644	115644	5	0.269	774.618	823.857	0	65	65	5	1	-10921639	56.887	57	51	63	5518	1.968	2.000	0.008	0.445
ID114096	114096	5	0.279	774.649	823.452	0	66	66	5	1	-10921639	56.515	56	52	62	5482	2.190	19.000	0.006	0.326
ID117179	117179	5	0.225	775.026	823.619	0	67	67	5	1	-10921639	56.680	57	52	61	5498	1.929	16.859	0.007	0.415
ID118706	118706	5	0.275	775.447	824.309	0	68	68	5	1	-10921639	57.186	57	54	63	5547	1.976	18.237	0.009	0.494
ID120234	120234	5	0.255	774.599	823.926	0	69	69	5	1	-10921639	56.763	57	52	63	5506	2.272	2.695	0.007	0.329
ID121778	121778	5	0.282	774.352	823.977	0	70	70	5	1	-10921639	57.134	57	52	62	5542	2.034	4.922	0.010	0.583
ID123301	123301	5	0.239	773.189	823.598	0	71	71	5	1	-10921639	56.753	57	52	62	5505	2.184	19.000	0.009	0.442
ID124832	124832	5	0.226	774.271	823.492	0	72	72	5	1	-10921639	56.722	57	53	62	5502	1.919	8.952	0.008	0.466
ID126378	126378	5	0.252	775.377	822.747	0	73	73	5	1	-10921639	56.938	57	53	62	5523	2.035	12.869	0.009	0.479
ID127918	127918	5	0.254	773.293	823.884	0	74	74	5	1	-10921639	56.979	57	53	61	5527	1.803	8.479	0.012	0.719
ID129455	129455	5	0.195	774.397	823.232	0	75	75	5	1	-10921639	56.546	57	53	61	5485	1.780	17.961	0.007	0.471
ID130973	130973	5	0.181	774.585	824.334	0	76	76	5	1	-10921639	56.412	56	50	61	5472	2.050	19.000	0.004	0.196
ID132506	132506	5	0.175	772.613	822.907	0	77	77	5	1	-10921639	56.289	56	51	61	5460	1.808	7.999	0.006	0.358
ID134025	134025	5	0.225	773.483	824.547	0	78	78	5	1	-10921639	57.072	57	51	63	5536	2.012	10.218	0.010	0.577
ID135543	135543	5	0.261	774.110	824.197	0	79	79	5	1	-10921639	57.206	57	53	63	5549	2.020	5.114	0.009	0.481
ID137059	137059	5	0.189	774.602	823.335	0	80	80	5	1	-10921639	56.742	57	53	61	5504	1.872	17.248	0.004	0.257
ID138574	138574	5	0.266	775.264	822.899	0	81	81	5	1	-10921639	56.969	57	53	62	5526	1.992	13.868	0.007	0.425
ID140092	140092	5	0.232	773.389	823.598	0	82	82	5	1	-10921639	56.845	57	53	62	5514	1.793	12.924	0.010	0.605
ID141633	141633	5	0.249	774.316	823.314	0	83	83	5	1	-10921639	56.454	56	52	62	5476	2.041	3.773	0.005	0.301
ID143154	143154	5	0.265	773.940	823.419	0	84	84	5	1	-10921639	57.082	57	53	61	5537	1.830	17.099	0.010	0.637
ID144690	144690	5	0.247	774.810	823.386	0	85	85	5	1	-10921639	56.928	57	51	62	5522	2.214	19.000	0.008	0.414
ID146219	146219	5	0.235	775.347	823.380	0	86	86	5	1	-10921639	56.732	57	52	62	5503	1.971	2.000	0.008	0.439
ID147736	147736	5	0.259	773.018	823.372	0	87	87	5	1	-10921639	56.732	57	51	61	5503	2.034	17.173	0.009	0.505
ID149261	149261	5	0.215	774.843	823.178	0	88	88	5	1	-10921639	56.691	57	53	61	5499	1.900	4.950	0.005	0.326
ID150797	150797	5	0.221	774.751	823.450	0	89	89	5	1	-10921639	56.794	57	51	61	5509	1.909	16.960	0.008	0.447
ID152334	152334	5	0.200	775.180	823.985	0	90	90	5	1	-10921639	56.907	57	54	61	5520	1.601	19.000	0.007	0.480
ID153875	153875	5	0.249	773.837	823.548	0	91	91	5	1	-10921639	56.619	57	52	62	5492	1.939	4.959	0.008	0.461
ID155405	155405	5	0.238	774.051	823.345	0	92	92	5	1	-10921639	56.464	56	51	62	5477	2.067	8.608	0.007	0.387
ID156946	156946	5	0.210	774.788	824.142	0	93	93	5	1	-10921639	56.495	57	53	62	5480	1.809	2.000	0.004	0.245
ID158463	158463	5	0.246	774.593	823.806	0	94	94	5	1	-10921639	56.907	57	54	61	5520	1.634	19.000	0.008	0.571
ID159980	159980	5	0.196	775.048	823.298	0	95	95	5	1	-10921639	56.515	56	51	64	5482	2.107	16.888	0.005	0.255
ID161523	161523	5	0.254	773.907	823.818	0	96	96	5	1	-10921639	56.598	57	51	63	5490	2.129	19.000	0.007	0.365
ID163057	163057	5	0.188	773.720	824.025	0	97	97	5	1	-10921639	56.186	56	52	61	5450	1.900	18.364	0.004	0.210
ID164599	164599	5	0.206	774.745	823.578	0	98	98	5	1	-10921639	56.454	56	50	63	5476	2.175	19.000	0.004	0.227
ID166144	166144	5	0.237	774.145	823.911	0	99	99	5	1	-10921639	56.608	56	52	61	5491	1.912	14.343	0.008	0.466
ID167688	167688	5	0.228	773.826	823.320	0	100	100	5	1	-10921639	56.371	56	53	62	5468	2.017	7.150	0.007	0.371
ID169221	169221	5	0.188	774.562	823.128	0	101	101	5	1	-10921639	56.722	57	52	62	5502	1.742	15.183	0.007	0.468
ID172298	172298	5	0.191	773.810	823.756	0	102	102	5	1	-10921639	56.381	56	53	62	5469	1.939	2.537	0.006	0.320
ID173824	173824	5	0.263	774.141	823.749	0	104	104	5	1	-10921639	56.804	57	52	61	5510	1.846	19.000	0.011	0.668
ID175353	175353	5	0.140	773.828	824.355	0	105	105	5	1	-10921639	55.990	56	52	60	5431	1.923	19.000	0.002	0.097
ID176900	176900	5	0.185	776.983	823.853	0	106	106	5	1	-10921639	56.680	57	51	62	5498	2.039	19.000	0.007	0.374
ID178430	178430	5	0.196	773.597	824.001	0	107	107	5	1	-10921639	56.474	56	53	60	5478	1.803	19.000	0.006	0.371
ID179944	179944	5	0.216	773.224	823.828	0	108	108	5	1	-10921639	56.320	56	52	61	5463	1.800	17.884	0.007	0.412
ID181491	181491	5	0.204	774.022	824.275	0	109	109	5	1	-10921639	56.474	56	51	62	5478	1.838	9.276	0.006	0.390
ID183028	183028	5	0.174	775.045	823.470	0	110	110	5	1	-10921639	56.237	56	52	61	5455	2.014	19.000	0.003	0.140
ID184566	184566	5	0.211	773.239	823.876	0	111	111	5	1	-10921639	56.351	56	52	62	5466	2.005	5.969	0.006	0.316
ID186095	186095	5	0.217	775.258	823.688	0	112	112	5	1	-10921639	56.546	56	53	62	5485	2.021	19.000	0.006	0.350
ID187620	187620	5	0.212	774.001	823.851	0	113	113	5	1	-10921639	56.206	56	51	61	5452	1.825	5.053	0.004	0.272
ID189143	189143	5	0.162	775.299	823.432	0	114	114	5	1	-10921639	55.990	56	52	60	5431	1.982	17.102	0.001	0.080
ID190682	190682	5	0.162	773.571	824.096	0	115	115	5	1	-10921639	55.856	56	51	61	5418	1.843	16.755	9.803E-4	0.059
ID192222	192222	5	0.216	774.456	823.772	0	116	116	5	1	-10921639	56.443	57	51	60	5475	2.101	9.726	0.008	0.412
ID193744	193744	5	0.136	775.872	823.245	0	117	117	5	1	-10921639	56.124	56	52	60	5444	1.916	17.704	0.001	0.076
ID195265	195265	5	0.179	774.720	823.340	0	118	118	5	1	-10921639	56.227	56	51	62	5454	1.997	11.852	0.003	0.170
ID196810	196810	5	0.169	774.619	823.818	0	119	119	5	1	-10921639	56.505	56	52	60	5481	1.763	17.175	0.005	0.297
ID198342	198342	5	0.196	771.983	823.666	0	120	120	5	1	-10921639	56.371	56	52	60	5468	1.810	8.663	0.009	0.541
ID199873	199873	5	0.144	772.545	823.271	0	121	121	5	1	-10921639	55.928	56	51	60	5425	1.697	11.071	0.003	0.171
ID201418	201418	5	0.179	772.663	823.571	0	122	122	5	1	-10921639	56.144	56	52	60	5446	1.720	7.884	0.004	0.281
ID202969	202969	5	0.217	774.017	822.899	0	123	123	5	1	-10921639	56.433	56	52	61	5474	2.160	19.000	0.007	0.359
ID204540	204540	5	0.245	775.100	823.636	0	124	124	5	1	-10921639	56.711	57	51	61	5501	1.931	19.000	0.008	0.446
ID206079	206079	5	0.250	772.531	823.378	0	125	125	5	1	-10921639	56.412	56	53	61	5472	2.125	19.000	0.008	0.426
ID207649	207649	5	0.190	771.831	823.914	0	126	126	5	1	-10921639	56.443	56	51	61	5475	1.920	8.857	0.009	0.532
ID209191	209191	5	0.180	775.690	824.193	0	127	127	5	1	-10921639	56.629	57	51	61	5493	1.889	14.828	0.004	0.256
ID210748	210748	5	0.188	774.052	823.324	0	128	128	5	1	-10921639	56.258	56	53	61	5457	1.746	6.210	0.006	0.406
ID213860	213860	5	0.210	772.021	823.635	0	129	129	5	1	-10921639	56.268	56	52	60	5458	1.896	6.990	0.008	0.466
ID212309	212309	5	0.174	774.693	823.991	0	130	130	5	1	-10921639	56.361	56	53	61	5467	1.757	16.920	0.005	0.305
ID215408	215408	5	0.172	777.356	823.708	0	131	131	5	1	-10921639	56.608	57	52	61	5491	1.939	17.103	0.006	0.362
ID216938	216938	5	0.204	774.642	823.531	0	132	132	5	1	-10921639	56.289	56	53	60	5460	1.472	19.000	0.006	0.475
ID219998	219998	5	0.180	773.776	823.155	0	133	133	5	1	-10921639	55.969	56	51	61	5429	1.981	11.152	0.005	0.273
ID218469	218469	5	0.219	774.352	823.291	0	134	134	5	1	-10921639	56.289	56	53	61	5460	1.854	8.854	0.008	0.478
ID221527	221527	5	0.196	772.418	822.839	0	135	135	5	1	-10921639	55.918	56	52	60	5424	1.908	5.034	0.007	0.387
ID223075	223075	5	0.241	773.198	823.067	0	136	136	5	1	-10921639	56.309	56	52	61	5462	1.716	19.000	0.009	0.561
ID226153	226153	5	0.168	773.202	823.143	0	137	137	5	1	-10921639	55.948	56	52	60	5427	1.867	12.848	0.005	0.282
ID224619	224619	5	0.212	773.216	823.019	0	138	138	5	1	-10921639	56.134	56	51	60	5445	1.863	19.000	0.007	0.434
ID227699	227699	5	0.210	774.935	824.447	0	139	139	5	1	-10921639	56.392	56	52	60	5470	1.617	16.977	0.008	0.524
ID229249	229249	5	0.269	773.832	823.715	0	140	140	5	1	-10921639	56.515	57	51	62	5482	2.057	19.000	0.009	0.465
ID230778	230778	5	0.198	772.961	823.213	0	141	141	5	1	-10921639	56.031	56	52	60	5435	1.851	4.958	0.006	0.376
ID232311	232311	5	0.190	773.123	823.942	0	142	142	5	1	-10921639	56.206	56	52	62	5452	1.738	8.884	0.007	0.441
ID233846	233846	5	0.208	774.876	824.435	0	143	143	5	1	-10921639	56.443	56	53	63	5475	1.936	19.000	0.006	0.354
ID235377	235377	5	0.238	773.704	823.967	0	144	144	5	1	-10921639	56.299	56	51	61	5461	1.798	19.000	0.008	0.509
ID236908	236908	5	0.232	774.708	824.180	0	145	145	5	1	-10921639	56.433	56	52	60	5474	1.984	19.000	0.007	0.420
ID238457	238457	5	0.257	774.659	823.774	0	146	146	5	1	-10921639	56.515	57	52	62	5482	2.062	16.875	0.010	0.534
ID241539	241539	5	0.216	774.011	823.338	0	147	147	5	1	-10921639	56.309	56	52	60	5462	1.722	17.276	0.006	0.422
ID239996	239996	5	0.252	774.156	823.172	0	148	148	5	1	-10921639	56.340	56	53	62	5465	1.952	4.897	0.008	0.436
ID243066	243066	5	0.210	773.979	823.195	0	149	149	5	1	-10921639	56.340	56	51	61	5465	1.999	5.310	0.005	0.301
ID246165	246165	5	0.195	774.817	823.242	0	150	150	5	1	-10921639	56.495	57	52	62	5480	1.974	13.041	0.005	0.285
ID244616	244616	5	0.190	773.725	822.917	0	151	151	5	1	-10921639	56.031	56	51	62	5435	2.143	4.781	0.002	0.107
ID247691	247691	5	0.204	774.019	822.878	0	152	152	5	1	-10921639	56.392	56	51	62	5470	2.008	4.778	0.005	0.273
ID249222	249222	5	0.206	773.040	822.929	0	153	153	5	1	-10921639	56.598	57	52	61	5490	1.858	9.004	0.007	0.452
ID250769	250769	5	0.193	773.682	823.659	0	154	154	5	1	-10921639	56.082	56	52	62	5440	1.935	5.083	0.003	0.154
ID252546	252546	5	0.193	774.236	823.326	0	155	155	5	1	-10921639	56.351	56	52	60	5466	1.899	8.976	0.007	0.438
ID253865	253865	5	0.174	775.285	823.560	0	156	156	5	1	-10921639	56.165	56	52	60	5448	1.736	2.747	0.002	0.104
ID255392	255392	5	0.181	774.011	823.423	0	158	158	5	1	-10921639	56.258	56	51	61	5457	1.933	16.333	0.005	0.294
ID258468	258468	5	0.236	773.740	823.463	0	159	159	5	1	-10921639	56.216	56	51	61	5453	2.083	19.000	0.005	0.269
ID259997	259997	5	0.222	772.770	822.838	0	160	160	5	1	-10921639	56.216	56	51	63	5453	2.103	8.971	0.009	0.465
ID263099	263099	5	0.215	773.009	822.916	0	161	161	5	1	-10921639	56.010	56	51	60	5433	1.896	19.000	0.007	0.407
ID261547	261547	5	0.247	774.616	823.336	0	162	162	5	1	-10921639	56.577	57	51	62	5488	1.925	19.000	0.008	0.467
ID265942	265942	5	0.232	773.859	823.497	0	163	163	5	1	-10921639	56.309	56	51	64	5462	2.007	5.091	0.007	0.381
ID265324	265324	5	0.235	774.238	823.916	0	164	164	5	1	-10921639	56.443	56	52	62	5475	2.031	19.000	0.006	0.345
ID267721	267721	5	0.247	774.732	823.927	0	165	165	5	1	-10921639	56.567	56	53	63	5487	2.031	4.764	0.005	0.299
ID269253	269253	5	0.292	773.980	823.337	0	166	166	5	1	-10921639	56.536	56	52	63	5484	2.165	2.000	0.008	0.427
ID272318	272318	5	0.253	774.991	823.758	0	167	167	5	1	-10921639	56.660	57	52	63	5496	2.126	19.000	0.008	0.402
ID270793	270793	5	0.292	774.844	823.981	0	168	168	5	1	-10921639	56.619	57	51	62	5492	2.059	19.000	0.007	0.404
ID273850	273850	5	0.279	773.838	823.880	0	169	169	5	1	-10921639	56.515	56	53	62	5482	1.995	19.000	0.009	0.490
ID275380	275380	5	0.343	773.978	823.580	0	170	170	5	1	-10921639	56.897	57	52	63	5519	2.172	5.001	0.011	0.580
ID276921	276921	5	0.438	774.707	823.954	0	171	171	5	1	-10921639	57.485	57	51	65	5576	2.554	5.165	0.014	0.619
ID278450	278450	5	0.500	774.282	823.966	0	172	172	5	1	-10921639	57.907	57	52	67	5617	2.792	4.998	0.017	0.707
ID279968	279968	5	0.551	774.187	823.791	0	173	173	5	1	-10921639	57.959	57	53	67	5622	2.857	19.000	0.020	0.808
ID281512	281512	5	0.503	774.362	823.888	0	174	174	5	1	-10921639	57.680	57	54	65	5595	2.636	5.178	0.018	0.769
ID283054	283054	5	0.483	774.177	823.800	0	175	175	5	1	-10921639	57.381	57	52	64	5566	2.819	19.000	0.016	0.641
ID284578	284578	5	0.542	773.997	823.851	0	176	176	5	1	-10921639	57.742	57	53	67	5601	2.777	4.991	0.019	0.782
ID286099	286099	5	0.472	773.582	823.387	0	177	177	5	1	-10921639	57.052	57	52	65	5534	2.874	5.114	0.014	0.530
ID287632	287632	5	0.383	774.232	823.543	0	178	178	5	1	-10921639	57.093	57	52	64	5538	2.332	2.000	0.013	0.645
ID289144	289144	5	0.404	774.145	824.092	0	179	179	5	1	-10921639	57.124	57	51	66	5541	2.595	4.959	0.012	0.526
ID290667	290667	5	0.401	774.215	824.045	0	180	180	5	1	-10921639	56.969	57	52	63	5526	2.502	19.000	0.013	0.587
ID292192	292192	5	0.395	774.155	823.769	0	181	181	5	1	-10921639	58.732	59	54	64	5697	2.266	19.000	0.012	0.598
ID293717	293717	5	0.407	774.925	823.961	0	182	182	5	1	-10921639	57.134	57	52	63	5542	2.370	19.000	0.013	0.625
ID295215	295215	5	0.354	774.478	823.567	0	183	183	5	1	-10921639	56.938	57	51	63	5523	2.159	19.000	0.011	0.588
ID296742	296742	5	0.424	774.296	824.237	0	184	184	5	1	-10921639	57.072	57	52	64	5536	2.501	5.139	0.013	0.593
ID298274	298274	5	0.406	774.232	823.324	0	185	185	5	1	-10921639	57.113	57	53	64	5540	2.322	4.941	0.015	0.730
ID299817	299817	5	0.385	774.568	823.619	0	186	186	5	1	-10921639	57.072	57	51	63	5536	2.373	5.045	0.011	0.529
ID301361	301361	5	0.324	774.136	824.032	0	187	187	5	1	-10921639	56.784	57	51	65	5508	2.416	17.162	0.009	0.417
ID302910	302910	5	0.383	774.289	823.698	0	188	188	5	1	-10921639	57.041	57	52	64	5533	2.263	19.000	0.013	0.658
ID305951	305951	5	0.329	773.676	823.358	0	189	189	5	1	-10921639	56.722	56	52	62	5502	2.326	17.114	0.009	0.451
ID304442	304442	5	0.344	774.605	823.862	0	190	190	5	1	-10921639	56.959	57	52	64	5525	2.250	19.000	0.011	0.544
ID307479	307479	5	0.323	774.154	824.174	0	191	191	5	1	-10921639	57.031	57	53	62	5532	2.013	9.097	0.013	0.701
ID309010	309010	5	0.320	774.215	823.337	0	192	192	5	1	-10921639	56.814	57	52	61	5511	2.147	5.155	0.011	0.586
ID310543	310543	5	0.249	773.465	823.266	0	193	193	5	1	-10921639	56.423	56	52	64	5473	2.340	17.985	0.007	0.351
ID312051	312051	5	0.276	773.478	823.626	0	194	194	5	1	-10921639	56.753	57	50	62	5505	2.097	19.000	0.011	0.581
ID313578	313578	5	0.319	773.711	823.626	0	195	195	5	1	-10921639	56.732	56	52	62	5503	2.361	19.000	0.010	0.460
ID315122	315122	5	0.296	774.918	823.934	0	196	196	5	1	-10921639	56.814	57	52	62	5511	2.200	19.000	0.008	0.413
ID316657	316657	5	0.261	774.055	823.579	0	197	197	5	1	-10921639	56.577	56	51	60	5488	1.973	3.026	0.008	0.469
ID318183	318183	5	0.272	773.724	823.239	0	198	198	5	1	-10921639	56.433	56	53	62	5474	2.155	5.302	0.006	0.336
ID321258	321258	5	0.286	774.150	823.684	0	199	199	5	1	-10921639	56.722	57	52	63	5502	2.207	19.000	0.009	0.459
ID319717	319717	5	0.301	775.103	824.118	0	200	200	5	1	-10921639	56.784	57	51	62	5508	2.147	4.967	0.008	0.426
ID322771	322771	5	0.214	774.321	824.096	0	201	201	5	1	-10921639	56.485	57	52	62	5479	2.067	2.000	0.006	0.352
ID324313	324313	5	0.261	774.425	823.701	0	202	202	5	1	-10921639	56.649	57	53	61	5495	1.826	19.000	0.008	0.519
ID325854	325854	5	0.265	774.636	823.952	0	203	203	5	1	-10921639	56.763	57	51	63	5506	2.095	16.736	0.007	0.364
ID327391	327391	5	0.238	775.106	824.712	0	204	204	5	1	-10921639	56.680	57	51	62	5498	1.987	18.211	0.006	0.357
ID328903	328903	5	0.271	773.010	823.575	0	205	205	5	1	-10921639	56.825	57	52	64	5512	2.213	2.859	0.009	0.450
ID330419	330419	5	0.265	773.683	823.313	0	206	206	5	1	-10921639	56.546	57	51	62	5485	2.146	5.232	0.008	0.401
ID331958	331958	5	0.216	773.195	823.325	0	207	207	5	1	-10921639	56.485	56	51	63	5479	1.958	8.883	0.007	0.400
ID333507	333507	5	0.241	773.257	823.248	0	208	208	5	1	-10921639	56.423	56	51	62	5473	2.188	5.044	0.006	0.292
ID335025	335025	5	0.292	774.011	823.817	0	209	209	5	1	-10921639	56.897	57	52	63	5519	2.153	19.000	0.009	0.450
ID336547	336547	5	0.235	773.968	823.645	0	210	210	5	1	-10921639	56.629	57	52	61	5493	1.900	19.000	0.008	0.464
ID338078	338078	5	0.292	773.123	823.256	0	211	211	5	1	-10921639	56.763	57	52	62	5506	2.140	8.591	0.010	0.538
ID339611	339611	5	0.259	772.972	823.423	0	212	212	5	1	-10921639	56.732	57	52	61	5503	2.129	16.868	0.009	0.461
ID341144	341144	5	0.269	773.349	823.528	0	213	213	5	1	-10921639	56.742	57	52	63	5504	2.261	2.694	0.008	0.396
ID342678	342678	5	0.210	772.568	823.307	0	214	214	5	1	-10921639	56.588	56	52	62	5489	2.035	7.232	0.006	0.335
ID344187	344187	5	0.246	773.733	823.199	0	215	215	5	1	-10921639	56.701	57	49	62	5500	2.175	2.000	0.005	0.259
ID345698	345698	5	0.223	773.186	823.417	0	216	216	5	1	-10921639	56.629	56	52	62	5493	2.022	5.109	0.007	0.387
ID347252	347252	5	0.286	773.339	823.121	0	217	217	5	1	-10921639	56.866	57	51	63	5516	2.187	8.896	0.009	0.466
ID348775	348775	5	0.292	772.785	823.449	0	218	218	5	1	-10921639	56.845	57	52	63	5514	2.118	5.037	0.009	0.470
ID350301	350301	5	0.251	772.511	823.620	0	219	219	5	1	-10921639	57.041	57	51	62	5533	1.968	6.019	0.009	0.523
ID351821	351821	5	0.220	773.630	823.452	0	220	220	5	1	-10921639	56.680	57	52	63	5498	2.059	5.036	0.004	0.225
ID353355	353355	5	0.227	773.385	823.624	0	221	221	5	1	-10921639	56.680	57	52	62	5498	1.977	5.725	0.006	0.316
ID354879	354879	5	0.240	772.989	823.214	0	222	222	5	1	-10921639	56.680	57	52	62	5498	2.044	8.235	0.007	0.397
ID356408	356408	5	0.252	773.492	823.494	0	223	223	5	1	-10921639	56.680	57	52	63	5498	2.124	19.000	0.007	0.352
ID357952	357952	5	0.212	773.641	823.473	0	224	224	5	1	-10921639	56.784	57	52	63	5508	1.821	2.000	0.006	0.342
ID359481	359481	5	0.245	773.953	823.742	0	225	225	5	1	-10921639	56.959	57	53	61	5525	1.808	4.899	0.005	0.293
ID361004	361004	5	0.238	772.676	822.844	0	226	226	5	1	-10921639	56.856	57	52	61	5515	2.000	4.874	0.008	0.458
ID362548	362548	5	0.207	774.005	823.128	0	227	227	5	1	-10921639	56.485	56	51	61	5479	2.006	19.000	0.005	0.260
ID364074	364074	5	0.249	772.743	823.517	0	228	228	5	1	-10921639	56.928	57	53	61	5522	1.861	19.000	0.008	0.472
ID365620	365620	5	0.256	773.284	823.551	0	229	229	5	1	-10921639	56.918	57	51	62	5521	1.818	5.560	0.008	0.525
ID367127	367127	5	0.263	773.282	823.099	0	230	230	5	1	-10921639	56.701	57	53	61	5500	1.975	4.980	0.008	0.455
ID368666	368666	5	0.239	773.754	823.571	0	231	231	5	1	-10921639	56.742	57	51	61	5504	2.108	19.000	0.006	0.317
ID370201	370201	5	0.250	773.549	823.553	0	232	232	5	1	-10921639	56.722	57	52	64	5502	2.075	5.342	0.006	0.314
ID371725	371725	5	0.246	773.817	823.191	0	233	233	5	1	-10921639	56.526	57	52	62	5483	2.132	19.000	0.004	0.227
ID373281	373281	5	0.245	773.820	823.684	0	234	234	5	1	-10921639	56.784	57	53	64	5508	2.098	19.000	0.007	0.356
ID374811	374811	5	0.232	774.227	823.220	0	235	235	5	1	-10921639	56.639	57	53	62	5494	1.954	16.917	0.007	0.425
ID376356	376356	5	0.232	774.380	823.553	0	236	236	5	1	-10921639	56.557	57	53	62	5486	2.010	4.909	0.003	0.171
ID377904	377904	5	0.265	773.702	823.318	0	237	237	5	1	-10921639	56.588	57	53	62	5489	2.065	6.816	0.006	0.335
ID379443	379443	5	0.277	774.178	823.660	0	238	238	5	1	-10921639	57.072	57	53	63	5536	2.147	5.094	0.009	0.465
ID380980	380980	5	0.292	774.322	823.610	0	239	239	5	1	-10921639	56.866	57	52	63	5516	2.211	5.086	0.009	0.439
ID382514	382514	5	0.263	773.869	822.550	0	240	240	5	1	-10921639	56.711	57	52	62	5501	2.041	4.961	0.007	0.413
ID384037	384037	5	0.231	773.744	823.229	0	241	241	5	1	-10921639	56.639	57	53	62	5494	1.943	8.873	0.007	0.387
ID385570	385570	5	0.308	773.719	823.253	0	242	242	5	1	-10921639	57.062	57	52	62	5535	2.086	5.871	0.011	0.582
ID387109	387109	5	0.239	773.540	822.594	0	243	243	5	1	-10921639	56.680	57	52	61	5498	1.961	17.716	0.007	0.396
ID388642	388642	5	0.281	773.948	822.978	0	244	244	5	1	-10921639	56.928	57	53	63	5522	2.078	19.000	0.009	0.502
ID390180	390180	5	0.304	773.636	823.004	0	245	245	5	1	-10921639	56.990	57	53	62	5528	2.079	6.997	0.010	0.559
ID391704	391704	5	0.310	773.647	823.066	0	246	246	5	1	-10921639	57.062	57	53	63	5535	2.020	5.216	0.010	0.577
ID393234	393234	5	0.226	773.615	822.825	0	247	247	5	1	-10921639	56.825	56	51	62	5512	2.021	8.980	0.008	0.438
ID394763	394763	5	0.289	773.903	823.870	0	248	248	5	1	-10921639	56.969	57	53	63	5526	2.104	17.912	0.009	0.475
ID396319	396319	5	0.303	774.038	823.732	0	249	249	5	1	-10921639	56.897	57	53	62	5519	2.003	19.000	0.009	0.513
ID397832	397832	5	0.239	774.320	823.887	0	250	250	5	1	-10921639	56.742	56	52	61	5504	1.927	19.000	0.007	0.424
ID399356	399356	5	0.251	773.535	823.243	0	251	251	5	1	-10921639	56.598	57	52	62	5490	1.945	2.000	0.006	0.325
ID400883	400883	5	0.253	773.554	823.408	0	252	252	5	1	-10921639	56.918	57	52	61	5521	1.993	7.485	0.008	0.449
ID402440	402440	5	0.237	773.369	822.735	0	253	253	5	1	-10921639	56.660	57	52	63	5496	2.086	4.900	0.007	0.399
ID403995	403995	5	0.241	773.064	823.401	0	254	254	5	1	-10921639	56.660	57	53	62	5496	2.005	10.839	0.008	0.458
ID408601	408601	5	0.254	774.494	824.423	0	255	255	5	1	-10921639	56.876	57	52	62	5517	2.053	5.429	0.008	0.461
ID405521	405521	5	0.248	773.905	823.692	0	256	256	5	1	-10921639	56.825	57	52	62	5512	1.931	5.027	0.007	0.421
ID410123	410123	5	0.232	773.455	823.253	0	257	257	5	1	-10921639	56.588	57	51	63	5489	2.331	5.824	0.006	0.267
ID407051	407051	5	0.228	774.139	823.777	0	258	258	5	1	-10921639	56.629	57	52	62	5493	2.147	12.794	0.005	0.249
ID411642	411642	5	0.247	773.568	824.021	0	259	259	5	1	-10921639	56.515	56	52	62	5482	2.208	19.000	0.006	0.308
ID413168	413168	5	0.240	773.999	823.650	0	260	260	5	1	-10921639	56.897	57	52	62	5519	1.950	16.975	0.008	0.447
ID416238	416238	5	0.266	773.656	824.007	0	261	261	5	1	-10921639	56.680	57	53	62	5498	1.950	19.000	0.006	0.370
ID414696	414696	5	0.197	773.401	823.476	0	262	262	5	1	-10921639	56.361	56	51	61	5467	2.195	16.821	0.004	0.185
ID417755	417755	5	0.253	773.682	824.040	0	263	263	5	1	-10921639	56.742	57	53	62	5504	1.900	2.600	0.006	0.367
ID419287	419287	5	0.253	773.036	823.369	0	264	264	5	1	-10921639	56.567	56	51	62	5487	2.136	5.086	0.008	0.435
ID420816	420816	5	0.287	773.455	823.485	0	265	265	5	1	-10921639	56.907	57	51	62	5520	2.127	5.098	0.010	0.544
ID422360	422360	5	0.237	773.337	822.891	0	266	266	5	1	-10921639	56.784	57	52	61	5508	2.017	8.669	0.008	0.466
ID423882	423882	5	0.290	773.946	823.179	0	267	267	5	1	-10921639	57.000	57	52	63	5529	2.323	5.107	0.009	0.419
ID425398	425398	5	0.325	773.932	823.826	0	268	268	5	1	-10921639	57.021	57	53	64	5531	2.245	17.963	0.009	0.453
ID426908	426908	5	0.282	774.078	823.414	0	269	269	5	1	-10921639	56.948	57	51	62	5524	2.053	8.711	0.009	0.495
ID428408	428408	5	0.249	773.486	823.108	0	270	270	5	1	-10921639	56.753	57	53	62	5505	2.087	4.946	0.008	0.423
ID429924	429924	5	0.209	773.340	823.180	0	271	271	5	1	-10921639	56.330	56	51	61	5464	2.135	7.582	0.007	0.385
ID431435	431435	5	0.245	773.097	823.180	0	272	272	5	1	-10921639	56.423	56	53	63	5473	2.291	7.984	0.007	0.325
ID432943	432943	5	0.289	772.725	823.251	0	273	273	5	1	-10921639	56.887	57	52	62	5518	2.066	6.857	0.009	0.487
ID434462	434462	5	0.227	774.046	823.562	0	274	274	5	1	-10921639	56.711	57	53	63	5501	1.958	19.000	0.007	0.388
ID437392	437392	5	0.230	774.636	823.386	0	275	275	5	1	-10921639	56.505	57	51	62	5481	2.255	5.368	0.005	0.246
ID436557	436557	5	0.251	772.868	823.467	0	276	276	5	1	-10921639	56.598	57	53	62	5490	2.070	4.802	0.008	0.428
ID440557	440557	5	0.198	773.697	823.088	0	277	277	5	1	-10921639	56.412	56	52	62	5472	2.090	19.000	0.004	0.238
ID439034	439034	5	0.289	772.884	823.599	0	278	278	5	1	-10921639	56.918	57	52	62	5521	2.070	19.000	0.010	0.564
ID443170	443170	5	0.285	773.251	823.191	0	279	279	5	1	-10921639	56.670	57	53	62	5497	1.988	4.233	0.010	0.568
ID442951	442951	5	0.267	772.280	823.337	0	280	280	5	1	-10921639	56.680	57	53	63	5498	2.069	17.969	0.009	0.500
ID445144	445144	5	0.187	773.343	823.567	0	281	281	5	1	-10921639	56.701	57	52	61	5500	1.937	9.057	0.007	0.414
ID446661	446661	5	0.250	772.922	823.107	0	282	282	5	1	-10921639	56.619	57	52	61	5492	2.008	12.941	0.007	0.410
ID449677	449677	5	0.241	773.396	822.970	0	283	283	5	1	-10921639	56.412	56	52	63	5472	2.130	4.995	0.007	0.355
ID448176	448176	5	0.247	772.803	823.323	0	284	284	5	1	-10921639	56.454	56	52	62	5476	1.854	5.003	0.008	0.498
ID451188	451188	5	0.243	773.261	823.626	0	285	285	5	1	-10921639	56.763	57	53	63	5506	1.737	9.100	0.010	0.637
ID452684	452684	5	0.271	773.738	823.593	0	286	286	5	1	-10921639	56.722	56	52	61	5502	1.962	4.940	0.007	0.402
ID454199	454199	5	0.277	773.406	823.172	0	287	287	5	1	-10921639	56.577	56	52	62	5488	2.140	4.981	0.008	0.444
ID455709	455709	5	0.247	772.525	823.646	0	288	288	5	1	-10921639	56.742	57	53	62	5504	1.850	5.876	0.008	0.480
ID457208	457208	5	0.263	772.283	823.713	0	289	289	5	1	-10921639	56.804	57	53	61	5510	2.045	19.000	0.011	0.592
ID458723	458723	5	0.246	774.049	823.146	0	290	290	5	1	-10921639	56.639	57	52	61	5494	1.883	8.881	0.007	0.437
ID460206	460206	5	0.225	773.442	823.530	0	291	291	5	1	-10921639	56.443	56	52	64	5475	1.979	19.000	0.006	0.354
ID461729	461729	5	0.193	772.922	823.286	0	292	292	5	1	-10921639	56.371	56	51	60	5468	1.954	7.097	0.006	0.369
ID463239	463239	5	0.225	772.811	823.294	0	293	293	5	1	-10921639	56.567	57	52	62	5487	1.892	11.157	0.008	0.479
ID464753	464753	5	0.195	773.515	823.654	0	294	294	5	1	-10921639	56.392	56	52	61	5470	1.812	16.492	0.005	0.307
ID466258	466258	5	0.182	773.052	823.296	0	295	295	5	1	-10921639	56.052	56	51	61	5437	2.089	5.812	0.004	0.187
ID467787	467787	5	0.258	773.870	823.041	0	296	296	5	1	-10921639	56.371	56	52	61	5468	2.103	5.117	0.007	0.372
ID469308	469308	5	0.249	772.524	823.120	0	297	297	5	1	-10921639	56.392	56	52	60	5470	1.929	5.047	0.008	0.480
ID470838	470838	5	0.317	774.026	823.947	0	298	298	5	1	-10921639	56.928	57	51	62	5522	2.127	19.000	0.009	0.476
ID472380	472380	5	0.273	772.459	823.470	0	299	299	5	1	-10921639	56.536	57	51	62	5484	1.990	8.624	0.009	0.523
ID473906	473906	5	0.283	772.793	823.180	0	300	300	5	1	-10921639	56.763	57	52	62	5506	2.070	4.979	0.010	0.556
ID476954	476954	5	0.237	773.085	823.077	0	301	301	5	1	-10921639	56.670	57	52	61	5497	2.014	7.176	0.008	0.440
ID475432	475432	5	0.282	773.827	823.252	0	302	302	5	1	-10921639	56.412	56	53	62	5472	2.009	16.779	0.009	0.482
ID478473	478473	5	0.261	773.771	823.054	0	303	303	5	1	-10921639	56.505	56	52	62	5481	1.894	4.925	0.007	0.405
ID479996	479996	5	0.322	773.206	823.508	0	304	304	5	1	-10921639	56.856	57	53	62	5515	2.005	4.978	0.011	0.633
ID483061	483061	5	0.300	773.470	823.422	0	305	305	5	1	-10921639	57.031	57	52	62	5532	2.143	5.320	0.011	0.586
ID481536	481536	5	0.286	773.645	823.431	0	306	306	5	1	-10921639	56.866	57	53	64	5516	2.129	5.162	0.009	0.480
ID484592	484592	5	0.232	773.129	823.552	0	307	307	5	1	-10921639	56.835	57	50	63	5513	2.262	7.171	0.008	0.389
ID486129	486129	5	0.417	773.621	823.893	0	308	308	5	1	-10921639	57.784	57	54	65	5605	2.364	4.868	0.014	0.657
ID487645	487645	5	0.429	774.185	823.865	0	309	309	5	1	-10921639	57.722	57	52	68	5599	2.798	19.000	0.012	0.494
ID489180	489180	5	0.598	774.083	824.210	0	310	310	5	1	-10921639	58.392	58	53	69	5664	3.306	4.978	0.019	0.649
ID490714	490714	5	0.551	773.975	824.477	0	311	311	5	1	-10921639	58.247	57	52	68	5650	3.136	19.000	0.018	0.673
ID492245	492245	5	0.558	773.874	823.892	0	312	312	5	1	-10921639	58.196	58	52	68	5645	2.974	19.000	0.018	0.704
ID493766	493766	5	0.554	773.713	824.235	0	313	313	5	1	-10921639	58.268	58	53	68	5652	2.935	2.000	0.018	0.707
ID495302	495302	5	0.478	773.949	823.854	0	314	314	5	1	-10921639	57.680	57	54	69	5595	2.819	2.000	0.014	0.552
ID496872	496872	5	0.485	773.742	823.850	0	315	315	5	1	-10921639	57.876	58	53	67	5614	2.902	5.115	0.015	0.585
ID498392	498392	5	0.451	773.990	824.156	0	316	316	5	1	-10921639	57.454	57	53	68	5573	2.951	19.000	0.012	0.445
ID501484	501484	5	0.443	773.681	823.931	0	317	317	5	1	-10921639	57.433	57	51	65	5571	2.798	4.826	0.013	0.545
ID499928	499928	5	0.484	773.866	824.241	0	318	318	5	1	-10921639	57.649	57	52	68	5592	2.872	19.000	0.016	0.630
ID503033	503033	5	0.440	774.338	823.789	0	319	319	5	1	-10921639	57.629	57	53	67	5590	2.770	4.948	0.013	0.527
ID504567	504567	5	0.384	773.882	823.940	0	320	320	5	1	-10921639	57.268	57	51	64	5555	2.378	19.000	0.011	0.533
ID506115	506115	5	0.375	773.733	823.776	0	321	321	5	1	-10921639	57.330	57	52	65	5561	2.465	2.000	0.011	0.511
ID507643	507643	5	0.414	774.156	823.682	0	322	322	5	1	-10921639	57.309	57	52	65	5559	2.682	4.856	0.012	0.502
ID509209	509209	5	0.374	773.572	823.837	0	323	323	5	1	-10921639	57.361	57	53	65	5564	2.350	19.000	0.011	0.547
ID510760	510760	5	0.420	773.613	823.862	0	324	324	5	1	-10921639	57.258	57	52	65	5554	2.555	5.020	0.013	0.564
ID512274	512274	5	0.384	773.436	823.866	0	325	325	5	1	-10921639	57.412	57	53	64	5569	2.211	6.963	0.014	0.728
ID513806	513806	5	0.354	773.809	823.941	0	326	326	5	1	-10921639	56.856	56	52	65	5515	2.483	2.000	0.009	0.393
ID515347	515347	5	0.358	773.915	823.881	0	327	327	5	1	-10921639	57.010	57	52	64	5530	2.307	5.003	0.010	0.501
ID516853	516853	5	0.424	773.671	823.661	0	328	328	5	1	-10921639	57.443	57	53	65	5572	2.500	2.000	0.014	0.615
ID519918	519918	5	0.361	773.857	823.424	0	329	329	5	1	-10921639	56.897	57	52	64	5519	2.519	4.875	0.011	0.485
ID518372	518372	5	0.425	774.016	823.464	0	330	330	5	1	-10921639	57.278	57	53	64	5556	2.605	4.857	0.014	0.587
ID521441	521441	5	0.484	774.397	823.547	0	331	331	5	1	-10921639	57.773	58	52	65	5604	2.600	2.875	0.017	0.735
ID522971	522971	5	0.618	774.700	823.260	0	332	332	5	1	-10921639	58.216	58	52	67	5647	3.166	2.000	0.021	0.764
ID524497	524497	5	0.610	774.455	823.557	0	333	333	5	1	-10921639	58.278	58	53	69	5653	3.256	5.202	0.021	0.737
ID526033	526033	5	0.583	774.580	823.654	0	334	334	5	1	-10921639	57.907	57	52	68	5617	3.446	19.000	0.017	0.563
ID527561	527561	5	0.558	774.439	823.418	0	335	335	5	1	-10921639	57.918	57	53	67	5618	3.274	4.961	0.018	0.622
ID529105	529105	5	0.492	774.692	823.577	0	336	336	5	1	-10921639	57.938	57	53	67	5620	2.585	5.636	0.018	0.771
ID532142	532142	5	0.556	774.634	823.617	0	337	337	5	1	-10921639	57.897	57	53	67	5616	3.050	5.005	0.018	0.673
ID530635	530635	5	0.499	774.313	823.625	0	338	338	5	1	-10921639	57.629	57	52	66	5590	2.966	2.000	0.016	0.596
ID533686	533686	5	0.481	774.034	823.305	0	339	339	5	1	-10921639	57.598	57	52	67	5587	2.827	5.045	0.016	0.630
ID535208	535208	5	0.505	773.989	823.198	0	340	340	5	1	-10921639	57.567	57	52	65	5584	3.024	5.082	0.017	0.647
ID538291	538291	5	0.560	774.115	823.496	0	341	341	5	1	-10921639	57.691	57	52	68	5596	3.209	5.100	0.018	0.647
ID536757	536757	5	0.491	774.349	823.602	0	342	342	5	1	-10921639	57.557	57	52	65	5583	2.618	5.043	0.017	0.716
ID539819	539819	5	0.453	773.900	823.252	0	343	343	5	1	-10921639	57.433	57	54	64	5571	2.432	4.828	0.016	0.749
ID541337	541337	5	0.478	774.262	823.572	0	344	344	5	1	-10921639	57.660	57	53	67	5593	2.614	2.000	0.017	0.736
ID543221	543221	5	0.479	774.495	823.509	0	345	345	5	1	-10921639	57.680	57	52	68	5595	2.786	19.000	0.017	0.674
ID544395	544395	5	0.493	774.361	823.433	0	346	346	5	1	-10921639	57.381	57	52	68	5566	2.942	4.753	0.017	0.640
ID545924	545924	5	0.444	774.566	823.429	0	347	347	5	1	-10921639	57.113	57	52	66	5540	2.680	4.983	0.013	0.548
ID547466	547466	5	0.372	773.711	823.625	0	348	348	5	1	-10921639	56.979	57	53	64	5527	2.454	4.896	0.011	0.495
ID550488	550488	5	0.480	774.015	823.127	0	349	349	5	1	-10921639	57.412	57	52	67	5569	2.749	2.000	0.016	0.659
ID548980	548980	5	0.438	773.900	823.489	0	350	350	5	1	-10921639	57.175	57	50	64	5546	2.646	19.000	0.014	0.588
ID552018	552018	5	0.446	774.028	823.610	0	351	351	5	1	-10921639	57.464	57	53	64	5574	2.614	4.781	0.015	0.634
ID556607	556607	5	0.406	773.846	823.784	0	352	352	5	1	-10921639	57.082	57	52	64	5537	2.519	5.435	0.013	0.575
ID555090	555090	5	0.415	774.235	823.434	0	353	353	5	1	-10921639	57.103	57	51	65	5539	2.644	5.705	0.012	0.533
ID553559	553559	5	0.442	773.785	823.173	0	354	354	5	1	-10921639	57.289	57	52	65	5557	2.479	19.000	0.015	0.702
ID558134	558134	5	0.404	774.169	823.378	0	355	355	5	1	-10921639	57.144	57	52	65	5543	2.441	8.900	0.014	0.643
ID559656	559656	5	0.441	774.376	823.358	0	356	356	5	1	-10921639	57.062	57	53	65	5535	2.734	4.965	0.014	0.566
ID561195	561195	5	0.396	774.007	823.335	0	357	357	5	1	-10921639	57.010	57	52	64	5530	2.430	4.976	0.013	0.591
ID562729	562729	5	0.405	773.585	823.328	0	358	358	5	1	-10921639	57.000	57	52	64	5529	2.622	19.000	0.013	0.556
ID564274	564274	5	0.384	774.013	823.539	0	359	359	5	1	-10921639	57.124	57	51	63	5541	2.355	5.026	0.012	0.555
ID565813	565813	5	0.380	773.894	823.642	0	360	360	5	1	-10921639	57.526	58	52	64	5580	2.492	2.000	0.012	0.566
ID567351	567351	5	0.366	773.348	823.569	0	361	361	5	1	-10921639	57.660	58	53	64	5593	2.222	19.000	0.012	0.633
ID568888	568888	5	0.344	774.262	823.519	0	362	362	5	1	-10921639	57.340	57	50	66	5562	2.226	8.876	0.011	0.582
ID570418	570418	5	0.287	773.988	823.709	0	363	363	5	1	-10921639	57.155	57	52	63	5544	2.324	4.822	0.009	0.441
ID571964	571964	5	0.375	773.383	823.007	0	364	364	5	1	-10921639	57.454	57	51	64	5573	2.529	7.886	0.013	0.582
ID573524	573524	5	0.386	773.629	822.993	0	365	365	5	1	-10921639	57.412	57	53	64	5569	2.406	5.121	0.013	0.592
ID575048	575048	5	0.315	773.330	822.905	0	366	366	5	1	-10921639	57.289	57	51	62	5557	2.056	8.043	0.012	0.681
ID576585	576585	5	0.329	773.490	823.104	0	367	367	5	1	-10921639	57.196	57	52	63	5548	2.234	5.248	0.012	0.587
ID578099	578099	5	0.389	773.355	822.902	0	368	368	5	1	-10921639	57.278	57	51	63	5556	2.423	4.969	0.012	0.563
ID579643	579643	5	0.393	773.435	822.754	0	369	369	5	1	-10921639	57.423	57	52	65	5570	2.427	7.014	0.014	0.651
ID581178	581178	5	0.360	773.260	822.851	0	370	370	5	1	-10921639	57.351	57	52	63	5563	2.246	5.352	0.013	0.650
ID582716	582716	5	0.392	773.290	822.853	0	371	371	5	1	-10921639	57.454	57	52	63	5573	2.367	4.940	0.014	0.666
ID584245	584245	5	0.324	773.140	822.931	0	372	372	5	1	-10921639	57.186	57	53	63	5547	2.233	19.000	0.011	0.564
ID585795	585795	5	0.368	773.247	823.064	0	373	373	5	1	-10921639	57.278	57	52	64	5556	2.601	19.000	0.011	0.490
ID587327	587327	5	0.311	773.150	823.281	0	374	374	5	1	-10921639	57.237	57	52	62	5552	2.149	8.572	0.011	0.567
ID588850	588850	5	0.372	772.869	822.884	0	375	375	5	1	-10921639	57.237	57	52	62	5552	2.249	19.000	0.011	0.570
ID590381	590381	5	0.357	772.746	823.175	0	376	376	5	1	-10921639	57.206	57	52	63	5549	2.277	5.092	0.013	0.636
ID591934	591934	5	0.332	773.930	823.258	0	377	377	5	1	-10921639	56.979	57	53	62	5527	2.005	5.879	0.012	0.682
ID593464	593464	5	0.288	773.442	823.000	0	378	378	5	1	-10921639	56.948	57	51	61	5524	2.123	8.909	0.011	0.584
ID594984	594984	5	0.344	773.270	822.641	0	379	379	5	1	-10921639	57.093	57	51	64	5538	2.102	5.202	0.011	0.616
ID596510	596510	5	0.319	773.467	822.774	0	380	380	5	1	-10921639	57.041	57	52	62	5533	2.041	5.788	0.013	0.728
ID598044	598044	5	0.360	773.690	822.975	0	381	381	5	1	-10921639	56.938	57	52	62	5523	2.066	5.112	0.012	0.673
ID599588	599588	5	0.316	773.552	823.003	0	382	382	5	1	-10921639	56.670	57	51	63	5497	2.120	4.817	0.010	0.547
ID601136	601136	5	0.326	772.960	823.135	0	383	383	5	1	-10921639	56.928	57	51	61	5522	2.078	7.631	0.013	0.703
ID602666	602666	5	0.347	772.895	822.630	0	384	384	5	1	-10921639	56.887	57	52	63	5518	2.349	4.917	0.012	0.597
ID604202	604202	5	0.312	772.982	823.266	0	385	385	5	1	-10921639	56.814	57	51	65	5511	2.228	8.110	0.013	0.648
ID605739	605739	5	0.396	773.206	823.178	0	386	386	5	1	-10921639	57.082	57	50	62	5537	2.299	5.094	0.016	0.800
ID607277	607277	5	0.364	772.695	823.319	0	387	387	5	1	-10921639	56.753	57	51	62	5505	2.250	5.242	0.013	0.635
ID608802	608802	5	0.322	772.874	823.144	0	388	388	5	1	-10921639	56.794	57	51	63	5509	2.231	17.338	0.012	0.597
ID610342	610342	5	0.349	771.694	823.624	0	389	389	5	1	-10921639	57.144	57	52	62	5543	2.250	7.932	0.013	0.676
ID611851	611851	5	0.370	772.216	823.061	0	390	390	5	1	-10921639	57.247	57	51	62	5553	2.194	4.965	0.016	0.832
ID613387	613387	5	0.413	772.554	823.241	0	391	391	5	1	-10921639	57.258	57	51	62	5554	2.315	19.000	0.018	0.878
ID614925	614925	5	0.412	772.669	823.126	0	392	392	5	1	-10921639	57.278	57	53	63	5556	2.335	8.252	0.017	0.813
ID616454	616454	5	0.359	772.465	823.527	0	393	393	5	1	-10921639	57.103	57	52	62	5539	2.338	8.805	0.014	0.671
ID617992	617992	5	0.330	772.149	823.487	0	394	394	5	1	-10921639	56.680	56	51	62	5498	2.172	4.907	0.011	0.585
ID619534	619534	5	0.340	772.819	822.785	0	395	395	5	1	-10921639	56.928	57	51	63	5522	2.346	8.792	0.014	0.661
ID621066	621066	5	0.357	772.066	823.260	0	396	396	5	1	-10921639	56.856	57	51	63	5515	2.367	5.900	0.014	0.645
ID624128	624128	5	0.337	771.609	823.114	0	397	397	5	1	-10921639	56.959	57	52	62	5525	2.150	8.877	0.014	0.741
ID622603	622603	5	0.358	773.035	822.628	0	398	398	5	1	-10921639	57.206	57	53	62	5549	2.198	8.049	0.016	0.832
ID625686	625686	5	0.360	772.849	822.719	0	399	399	5	1	-10921639	57.351	58	52	65	5563	2.160	5.957	0.015	0.789
ID627232	627232	5	0.399	772.567	822.829	0	400	400	5	1	-10921639	57.361	57	52	63	5564	2.166	8.796	0.016	0.833
ID628768	628768	5	0.393	772.567	822.492	0	401	401	5	1	-10921639	57.052	57	51	62	5534	2.373	8.839	0.017	0.808
ID630294	630294	5	0.375	772.127	822.172	0	402	402	5	1	-10921639	56.938	57	50	62	5523	2.327	7.829	0.017	0.809
ID631832	631832	5	0.350	771.975	823.003	0	403	403	5	1	-10921639	57.237	58	52	62	5552	2.020	8.948	0.016	0.890
ID633376	633376	5	0.384	771.681	823.127	0	404	404	5	1	-10921639	57.567	57	53	62	5584	2.036	19.000	0.019	1.037
ID634882	634882	5	0.359	772.564	822.837	0	405	405	5	1	-10921639	57.062	57	51	62	5535	2.240	7.955	0.015	0.737
ID636393	636393	5	0.367	772.096	822.962	0	406	406	5	1	-10921639	57.206	57	51	63	5549	2.217	17.103	0.015	0.761
ID637911	637911	5	0.385	773.370	822.191	0	407	407	5	1	-10921639	56.856	57	50	63	5515	2.475	19.000	0.015	0.674
ID639464	639464	5	0.345	772.175	823.057	0	408	408	5	1	-10921639	56.979	57	52	63	5527	2.332	19.000	0.013	0.636
ID640990	640990	5	0.380	772.075	823.113	0	409	409	5	1	-10921639	57.113	57	51	62	5540	2.470	8.281	0.015	0.676
ID642502	642502	5	0.355	772.176	823.379	0	410	410	5	1	-10921639	57.093	57	51	62	5538	2.296	9.022	0.014	0.686
ID644028	644028	5	0.344	772.591	823.131	0	411	411	5	1	-10921639	56.773	57	52	62	5507	2.284	5.250	0.013	0.626
ID645558	645558	5	0.375	772.637	822.984	0	412	412	5	1	-10921639	56.897	57	52	63	5519	2.413	6.709	0.013	0.593
ID647083	647083	5	0.383	772.558	823.276	0	414	414	5	1	-10921639	57.062	57	52	61	5535	2.212	12.857	0.016	0.794
ID648602	648602	5	0.407	771.705	823.662	0	415	415	5	1	-10921639	57.505	58	53	63	5578	2.287	8.810	0.019	0.919
ID651669	651669	5	0.298	773.371	822.828	0	416	416	5	1	-10921639	56.639	56	52	61	5494	2.122	5.142	0.011	0.590
ID653247	653247	5	0.347	771.727	823.268	0	417	417	5	1	-10921639	56.959	57	51	62	5525	2.318	5.946	0.013	0.644
ID654732	654732	5	0.350	772.248	823.131	0	418	418	5	1	-10921639	57.072	57	51	63	5536	2.190	17.840	0.015	0.779
ID656248	656248	5	0.385	773.075	823.483	0	419	419	5	1	-10921639	56.866	57	51	63	5516	2.280	5.018	0.014	0.666
ID657775	657775	5	0.391	772.648	823.428	0	420	420	5	1	-10921639	57.072	57	51	63	5536	2.328	8.822	0.015	0.742
ID659289	659289	5	0.371	772.600	822.990	0	421	421	5	1	-10921639	56.979	57	50	63	5527	2.314	19.000	0.014	0.685
ID660812	660812	5	0.373	772.806	823.261	0	422	422	5	1	-10921639	56.845	57	53	62	5514	2.233	8.722	0.014	0.718
ID662343	662343	5	0.410	772.515	823.069	0	423	423	5	1	-10921639	57.103	57	52	62	5539	2.502	5.466	0.017	0.753
ID663858	663858	5	0.364	773.467	822.584	0	424	424	5	1	-10921639	56.866	57	53	61	5516	2.008	8.081	0.014	0.771
ID665393	665393	5	0.382	772.685	823.110	0	425	425	5	1	-10921639	56.835	57	51	64	5513	2.276	19.000	0.015	0.724
ID666907	666907	5	0.369	772.546	823.098	0	426	426	5	1	-10921639	57.113	57	52	64	5540	2.126	19.000	0.015	0.787
ID668422	668422	5	0.408	772.618	822.790	0	427	427	5	1	-10921639	56.845	57	52	62	5514	2.293	5.540	0.016	0.797
ID669952	669952	5	0.372	772.727	823.019	0	428	428	5	1	-10921639	56.773	57	50	62	5507	2.196	7.939	0.013	0.680
ID671482	671482	5	0.402	772.863	822.886	0	429	429	5	1	-10921639	56.959	57	52	63	5525	2.189	5.163	0.016	0.839
ID673021	673021	5	0.353	773.033	823.056	0	430	430	5	1	-10921639	56.701	57	51	61	5500	2.107	5.137	0.014	0.743
ID674535	674535	5	0.425	772.531	822.555	0	431	431	5	1	-10921639	56.907	57	52	64	5520	2.296	17.003	0.017	0.819
ID676046	676046	5	0.399	773.093	822.427	0	432	432	5	1	-10921639	57.031	57	52	62	5532	2.205	8.036	0.017	0.889
ID677563	677563	5	0.328	772.891	822.828	0	433	433	5	1	-10921639	56.567	57	52	61	5487	2.160	8.789	0.012	0.625
ID679099	679099	5	0.357	772.785	822.638	0	434	434	5	1	-10921639	56.691	57	50	62	5499	2.320	5.949	0.012	0.576
ID680638	680638	5	0.371	772.529	822.929	0	435	435	5	1	-10921639	56.670	57	52	62	5497	2.322	4.911	0.013	0.647
ID682165	682165	5	0.338	772.309	822.836	0	436	436	5	1	-10921639	56.701	57	51	62	5500	2.283	5.507	0.013	0.642
ID683675	683675	5	0.420	772.601	822.935	0	437	437	5	1	-10921639	57.052	57	50	65	5534	2.647	7.193	0.015	0.650
ID685200	685200	5	0.355	772.451	822.569	0	438	438	5	1	-10921639	56.835	57	52	63	5513	2.192	5.082	0.014	0.718
ID686726	686726	5	0.382	772.413	822.518	0	439	439	5	1	-10921639	57.000	57	51	62	5529	2.082	8.979	0.015	0.828
ID688247	688247	5	0.397	772.749	822.754	0	440	440	5	1	-10921639	56.876	57	51	63	5517	2.342	8.740	0.015	0.720
ID689778	689778	5	0.417	772.583	822.817	0	441	441	5	1	-10921639	57.186	57	52	62	5547	2.033	5.304	0.016	0.910
ID691314	691314	5	0.468	772.690	822.924	0	442	442	5	1	-10921639	57.196	57	52	65	5548	2.405	5.129	0.019	0.874
ID692829	692829	5	0.392	772.611	822.726	0	443	443	5	1	-10921639	57.062	57	52	62	5535	2.030	19.000	0.015	0.852
ID694357	694357	5	0.358	773.069	822.953	0	444	444	5	1	-10921639	56.763	56	51	63	5506	2.212	7.186	0.014	0.684
ID695897	695897	5	0.371	772.562	822.970	0	445	445	5	1	-10921639	56.567	57	52	61	5487	2.322	4.883	0.013	0.610
ID697424	697424	5	0.378	773.404	822.549	0	446	446	5	1	-10921639	56.959	57	52	64	5525	2.250	5.341	0.015	0.731
ID698954	698954	5	0.454	772.562	823.049	0	447	447	5	1	-10921639	57.155	57	52	63	5544	2.417	5.274	0.018	0.839
ID700503	700503	5	0.364	772.211	823.175	0	448	448	5	1	-10921639	56.897	57	51	62	5519	2.365	5.251	0.014	0.674
ID702044	702044	5	0.427	772.785	823.147	0	449	449	5	1	-10921639	57.052	57	51	62	5534	2.493	19.000	0.015	0.670
ID703577	703577	5	0.371	772.096	823.066	0	450	450	5	1	-10921639	56.856	57	52	62	5515	2.259	5.082	0.014	0.693
ID705112	705112	5	0.350	771.775	823.293	0	451	451	5	1	-10921639	56.804	57	51	61	5510	2.110	19.000	0.015	0.790
ID706664	706664	5	0.400	773.000	822.887	0	452	452	5	1	-10921639	57.031	57	52	63	5532	2.360	8.809	0.016	0.754
ID708190	708190	5	0.423	772.914	822.099	0	453	453	5	1	-10921639	56.784	56	50	62	5508	2.377	8.727	0.017	0.790
ID709716	709716	5	0.341	773.025	822.558	0	454	454	5	1	-10921639	56.773	57	51	62	5507	2.339	19.000	0.012	0.583
ID711265	711265	5	0.409	772.893	822.602	0	455	455	5	1	-10921639	56.959	57	53	63	5525	2.179	8.991	0.016	0.834
ID712795	712795	5	0.309	772.196	822.898	0	456	456	5	1	-10921639	56.845	57	52	62	5514	2.143	8.918	0.013	0.682
ID714342	714342	5	0.385	772.211	822.744	0	457	457	5	1	-10921639	56.866	57	51	64	5516	2.290	7.921	0.015	0.729
ID715880	715880	5	0.351	772.241	822.504	0	458	458	5	1	-10921639	57.144	57	52	62	5543	2.000	11.051	0.015	0.865
ID717431	717431	5	0.360	771.954	822.655	0	459	459	5	1	-10921639	56.876	57	49	63	5517	2.260	5.918	0.013	0.629
ID718961	718961	5	0.368	772.025	822.935	0	460	460	5	1	-10921639	56.845	57	52	63	5514	2.147	5.136	0.016	0.823
ID720510	720510	5	0.399	772.169	822.799	0	461	461	5	1	-10921639	56.969	57	51	61	5526	2.356	13.056	0.018	0.833
ID722038	722038	5	0.392	773.042	822.301	0	462	462	5	1	-10921639	56.701	57	50	62	5500	2.364	7.807	0.017	0.789
ID723582	723582	5	0.371	771.358	823.187	0	463	463	5	1	-10921639	57.041	57	49	62	5533	2.436	19.000	0.018	0.807
ID725111	725111	5	0.377	772.492	822.835	0	464	464	5	1	-10921639	57.052	57	51	62	5534	2.093	7.962	0.017	0.934
ID726655	726655	5	0.387	772.508	822.903	0	465	465	5	1	-10921639	57.041	57	52	62	5533	2.076	19.000	0.017	0.913
ID728189	728189	5	0.389	771.086	823.168	0	466	466	5	1	-10921639	57.052	57	52	62	5534	2.219	8.703	0.018	0.928
ID729722	729722	5	0.410	772.165	822.597	0	467	467	5	1	-10921639	57.000	57	52	63	5529	2.273	8.097	0.018	0.872
ID731258	731258	5	0.367	771.771	822.470	0	468	468	5	1	-10921639	56.825	57	53	64	5512	2.236	7.150	0.018	0.879
ID732801	732801	5	0.362	771.808	822.691	0	469	469	5	1	-10921639	56.773	57	52	61	5507	2.167	8.703	0.015	0.756
ID734326	734326	5	0.392	772.176	822.522	0	470	470	5	1	-10921639	57.041	57	51	63	5533	2.314	8.857	0.018	0.856
ID735851	735851	5	0.427	771.204	823.034	0	471	471	5	1	-10921639	57.021	57	49	63	5531	2.458	8.436	0.019	0.852
ID737395	737395	5	0.389	771.760	822.251	0	472	472	5	1	-10921639	56.474	57	51	62	5478	2.323	6.015	0.018	0.869
ID738925	738925	5	0.383	770.239	823.222	0	473	473	5	1	-10921639	57.113	57	52	63	5540	2.231	8.965	0.019	0.964
ID740461	740461	5	0.407	772.042	822.933	0	474	474	5	1	-10921639	57.268	58	52	62	5555	2.094	8.724	0.020	1.054
ID742003	742003	5	0.397	772.064	822.764	0	475	475	5	1	-10921639	56.990	57	52	62	5528	2.196	8.827	0.017	0.879
ID743560	743560	5	0.358	772.179	822.414	0	476	476	5	1	-10921639	56.515	57	51	63	5482	2.269	5.304	0.016	0.796
ID745083	745083	5	0.444	772.149	822.555	0	477	477	5	1	-10921639	56.845	57	52	62	5514	2.088	6.948	0.019	0.996
ID746622	746622	5	0.420	772.191	822.870	0	478	478	5	1	-10921639	57.124	57	51	63	5541	2.270	8.886	0.019	0.947
ID748181	748181	5	0.417	771.705	822.709	0	479	479	5	1	-10921639	56.722	57	52	62	5502	2.065	5.047	0.017	0.922
ID749728	749728	5	0.486	771.811	822.777	0	480	480	5	1	-10921639	57.021	57	52	64	5531	2.389	11.651	0.020	0.944
ID752825	752825	5	0.351	771.736	822.781	0	481	481	5	1	-10921639	56.784	57	52	62	5508	1.911	13.038	0.017	0.990
ID751271	751271	5	0.433	771.847	823.089	0	482	482	5	1	-10921639	57.330	57	51	63	5561	2.230	8.240	0.020	1.031
ID755933	755933	5	0.415	770.626	822.657	0	483	483	5	1	-10921639	57.299	57	53	62	5558	2.127	10.898	0.021	1.130
ID754375	754375	5	0.433	772.058	822.322	0	484	484	5	1	-10921639	57.031	57	52	62	5532	2.099	8.772	0.021	1.112
ID757487	757487	5	0.418	771.741	822.327	0	485	485	5	1	-10921639	56.773	57	51	63	5507	2.275	8.832	0.019	0.943
ID759043	759043	5	0.434	771.297	822.870	0	486	486	5	1	-10921639	57.041	57	52	64	5533	2.415	8.972	0.019	0.878
ID760596	760596	5	0.432	772.638	822.834	0	487	487	5	1	-10921639	56.670	56	53	63	5497	2.335	8.559	0.017	0.794
ID762128	762128	5	0.481	772.695	822.807	0	488	488	5	1	-10921639	57.165	57	52	64	5545	2.585	8.748	0.019	0.814
ID763678	763678	5	0.697	773.406	823.568	0	489	489	5	1	-10921639	58.536	58	51	72	5678	3.494	5.123	0.025	0.804
ID765224	765224	5	0.695	773.401	823.624	0	490	490	5	1	-10921639	58.804	58	53	69	5704	3.633	5.183	0.024	0.769
ID766770	766770	5	0.707	773.465	823.614	0	491	491	5	1	-10921639	58.866	58	52	73	5710	3.633	19.000	0.025	0.779
ID768309	768309	5	0.703	773.401	823.546	0	492	492	5	1	-10921639	58.835	58	52	72	5707	3.622	5.197	0.024	0.756
ID769852	769852	5	0.699	773.302	823.677	0	493	493	5	1	-10921639	58.629	58	53	73	5687	3.598	19.000	0.025	0.787
ID771385	771385	5	0.630	773.273	823.518	0	494	494	5	1	-10921639	58.515	58	53	71	5676	3.254	5.298	0.024	0.827
ID772924	772924	5	0.664	773.374	823.534	0	495	495	5	1	-10921639	58.485	58	52	72	5673	3.326	5.180	0.024	0.832
ID774463	774463	5	0.654	772.952	823.402	0	496	496	5	1	-10921639	58.216	57	52	68	5647	3.345	5.256	0.026	0.893
ID776020	776020	5	0.610	773.158	823.478	0	497	497	5	1	-10921639	58.010	58	53	68	5627	3.060	6.848	0.024	0.886
ID777572	777572	5	0.567	773.008	823.406	0	498	498	5	1	-10921639	57.598	57	51	65	5587	3.054	4.995	0.021	0.791
ID779127	779127	5	0.550	772.916	823.359	0	499	499	5	1	-10921639	57.773	57	51	70	5604	3.197	4.993	0.021	0.754
ID780683	780683	5	0.574	773.305	823.125	0	500	500	5	1	-10921639	57.969	58	52	68	5623	2.896	8.843	0.023	0.885
ID782239	782239	5	0.552	773.198	823.167	0	501	501	5	1	-10921639	57.680	57	50	66	5595	2.928	6.653	0.022	0.857
ID783774	783774	5	0.556	773.023	823.312	0	502	502	5	1	-10921639	57.680	57	53	66	5595	2.852	5.240	0.021	0.832
ID785305	785305	5	0.529	773.239	823.228	0	503	503	5	1	-10921639	57.567	57	51	66	5584	2.835	5.036	0.021	0.828
ID786831	786831	5	0.515	773.140	823.401	0	504	504	5	1	-10921639	57.412	57	51	66	5569	2.860	19.000	0.019	0.765
ID788371	788371	5	0.456	773.082	823.201	0	505	505	5	1	-10921639	57.247	57	51	64	5553	2.662	8.745	0.018	0.759
ID789916	789916	5	0.548	773.207	823.266	0	506	506	5	1	-10921639	57.598	57	50	64	5587	2.838	5.194	0.022	0.868
ID793002	793002	5	0.532	772.780	823.242	0	507	507	5	1	-10921639	57.247	57	51	65	5553	2.681	19.000	0.021	0.862
ID791470	791470	5	0.542	773.233	823.202	0	508	508	5	1	-10921639	57.340	57	52	65	5562	2.993	5.044	0.020	0.747
ID796099	796099	5	0.533	772.916	823.155	0	509	509	5	1	-10921639	57.443	57	52	65	5572	2.761	6.824	0.021	0.861
ID794565	794565	5	0.531	772.904	822.920	0	510	510	5	1	-10921639	57.361	57	52	64	5564	2.686	14.875	0.022	0.912
ID797636	797636	5	0.471	772.601	823.047	0	511	511	5	1	-10921639	57.237	57	51	63	5552	2.482	8.595	0.019	0.868
ID799176	799176	5	0.473	773.055	822.790	0	512	512	5	1	-10921639	57.227	57	52	64	5551	2.417	8.754	0.019	0.895
ID802264	802264	5	0.492	773.009	823.124	0	513	513	5	1	-10921639	57.278	57	51	64	5556	2.699	19.000	0.020	0.834
ID800725	800725	5	0.486	773.084	822.917	0	514	514	5	1	-10921639	57.124	57	51	65	5541	2.670	5.137	0.019	0.798
ID803811	803811	5	0.477	772.947	822.897	0	515	515	5	1	-10921639	57.000	57	51	63	5529	2.578	5.299	0.018	0.782
ID805354	805354	5	0.393	772.953	822.645	0	516	516	5	1	-10921639	56.485	56	52	62	5479	2.407	8.866	0.014	0.660
ID808447	808447	5	0.437	772.873	822.973	0	517	517	5	1	-10921639	56.918	56	53	63	5521	2.348	7.936	0.018	0.864
ID806896	806896	5	0.475	772.911	822.963	0	518	518	5	1	-10921639	56.959	57	51	63	5525	2.487	6.288	0.019	0.870
ID810010	810010	5	0.504	772.677	823.312	0	519	519	5	1	-10921639	57.093	57	52	63	5538	2.372	8.908	0.022	1.016
ID811568	811568	5	0.439	773.311	823.030	0	520	520	5	1	-10921639	56.835	57	52	63	5513	2.344	8.077	0.018	0.875
ID813113	813113	5	0.457	773.158	822.765	0	521	521	5	1	-10921639	56.938	57	52	63	5523	2.353	8.746	0.019	0.904
ID814666	814666	5	0.437	773.263	822.738	0	522	522	5	1	-10921639	56.732	57	50	62	5503	2.422	19.000	0.017	0.797
ID816216	816216	5	0.476	772.885	822.828	0	523	523	5	1	-10921639	56.887	57	51	63	5518	2.440	5.278	0.019	0.851
ID817776	817776	5	0.468	772.908	822.748	0	524	524	5	1	-10921639	56.866	57	52	64	5516	2.383	19.000	0.020	0.946
ID819323	819323	5	0.381	773.348	822.680	0	525	525	5	1	-10921639	56.608	56	52	62	5491	2.173	5.144	0.015	0.787
ID820864	820864	5	0.446	772.782	822.869	0	526	526	5	1	-10921639	56.753	57	51	63	5505	2.424	17.887	0.019	0.883
ID822426	822426	5	0.452	772.680	822.883	0	527	527	5	1	-10921639	56.619	57	51	62	5492	2.539	8.016	0.018	0.787
ID823975	823975	5	0.498	772.650	822.836	0	528	528	5	1	-10921639	56.680	56	52	62	5498	2.481	5.285	0.019	0.856
ID825533	825533	5	0.424	772.822	822.876	0	529	529	5	1	-10921639	56.629	57	52	61	5493	2.238	7.738	0.017	0.866
ID827078	827078	5	0.452	772.970	822.806	0	530	530	5	1	-10921639	56.588	56	51	62	5489	2.436	5.710	0.017	0.756
ID828613	828613	5	0.477	773.554	823.108	0	531	531	5	1	-10921639	56.897	57	52	66	5519	2.434	9.002	0.020	0.916
ID830151	830151	5	0.481	773.041	823.065	0	532	532	5	1	-10921639	56.876	57	51	65	5517	2.587	5.018	0.019	0.810
ID831706	831706	5	0.432	773.523	822.634	0	533	533	5	1	-10921639	56.691	56	52	62	5499	2.181	19.000	0.018	0.919
ID833230	833230	5	0.446	773.216	822.978	0	534	534	5	1	-10921639	56.722	57	51	63	5502	2.557	5.173	0.018	0.768
ID834771	834771	5	0.499	773.007	823.079	0	535	535	5	1	-10921639	57.021	57	52	65	5531	2.533	6.201	0.021	0.905
ID836330	836330	5	0.459	772.912	822.918	0	536	536	5	1	-10921639	56.866	57	52	63	5516	2.435	8.883	0.019	0.872
ID837889	837889	5	0.454	773.154	823.093	0	537	537	5	1	-10921639	56.711	57	50	63	5501	2.309	5.081	0.019	0.930
ID839446	839446	5	0.469	772.987	823.136	0	538	538	5	1	-10921639	56.526	56	50	63	5483	2.578	5.240	0.018	0.770
ID841012	841012	5	0.507	773.263	822.842	0	539	539	5	1	-10921639	56.835	57	51	66	5513	2.699	8.749	0.020	0.831
ID842565	842565	5	0.473	773.403	823.036	0	540	540	5	1	-10921639	56.825	56	51	65	5512	2.554	5.064	0.020	0.871
ID844089	844089	5	0.520	773.260	822.945	0	541	541	5	1	-10921639	56.825	57	50	63	5512	2.483	8.829	0.021	0.959
ID845637	845637	5	0.482	772.605	822.965	0	542	542	5	1	-10921639	56.887	57	52	62	5518	2.174	8.114	0.021	1.062
ID847199	847199	5	0.469	773.107	823.192	0	543	543	5	1	-10921639	56.588	56	50	62	5489	2.557	5.177	0.019	0.818
ID848752	848752	5	0.421	773.286	822.975	0	544	544	5	1	-10921639	56.536	56	52	62	5484	2.146	19.000	0.017	0.888
ID850305	850305	5	0.476	773.587	822.721	0	545	545	5	1	-10921639	56.567	57	49	63	5487	2.569	5.221	0.017	0.754
ID851847	851847	5	0.457	773.128	822.860	0	546	546	5	1	-10921639	56.227	56	50	64	5454	2.683	5.114	0.016	0.651
ID853382	853382	5	0.416	773.429	823.130	0	547	547	5	1	-10921639	56.258	56	49	62	5457	2.476	8.371	0.016	0.736
ID854937	854937	5	0.453	773.131	822.910	0	548	548	5	1	-10921639	56.577	56	51	62	5488	2.432	5.268	0.018	0.839
ID856465	856465	5	0.454	772.842	823.458	0	549	549	5	1	-10921639	56.608	57	50	63	5491	2.511	8.019	0.018	0.810
ID858026	858026	5	0.467	772.932	822.601	0	550	550	5	1	-10921639	56.732	57	52	62	5503	2.229	8.789	0.018	0.919
ID859564	859564	5	0.464	773.544	822.691	0	551	551	5	1	-10921639	56.361	56	52	61	5467	2.350	4.939	0.018	0.825
ID861117	861117	5	0.437	773.172	822.801	0	552	552	5	1	-10921639	56.289	56	51	61	5460	2.466	19.000	0.017	0.743
ID864209	864209	5	0.393	773.336	822.949	0	553	553	5	1	-10921639	56.062	56	49	62	5438	2.268	4.977	0.014	0.690
ID862667	862667	5	0.480	773.075	822.920	0	554	554	5	1	-10921639	56.567	57	51	61	5487	2.208	5.086	0.022	1.085
ID865754	865754	5	0.418	773.029	822.457	0	555	555	5	1	-10921639	56.320	56	50	62	5463	2.330	5.648	0.019	0.898
ID867303	867303	5	0.420	773.213	823.245	0	556	556	5	1	-10921639	56.351	56	52	63	5466	2.458	5.093	0.017	0.756
ID868856	868856	5	0.453	772.912	822.659	0	557	557	5	1	-10921639	56.340	56	51	62	5465	2.300	5.134	0.018	0.883
ID870387	870387	5	0.469	772.889	822.913	0	558	558	5	1	-10921639	56.392	56	51	64	5470	2.737	7.868	0.018	0.738
ID871947	871947	5	0.422	772.972	823.086	0	559	559	5	1	-10921639	56.299	56	51	61	5461	2.199	19.000	0.017	0.862
ID873479	873479	5	0.385	773.348	823.136	0	560	560	5	1	-10921639	56.330	57	51	63	5464	2.285	6.882	0.016	0.788
ID875033	875033	5	0.454	773.280	822.778	0	561	561	5	1	-10921639	56.227	56	52	62	5454	2.400	5.201	0.019	0.859
ID876572	876572	5	0.388	772.921	822.815	0	562	562	5	1	-10921639	55.990	56	51	61	5431	2.196	5.068	0.015	0.762
ID878125	878125	5	0.405	773.782	822.408	0	563	563	5	1	-10921639	56.062	56	51	63	5438	2.327	9.215	0.018	0.833
ID879670	879670	5	0.403	773.065	822.956	0	564	564	5	1	-10921639	56.165	56	52	63	5448	2.361	8.737	0.017	0.814
ID881217	881217	5	0.411	773.141	822.975	0	565	565	5	1	-10921639	56.289	56	51	61	5460	2.150	6.807	0.018	0.913
ID882762	882762	5	0.476	773.268	822.891	0	566	566	5	1	-10921639	56.371	56	51	62	5468	2.530	5.087	0.018	0.798
ID884308	884308	5	0.455	772.909	822.591	0	567	567	5	1	-10921639	56.598	57	50	62	5490	2.080	7.554	0.020	1.089
ID885851	885851	5	0.477	773.066	822.528	0	568	568	5	1	-10921639	56.505	56	52	62	5481	2.260	8.863	0.021	1.033
ID887404	887404	5	0.477	773.485	822.551	0	569	569	5	1	-10921639	56.423	56	51	62	5473	2.581	5.128	0.019	0.821
ID888947	888947	5	0.393	773.657	822.831	0	570	570	5	1	-10921639	56.268	56	52	61	5458	2.064	19.000	0.019	1.036
ID890482	890482	5	0.478	773.161	822.700	0	571	571	5	1	-10921639	56.392	56	52	62	5470	2.239	5.083	0.021	1.038
ID892031	892031	5	0.447	773.234	822.574	0	572	572	5	1	-10921639	56.258	56	50	63	5457	2.270	8.727	0.018	0.883
ID893564	893564	5	0.418	773.099	822.525	0	573	573	5	1	-10921639	56.144	56	51	61	5446	2.203	8.707	0.017	0.858
ID895112	895112	5	0.519	773.427	822.686	0	574	574	5	1	-10921639	56.660	57	51	62	5496	2.582	5.002	0.022	0.954
ID896639	896639	5	0.515	773.247	822.836	0	575	575	5	1	-10921639	56.588	57	52	61	5489	2.397	8.704	0.022	1.017
ID898168	898168	5	0.503	772.987	822.641	0	576	576	5	1	-10921639	56.278	56	51	62	5459	2.528	5.295	0.022	0.963
ID899710	899710	5	0.484	773.263	822.467	0	577	577	5	1	-10921639	56.155	56	51	61	5447	2.364	8.766	0.021	0.974
ID901248	901248	5	0.564	772.956	822.762	0	578	578	5	1	-10921639	56.588	56	51	63	5489	2.633	5.444	0.024	1.022
ID902799	902799	5	0.543	773.521	822.848	0	579	579	5	1	-10921639	56.402	56	50	63	5471	2.609	8.679	0.022	0.919
ID904353	904353	5	0.541	773.328	822.513	0	580	580	5	1	-10921639	56.402	56	52	62	5471	2.532	5.010	0.023	1.008
ID905893	905893	5	0.451	773.305	822.574	0	581	581	5	1	-10921639	56.021	56	51	63	5434	2.398	5.021	0.017	0.787
ID907435	907435	5	0.553	773.241	822.691	0	582	582	5	1	-10921639	56.371	56	51	62	5468	2.736	5.185	0.021	0.834
ID908981	908981	5	0.521	773.065	822.283	0	583	583	5	1	-10921639	56.340	56	51	62	5465	2.457	8.058	0.022	0.993
ID910545	910545	5	0.489	773.596	822.860	0	584	584	5	1	-10921639	56.247	56	50	61	5456	2.376	8.795	0.021	0.994
ID912111	912111	5	0.484	773.623	822.748	0	585	585	5	1	-10921639	56.351	56	52	62	5466	2.287	8.412	0.020	0.987
ID913641	913641	5	0.511	773.487	822.621	0	586	586	5	1	-10921639	56.299	56	51	63	5461	2.488	5.139	0.021	0.939
ID915174	915174	5	0.513	773.604	822.664	0	587	587	5	1	-10921639	56.289	56	51	63	5460	2.504	5.581	0.021	0.911
ID916727	916727	5	0.482	773.460	822.360	0	588	588	5	1	-10921639	56.258	56	51	62	5457	2.472	5.390	0.020	0.895
ID918269	918269	5	0.454	773.053	822.346	0	589	589	5	1	-10921639	56.144	56	50	62	5446	2.394	8.040	0.019	0.885
ID919804	919804	5	0.479	773.209	822.786	0	590	590	5	1	-10921639	56.485	56	51	62	5479	2.424	8.846	0.020	0.936
ID921326	921326	5	0.477	773.618	822.518	0	591	591	5	1	-10921639	56.423	56	52	62	5473	2.125	8.583	0.021	1.073
ID922863	922863	5	0.503	773.483	822.527	0	592	592	5	1	-10921639	56.464	56	51	63	5477	2.598	5.636	0.021	0.901
ID924389	924389	5	0.523	773.835	822.358	0	593	593	5	1	-10921639	56.320	56	49	61	5463	2.612	5.210	0.024	0.997
ID925917	925917	5	0.690	773.999	822.270	0	594	594	5	1	-10921639	56.990	57	49	63	5528	3.077	8.736	0.029	1.060
ID927451	927451	5	0.751	774.061	822.133	0	595	595	5	1	-10921639	57.186	57	51	67	5547	3.364	5.091	0.030	0.998
ID928982	928982	5	0.817	774.326	822.260	0	596	596	5	1	-10921639	57.701	57	51	67	5597	3.814	8.777	0.032	0.944
ID930500	930500	5	0.943	774.175	822.101	0	597	597	5	1	-10921639	58.216	57	52	69	5647	4.055	5.109	0.038	1.052
ID932045	932045	5	0.940	774.217	822.455	0	598	598	5	1	-10921639	58.072	57	50	69	5633	4.386	5.064	0.036	0.927
ID933569	933569	5	0.889	773.967	822.275	0	599	599	5	1	-10921639	58.124	57	52	69	5638	3.789	5.132	0.038	1.117
ID16914	16914	6	0.041	733.767	640.154	0	0	0	5	1	-10921639	52.948	53	49	57	5136	1.722	4.969	-0.004	-0.277
ID15406	15406	6	0.044	733.209	642.287	0	1	1	5	1	-10921639	52.887	53	50	58	5130	1.689	6.734	-0.004	-0.246
ID27607	27607	6	0.058	734.402	642.908	0	8	8	5	1	-10921639	52.979	53	48	59	5139	1.984	5.085	-0.002	-0.086
ID26066	26066	6	0.068	746.849	634.848	0	9	9	5	1	-10921639	53.835	54	51	57	5222	1.367	15.964	2.355E-4	0.019
ID33695	33695	6	0.168	736.412	631.731	0	14	14	5	1	-10921639	54.082	54	50	57	5246	1.760	8.145	0.007	0.418
ID35208	35208	6	0.197	735.925	631.191	0	15	15	5	1	-10921639	54.330	54	50	58	5270	1.675	14.154	0.007	0.449
ID38263	38263	6	0.131	735.696	632.404	0	16	16	5	1	-10921639	54.093	54	49	57	5247	1.678	8.456	0.005	0.316
ID39784	39784	6	0.197	736.182	631.877	0	17	17	5	1	-10921639	54.206	54	51	58	5258	1.842	5.121	0.006	0.343
ID44354	44354	6	0.211	735.872	630.056	0	20	20	5	1	-10921639	54.464	55	50	58	5283	1.937	19.000	0.009	0.478
ID45888	45888	6	0.139	734.783	631.736	0	21	21	5	1	-10921639	54.134	54	50	57	5251	1.675	19.000	0.005	0.316
ID47384	47384	6	0.358	738.015	623.391	0	22	22	5	1	-10921639	55.041	55	51	60	5339	1.881	19.000	0.017	0.972
ID48931	48931	6	0.175	735.580	631.472	0	23	23	5	1	-10921639	54.093	54	51	58	5247	1.720	13.093	0.006	0.377
ID50453	50453	6	0.157	735.724	631.959	0	24	24	5	1	-10921639	54.144	54	50	59	5252	1.671	16.106	0.007	0.468
ID56585	56585	6	0.119	736.312	631.056	0	28	28	5	1	-10921639	53.959	54	51	58	5234	1.513	14.915	0.004	0.261
ID58094	58094	6	0.165	736.427	630.193	0	29	29	5	1	-10921639	54.165	54	50	59	5254	1.924	13.024	0.006	0.340
ID59645	59645	6	0.172	735.771	631.702	0	30	30	5	1	-10921639	53.732	53	49	58	5212	1.747	19.000	0.003	0.201
ID61184	61184	6	0.188	735.853	629.386	0	31	31	5	1	-10921639	54.505	55	51	58	5287	1.569	19.000	0.009	0.650
[truncated: 224,198 more rows]
