# Supplementary material for: Platelet activation near point-like source of agonist: Experimental insights and computational model
Source: PLoS One. 2024 Oct 3;19(10):e0308679. doi: 10.1371/journal.pone.0308679 (PMC11449293; doi:10.1371/journal.pone.0308679)
Supplement: S1 Data — (ZIP) [file pone.0308679.s003.zip › Supplementary codes corrected/Spots in tracks statistics_1882_5circ.csv]

Label	ID	TRACK_ID	QUALITY	POSITION_X	POSITION_Y	POSITION_Z	POSITION_T	FRAME	RADIUS	VISIBILITY	MANUAL_COLOR	MEAN_INTENSITY	MEDIAN_INTENSITY	MIN_INTENSITY	MAX_INTENSITY	TOTAL_INTENSITY	STANDARD_DEVIATION	ESTIMATED_DIAMETER	CONTRAST	SNR
ID1417282	1417282	0	0.170	783.129	986.596	0	0	0	5	1	-10921639	53.804	54	50	58	5219	1.748	19.000	0.004	0.266
ID1419368	1419368	0	0.130	783.597	987.606	0	1	1	5	1	-10921639	53.959	54	49	59	5234	1.802	9.063	0.005	0.294
ID1415189	1415189	0	0.179	783.163	988.014	0	2	2	5	1	-10921639	53.814	54	50	59	5220	1.833	18.159	0.004	0.243
ID1421501	1421501	0	0.204	783.245	987.563	0	3	3	5	1	-10921639	53.979	54	49	58	5236	1.860	19.000	0.005	0.316
ID1423613	1423613	0	0.159	782.896	986.752	0	4	4	5	1	-10921639	53.649	53	50	59	5204	1.780	19.000	0.002	0.141
ID1425718	1425718	0	0.229	782.687	987.768	0	5	5	5	1	-10921639	54.124	54	49	59	5250	2.176	4.858	0.006	0.290
ID1427826	1427826	0	0.246	782.201	987.163	0	6	6	5	1	-10921639	54.206	54	50	60	5258	1.979	16.807	0.008	0.413
ID1429948	1429948	0	0.323	782.274	986.803	0	7	7	5	1	-10921639	54.423	54	50	62	5279	2.096	19.000	0.010	0.501
ID1434171	1434171	0	0.224	783.068	986.498	0	8	8	5	1	-10921639	54.175	54	50	61	5255	1.969	19.000	0.006	0.318
ID1432063	1432063	0	0.261	782.598	987.524	0	9	9	5	1	-10921639	54.144	54	48	60	5252	2.121	17.959	0.008	0.385
ID1436298	1436298	0	0.248	782.423	987.069	0	10	10	5	1	-10921639	54.289	54	50	60	5266	2.111	19.000	0.005	0.278
ID1438420	1438420	0	0.241	782.472	987.512	0	11	11	5	1	-10921639	53.866	53	49	59	5225	2.050	19.000	0.005	0.271
ID1440540	1440540	0	0.236	782.029	987.856	0	12	12	5	1	-10921639	53.866	54	49	59	5225	2.144	19.000	0.005	0.237
ID1442670	1442670	0	0.196	782.368	987.702	0	13	13	5	1	-10921639	53.948	54	50	58	5233	1.770	18.408	0.005	0.315
ID1444774	1444774	0	0.237	783.072	987.708	0	14	14	5	1	-10921639	54.309	54	49	59	5268	1.938	19.000	0.009	0.510
ID1446906	1446906	0	0.231	782.781	987.352	0	15	15	5	1	-10921639	53.670	53	48	59	5206	2.065	18.160	0.004	0.198
ID1449035	1449035	0	0.172	782.023	988.215	0	16	16	5	1	-10921639	53.814	54	50	59	5220	1.816	16.119	0.004	0.233
ID1451138	1451138	0	0.160	781.854	987.478	0	17	17	5	1	-10921639	53.825	54	50	58	5221	1.774	18.002	0.003	0.168
ID1453258	1453258	0	0.252	782.731	987.516	0	18	18	5	1	-10921639	54.206	54	49	60	5258	1.963	16.407	0.009	0.474
ID1455392	1455392	0	0.176	782.429	987.565	0	19	19	5	1	-10921639	53.680	54	50	58	5207	1.846	17.024	0.006	0.324
ID1459661	1459661	0	0.236	783.372	987.502	0	20	20	5	1	-10921639	54.000	54	49	58	5238	1.831	19.000	0.008	0.483
ID1461780	1461780	0	0.200	782.878	987.647	0	21	21	5	1	-10921639	54.021	54	50	59	5240	1.831	15.790	0.007	0.400
ID1457634	1457634	0	0.222	782.940	986.814	0	22	22	5	1	-10921639	54.021	54	49	58	5240	1.974	16.800	0.005	0.269
ID1463905	1463905	0	0.212	782.786	987.564	0	23	23	5	1	-10921639	54.093	54	50	60	5247	2.011	17.897	0.007	0.384
ID1466034	1466034	0	0.237	782.479	986.775	0	24	24	5	1	-10921639	53.866	54	49	60	5225	2.197	19.000	0.004	0.185
ID1468147	1468147	0	0.221	782.194	986.734	0	25	25	5	1	-10921639	53.866	54	50	60	5225	2.211	18.237	0.004	0.181
ID1470300	1470300	0	0.173	783.177	987.700	0	26	26	5	1	-10921639	53.742	54	50	59	5213	1.769	19.000	0.003	0.190
ID1478818	1478818	0	0.187	782.445	986.764	0	27	27	5	1	-10921639	53.825	54	49	59	5221	1.848	17.099	0.003	0.168
ID1474554	1474554	0	0.202	782.792	987.018	0	28	28	5	1	-10921639	53.763	54	50	60	5215	1.858	4.841	0.003	0.160
ID1472431	1472431	0	0.244	782.684	986.884	0	29	29	5	1	-10921639	54.134	54	49	60	5251	2.085	6.059	0.007	0.358
ID1476703	1476703	0	0.196	783.015	987.318	0	30	30	5	1	-10921639	53.876	54	50	59	5226	1.816	18.026	0.004	0.257
ID1480968	1480968	0	0.212	782.815	986.422	0	31	31	5	1	-10921639	54.175	54	50	60	5255	1.871	18.136	0.005	0.279
ID1483091	1483091	0	0.153	782.972	987.535	0	32	32	5	1	-10921639	53.701	54	49	59	5209	1.849	19.000	0.004	0.206
ID1485224	1485224	0	0.197	782.650	987.230	0	33	33	5	1	-10921639	53.835	54	50	59	5222	1.852	12.962	0.004	0.237
ID1487355	1487355	0	0.204	782.677	986.966	0	34	34	5	1	-10921639	53.804	54	49	58	5219	1.940	4.913	0.005	0.249
ID1489486	1489486	0	0.202	782.986	987.244	0	35	35	5	1	-10921639	53.856	53	49	60	5224	2.000	17.239	0.005	0.275
ID1493787	1493787	0	0.217	782.841	987.657	0	36	36	5	1	-10921639	53.938	54	50	57	5232	1.743	19.000	0.006	0.395
ID1491645	1491645	0	0.181	782.959	988.250	0	37	37	5	1	-10921639	53.959	54	50	58	5234	1.683	18.300	0.005	0.339
ID1495914	1495914	0	0.135	783.360	987.359	0	38	38	5	1	-10921639	53.412	54	47	58	5181	1.978	18.037	0.001	0.058
ID1498054	1498054	0	0.124	783.260	986.875	0	39	39	5	1	-10921639	53.639	53	50	58	5203	1.697	17.058	0.002	0.150
ID1500210	1500210	0	0.153	783.146	987.055	0	40	40	5	1	-10921639	53.711	54	50	59	5210	1.664	17.358	0.003	0.214
ID1502374	1502374	0	0.136	782.056	987.934	0	41	41	5	1	-10921639	53.546	54	49	57	5194	1.652	17.915	0.002	0.141
ID1504501	1504501	0	0.197	783.357	986.956	0	42	42	5	1	-10921639	53.763	54	49	58	5215	1.864	18.132	0.006	0.349
ID1506671	1506671	0	0.140	782.796	986.746	0	43	43	5	1	-10921639	53.814	54	50	58	5220	1.862	18.007	0.004	0.237
ID1508808	1508808	0	0.164	782.879	987.972	0	44	44	5	1	-10921639	53.546	53	50	59	5194	1.683	17.966	0.004	0.225
ID1510930	1510930	0	0.184	782.917	987.068	0	45	45	5	1	-10921639	53.701	54	48	59	5209	1.948	17.826	0.004	0.197
ID1513060	1513060	0	0.166	783.358	987.621	0	46	46	5	1	-10921639	53.608	54	50	58	5200	1.777	19.000	0.004	0.231
ID1515219	1515219	0	0.173	782.553	987.547	0	47	47	5	1	-10921639	53.701	53	50	57	5209	1.659	19.000	0.004	0.270
ID1517374	1517374	0	0.107	782.511	987.730	0	48	48	5	1	-10921639	53.557	53	48	58	5195	1.831	17.831	0.002	0.098
ID1521403	1521403	0	0.130	782.437	987.825	0	49	49	5	1	-10921639	53.598	54	50	57	5199	1.662	18.062	0.003	0.191
ID1521392	1521392	0	0.186	783.564	987.492	0	50	50	5	1	-10921639	53.938	54	49	58	5232	1.632	6.805	0.006	0.367
ID1523803	1523803	0	0.190	783.146	987.820	0	51	51	5	1	-10921639	53.742	54	50	58	5213	1.758	18.023	0.006	0.359
ID1527980	1527980	0	0.191	783.422	987.573	0	52	52	5	1	-10921639	53.577	53	49	59	5197	1.983	17.985	0.004	0.221
ID1527686	1527686	0	0.161	783.289	987.463	0	53	53	5	1	-10921639	53.515	54	49	58	5191	1.990	7.026	0.001	0.062
ID1530246	1530246	0	0.115	783.502	987.411	0	54	54	5	1	-10921639	53.412	53	48	58	5181	1.946	14.000	0.002	0.093
ID1532371	1532371	0	0.181	783.380	987.963	0	55	55	5	1	-10921639	53.660	53	50	59	5205	1.859	19.000	0.004	0.234
ID1536676	1536676	0	0.094	783.138	986.062	0	56	56	5	1	-10921639	53.412	53	49	58	5181	1.784	3.950	-9.591E-4	-0.057
ID1534536	1534536	0	0.157	783.136	987.248	0	57	57	5	1	-10921639	53.608	53	49	58	5200	1.823	17.940	0.001	0.074
ID1538815	1538815	0	0.133	783.631	987.176	0	58	58	5	1	-10921639	53.711	54	50	58	5210	1.750	17.775	0.004	0.223
ID1540976	1540976	0	0.194	783.320	987.086	0	59	59	5	1	-10921639	53.866	54	50	58	5225	1.885	5.960	0.005	0.297
ID1545310	1545310	0	0.120	782.697	987.426	0	60	60	5	1	-10921639	53.423	53	49	58	5182	1.707	19.000	2.542E-4	0.016
ID1543139	1543139	0	0.184	783.155	986.959	0	61	61	5	1	-10921639	53.753	54	50	58	5214	1.860	16.448	0.004	0.220
ID1558119	1558119	0	0.177	783.238	987.344	0	67	67	5	1	-10921639	53.629	54	50	57	5202	1.622	17.700	0.005	0.298
ID1560248	1560248	0	0.131	784.266	986.856	0	68	68	5	1	-10921639	53.371	53	49	58	5177	1.895	19.000	0.002	0.099
ID1562355	1562355	0	0.267	782.594	976.095	0	69	69	5	1	-10921639	55.340	55	49	61	5368	2.106	14.999	0.009	0.472
ID1564524	1564524	0	0.149	782.542	986.968	0	70	70	5	1	-10921639	53.784	54	49	57	5217	1.647	5.013	0.002	0.138
ID1566649	1566649	0	0.184	782.502	986.927	0	71	71	5	1	-10921639	53.608	54	49	58	5200	2.024	17.882	0.003	0.184
ID1568765	1568765	0	0.158	783.092	986.868	0	72	72	5	1	-10921639	53.577	53	50	61	5197	1.978	19.000	0.002	0.090
ID1570924	1570924	0	0.131	782.340	987.339	0	73	73	5	1	-10921639	53.443	54	50	58	5184	1.664	18.024	5.520E-4	0.035
ID1573085	1573085	0	0.116	782.923	987.878	0	74	74	5	1	-10921639	53.691	54	50	58	5208	1.648	15.708	0.003	0.224
ID1575228	1575228	0	0.099	783.455	986.965	0	75	75	5	1	-10921639	53.639	54	50	57	5203	1.595	18.292	-0.001	-0.098
ID1577360	1577360	0	0.131	783.254	987.386	0	76	76	5	1	-10921639	53.536	54	50	59	5193	1.832	16.655	2.674E-4	0.016
ID1581614	1581614	0	0.121	782.979	987.431	0	77	77	5	1	-10921639	53.546	53	49	58	5194	1.780	17.758	-5.769E-4	-0.035
ID1579491	1579491	0	0.095	783.242	987.224	0	78	78	5	1	-10921639	53.340	53	49	59	5174	1.808	19.000	-0.002	-0.136
ID1583740	1583740	0	0.108	784.646	986.983	0	79	79	5	1	-10921639	53.588	53	50	57	5198	1.731	19.000	0.003	0.191
ID1587967	1587967	0	0.096	783.074	986.699	0	80	80	5	1	-10921639	53.371	53	50	58	5177	1.641	19.000	-9.616E-4	-0.063
ID1585848	1585848	0	0.139	782.885	987.593	0	81	81	5	1	-10921639	53.680	54	50	58	5207	1.874	15.867	0.002	0.106
ID1590094	1590094	0	0.148	783.378	987.464	0	82	82	5	1	-10921639	53.742	54	50	59	5213	1.697	5.263	0.002	0.105
ID1592238	1592238	0	0.121	784.163	986.622	0	83	83	5	1	-10921639	53.763	54	48	59	5215	1.870	7.855	0.004	0.210
ID1596487	1596487	0	0.075	784.025	986.949	0	84	84	5	1	-10921639	53.557	53	50	57	5195	1.658	5.649	-0.001	-0.092
ID1594364	1594364	0	0.114	783.697	987.858	0	85	85	5	1	-10921639	53.588	53	49	57	5198	1.743	19.000	0.002	0.095
ID1598616	1598616	0	0.117	783.988	987.064	0	86	86	5	1	-10921639	53.773	54	50	58	5216	1.834	6.103	0.002	0.090
ID1600730	1600730	0	0.109	784.385	985.816	0	87	87	5	1	-10921639	53.701	54	48	58	5209	1.628	4.801	0.002	0.160
ID1602862	1602862	0	0.101	783.213	989.154	0	88	88	5	1	-10921639	53.670	54	48	58	5206	1.650	18.464	0.002	0.130
ID1604994	1604994	0	0.069	784.797	986.843	0	89	89	5	1	-10921639	53.381	53	50	58	5178	1.649	6.727	-0.001	-0.079
ID1607123	1607123	0	0.133	784.064	986.955	0	90	90	5	1	-10921639	53.608	53	51	57	5200	1.447	19.000	0.003	0.258
ID1609253	1609253	0	0.118	784.259	986.542	0	91	91	5	1	-10921639	53.763	54	49	58	5215	1.638	16.172	0.002	0.158
ID1611380	1611380	0	0.182	782.615	986.909	0	92	92	5	1	-10921639	54.000	54	50	59	5238	1.931	16.141	0.005	0.272
ID1613503	1613503	0	0.133	783.109	988.069	0	93	93	5	1	-10921639	53.639	54	49	58	5203	1.653	18.051	0.003	0.188
ID1622782	1622782	0	0.120	782.975	987.863	0	97	97	5	1	-10921639	53.588	54	49	59	5198	1.688	19.000	0.003	0.182
ID1624166	1624166	0	0.147	783.916	988.311	0	98	98	5	1	-10921639	53.711	54	50	58	5210	1.865	17.009	0.005	0.267
ID1626306	1626306	0	0.145	782.700	987.734	0	99	99	5	1	-10921639	53.660	54	50	58	5205	1.892	16.606	0.002	0.140
ID1628455	1628455	0	0.123	782.397	987.736	0	100	100	5	1	-10921639	53.639	54	49	57	5203	1.647	15.191	0.002	0.159
ID1632727	1632727	0	0.051	791.756	996.500	0	101	101	5	1	-10921639	52.887	53	49	57	5130	1.574	19.000	-0.003	-0.231
ID1631947	1631947	0	0.036	789.222	994.770	0	102	102	5	1	-10921639	53.103	53	50	57	5151	1.630	17.738	-0.002	-0.145
ID1634878	1634878	0	0.034	792.159	995.110	0	103	103	5	1	-10921639	53.010	53	49	59	5142	1.699	2.000	-0.003	-0.167
ID1636985	1636985	0	0.137	782.647	987.841	0	104	104	5	1	-10921639	53.763	54	50	58	5215	1.761	19.000	0.005	0.296
ID1639110	1639110	0	0.134	783.796	986.391	0	105	105	5	1	-10921639	53.691	54	48	59	5208	2.012	7.811	0.003	0.158
ID1641274	1641274	0	0.092	783.388	987.527	0	106	106	5	1	-10921639	53.423	53	49	58	5182	1.619	2.967	0.001	0.079
ID1643397	1643397	0	0.114	783.507	987.768	0	107	107	5	1	-10921639	53.660	53	49	58	5205	1.689	19.000	0.004	0.254
ID1649848	1649848	0	0.146	782.921	985.110	0	108	108	5	1	-10921639	53.907	54	50	58	5229	1.627	19.000	0.004	0.259
ID1645541	1645541	0	0.125	782.502	986.652	0	109	109	5	1	-10921639	53.485	53	50	58	5188	1.768	13.947	0.002	0.112
ID1647716	1647716	0	0.095	783.089	987.696	0	110	110	5	1	-10921639	53.474	53	49	57	5187	1.582	16.140	5.967E-4	0.040
ID1651993	1651993	0	0.182	783.379	987.129	0	111	111	5	1	-10921639	53.928	54	50	58	5231	1.672	8.747	0.006	0.383
ID1662700	1662700	0	0.133	783.602	987.719	0	116	116	5	1	-10921639	53.928	54	50	58	5231	1.529	9.037	0.004	0.302
ID1664838	1664838	0	0.097	783.451	986.454	0	117	117	5	1	-10921639	53.381	53	49	59	5178	1.884	19.000	-0.001	-0.069
ID1669115	1669115	0	0.178	782.395	987.888	0	118	118	5	1	-10921639	53.794	54	50	58	5218	1.802	17.856	0.004	0.233
ID1666932	1666932	0	0.214	778.176	976.815	0	119	119	5	1	-10921639	55.330	55	51	62	5367	1.946	13.774	0.010	0.567
ID1671195	1671195	0	0.257	781.720	967.832	0	120	120	5	1	-10921639	55.361	55	52	60	5370	1.899	12.214	0.008	0.469
ID1673340	1673340	0	0.148	781.616	968.005	0	121	121	5	1	-10921639	55.031	55	51	59	5338	1.667	19.000	0.005	0.336
ID1675492	1675492	0	0.194	781.507	967.193	0	122	122	5	1	-10921639	55.289	55	52	60	5363	1.645	14.731	0.008	0.520
ID1677667	1677667	0	0.197	780.333	967.446	0	123	123	5	1	-10921639	55.082	55	51	59	5343	1.858	7.966	0.005	0.287
ID1679841	1679841	0	0.172	781.916	967.235	0	124	124	5	1	-10921639	55.289	55	52	59	5363	1.732	8.918	0.008	0.483
ID1682017	1682017	0	0.183	781.622	967.703	0	125	125	5	1	-10921639	55.000	55	51	60	5335	1.865	19.000	0.006	0.340
ID1684158	1684158	0	0.202	781.525	966.845	0	126	126	5	1	-10921639	55.113	55	51	59	5346	1.785	18.194	0.006	0.396
ID1686299	1686299	0	0.234	781.261	967.173	0	127	127	5	1	-10921639	55.474	56	51	60	5381	1.932	17.743	0.008	0.466
ID1688480	1688480	0	0.173	781.392	966.817	0	128	128	5	1	-10921639	55.289	55	51	60	5363	1.695	8.108	0.006	0.371
ID1690655	1690655	0	0.256	781.852	973.584	0	129	129	5	1	-10921639	55.660	55	51	61	5399	1.842	8.868	0.011	0.662
ID1692802	1692802	0	0.294	781.633	974.500	0	130	130	5	1	-10921639	55.701	56	51	60	5403	1.827	18.341	0.012	0.743
ID1694946	1694946	0	0.326	780.364	974.070	0	131	131	5	1	-10921639	55.990	56	51	60	5431	1.966	8.615	0.014	0.784
ID1697085	1697085	0	0.310	780.302	974.163	0	132	132	5	1	-10921639	55.845	56	52	61	5417	1.793	19.000	0.012	0.763
ID1699232	1699232	0	0.309	779.263	975.978	0	133	133	5	1	-10921639	55.856	56	53	61	5418	1.756	11.646	0.015	0.929
ID1701372	1701372	0	0.286	780.725	974.788	0	134	134	5	1	-10921639	55.660	56	50	61	5399	1.887	19.000	0.012	0.712
ID1703528	1703528	0	0.210	773.343	975.700	0	135	135	5	1	-10921639	54.948	55	49	60	5330	2.079	5.257	0.006	0.327
ID1705675	1705675	0	0.233	773.194	976.017	0	136	136	5	1	-10921639	54.938	55	50	59	5329	2.015	16.778	0.006	0.330
ID1707850	1707850	0	0.216	773.026	975.590	0	137	137	5	1	-10921639	55.175	55	49	59	5352	1.797	17.033	0.008	0.480
ID1710014	1710014	0	0.183	771.079	975.350	0	138	138	5	1	-10921639	55.165	55	50	61	5351	2.040	8.148	0.008	0.450
ID1712148	1712148	0	0.291	774.171	975.904	0	139	139	5	1	-10921639	55.495	56	50	61	5383	2.102	17.675	0.010	0.532
ID1729348	1729348	0	0.224	774.091	975.648	0	147	147	5	1	-10921639	55.175	55	51	60	5352	2.087	12.002	0.008	0.431
ID1731494	1731494	0	0.273	778.782	975.488	0	148	148	5	1	-10921639	55.907	56	52	60	5423	1.921	8.971	0.014	0.795
ID1733646	1733646	0	0.287	780.728	974.842	0	149	149	5	1	-10921639	55.598	55	51	63	5393	1.929	19.000	0.013	0.722
ID1735812	1735812	0	0.269	779.965	976.008	0	150	150	5	1	-10921639	55.577	55	52	61	5391	1.499	17.053	0.013	0.973
ID1737969	1737969	0	0.312	780.962	974.899	0	151	151	5	1	-10921639	55.753	55	52	62	5408	1.915	19.000	0.014	0.806
ID1740124	1740124	0	0.307	781.864	974.244	0	152	152	5	1	-10921639	55.969	56	51	61	5429	2.038	17.723	0.014	0.761
ID1742290	1742290	0	0.283	781.455	975.390	0	153	153	5	1	-10921639	55.773	56	49	62	5410	2.074	12.806	0.013	0.671
ID1744457	1744457	0	0.291	781.070	975.000	0	154	154	5	1	-10921639	55.753	56	51	62	5408	2.087	19.000	0.013	0.706
ID1746626	1746626	0	0.277	780.856	974.532	0	155	155	5	1	-10921639	55.546	55	51	60	5388	1.865	11.758	0.012	0.709
ID1750927	1750927	0	0.248	781.594	969.948	0	156	156	5	1	-10921639	55.505	55	51	61	5384	2.092	14.853	0.010	0.537
ID1748778	1748778	0	0.296	782.511	974.236	0	157	157	5	1	-10921639	55.670	56	52	61	5400	1.891	16.760	0.012	0.709
ID1753091	1753091	0	0.329	781.622	973.311	0	158	158	5	1	-10921639	55.773	56	50	62	5410	2.064	15.737	0.013	0.704
ID1755236	1755236	0	0.318	782.117	971.594	0	159	159	5	1	-10921639	55.773	56	50	62	5410	2.238	12.965	0.013	0.649
ID1757397	1757397	0	0.316	782.210	973.159	0	160	160	5	1	-10921639	55.639	55	51	63	5397	2.195	17.454	0.011	0.572
ID1759566	1759566	0	0.283	783.000	973.541	0	161	161	5	1	-10921639	55.619	56	52	60	5395	1.811	17.710	0.012	0.733
ID1761724	1761724	0	0.275	781.587	968.609	0	162	162	5	1	-10921639	55.619	55	51	60	5395	2.064	12.959	0.014	0.725
ID1763875	1763875	0	0.258	781.422	967.655	0	163	163	5	1	-10921639	55.670	56	51	61	5400	1.956	8.037	0.012	0.661
ID1766032	1766032	0	0.211	781.433	967.505	0	164	164	5	1	-10921639	55.351	55	52	61	5369	1.942	19.000	0.008	0.434
ID1768137	1768137	0	0.033	780.492	954.116	0	165	165	5	1	-10921639	54.289	54	50	58	5266	1.574	5.600	-0.003	-0.229
ID1417286	1417286	1	0.154	1190.694	987.832	0	0	0	5	1	-10921639	52.691	53	48	57	5111	1.710	8.804	0.006	0.358
ID1419364	1419364	1	0.235	1190.277	987.037	0	1	1	5	1	-10921639	53.155	53	49	56	5156	1.862	8.037	0.012	0.678
ID1415187	1415187	1	0.158	1190.225	987.493	0	2	2	5	1	-10921639	52.804	53	49	58	5122	1.846	8.929	0.008	0.446
ID1421499	1421499	1	0.169	1190.668	987.418	0	3	3	5	1	-10921639	52.794	53	48	57	5121	1.761	10.721	0.008	0.468
ID1423621	1423621	1	0.183	1190.223	988.869	0	4	4	5	1	-10921639	52.918	53	49	57	5133	1.748	8.857	0.008	0.480
ID1425720	1425720	1	0.208	1190.893	987.943	0	5	5	5	1	-10921639	52.773	53	48	58	5119	1.759	8.869	0.010	0.571
ID1427830	1427830	1	0.236	1190.680	987.993	0	6	6	5	1	-10921639	53.093	53	48	58	5150	1.826	8.277	0.011	0.643
ID1429952	1429952	1	0.169	1190.165	987.597	0	7	7	5	1	-10921639	52.546	52	48	57	5097	1.708	18.086	0.007	0.444
ID1434177	1434177	1	0.206	1191.008	987.669	0	8	8	5	1	-10921639	52.598	53	48	57	5102	1.605	8.841	0.007	0.433
ID1432068	1432068	1	0.163	1191.319	988.549	0	9	9	5	1	-10921639	52.897	53	49	58	5131	1.610	8.858	0.007	0.487
ID1436299	1436299	1	0.188	1191.143	987.463	0	10	10	5	1	-10921639	52.536	53	48	57	5096	2.021	19.000	0.006	0.315
ID1438421	1438421	1	0.224	1190.670	987.614	0	11	11	5	1	-10921639	53.000	53	49	57	5141	1.726	6.962	0.010	0.620
ID1440543	1440543	1	0.213	1191.347	987.577	0	12	12	5	1	-10921639	52.876	53	49	57	5129	1.787	5.262	0.009	0.547
ID1442671	1442671	1	0.224	1191.336	987.978	0	13	13	5	1	-10921639	52.979	53	48	56	5139	1.756	8.795	0.010	0.609
ID1444772	1444772	1	0.198	1190.552	987.420	0	14	14	5	1	-10921639	52.608	53	49	57	5103	1.885	6.991	0.006	0.360
ID1446907	1446907	1	0.191	1190.319	987.244	0	15	15	5	1	-10921639	52.701	53	49	58	5112	1.780	8.549	0.008	0.450
ID1449034	1449034	1	0.230	1190.007	986.721	0	16	16	5	1	-10921639	53.010	53	48	58	5142	1.879	8.943	0.012	0.647
ID1451141	1451141	1	0.196	1190.149	987.613	0	17	17	5	1	-10921639	52.732	53	49	57	5115	1.686	9.968	0.009	0.534
ID1453259	1453259	1	0.243	1190.841	987.208	0	18	18	5	1	-10921639	53.093	53	50	58	5150	1.915	8.043	0.012	0.648
ID1455390	1455390	1	0.231	1191.126	987.108	0	19	19	5	1	-10921639	52.959	53	49	59	5137	1.984	8.610	0.011	0.568
ID1459659	1459659	1	0.208	1190.436	987.494	0	20	20	5	1	-10921639	52.784	53	48	57	5120	1.954	8.675	0.009	0.464
ID1461777	1461777	1	0.170	1190.836	987.051	0	21	21	5	1	-10921639	52.887	53	49	57	5130	1.773	8.989	0.009	0.542
ID1457639	1457639	1	0.201	1190.481	987.333	0	22	22	5	1	-10921639	53.237	53	47	59	5164	1.914	8.715	0.012	0.639
ID1463908	1463908	1	0.229	1191.497	987.373	0	23	23	5	1	-10921639	53.124	53	48	58	5153	2.137	8.749	0.011	0.547
ID1466035	1466035	1	0.241	1191.301	987.411	0	24	24	5	1	-10921639	53.289	53	49	57	5169	1.854	8.915	0.011	0.645
ID1468148	1468148	1	0.191	1190.069	986.854	0	25	25	5	1	-10921639	53.278	53	49	57	5168	1.688	19.000	0.011	0.658
ID1470297	1470297	1	0.251	1191.005	987.488	0	26	26	5	1	-10921639	53.258	53	49	58	5166	1.856	8.095	0.012	0.654
ID1478819	1478819	1	0.219	1190.433	986.926	0	27	27	5	1	-10921639	53.361	53	48	58	5176	1.872	10.871	0.012	0.649
ID1474557	1474557	1	0.240	1190.983	987.785	0	28	28	5	1	-10921639	53.247	53	48	58	5165	1.915	19.000	0.012	0.649
ID1472434	1472434	1	0.197	1191.200	987.734	0	29	29	5	1	-10921639	52.794	53	49	57	5121	1.587	7.931	0.008	0.519
ID1476704	1476704	1	0.199	1190.820	987.168	0	30	30	5	1	-10921639	52.887	53	48	58	5130	1.737	8.690	0.009	0.519
ID1480977	1480977	1	0.210	1191.277	987.581	0	31	31	5	1	-10921639	52.866	53	49	57	5128	1.687	8.085	0.009	0.553
ID1483089	1483089	1	0.212	1190.886	987.370	0	32	32	5	1	-10921639	52.866	53	48	56	5128	1.824	7.939	0.009	0.528
ID1485225	1485225	1	0.209	1190.542	986.820	0	33	33	5	1	-10921639	52.814	53	47	57	5123	1.862	8.438	0.009	0.490
ID1487356	1487356	1	0.209	1190.499	987.004	0	34	34	5	1	-10921639	53.052	53	49	57	5146	2.002	9.404	0.011	0.559
ID1489490	1489490	1	0.215	1191.745	987.612	0	35	35	5	1	-10921639	52.907	53	48	58	5132	1.750	6.932	0.008	0.482
ID1493785	1493785	1	0.178	1190.451	987.447	0	36	36	5	1	-10921639	53.175	53	49	57	5158	1.652	10.771	0.011	0.691
ID1491643	1491643	1	0.155	1189.588	986.957	0	37	37	5	1	-10921639	52.794	53	49	57	5121	1.486	9.031	0.008	0.595
ID1495916	1495916	1	0.165	1188.392	986.677	0	38	38	5	1	-10921639	52.649	53	48	56	5107	1.832	8.560	0.006	0.357
ID1498058	1498058	1	0.171	1191.209	988.087	0	39	39	5	1	-10921639	52.814	53	49	57	5123	1.752	7.963	0.007	0.424
ID1500211	1500211	1	0.195	1190.542	987.447	0	40	40	5	1	-10921639	52.897	53	48	58	5131	1.917	8.184	0.008	0.448
ID1502377	1502377	1	0.166	1190.798	988.222	0	41	41	5	1	-10921639	52.763	53	47	56	5118	1.864	6.846	0.006	0.365
ID1504503	1504503	1	0.171	1190.398	987.432	0	42	42	5	1	-10921639	52.794	53	49	57	5121	1.994	17.882	0.007	0.383
ID1506673	1506673	1	0.191	1190.595	987.167	0	43	43	5	1	-10921639	52.691	53	49	58	5111	1.884	7.964	0.007	0.373
ID1508812	1508812	1	0.196	1191.149	987.908	0	44	44	5	1	-10921639	52.918	53	48	58	5133	2.095	8.472	0.008	0.425
ID1510931	1510931	1	0.115	1190.257	987.500	0	45	45	5	1	-10921639	52.515	52	49	56	5094	1.562	8.021	0.004	0.275
ID1513061	1513061	1	0.161	1191.063	987.682	0	46	46	5	1	-10921639	52.742	53	49	58	5116	1.781	6.032	0.006	0.358
ID1515217	1515217	1	0.213	1190.777	987.010	0	47	47	5	1	-10921639	52.959	53	48	57	5137	1.893	8.410	0.008	0.428
ID1517376	1517376	1	0.154	1190.728	987.930	0	48	48	5	1	-10921639	52.876	53	48	58	5129	1.894	8.706	0.006	0.333
ID1521407	1521407	1	0.167	1190.845	988.162	0	49	49	5	1	-10921639	52.794	53	48	58	5121	1.979	6.979	0.005	0.286
ID1521398	1521398	1	0.147	1190.294	987.679	0	50	50	5	1	-10921639	52.856	53	48	57	5127	1.750	6.271	0.007	0.436
ID1523805	1523805	1	0.179	1190.780	988.043	0	51	51	5	1	-10921639	52.825	53	49	57	5124	1.780	4.844	0.006	0.331
ID1527984	1527984	1	0.177	1190.355	987.713	0	52	52	5	1	-10921639	52.856	53	49	57	5127	1.726	8.802	0.007	0.453
ID1527697	1527697	1	0.160	1190.024	987.854	0	53	53	5	1	-10921639	52.825	53	48	57	5124	1.785	8.829	0.007	0.383
ID1530248	1530248	1	0.244	1190.560	987.254	0	54	54	5	1	-10921639	53.103	53	49	59	5151	1.950	7.280	0.010	0.522
ID1532369	1532369	1	0.213	1191.714	987.433	0	55	55	5	1	-10921639	53.062	53	49	58	5147	1.875	5.843	0.006	0.319
ID1536679	1536679	1	0.232	1190.575	987.425	0	56	56	5	1	-10921639	53.072	53	49	58	5148	1.932	4.980	0.009	0.470
ID1534537	1534537	1	0.163	1190.026	987.224	0	57	57	5	1	-10921639	52.691	52	48	60	5111	2.108	9.043	0.007	0.340
ID1538819	1538819	1	0.148	1190.582	987.499	0	58	58	5	1	-10921639	52.814	53	50	57	5123	1.764	7.866	0.005	0.312
ID1540982	1540982	1	0.137	1191.134	988.103	0	59	59	5	1	-10921639	52.680	53	48	58	5110	1.955	6.694	0.004	0.211
ID1545315	1545315	1	0.184	1190.323	988.098	0	60	60	5	1	-10921639	52.701	53	48	57	5112	1.888	18.034	0.007	0.381
ID1543142	1543142	1	0.199	1189.747	987.133	0	61	61	5	1	-10921639	52.979	53	49	57	5139	1.720	8.146	0.009	0.528
ID1547456	1547456	1	0.161	1190.756	988.332	0	62	62	5	1	-10921639	52.732	53	49	57	5115	1.680	9.016	0.005	0.311
ID1549599	1549599	1	0.193	1190.247	987.241	0	63	63	5	1	-10921639	52.753	53	49	57	5117	1.888	7.265	0.007	0.397
ID1551730	1551730	1	0.162	1191.268	987.724	0	64	64	5	1	-10921639	52.773	53	49	57	5119	1.777	5.918	0.005	0.271
ID1556008	1556008	1	0.148	1190.955	987.793	0	65	65	5	1	-10921639	52.515	52	48	57	5094	1.672	5.972	0.004	0.241
ID1553851	1553851	1	0.208	1190.123	987.412	0	66	66	5	1	-10921639	53.052	53	50	58	5146	1.805	7.080	0.009	0.541
ID1558122	1558122	1	0.182	1191.041	987.620	0	67	67	5	1	-10921639	52.773	53	49	58	5119	1.907	8.876	0.006	0.329
ID1560250	1560250	1	0.139	1190.648	987.309	0	68	68	5	1	-10921639	52.938	53	49	57	5135	1.825	8.274	0.007	0.375
ID1562396	1562396	1	0.148	1190.736	987.863	0	69	69	5	1	-10921639	52.639	53	49	58	5106	1.855	19.000	0.003	0.186
ID1564529	1564529	1	0.177	1190.936	988.052	0	70	70	5	1	-10921639	52.887	53	49	56	5130	1.767	19.000	0.006	0.367
ID1566651	1566651	1	0.206	1190.867	986.953	0	71	71	5	1	-10921639	52.866	53	48	58	5128	1.771	7.852	0.007	0.428
ID1568767	1568767	1	0.202	1190.423	987.027	0	72	72	5	1	-10921639	52.948	53	48	57	5136	1.997	7.050	0.008	0.432
ID1570929	1570929	1	0.242	1190.307	987.851	0	73	73	5	1	-10921639	52.907	53	49	58	5132	1.882	5.200	0.008	0.468
ID1573088	1573088	1	0.210	1190.219	987.782	0	74	74	5	1	-10921639	52.887	53	49	57	5130	1.701	6.099	0.009	0.580
ID1575229	1575229	1	0.160	1191.168	987.224	0	75	75	5	1	-10921639	52.526	52	49	58	5095	1.843	8.802	0.005	0.263
ID1577361	1577361	1	0.196	1190.348	987.464	0	76	76	5	1	-10921639	53.000	53	48	57	5141	1.780	7.579	0.008	0.491
ID1581615	1581615	1	0.146	1190.672	986.972	0	77	77	5	1	-10921639	52.742	53	47	57	5116	1.793	19.000	0.005	0.302
ID1579493	1579493	1	0.189	1190.455	987.253	0	78	78	5	1	-10921639	52.732	53	48	58	5115	1.680	7.606	0.008	0.473
ID1583744	1583744	1	0.195	1190.571	987.708	0	79	79	5	1	-10921639	52.670	53	48	58	5109	1.891	7.879	0.006	0.331
ID1587971	1587971	1	0.227	1190.769	987.649	0	80	80	5	1	-10921639	53.113	53	49	58	5152	1.876	5.091	0.010	0.540
ID1585850	1585850	1	0.202	1189.951	987.715	0	81	81	5	1	-10921639	53.021	53	48	59	5143	1.898	8.030	0.008	0.424
ID1590098	1590098	1	0.221	1190.414	987.540	0	82	82	5	1	-10921639	52.959	53	49	57	5137	1.713	8.791	0.009	0.575
ID1592242	1592242	1	0.163	1190.586	987.938	0	83	83	5	1	-10921639	52.649	53	48	56	5107	1.465	6.679	0.004	0.306
ID1596493	1596493	1	0.230	1190.548	987.845	0	84	84	5	1	-10921639	53.258	53	49	58	5166	1.895	6.020	0.010	0.532
ID1594365	1594365	1	0.244	1190.418	987.762	0	85	85	5	1	-10921639	53.062	53	48	58	5147	2.045	8.860	0.010	0.506
ID1598623	1598623	1	0.281	1190.288	988.160	0	86	86	5	1	-10921639	53.371	53	49	59	5177	1.828	8.840	0.013	0.724
ID1600737	1600737	1	0.198	1190.839	987.909	0	87	87	5	1	-10921639	52.959	53	49	57	5137	1.732	8.866	0.007	0.420
ID1602859	1602859	1	0.244	1190.107	988.415	0	88	88	5	1	-10921639	53.144	53	49	59	5155	1.958	8.170	0.010	0.564
ID1605000	1605000	1	0.291	1190.621	988.135	0	89	89	5	1	-10921639	53.371	53	49	58	5177	1.970	5.387	0.012	0.637
ID1607131	1607131	1	0.281	1190.476	988.587	0	90	90	5	1	-10921639	53.443	53	49	62	5184	2.126	2.785	0.012	0.591
ID1609263	1609263	1	0.295	1190.681	989.010	0	91	91	5	1	-10921639	53.175	53	49	62	5158	2.428	8.903	0.011	0.456
ID1611389	1611389	1	0.308	1190.760	988.564	0	92	92	5	1	-10921639	53.567	53	49	61	5196	2.340	8.735	0.012	0.521
ID1613507	1613507	1	0.411	1190.352	989.107	0	93	93	5	1	-10921639	53.495	53	48	62	5189	2.894	4.784	0.013	0.464
ID1615630	1615630	1	0.638	1190.453	989.525	0	94	94	5	1	-10921639	54.495	53	49	70	5286	3.937	2.000	0.023	0.617
ID1617763	1617763	1	0.979	1190.421	989.747	0	95	95	5	1	-10921639	55.814	54	49	77	5414	6.004	2.000	0.031	0.566
ID1619885	1619885	1	1.037	1190.320	989.803	0	96	96	5	1	-10921639	55.928	54	48	83	5425	6.379	2.000	0.033	0.564
ID1624176	1624176	1	1.097	1190.409	989.841	0	98	98	5	1	-10921639	56.351	54	50	81	5466	6.660	2.000	0.036	0.594
ID1626316	1626316	1	1.020	1190.310	989.861	0	99	99	5	1	-10921639	56.258	54	50	81	5457	6.094	2.000	0.035	0.619
ID1628464	1628464	1	0.995	1190.477	989.832	0	100	100	5	1	-10921639	55.897	54	48	80	5422	6.167	19.000	0.032	0.554
ID1632710	1632710	1	0.910	1190.370	989.710	0	101	101	5	1	-10921639	55.784	54	50	76	5411	5.566	2.000	0.029	0.570
ID1631919	1631919	1	0.848	1190.477	989.684	0	102	102	5	1	-10921639	55.351	54	49	76	5369	5.192	2.000	0.027	0.561
ID1636994	1636994	1	0.863	1190.345	989.698	0	104	104	5	1	-10921639	55.371	54	49	77	5371	5.368	2.000	0.027	0.545
ID1639124	1639124	1	0.805	1190.488	989.795	0	105	105	5	1	-10921639	55.505	54	49	74	5384	4.977	2.000	0.027	0.590
ID1641281	1641281	1	0.759	1190.246	989.598	0	106	106	5	1	-10921639	55.216	54	49	74	5356	4.709	2.000	0.026	0.601
ID1643405	1643405	1	0.829	1190.219	989.758	0	107	107	5	1	-10921639	55.371	54	49	77	5371	4.936	2.000	0.028	0.620
ID1649867	1649867	1	0.737	1190.293	989.853	0	108	108	5	1	-10921639	55.113	54	49	73	5346	4.525	2.000	0.024	0.569
ID1645557	1645557	1	0.630	1190.405	989.641	0	109	109	5	1	-10921639	54.670	54	49	72	5303	4.150	2.000	0.022	0.580
ID1647726	1647726	1	0.676	1190.110	989.549	0	110	110	5	1	-10921639	54.711	54	49	72	5307	4.349	2.000	0.023	0.559
ID1652002	1652002	1	0.643	1190.491	989.390	0	111	111	5	1	-10921639	54.825	54	48	71	5318	4.148	4.933	0.023	0.592
ID1654143	1654143	1	0.677	1190.246	989.664	0	112	112	5	1	-10921639	54.753	53	48	71	5311	4.304	2.000	0.021	0.532
ID1658396	1658396	1	0.680	1190.339	989.486	0	113	113	5	1	-10921639	54.763	54	48	71	5312	4.245	5.048	0.023	0.578
ID1656264	1656264	1	0.637	1190.292	989.328	0	114	114	5	1	-10921639	54.711	54	48	69	5307	3.764	4.912	0.023	0.647
ID1660547	1660547	1	0.584	1190.444	989.495	0	115	115	5	1	-10921639	54.639	54	48	69	5300	3.533	5.021	0.022	0.670
ID1662708	1662708	1	0.591	1190.396	989.614	0	116	116	5	1	-10921639	54.371	53	49	70	5274	3.871	2.000	0.019	0.526
ID1664853	1664853	1	0.663	1190.320	989.547	0	117	117	5	1	-10921639	54.866	54	48	71	5322	4.249	2.000	0.023	0.584
ID1669120	1669120	1	0.636	1190.177	989.251	0	118	118	5	1	-10921639	54.825	54	49	69	5318	3.524	4.957	0.026	0.775
ID1666972	1666972	1	0.593	1190.441	989.307	0	119	119	5	1	-10921639	54.485	54	48	68	5285	3.623	4.959	0.021	0.623
ID1671266	1671266	1	0.550	1190.553	989.459	0	120	120	5	1	-10921639	54.412	54	48	68	5278	3.602	4.965	0.019	0.558
ID1673413	1673413	1	0.589	1190.458	989.494	0	121	121	5	1	-10921639	54.381	53	48	69	5275	3.850	5.129	0.020	0.552
ID1675566	1675566	1	0.543	1190.542	989.350	0	122	122	5	1	-10921639	54.330	53	49	67	5270	3.499	5.131	0.019	0.582
ID1677746	1677746	1	0.557	1190.434	989.162	0	123	123	5	1	-10921639	54.412	54	48	66	5278	3.511	5.014	0.020	0.598
ID1679913	1679913	1	0.592	1190.383	989.350	0	124	124	5	1	-10921639	54.433	54	48	69	5280	3.797	5.045	0.020	0.564
ID1682092	1682092	1	0.594	1190.260	989.301	0	125	125	5	1	-10921639	54.278	54	48	69	5265	3.910	19.000	0.021	0.562
ID1684236	1684236	1	0.594	1190.282	989.534	0	126	126	5	1	-10921639	54.515	54	49	72	5288	3.948	2.000	0.020	0.552
ID1686373	1686373	1	0.618	1190.616	989.310	0	127	127	5	1	-10921639	54.619	53	49	70	5298	3.831	5.004	0.021	0.582
ID1688555	1688555	1	0.548	1190.393	989.380	0	128	128	5	1	-10921639	54.206	53	49	67	5258	3.714	18.064	0.020	0.575
ID1692849	1692849	1	0.648	1190.403	989.273	0	130	130	5	1	-10921639	54.680	54	49	70	5304	3.804	5.124	0.024	0.667
ID1694997	1694997	1	0.533	1190.205	989.490	0	131	131	5	1	-10921639	54.278	53	47	68	5265	3.544	5.037	0.018	0.542
ID1697138	1697138	1	0.565	1190.279	989.432	0	132	132	5	1	-10921639	54.454	54	49	68	5282	3.562	5.081	0.021	0.630
ID1699278	1699278	1	0.583	1190.429	989.216	0	133	133	5	1	-10921639	54.557	54	49	67	5292	3.544	4.962	0.022	0.659
ID1701424	1701424	1	0.637	1190.340	989.309	0	134	134	5	1	-10921639	54.608	54	49	73	5297	4.125	4.990	0.021	0.556
ID1703576	1703576	1	0.634	1190.587	989.329	0	135	135	5	1	-10921639	54.753	53	50	69	5311	3.761	5.174	0.023	0.660
ID1707895	1707895	1	0.626	1190.081	989.383	0	137	137	5	1	-10921639	54.907	54	49	70	5326	3.629	5.023	0.024	0.703
ID1710060	1710060	1	0.592	1190.360	989.393	0	138	138	5	1	-10921639	54.515	53	49	71	5288	3.860	5.000	0.022	0.597
ID1712191	1712191	1	0.619	1190.161	989.215	0	139	139	5	1	-10921639	54.464	53	49	69	5283	3.945	4.898	0.021	0.565
ID1714340	1714340	1	0.548	1190.387	989.375	0	140	140	5	1	-10921639	54.392	54	48	70	5276	3.587	5.069	0.020	0.586
ID1716485	1716485	1	0.568	1190.346	989.261	0	141	141	5	1	-10921639	54.320	53	49	68	5269	3.687	4.972	0.020	0.579
ID1718647	1718647	1	0.554	1190.415	989.088	0	142	142	5	1	-10921639	54.371	54	50	67	5274	3.404	4.793	0.020	0.615
ID1720787	1720787	1	0.554	1190.529	989.319	0	143	143	5	1	-10921639	54.320	53	49	68	5269	3.662	4.997	0.019	0.544
ID1722932	1722932	1	0.523	1190.250	989.275	0	144	144	5	1	-10921639	54.216	54	49	66	5259	3.416	4.954	0.019	0.582
ID1725069	1725069	1	0.570	1190.385	989.261	0	145	145	5	1	-10921639	54.567	54	49	67	5293	3.452	4.920	0.022	0.673
ID1727239	1727239	1	0.487	1190.481	989.113	0	146	146	5	1	-10921639	54.021	53	48	66	5240	3.244	4.901	0.017	0.555
ID1729390	1729390	1	0.551	1190.402	989.209	0	147	147	5	1	-10921639	54.062	53	47	68	5244	3.631	4.848	0.019	0.548
ID1731542	1731542	1	0.595	1190.514	989.036	0	148	148	5	1	-10921639	54.392	54	49	68	5276	3.622	4.994	0.021	0.619
ID1733694	1733694	1	0.549	1190.322	989.110	0	149	149	5	1	-10921639	54.289	54	49	65	5266	3.218	4.931	0.021	0.681
ID1735854	1735854	1	0.530	1190.606	988.918	0	150	150	5	1	-10921639	54.031	53	48	64	5241	3.197	5.047	0.018	0.584
ID1738015	1738015	1	0.547	1190.622	989.142	0	151	151	5	1	-10921639	54.330	54	49	65	5270	3.165	5.280	0.021	0.704
ID1740174	1740174	1	0.520	1190.491	989.358	0	152	152	5	1	-10921639	54.062	53	49	66	5244	3.220	4.981	0.018	0.595
ID1742340	1742340	1	0.520	1190.425	989.198	0	153	153	5	1	-10921639	54.021	54	49	65	5240	3.370	4.901	0.018	0.559
ID1744503	1744503	1	0.567	1190.321	988.933	0	154	154	5	1	-10921639	54.361	54	48	68	5273	3.437	4.992	0.021	0.662
ID1746675	1746675	1	0.531	1190.360	989.045	0	155	155	5	1	-10921639	54.289	54	48	67	5266	3.406	5.020	0.018	0.568
ID1750994	1750994	1	0.525	1190.374	989.137	0	156	156	5	1	-10921639	54.021	53	48	66	5240	3.440	4.972	0.018	0.546
ID1748834	1748834	1	0.482	1190.600	989.148	0	157	157	5	1	-10921639	54.031	53	48	65	5241	3.131	5.066	0.017	0.571
ID1753147	1753147	1	0.499	1190.318	988.756	0	158	158	5	1	-10921639	54.186	53	50	65	5256	3.060	5.046	0.019	0.659
ID1755291	1755291	1	0.560	1190.225	989.024	0	159	159	5	1	-10921639	54.155	53	48	66	5253	3.330	5.075	0.021	0.664
ID1757451	1757451	1	0.489	1190.199	989.187	0	160	160	5	1	-10921639	54.000	54	48	65	5238	3.172	5.001	0.017	0.576
ID1759618	1759618	1	0.546	1190.412	989.035	0	161	161	5	1	-10921639	54.371	54	49	66	5274	3.150	5.027	0.018	0.621
ID1761794	1761794	1	0.552	1190.350	989.130	0	162	162	5	1	-10921639	54.433	54	49	66	5280	3.282	5.069	0.020	0.660
ID1763951	1763951	1	0.611	1190.268	989.102	0	163	163	5	1	-10921639	54.464	54	48	66	5283	3.623	5.006	0.022	0.652
ID1766108	1766108	1	0.544	1190.378	989.224	0	164	164	5	1	-10921639	54.186	54	49	65	5256	3.308	4.898	0.020	0.630
ID1768257	1768257	1	0.533	1190.322	988.968	0	165	165	5	1	-10921639	53.887	53	48	66	5227	3.517	4.971	0.016	0.479
ID1770403	1770403	1	0.482	1190.282	988.884	0	166	166	5	1	-10921639	54.134	54	49	65	5251	3.044	5.000	0.019	0.655
ID1772545	1772545	1	0.506	1190.383	989.255	0	167	167	5	1	-10921639	54.124	53	49	65	5250	3.063	4.943	0.020	0.679
ID1774677	1774677	1	0.544	1190.348	989.182	0	168	168	5	1	-10921639	54.155	54	48	64	5253	3.261	5.020	0.019	0.623
ID1776813	1776813	1	0.639	1190.207	988.749	0	169	169	5	1	-10921639	54.557	54	49	66	5292	3.761	5.111	0.022	0.627
ID1778967	1778967	1	0.929	1189.861	988.578	0	170	170	5	1	-10921639	55.732	54	47	69	5406	4.838	5.018	0.033	0.742
ID1781125	1781125	1	1.081	1189.816	988.381	0	171	171	5	1	-10921639	56.402	54	48	73	5471	5.473	5.111	0.038	0.753
ID1783242	1783242	1	1.140	1189.781	988.379	0	172	172	5	1	-10921639	56.660	55	48	73	5496	5.704	5.132	0.041	0.785
ID1785371	1785371	1	1.122	1189.865	988.463	0	173	173	5	1	-10921639	56.557	54	48	74	5486	5.732	4.950	0.040	0.753
ID1787530	1787530	1	1.117	1189.801	988.581	0	174	174	5	1	-10921639	56.392	55	49	75	5470	5.827	4.949	0.038	0.714
ID1789680	1789680	1	1.110	1189.847	988.501	0	175	175	5	1	-10921639	56.495	55	50	75	5480	5.585	4.948	0.039	0.762
ID1791804	1791804	1	1.095	1189.796	988.596	0	176	176	5	1	-10921639	56.412	55	49	73	5472	5.593	5.021	0.039	0.753
ID1796059	1796059	1	1.023	1189.871	988.492	0	177	177	5	1	-10921639	56.021	54	49	73	5434	5.466	5.054	0.036	0.705
ID1795088	1795088	1	1.076	1190.055	988.438	0	178	178	5	1	-10921639	56.474	55	49	73	5478	5.562	5.066	0.039	0.757
ID1798178	1798178	1	1.039	1189.912	988.513	0	179	179	5	1	-10921639	56.155	55	48	72	5447	5.365	5.013	0.036	0.734
ID1800300	1800300	1	1.004	1190.138	988.673	0	180	180	5	1	-10921639	56.103	55	48	70	5442	5.022	4.996	0.036	0.775
ID1802443	1802443	1	0.908	1189.820	988.675	0	181	181	5	1	-10921639	57.021	55	51	69	5531	4.585	5.005	0.032	0.770
ID1804567	1804567	1	0.926	1190.003	988.733	0	182	182	5	1	-10921639	55.876	55	48	68	5420	4.599	5.039	0.034	0.806
ID1806675	1806675	1	0.834	1189.885	988.701	0	183	183	5	1	-10921639	55.320	54	48	68	5366	4.572	4.973	0.029	0.683
ID1808813	1808813	1	0.910	1190.038	988.667	0	184	184	5	1	-10921639	55.598	55	49	69	5393	4.836	5.050	0.032	0.708
ID1810960	1810960	1	0.901	1190.120	988.928	0	185	185	5	1	-10921639	55.814	54	48	70	5414	4.599	5.002	0.032	0.760
ID1813110	1813110	1	0.969	1190.036	988.978	0	186	186	5	1	-10921639	55.804	54	48	71	5413	5.030	5.096	0.034	0.734
ID1815282	1815282	1	0.968	1189.990	988.985	0	187	187	5	1	-10921639	55.938	54	49	71	5426	4.968	5.044	0.034	0.749
ID1817441	1817441	1	0.947	1190.035	988.893	0	188	188	5	1	-10921639	55.670	54	49	74	5400	5.192	5.070	0.032	0.657
ID1819570	1819570	1	0.965	1190.026	989.127	0	189	189	5	1	-10921639	55.938	54	50	73	5426	5.115	4.971	0.033	0.704
ID1821708	1821708	1	0.954	1189.990	989.019	0	190	190	5	1	-10921639	55.887	54	49	72	5421	5.172	5.049	0.034	0.702
ID1823847	1823847	1	0.945	1190.069	989.128	0	191	191	5	1	-10921639	55.876	54	49	73	5420	5.023	4.985	0.033	0.720
ID1826008	1826008	1	0.939	1190.038	989.072	0	192	192	5	1	-10921639	55.969	55	48	72	5429	4.940	5.001	0.033	0.724
ID1828135	1828135	1	1.020	1190.031	989.169	0	193	193	5	1	-10921639	56.062	54	49	74	5438	5.414	5.086	0.036	0.728
ID1830257	1830257	1	1.062	1190.091	989.255	0	194	194	5	1	-10921639	56.144	54	49	77	5446	5.836	5.002	0.037	0.686
ID1832412	1832412	1	0.999	1189.994	989.118	0	195	195	5	1	-10921639	56.021	54	49	76	5434	5.629	4.999	0.035	0.667
ID1834565	1834565	1	0.970	1190.075	989.137	0	196	196	5	1	-10921639	55.794	54	49	76	5412	5.437	4.961	0.033	0.655
ID1836704	1836704	1	0.975	1190.076	989.422	0	197	197	5	1	-10921639	55.897	54	50	76	5422	5.451	4.990	0.034	0.666
ID1838838	1838838	1	1.016	1190.064	989.280	0	198	198	5	1	-10921639	55.866	54	49	75	5419	5.722	5.057	0.034	0.646
ID1840958	1840958	1	0.999	1190.071	989.333	0	199	199	5	1	-10921639	56.041	54	49	76	5436	5.404	4.918	0.036	0.725
ID1843110	1843110	1	1.002	1190.122	989.437	0	200	200	5	1	-10921639	55.835	54	48	78	5416	5.852	4.997	0.035	0.641
ID1845229	1845229	1	1.123	1190.088	989.325	0	201	201	5	1	-10921639	56.423	54	47	79	5473	6.176	5.089	0.039	0.681
ID1847371	1847371	1	1.209	1189.971	989.280	0	202	202	5	1	-10921639	56.907	55	50	80	5520	6.550	4.977	0.043	0.718
ID1849527	1849527	1	1.233	1189.971	989.265	0	203	203	5	1	-10921639	56.928	54	49	82	5522	6.813	4.940	0.042	0.676
ID1851655	1851655	1	1.254	1189.974	989.304	0	204	204	5	1	-10921639	57.113	55	48	80	5540	6.565	4.956	0.045	0.743
ID1853793	1853793	1	1.277	1189.960	989.372	0	205	205	5	1	-10921639	57.206	54	49	83	5549	6.831	5.005	0.044	0.710
ID1855920	1855920	1	1.200	1190.022	989.211	0	206	206	5	1	-10921639	56.979	54	49	81	5527	6.554	4.944	0.041	0.690
ID1858094	1858094	1	1.233	1189.945	989.190	0	207	207	5	1	-10921639	57.062	55	48	82	5535	6.742	4.972	0.042	0.689
ID1860239	1860239	1	1.204	1189.968	989.288	0	208	208	5	1	-10921639	56.876	54	50	79	5517	6.405	5.011	0.042	0.723
ID1862360	1862360	1	1.233	1189.972	989.333	0	209	209	5	1	-10921639	57.206	55	50	83	5549	6.771	5.035	0.043	0.692
ID1864492	1864492	1	1.188	1189.997	989.289	0	210	210	5	1	-10921639	57.041	55	49	81	5533	6.466	4.974	0.042	0.714
ID1866620	1866620	1	1.166	1189.989	989.260	0	211	211	5	1	-10921639	56.784	55	47	80	5508	6.416	5.030	0.040	0.687
ID1868776	1868776	1	1.179	1189.909	989.268	0	212	212	5	1	-10921639	56.814	55	48	78	5511	6.472	5.003	0.041	0.684
ID1873048	1873048	1	1.111	1190.037	989.460	0	213	213	5	1	-10921639	56.546	54	50	78	5485	6.146	4.967	0.038	0.677
ID1872309	1872309	1	1.106	1190.101	989.381	0	214	214	5	1	-10921639	56.608	55	49	77	5491	6.036	4.946	0.040	0.715
ID1875151	1875151	1	1.125	1189.981	989.378	0	215	215	5	1	-10921639	56.649	55	50	80	5495	6.193	4.986	0.040	0.702
ID1877292	1877292	1	1.143	1189.917	989.323	0	216	216	5	1	-10921639	56.918	55	51	80	5521	6.130	5.023	0.042	0.754
ID1879449	1879449	1	1.068	1190.057	989.505	0	217	217	5	1	-10921639	56.577	55	48	77	5488	5.928	2.000	0.038	0.692
ID1881584	1881584	1	1.047	1190.056	989.384	0	218	218	5	1	-10921639	56.474	54	50	78	5478	5.815	5.003	0.037	0.685
ID1883695	1883695	1	0.998	1189.988	989.629	0	219	219	5	1	-10921639	56.371	55	49	78	5468	5.484	2.000	0.036	0.705
ID1885838	1885838	1	1.000	1190.027	989.302	0	220	220	5	1	-10921639	56.206	54	50	75	5452	5.456	5.042	0.035	0.698
ID1887959	1887959	1	1.004	1189.936	989.399	0	221	221	5	1	-10921639	56.351	55	49	76	5466	5.441	4.980	0.036	0.722
ID1890077	1890077	1	1.006	1190.072	989.250	0	222	222	5	1	-10921639	56.371	54	48	78	5468	5.561	4.997	0.035	0.683
ID1892193	1892193	1	1.056	1189.971	989.149	0	223	223	5	1	-10921639	56.608	55	49	74	5491	5.518	4.999	0.038	0.749
ID1894340	1894340	1	1.131	1190.003	989.063	0	224	224	5	1	-10921639	56.722	55	50	77	5502	5.924	5.020	0.040	0.734
ID1896475	1896475	1	1.147	1189.906	989.207	0	225	225	5	1	-10921639	56.784	55	46	74	5508	5.962	5.122	0.040	0.735
ID1898612	1898612	1	1.105	1189.946	989.065	0	226	226	5	1	-10921639	56.711	55	50	74	5501	5.797	4.973	0.039	0.730
ID1900751	1900751	1	1.033	1189.813	989.231	0	227	227	5	1	-10921639	56.454	55	50	76	5476	5.466	5.037	0.037	0.729
ID1902893	1902893	1	1.003	1189.846	989.130	0	228	228	5	1	-10921639	56.371	55	50	75	5468	5.219	5.070	0.036	0.747
ID1905032	1905032	1	0.946	1189.826	989.163	0	229	229	5	1	-10921639	56.124	54	50	72	5444	4.998	4.973	0.035	0.750
ID1907175	1907175	1	0.919	1189.910	989.067	0	230	230	5	1	-10921639	56.113	54	49	73	5443	4.865	4.993	0.033	0.733
ID1909303	1909303	1	0.927	1189.944	989.161	0	231	231	5	1	-10921639	56.093	55	49	73	5441	4.854	5.035	0.034	0.750
ID1911448	1911448	1	0.884	1189.755	989.053	0	232	232	5	1	-10921639	55.928	54	48	71	5425	4.833	4.915	0.031	0.697
ID1913570	1913570	1	0.964	1189.900	989.150	0	233	233	5	1	-10921639	55.928	55	49	71	5425	5.154	5.016	0.033	0.701
ID1915737	1915737	1	0.913	1189.846	989.186	0	234	234	5	1	-10921639	55.784	54	50	71	5411	4.925	5.168	0.031	0.683
ID1917864	1917864	1	0.858	1189.835	989.049	0	235	235	5	1	-10921639	55.876	55	48	72	5420	4.731	5.009	0.030	0.682
ID1920016	1920016	1	0.868	1189.911	989.113	0	236	236	5	1	-10921639	55.876	55	50	71	5420	4.700	5.100	0.030	0.703
ID1922155	1922155	1	0.768	1189.975	989.060	0	237	237	5	1	-10921639	55.608	54	47	68	5394	4.283	4.963	0.026	0.663
ID1924310	1924310	1	0.771	1189.945	989.114	0	238	238	5	1	-10921639	55.577	54	50	71	5391	4.335	5.054	0.027	0.666
ID1926450	1926450	1	0.751	1190.029	989.186	0	239	239	5	1	-10921639	55.258	54	49	69	5360	4.319	4.950	0.025	0.614
ID1928588	1928588	1	0.809	1189.969	989.129	0	240	240	5	1	-10921639	55.577	54	51	70	5391	4.335	4.974	0.029	0.731
ID1930731	1930731	1	0.757	1189.952	989.151	0	241	241	5	1	-10921639	55.247	54	48	69	5359	4.361	5.038	0.025	0.616
ID1935025	1935025	1	0.674	1189.878	989.059	0	242	242	5	1	-10921639	55.330	54	49	67	5367	3.864	4.972	0.024	0.672
ID1932891	1932891	1	0.746	1189.913	989.252	0	243	243	5	1	-10921639	55.485	54	49	68	5382	4.021	5.037	0.026	0.706
ID1937163	1937163	1	0.757	1189.958	989.106	0	244	244	5	1	-10921639	55.619	55	49	68	5395	3.882	5.027	0.029	0.820
ID1939325	1939325	1	0.725	1190.071	989.166	0	245	245	5	1	-10921639	55.175	54	49	68	5352	4.163	4.980	0.024	0.623
ID1941458	1941458	1	0.686	1190.144	989.359	0	246	246	5	1	-10921639	55.320	54	49	68	5366	3.834	5.090	0.024	0.680
ID1943602	1943602	1	0.704	1190.062	989.057	0	247	247	5	1	-10921639	55.392	55	49	68	5373	3.960	5.004	0.025	0.681
ID1945779	1945779	1	0.678	1190.062	989.070	0	248	248	5	1	-10921639	55.268	55	48	70	5361	3.917	5.032	0.024	0.651
ID1947930	1947930	1	0.646	1189.826	988.990	0	249	249	5	1	-10921639	55.165	54	49	67	5351	3.628	5.074	0.023	0.682
ID1951634	1951634	1	0.654	1190.000	989.073	0	250	250	5	1	-10921639	55.227	55	50	68	5357	3.607	5.026	0.024	0.731
ID1952214	1952214	1	0.629	1190.116	989.343	0	251	251	5	1	-10921639	54.825	54	48	68	5318	3.816	5.063	0.022	0.616
ID1954363	1954363	1	0.609	1189.736	989.040	0	252	252	5	1	-10921639	54.897	54	49	66	5325	3.475	5.085	0.021	0.661
ID1956517	1956517	1	0.578	1190.093	989.267	0	253	253	5	1	-10921639	54.835	54	49	66	5319	3.529	5.171	0.022	0.682
ID1960830	1960830	1	0.565	1189.724	989.045	0	254	254	5	1	-10921639	54.866	54	49	67	5322	3.271	4.964	0.021	0.677
ID1958675	1958675	1	0.583	1189.996	989.165	0	255	255	5	1	-10921639	54.835	54	49	67	5319	3.496	5.022	0.021	0.655
ID1962959	1962959	1	0.606	1189.920	989.019	0	256	256	5	1	-10921639	54.825	54	50	67	5318	3.470	5.040	0.023	0.697
ID1965071	1965071	1	0.555	1190.034	989.202	0	257	257	5	1	-10921639	54.412	54	49	67	5278	3.561	4.904	0.017	0.509
ID1967219	1967219	1	0.547	1189.814	988.846	0	258	258	5	1	-10921639	54.629	54	49	64	5299	3.318	5.097	0.019	0.619
ID1969359	1969359	1	0.580	1190.074	989.085	0	259	259	5	1	-10921639	54.660	54	50	67	5302	3.375	4.959	0.019	0.607
ID1971487	1971487	1	0.536	1189.974	989.176	0	260	260	5	1	-10921639	54.629	54	48	67	5299	3.398	2.880	0.019	0.604
ID1973619	1973619	1	0.595	1190.183	989.182	0	261	261	5	1	-10921639	54.660	54	49	68	5302	3.637	4.998	0.019	0.565
ID1975775	1975775	1	0.537	1190.182	988.928	0	262	262	5	1	-10921639	54.515	54	49	66	5288	3.577	4.938	0.018	0.538
ID1977920	1977920	1	0.546	1189.948	989.092	0	263	263	5	1	-10921639	54.701	54	49	65	5306	3.450	5.020	0.020	0.626
ID1980063	1980063	1	0.569	1190.105	989.275	0	264	264	5	1	-10921639	54.784	54	49	66	5314	3.380	4.978	0.021	0.678
ID1982214	1982214	1	0.547	1190.095	989.107	0	265	265	5	1	-10921639	54.722	54	50	66	5308	3.303	4.912	0.020	0.651
ID1984359	1984359	1	0.503	1190.111	988.943	0	266	266	5	1	-10921639	54.443	53	49	65	5281	3.169	4.971	0.017	0.560
ID1986480	1986480	1	0.526	1190.093	988.961	0	267	267	5	1	-10921639	54.691	54	49	65	5305	3.248	5.164	0.018	0.607
ID1988605	1988605	1	0.534	1190.168	988.917	0	268	268	5	1	-10921639	54.711	54	48	69	5307	3.214	2.831	0.020	0.658
ID1990717	1990717	1	0.567	1190.211	989.134	0	269	269	5	1	-10921639	54.660	54	49	66	5302	3.319	5.059	0.021	0.662
ID1992820	1992820	1	0.525	1190.121	989.046	0	270	270	5	1	-10921639	54.402	54	48	65	5277	3.451	19.000	0.018	0.558
ID1994934	1994934	1	0.469	1190.132	989.243	0	271	271	5	1	-10921639	54.278	54	50	65	5265	2.971	5.034	0.016	0.588
ID1997064	1997064	1	0.504	1190.130	989.205	0	272	272	5	1	-10921639	54.247	54	49	67	5262	3.323	4.927	0.017	0.535
ID1999173	1999173	1	0.505	1190.030	989.031	0	273	273	5	1	-10921639	54.268	54	49	66	5264	3.128	5.129	0.016	0.553
ID2001304	2001304	1	0.509	1190.065	989.309	0	274	274	5	1	-10921639	54.536	54	48	65	5290	3.093	4.993	0.018	0.623
ID2003436	2003436	1	0.486	1190.057	988.867	0	275	275	5	1	-10921639	54.247	54	49	66	5262	3.195	5.030	0.017	0.568
ID2005578	2005578	1	0.472	1189.870	989.000	0	276	276	5	1	-10921639	54.351	54	48	64	5272	2.969	5.138	0.017	0.599
ID2007734	2007734	1	0.544	1189.968	988.979	0	277	277	5	1	-10921639	54.598	54	49	67	5296	3.158	5.044	0.021	0.712
ID2009882	2009882	1	0.500	1189.949	988.857	0	278	278	5	1	-10921639	54.289	54	49	64	5266	3.065	5.182	0.018	0.620
ID2012025	2012025	1	0.581	1190.062	988.982	0	279	279	5	1	-10921639	54.485	54	48	66	5285	3.443	5.006	0.020	0.634
ID2014162	2014162	1	0.499	1190.162	988.998	0	280	280	5	1	-10921639	54.330	54	50	63	5270	2.853	5.157	0.019	0.728
ID2016297	2016297	1	0.457	1190.167	988.908	0	281	281	5	1	-10921639	54.021	54	49	65	5240	3.099	5.204	0.015	0.502
ID2018453	2018453	1	0.482	1190.352	989.154	0	282	282	5	1	-10921639	54.144	54	49	66	5252	3.000	4.943	0.017	0.594
ID2020587	2020587	1	0.467	1190.187	989.170	0	283	283	5	1	-10921639	54.402	54	50	64	5277	2.726	4.820	0.018	0.710
ID2022723	2022723	1	0.476	1190.143	988.891	0	284	284	5	1	-10921639	54.206	54	49	64	5258	3.192	5.016	0.016	0.530
ID2024849	2024849	1	0.498	1190.033	988.895	0	285	285	5	1	-10921639	54.402	54	49	64	5277	3.054	4.938	0.017	0.603
ID2026963	2026963	1	0.504	1189.861	988.926	0	286	286	5	1	-10921639	54.433	54	49	63	5280	3.041	4.662	0.018	0.637
ID2029099	2029099	1	0.453	1190.234	989.043	0	287	287	5	1	-10921639	54.031	54	48	65	5241	2.935	5.083	0.016	0.590
ID2031220	2031220	1	0.517	1190.022	988.928	0	288	288	5	1	-10921639	54.309	54	49	65	5268	3.186	4.972	0.017	0.584
ID2033373	2033373	1	0.417	1189.934	988.635	0	289	289	5	1	-10921639	54.072	54	49	62	5245	2.758	4.951	0.015	0.563
ID2035500	2035500	1	0.513	1190.216	988.927	0	290	290	5	1	-10921639	54.495	54	48	64	5286	3.045	5.384	0.020	0.711
ID2037616	2037616	1	0.439	1189.995	988.874	0	291	291	5	1	-10921639	54.175	54	49	65	5255	2.795	5.023	0.015	0.583
ID2039741	2039741	1	0.513	1189.916	988.883	0	292	292	5	1	-10921639	54.412	54	49	65	5278	3.175	5.133	0.018	0.618
ID2041884	2041884	1	0.505	1189.981	989.144	0	293	293	5	1	-10921639	54.423	54	50	64	5279	2.922	2.000	0.018	0.658
ID2046150	2046150	1	0.435	1189.916	989.033	0	294	294	5	1	-10921639	54.113	54	49	64	5249	2.661	5.180	0.015	0.584
ID2044028	2044028	1	0.481	1190.020	988.852	0	295	295	5	1	-10921639	54.361	54	49	64	5273	2.937	5.173	0.017	0.621
ID2048302	2048302	1	0.445	1190.266	988.874	0	296	296	5	1	-10921639	54.402	54	49	65	5277	2.882	5.034	0.016	0.582
ID2050441	2050441	1	0.485	1190.116	988.926	0	297	297	5	1	-10921639	54.495	54	49	63	5286	2.833	5.070	0.017	0.657
ID2052594	2052594	1	0.478	1190.096	989.025	0	298	298	5	1	-10921639	54.351	54	50	65	5272	3.076	5.018	0.017	0.587
ID2054745	2054745	1	0.430	1190.237	989.094	0	299	299	5	1	-10921639	54.010	53	49	64	5239	2.942	2.000	0.014	0.508
ID2056909	2056909	1	0.451	1190.041	988.999	0	300	300	5	1	-10921639	54.278	54	49	64	5265	3.013	4.949	0.014	0.491
ID2059037	2059037	1	0.439	1189.963	988.969	0	301	301	5	1	-10921639	54.433	54	48	63	5280	2.940	2.000	0.014	0.509
ID2061174	2061174	1	0.389	1189.788	989.025	0	302	302	5	1	-10921639	54.268	54	49	62	5264	2.632	4.896	0.013	0.531
ID2063306	2063306	1	0.391	1189.991	988.945	0	303	303	5	1	-10921639	54.289	54	51	63	5266	2.712	5.005	0.013	0.532
ID2065462	2065462	1	0.478	1190.308	988.983	0	304	304	5	1	-10921639	54.567	54	50	63	5293	2.850	5.158	0.017	0.655
ID2067622	2067622	1	0.433	1190.104	989.178	0	305	305	5	1	-10921639	54.216	54	50	65	5259	2.773	5.233	0.015	0.573
ID2069780	2069780	1	0.463	1190.084	988.935	0	306	306	5	1	-10921639	54.258	54	49	67	5263	3.117	2.000	0.014	0.480
ID2071917	2071917	1	0.414	1190.014	989.053	0	307	307	5	1	-10921639	54.155	54	49	64	5253	2.837	5.160	0.014	0.519
ID2074081	2074081	1	0.427	1189.898	989.218	0	308	308	5	1	-10921639	54.351	54	47	62	5272	2.739	4.941	0.015	0.602
ID2076228	2076228	1	0.410	1190.072	989.279	0	309	309	5	1	-10921639	54.052	53	50	65	5243	3.015	4.772	0.012	0.440
ID2078381	2078381	1	0.469	1190.022	988.988	0	310	310	5	1	-10921639	54.392	54	49	65	5276	3.141	5.022	0.016	0.550
ID2080542	2080542	1	0.466	1189.624	989.113	0	311	311	5	1	-10921639	54.433	54	50	65	5280	3.020	4.998	0.017	0.597
ID2082687	2082687	1	0.444	1190.152	989.195	0	312	312	5	1	-10921639	54.227	54	49	64	5260	3.029	5.028	0.015	0.513
ID2084837	2084837	1	0.424	1190.117	989.078	0	313	313	5	1	-10921639	54.381	54	50	63	5275	2.917	5.408	0.014	0.521
ID2087000	2087000	1	0.440	1189.691	989.100	0	314	314	5	1	-10921639	54.155	54	49	64	5253	2.888	5.028	0.015	0.537
ID2089175	2089175	1	0.448	1190.210	989.087	0	315	315	5	1	-10921639	54.371	54	50	66	5274	2.987	4.950	0.014	0.500
ID2093514	2093514	1	0.476	1189.998	989.079	0	316	316	5	1	-10921639	54.361	54	50	67	5273	2.927	5.403	0.016	0.589
ID2091360	2091360	1	0.409	1189.873	989.160	0	317	317	5	1	-10921639	54.082	54	49	64	5246	2.999	4.805	0.012	0.422
ID2095674	2095674	1	0.394	1189.758	988.702	0	318	318	5	1	-10921639	54.278	54	49	64	5265	2.831	5.053	0.013	0.507
ID2097823	2097823	1	0.404	1189.832	988.881	0	319	319	5	1	-10921639	54.041	54	48	62	5242	2.810	4.957	0.013	0.498
ID2099979	2099979	1	0.393	1190.097	988.964	0	320	320	5	1	-10921639	54.144	53	49	63	5252	2.689	5.148	0.013	0.509
ID2102144	2102144	1	0.443	1190.180	989.075	0	321	321	5	1	-10921639	54.423	54	50	64	5279	2.850	5.072	0.015	0.573
ID2104298	2104298	1	0.469	1189.991	989.355	0	322	322	5	1	-10921639	54.443	54	50	64	5281	3.085	5.194	0.015	0.533
ID2106482	2106482	1	0.462	1189.764	988.973	0	323	323	5	1	-10921639	54.320	54	48	65	5269	3.299	5.216	0.016	0.521
ID2108637	2108637	1	0.425	1189.920	989.124	0	324	324	5	1	-10921639	54.423	54	49	63	5279	2.734	5.013	0.016	0.620
ID2110769	2110769	1	0.433	1189.897	988.784	0	325	325	5	1	-10921639	54.412	54	48	65	5278	2.802	5.005	0.015	0.575
ID2112919	2112919	1	0.427	1189.720	989.204	0	326	326	5	1	-10921639	54.299	54	49	63	5267	2.825	4.996	0.015	0.565
ID2115904	2115904	1	0.367	1189.782	989.465	0	327	327	5	1	-10921639	53.835	54	49	63	5222	2.749	5.187	0.011	0.412
ID2117210	2117210	1	0.354	1190.053	988.933	0	328	328	5	1	-10921639	53.742	53	49	62	5213	2.643	2.855	0.011	0.452
ID2119359	2119359	1	0.408	1190.056	989.378	0	329	329	5	1	-10921639	54.299	54	49	64	5267	2.631	5.178	0.015	0.607
ID2121514	2121514	1	0.482	1189.976	989.152	0	330	330	5	1	-10921639	54.381	54	49	65	5275	2.953	5.008	0.017	0.598
ID2123678	2123678	1	0.443	1190.011	989.189	0	331	331	5	1	-10921639	54.546	54	49	64	5291	2.669	6.210	0.018	0.722
ID2125859	2125859	1	0.378	1190.093	989.119	0	332	332	5	1	-10921639	54.041	54	49	62	5242	2.653	4.982	0.014	0.572
ID2128012	2128012	1	0.411	1190.011	989.024	0	333	333	5	1	-10921639	53.948	54	48	62	5233	2.855	5.290	0.013	0.482
ID2130173	2130173	1	0.408	1189.751	988.957	0	334	334	5	1	-10921639	54.052	54	48	62	5243	2.910	4.970	0.014	0.497
ID2132338	2132338	1	0.513	1189.927	989.229	0	335	335	5	1	-10921639	54.567	54	48	64	5293	3.230	5.030	0.018	0.597
ID2134521	2134521	1	0.466	1190.054	989.139	0	336	336	5	1	-10921639	54.237	53	48	64	5261	3.272	4.986	0.015	0.481
ID2136663	2136663	1	0.461	1189.888	989.301	0	337	337	5	1	-10921639	54.454	54	49	68	5282	3.205	5.690	0.016	0.530
ID2138820	2138820	1	0.406	1189.776	989.057	0	338	338	5	1	-10921639	54.247	54	50	65	5262	2.872	2.000	0.014	0.512
ID2140976	2140976	1	0.462	1189.681	989.500	0	339	339	5	1	-10921639	54.454	54	48	63	5282	2.840	2.000	0.017	0.638
ID2143133	2143133	1	0.448	1189.918	989.280	0	340	340	5	1	-10921639	54.041	54	48	64	5242	3.357	5.027	0.014	0.456
ID2145294	2145294	1	0.473	1189.827	989.254	0	341	341	5	1	-10921639	54.392	54	49	63	5276	2.921	5.206	0.018	0.646
ID2147469	2147469	1	0.450	1189.838	988.969	0	342	342	5	1	-10921639	54.309	54	49	65	5268	3.167	5.108	0.015	0.514
ID2151312	2151312	1	0.434	1189.915	989.046	0	343	343	5	1	-10921639	54.175	54	49	65	5255	3.106	4.824	0.014	0.487
ID2151685	2151685	1	0.438	1189.525	988.937	0	344	344	5	1	-10921639	54.186	54	49	67	5256	3.157	5.030	0.015	0.502
ID2153911	2153911	1	0.504	1189.923	989.251	0	345	345	5	1	-10921639	54.680	54	48	66	5304	3.128	4.997	0.019	0.651
ID2156076	2156076	1	0.486	1189.606	989.230	0	346	346	5	1	-10921639	54.320	53	49	67	5269	3.371	5.683	0.017	0.530
ID2160360	2160360	1	0.463	1189.732	989.278	0	347	347	5	1	-10921639	54.278	54	49	66	5265	3.220	5.243	0.015	0.493
ID2158222	2158222	1	0.524	1189.907	989.086	0	348	348	5	1	-10921639	54.474	54	49	66	5284	3.212	5.080	0.017	0.568
ID2162505	2162505	1	0.444	1189.523	988.822	0	349	349	5	1	-10921639	54.433	54	50	64	5280	3.122	5.095	0.016	0.534
ID2164649	2164649	1	0.516	1189.062	988.655	0	350	350	5	1	-10921639	55.134	55	49	67	5348	3.478	5.038	0.021	0.663
ID2166780	2166780	1	0.512	1189.298	988.802	0	351	351	5	1	-10921639	55.124	54	49	67	5347	3.438	5.035	0.021	0.672
ID2168924	2168924	1	0.493	1189.335	989.083	0	352	352	5	1	-10921639	55.041	54	50	64	5339	3.363	5.004	0.021	0.671
ID2171060	2171060	1	0.453	1189.560	988.848	0	353	353	5	1	-10921639	54.423	54	49	67	5279	3.278	4.940	0.015	0.498
ID2173217	2173217	1	0.484	1189.713	989.137	0	354	354	5	1	-10921639	54.464	54	50	64	5283	3.253	4.918	0.016	0.536
ID2175357	2175357	1	0.483	1189.613	989.224	0	355	355	5	1	-10921639	54.557	54	48	67	5292	3.332	5.211	0.016	0.521
ID2177505	2177505	1	0.481	1189.675	989.278	0	356	356	5	1	-10921639	54.485	54	49	67	5285	3.173	5.037	0.016	0.553
ID2179686	2179686	1	0.494	1189.741	989.096	0	357	357	5	1	-10921639	54.381	54	49	65	5275	3.200	5.028	0.015	0.508
ID2181844	2181844	1	0.494	1189.450	989.043	0	358	358	5	1	-10921639	54.711	54	49	64	5307	3.275	5.120	0.019	0.622
ID2183990	2183990	1	0.550	1189.363	989.208	0	359	359	5	1	-10921639	54.938	54	50	65	5329	3.694	4.873	0.021	0.616
ID2186142	2186142	1	0.525	1189.693	989.242	0	360	360	5	1	-10921639	54.794	54	50	66	5315	3.275	4.975	0.019	0.638
ID2188307	2188307	1	0.484	1189.165	988.748	0	361	361	5	1	-10921639	54.732	54	47	65	5309	3.277	5.117	0.020	0.662
ID2190476	2190476	1	0.433	1189.549	989.240	0	362	362	5	1	-10921639	54.144	54	49	66	5252	3.215	2.000	0.013	0.438
ID2194805	2194805	1	0.429	1189.465	988.967	0	363	363	5	1	-10921639	54.258	54	49	65	5263	3.339	4.966	0.014	0.444
ID2192650	2192650	1	0.477	1189.555	989.199	0	364	364	5	1	-10921639	54.165	54	48	65	5254	3.369	4.976	0.014	0.448
ID2196960	2196960	1	0.437	1189.527	988.949	0	365	365	5	1	-10921639	54.216	54	49	63	5259	2.833	5.928	0.016	0.603
ID2199108	2199108	1	0.448	1189.635	988.934	0	366	366	5	1	-10921639	54.299	54	48	62	5267	2.990	4.988	0.016	0.587
ID2201258	2201258	1	0.479	1189.474	989.051	0	367	367	5	1	-10921639	54.392	54	48	63	5276	3.184	5.111	0.017	0.585
ID2203408	2203408	1	0.502	1189.827	989.427	0	368	368	5	1	-10921639	54.340	54	48	65	5271	3.269	5.148	0.017	0.558
ID2205565	2205565	1	0.467	1189.497	989.293	0	369	369	5	1	-10921639	54.237	54	48	63	5261	3.017	5.083	0.015	0.533
ID2207723	2207723	1	0.467	1189.836	989.524	0	370	370	5	1	-10921639	54.093	53	50	65	5247	3.076	2.000	0.015	0.532
ID2210215	2210215	1	0.586	1189.767	989.657	0	371	371	5	1	-10921639	55.041	54	50	68	5339	3.400	2.000	0.024	0.748
ID2212032	2212032	1	0.602	1189.731	989.493	0	372	372	5	1	-10921639	54.670	54	48	72	5303	4.120	5.041	0.020	0.532
ID2214180	2214180	1	0.541	1189.847	989.611	0	373	373	5	1	-10921639	54.577	54	48	67	5294	3.777	2.000	0.018	0.515
ID2216338	2216338	1	0.562	1189.634	989.380	0	374	374	5	1	-10921639	54.763	54	49	68	5312	3.535	8.932	0.021	0.650
ID2218502	2218502	1	0.564	1189.682	989.773	0	375	375	5	1	-10921639	54.701	54	47	68	5306	3.661	2.000	0.020	0.591
ID2220650	2220650	1	0.578	1189.703	989.525	0	376	376	5	1	-10921639	54.763	54	49	68	5312	3.676	2.000	0.021	0.621
ID2222800	2222800	1	0.548	1189.854	989.464	0	377	377	5	1	-10921639	54.505	54	49	69	5287	3.524	4.975	0.019	0.567
ID2224954	2224954	1	0.659	1189.817	989.360	0	378	378	5	1	-10921639	54.876	55	49	70	5323	3.784	4.964	0.023	0.657
ID2227099	2227099	1	0.615	1189.758	989.354	0	379	379	5	1	-10921639	54.526	54	47	67	5289	3.827	5.032	0.020	0.561
ID2229249	2229249	1	0.562	1189.714	989.549	0	380	380	5	1	-10921639	54.629	53	49	67	5299	3.650	2.000	0.020	0.594
ID2231409	2231409	1	0.671	1189.822	989.490	0	381	381	5	1	-10921639	55.165	54	49	69	5351	4.056	5.114	0.024	0.650
ID2233584	2233584	1	0.682	1189.707	989.296	0	382	382	5	1	-10921639	55.010	54	47	69	5336	4.172	5.038	0.025	0.635
ID2237887	2237887	1	0.645	1189.755	989.502	0	383	383	5	1	-10921639	54.784	54	49	69	5314	3.890	19.000	0.023	0.646
ID2235732	2235732	1	0.599	1189.710	989.327	0	384	384	5	1	-10921639	55.021	54	49	69	5337	3.559	4.921	0.024	0.723
ID2240042	2240042	1	0.686	1189.690	989.358	0	385	385	5	1	-10921639	55.113	54	50	71	5346	4.176	4.943	0.025	0.643
ID2242195	2242195	1	0.700	1189.560	989.564	0	386	386	5	1	-10921639	55.113	54	50	72	5346	4.252	2.000	0.026	0.650
ID2244339	2244339	1	0.663	1189.684	989.643	0	387	387	5	1	-10921639	54.938	54	50	71	5329	3.994	2.000	0.025	0.662
ID2246479	2246479	1	0.734	1189.823	989.611	0	388	388	5	1	-10921639	55.216	54	50	73	5356	4.558	2.000	0.026	0.623
ID2248645	2248645	1	0.820	1189.722	989.560	0	389	389	5	1	-10921639	55.567	54	50	76	5390	4.826	2.000	0.030	0.680
ID2250781	2250781	1	0.842	1189.865	989.713	0	390	390	5	1	-10921639	55.515	54	49	76	5385	4.850	2.000	0.031	0.688
ID2252939	2252939	1	0.866	1189.767	989.832	0	391	391	5	1	-10921639	55.680	55	48	74	5401	4.827	2.000	0.032	0.725
ID2255098	2255098	1	0.800	1189.755	989.677	0	392	392	5	1	-10921639	55.474	54	49	74	5381	4.752	2.000	0.030	0.678
ID2257259	2257259	1	0.802	1189.825	989.759	0	393	393	5	1	-10921639	55.505	54	49	72	5384	4.655	2.000	0.030	0.688
ID2259423	2259423	1	0.798	1189.713	989.711	0	394	394	5	1	-10921639	55.165	54	48	74	5351	5.049	2.000	0.029	0.607
ID2261582	2261582	1	0.850	1189.827	989.738	0	395	395	5	1	-10921639	55.773	54	49	73	5410	4.731	2.000	0.032	0.738
ID2263730	2263730	1	0.883	1189.698	989.837	0	396	396	5	1	-10921639	55.732	54	50	80	5406	5.345	2.000	0.031	0.628
ID2265894	2265894	1	0.905	1189.696	989.573	0	397	397	5	1	-10921639	55.866	54	50	76	5419	5.161	2.000	0.034	0.712
ID2268039	2268039	1	0.837	1189.776	989.797	0	398	398	5	1	-10921639	55.639	54	49	75	5397	4.779	2.000	0.032	0.715
ID2270203	2270203	1	0.874	1189.713	989.589	0	399	399	5	1	-10921639	55.948	55	50	76	5427	4.953	2.000	0.033	0.712
ID2272370	2272370	1	0.822	1189.756	989.663	0	400	400	5	1	-10921639	55.423	54	48	75	5376	5.012	2.000	0.029	0.623
ID2274505	2274505	1	0.821	1189.675	989.686	0	401	401	5	1	-10921639	55.526	55	49	74	5386	4.585	2.000	0.030	0.712
ID2276654	2276654	1	0.839	1189.654	989.699	0	402	402	5	1	-10921639	55.567	55	49	76	5390	4.958	2.000	0.031	0.674
ID2278816	2278816	1	0.825	1189.761	989.589	0	403	403	5	1	-10921639	55.454	54	49	76	5379	4.772	2.000	0.031	0.703
ID2280958	2280958	1	0.828	1189.582	989.509	0	404	404	5	1	-10921639	55.588	54	49	75	5392	4.928	2.000	0.031	0.681
ID2283093	2283093	1	0.871	1189.661	989.701	0	405	405	5	1	-10921639	55.629	54	49	76	5396	4.929	2.000	0.033	0.716
ID2285227	2285227	1	0.756	1189.778	989.680	0	406	406	5	1	-10921639	55.216	54	50	73	5356	4.569	2.000	0.027	0.637
ID2287374	2287374	1	0.815	1189.796	989.555	0	407	407	5	1	-10921639	55.340	54	50	72	5368	4.607	2.000	0.030	0.709
ID2289540	2289540	1	0.837	1189.705	989.814	0	408	408	5	1	-10921639	55.330	54	49	77	5367	5.039	2.000	0.029	0.627
ID2291700	2291700	1	0.845	1189.687	989.630	0	409	409	5	1	-10921639	55.268	54	48	74	5361	5.007	2.000	0.030	0.650
ID2293827	2293827	1	0.840	1189.692	989.572	0	410	410	5	1	-10921639	55.577	55	49	76	5391	4.922	2.000	0.030	0.648
ID2295955	2295955	1	0.892	1189.701	989.765	0	411	411	5	1	-10921639	55.392	54	49	73	5373	5.251	2.000	0.030	0.622
ID2298097	2298097	1	0.912	1189.649	989.735	0	412	412	5	1	-10921639	55.639	55	47	75	5397	5.085	2.000	0.033	0.707
ID2300241	2300241	1	0.891	1189.761	989.724	0	413	413	5	1	-10921639	55.536	54	49	77	5387	4.939	2.000	0.033	0.724
ID2302396	2302396	1	0.884	1189.677	989.618	0	414	414	5	1	-10921639	55.515	54	49	75	5385	5.212	2.000	0.032	0.657
ID2304539	2304539	1	0.842	1189.783	989.846	0	415	415	5	1	-10921639	55.464	54	49	73	5380	4.717	2.000	0.031	0.699
ID2306687	2306687	1	0.807	1189.792	989.772	0	416	416	5	1	-10921639	55.351	54	49	74	5369	4.835	2.000	0.029	0.637
ID2308839	2308839	1	0.785	1189.693	989.712	0	417	417	5	1	-10921639	55.639	55	50	74	5397	4.565	2.000	0.029	0.689
ID2310971	2310971	1	0.805	1189.667	989.504	0	418	418	5	1	-10921639	55.454	54	47	76	5379	4.662	19.000	0.030	0.682
ID2313112	2313112	1	0.738	1189.915	989.758	0	419	419	5	1	-10921639	55.103	54	50	74	5345	4.403	2.000	0.028	0.674
ID2315262	2315262	1	0.776	1189.712	989.591	0	420	420	5	1	-10921639	55.062	54	50	72	5341	4.425	2.000	0.028	0.682
ID2317379	2317379	1	0.784	1189.686	989.663	0	421	421	5	1	-10921639	55.402	54	48	71	5374	4.545	2.000	0.029	0.679
ID2319499	2319499	1	0.717	1189.814	989.602	0	422	422	5	1	-10921639	54.876	54	48	71	5323	4.260	2.000	0.027	0.666
ID2321654	2321654	1	0.688	1189.765	989.609	0	423	423	5	1	-10921639	54.948	54	49	73	5330	4.224	2.000	0.027	0.682
ID2323796	2323796	1	0.718	1189.679	989.509	0	424	424	5	1	-10921639	55.299	55	50	70	5364	4.034	2.000	0.027	0.724
ID2325933	2325933	1	0.696	1189.823	989.631	0	425	425	5	1	-10921639	54.990	54	50	70	5334	4.050	2.000	0.025	0.663
ID2328066	2328066	1	0.740	1189.695	989.516	0	426	426	5	1	-10921639	55.289	54	48	71	5363	4.291	2.000	0.029	0.728
ID2330199	2330199	1	0.783	1189.699	989.536	0	427	427	5	1	-10921639	55.227	54	50	71	5357	4.302	2.000	0.031	0.761
ID2332345	2332345	1	0.717	1189.676	989.719	0	428	428	5	1	-10921639	54.928	54	49	73	5328	4.314	2.000	0.026	0.641
ID2334473	2334473	1	0.713	1189.675	989.593	0	429	429	5	1	-10921639	55.021	54	49	70	5337	4.095	2.000	0.027	0.699
ID2336615	2336615	1	0.696	1189.581	989.507	0	430	430	5	1	-10921639	55.010	54	48	72	5336	4.172	2.000	0.026	0.671
ID2338756	2338756	1	0.683	1189.625	989.503	0	431	431	5	1	-10921639	54.804	54	48	69	5316	4.140	2.000	0.025	0.657
ID2340878	2340878	1	0.694	1189.750	989.556	0	432	432	5	1	-10921639	55.103	54	49	70	5345	3.842	2.000	0.029	0.801
ID2343016	2343016	1	0.713	1189.505	989.502	0	433	433	5	1	-10921639	54.907	54	48	71	5326	4.228	2.000	0.026	0.664
ID2345165	2345165	1	0.687	1189.748	989.571	0	434	434	5	1	-10921639	54.825	54	48	67	5318	3.838	2.000	0.025	0.706
ID2347330	2347330	1	0.643	1189.441	989.518	0	435	435	5	1	-10921639	54.804	54	49	67	5316	3.912	2.000	0.023	0.632
ID2349469	2349469	1	0.683	1189.571	989.690	0	436	436	5	1	-10921639	55.175	54	48	68	5352	3.731	2.000	0.028	0.818
ID2351618	2351618	1	0.669	1189.794	989.852	0	437	437	5	1	-10921639	54.722	54	48	72	5308	4.077	2.000	0.023	0.610
ID2353759	2353759	1	0.651	1189.751	989.796	0	438	438	5	1	-10921639	54.732	54	49	69	5309	3.823	2.000	0.024	0.684
ID2355912	2355912	1	0.624	1189.442	989.274	0	439	439	5	1	-10921639	54.660	54	50	67	5302	3.412	5.160	0.023	0.732
ID2358043	2358043	1	0.664	1189.534	989.743	0	440	440	5	1	-10921639	54.825	54	49	71	5318	3.905	2.000	0.025	0.680
ID2360188	2360188	1	0.658	1189.468	989.450	0	441	441	5	1	-10921639	54.835	54	49	71	5319	3.741	5.040	0.025	0.718
ID2362335	2362335	1	0.662	1189.692	989.701	0	442	442	5	1	-10921639	54.753	54	49	69	5311	3.652	2.000	0.025	0.745
ID2364476	2364476	1	0.613	1189.600	989.469	0	443	443	5	1	-10921639	54.289	54	49	67	5266	3.674	5.078	0.022	0.634
ID2366638	2366638	1	0.678	1189.751	989.403	0	444	444	5	1	-10921639	54.856	54	49	68	5321	3.728	5.251	0.027	0.762
ID2368802	2368802	1	0.641	1189.579	989.489	0	445	445	5	1	-10921639	54.464	53	47	71	5283	4.018	4.939	0.023	0.605
ID2370946	2370946	1	0.617	1189.463	989.613	0	446	446	5	1	-10921639	54.536	54	50	71	5290	3.852	2.000	0.022	0.621
ID2373091	2373091	1	0.704	1189.410	989.530	0	447	447	5	1	-10921639	55.010	54	48	70	5336	3.823	2.000	0.027	0.755
ID2375257	2375257	1	0.626	1189.440	989.394	0	448	448	5	1	-10921639	54.629	54	48	68	5299	3.717	5.004	0.022	0.646
ID2377401	2377401	1	0.792	1189.639	989.764	0	449	449	5	1	-10921639	55.278	54	48	72	5362	4.363	2.000	0.030	0.738
ID2379551	2379551	1	0.726	1189.472	989.535	0	450	450	5	1	-10921639	55.052	54	49	68	5340	4.129	2.000	0.027	0.688
ID2381706	2381706	1	0.707	1189.448	989.546	0	451	451	5	1	-10921639	54.845	54	48	71	5320	4.116	2.000	0.025	0.651
ID2383868	2383868	1	0.708	1189.581	989.509	0	452	452	5	1	-10921639	55.062	54	49	72	5341	4.113	2.000	0.028	0.718
ID2386003	2386003	1	0.695	1189.594	989.448	0	453	453	5	1	-10921639	54.680	54	48	68	5304	4.053	4.985	0.025	0.653
ID2388158	2388158	1	0.734	1189.528	989.454	0	454	454	5	1	-10921639	55.062	54	48	70	5341	4.225	5.172	0.028	0.698
ID2390311	2390311	1	0.760	1189.627	989.399	0	455	455	5	1	-10921639	54.928	53	49	70	5328	4.435	5.174	0.028	0.669
ID2392466	2392466	1	0.776	1189.511	989.501	0	456	456	5	1	-10921639	55.361	54	49	70	5370	4.335	2.000	0.031	0.756
ID2394659	2394659	1	0.724	1189.567	989.487	0	457	457	5	1	-10921639	55.031	54	49	69	5338	4.107	5.287	0.028	0.728
ID2396805	2396805	1	0.753	1189.579	989.384	0	458	458	5	1	-10921639	55.021	54	49	71	5337	4.392	5.012	0.027	0.656
ID2398984	2398984	1	0.739	1189.582	989.589	0	459	459	5	1	-10921639	54.948	54	47	74	5330	4.388	2.000	0.029	0.695
ID2401144	2401144	1	0.795	1189.651	989.690	0	460	460	5	1	-10921639	55.340	54	49	71	5368	4.404	2.000	0.030	0.727
ID2403312	2403312	1	0.769	1189.678	989.627	0	461	461	5	1	-10921639	55.021	54	49	74	5337	4.385	2.000	0.028	0.694
ID2405451	2405451	1	0.767	1189.719	989.735	0	462	462	5	1	-10921639	55.206	54	48	71	5355	4.397	2.000	0.029	0.718
ID2407623	2407623	1	0.731	1189.525	989.507	0	463	463	5	1	-10921639	54.897	54	50	72	5325	4.249	2.000	0.028	0.693
ID2409766	2409766	1	0.741	1189.476	989.442	0	464	464	5	1	-10921639	54.928	54	49	70	5328	4.473	5.052	0.025	0.601
ID2411916	2411916	1	0.838	1189.528	989.601	0	465	465	5	1	-10921639	55.485	54	49	76	5382	4.628	2.000	0.032	0.750
ID2414054	2414054	1	0.815	1189.382	989.734	0	466	466	5	1	-10921639	55.196	54	48	75	5354	4.634	4.980	0.029	0.668
ID2416210	2416210	1	0.817	1189.622	989.533	0	467	467	5	1	-10921639	55.485	54	49	70	5382	4.392	2.000	0.032	0.775
ID2418368	2418368	1	0.858	1189.501	989.681	0	468	468	5	1	-10921639	55.216	54	50	76	5356	5.079	2.000	0.031	0.646
ID2420515	2420515	1	0.860	1189.735	989.607	0	469	469	5	1	-10921639	55.546	54	50	76	5388	4.828	2.000	0.033	0.734
ID2422660	2422660	1	0.875	1189.586	989.620	0	470	470	5	1	-10921639	55.505	54	49	73	5384	4.918	2.000	0.032	0.703
ID2424793	2424793	1	0.871	1189.567	989.829	0	471	471	5	1	-10921639	55.454	54	49	74	5379	4.937	2.000	0.033	0.712
ID2426955	2426955	1	0.861	1189.596	989.707	0	472	472	5	1	-10921639	55.701	55	49	76	5403	5.056	2.000	0.032	0.689
ID2429097	2429097	1	0.866	1189.529	989.635	0	473	473	5	1	-10921639	55.598	55	47	77	5393	5.012	2.000	0.033	0.699
ID2433409	2433409	1	0.874	1189.554	989.588	0	474	474	5	1	-10921639	55.577	54	49	76	5391	5.070	2.000	0.034	0.715
ID2431258	2431258	1	0.794	1189.611	989.408	0	475	475	5	1	-10921639	55.258	54	50	72	5360	4.519	5.072	0.030	0.706
ID2435565	2435565	1	0.831	1189.740	989.708	0	476	476	5	1	-10921639	55.680	55	48	73	5401	4.618	2.000	0.033	0.766
ID2437706	2437706	1	0.793	1189.561	989.819	0	477	477	5	1	-10921639	55.330	54	49	75	5367	4.745	2.000	0.029	0.656
ID2442025	2442025	1	0.839	1189.527	989.722	0	478	478	5	1	-10921639	55.742	54	50	75	5407	4.794	2.000	0.033	0.735
ID2439865	2439865	1	0.906	1189.621	989.794	0	479	479	5	1	-10921639	55.577	54	49	75	5391	4.926	2.000	0.034	0.745
ID2444189	2444189	1	0.892	1189.677	989.847	0	480	480	5	1	-10921639	55.402	54	49	75	5374	5.283	2.000	0.031	0.637
ID2446340	2446340	1	0.915	1189.607	989.868	0	481	481	5	1	-10921639	55.753	54	47	78	5408	5.182	2.000	0.033	0.685
ID2448492	2448492	1	0.807	1189.702	989.772	0	482	482	5	1	-10921639	55.443	54	50	74	5378	4.664	2.000	0.030	0.702
ID2450666	2450666	1	0.892	1189.667	989.857	0	483	483	5	1	-10921639	55.825	55	50	75	5415	4.792	2.000	0.034	0.769
ID2452841	2452841	1	0.859	1189.560	989.790	0	484	484	5	1	-10921639	55.443	55	48	73	5378	5.004	2.000	0.033	0.701
ID2455004	2455004	1	0.884	1189.793	989.892	0	485	485	5	1	-10921639	55.577	54	49	77	5391	5.166	2.000	0.032	0.666
ID2457171	2457171	1	0.872	1189.772	989.897	0	486	486	5	1	-10921639	55.608	54	48	74	5394	4.947	2.000	0.032	0.701
ID2459336	2459336	1	0.861	1189.605	989.939	0	487	487	5	1	-10921639	55.639	54	49	76	5397	4.904	2.000	0.032	0.700
ID2461492	2461492	1	1.035	1189.605	989.893	0	488	488	5	1	-10921639	56.309	55	51	79	5462	5.711	2.000	0.038	0.721
ID2463659	2463659	1	0.932	1189.697	989.840	0	489	489	5	1	-10921639	55.866	54	50	79	5419	5.473	2.000	0.034	0.678
ID2465821	2465821	1	0.946	1189.713	989.798	0	490	490	5	1	-10921639	55.907	54	49	79	5423	5.493	2.000	0.034	0.674
ID2467963	2467963	1	0.955	1189.733	990.089	0	491	491	5	1	-10921639	55.804	55	49	78	5413	5.305	2.000	0.034	0.698
ID2470112	2470112	1	0.968	1189.827	989.825	0	492	492	5	1	-10921639	56.031	55	49	79	5435	5.602	2.000	0.035	0.682
ID2472265	2472265	1	0.888	1189.840	989.908	0	493	493	5	1	-10921639	55.536	54	48	76	5387	5.206	2.000	0.032	0.654
ID2474412	2474412	1	0.915	1189.731	990.017	0	494	494	5	1	-10921639	55.835	54	49	78	5416	5.173	2.000	0.033	0.697
ID2476554	2476554	1	0.916	1189.743	989.758	0	495	495	5	1	-10921639	55.639	54	47	76	5397	5.306	2.000	0.033	0.670
ID2478713	2478713	1	0.850	1189.615	989.814	0	496	496	5	1	-10921639	55.423	54	50	75	5376	4.933	2.000	0.030	0.657
ID2480886	2480886	1	0.884	1189.627	989.814	0	497	497	5	1	-10921639	55.742	54	50	78	5407	5.171	2.000	0.033	0.691
ID2483036	2483036	1	0.939	1189.720	989.865	0	498	498	5	1	-10921639	55.680	54	50	78	5401	5.516	2.000	0.033	0.652
ID2485200	2485200	1	0.932	1189.800	989.926	0	499	499	5	1	-10921639	55.876	54	48	77	5420	5.504	2.000	0.033	0.645
ID2487363	2487363	1	0.938	1189.722	989.994	0	500	500	5	1	-10921639	55.773	54	49	77	5410	5.330	2.000	0.034	0.686
ID2489520	2489520	1	0.931	1189.820	989.971	0	501	501	5	1	-10921639	55.722	54	48	79	5405	5.699	2.000	0.033	0.618
ID2491663	2491663	1	1.003	1189.780	989.982	0	502	502	5	1	-10921639	56.216	55	49	82	5453	5.665	2.000	0.036	0.692
ID2493801	2493801	1	0.985	1189.607	989.968	0	503	503	5	1	-10921639	56.186	54	50	79	5450	5.555	2.000	0.036	0.702
ID2495933	2495933	1	1.024	1189.721	989.906	0	504	504	5	1	-10921639	56.103	54	48	80	5442	5.756	2.000	0.037	0.695
ID2498101	2498101	1	1.012	1189.598	989.927	0	505	505	5	1	-10921639	56.031	54	48	79	5435	5.913	2.000	0.035	0.639
ID2500265	2500265	1	0.930	1189.662	989.792	0	506	506	5	1	-10921639	55.990	55	48	78	5431	5.647	2.000	0.033	0.637
ID2502409	2502409	1	1.022	1189.628	989.952	0	507	507	5	1	-10921639	56.351	55	49	81	5466	5.836	2.000	0.037	0.690
ID2504557	2504557	1	0.974	1189.764	989.948	0	508	508	5	1	-10921639	56.155	55	50	79	5447	5.789	2.000	0.034	0.633
ID2506699	2506699	1	0.988	1189.792	989.997	0	509	509	5	1	-10921639	56.165	55	48	81	5448	5.684	2.000	0.035	0.664
ID2508881	2508881	1	1.015	1189.685	990.035	0	510	510	5	1	-10921639	56.402	55	50	80	5471	5.711	2.000	0.036	0.690
ID2511035	2511035	1	0.962	1189.654	990.005	0	511	511	5	1	-10921639	56.216	55	49	75	5453	5.323	2.000	0.035	0.720
ID2513210	2513210	1	0.947	1189.709	990.014	0	512	512	5	1	-10921639	55.887	54	49	83	5421	5.519	2.000	0.033	0.643
ID2515390	2515390	1	0.957	1189.703	989.972	0	513	513	5	1	-10921639	55.938	54	50	79	5426	5.554	19.000	0.034	0.666
ID2517554	2517554	1	0.950	1189.688	989.971	0	514	514	5	1	-10921639	55.784	54	48	77	5411	5.655	2.000	0.033	0.623
ID2519714	2519714	1	0.905	1189.574	990.045	0	515	515	5	1	-10921639	56.000	54	50	75	5432	4.981	2.000	0.033	0.726
ID2521860	2521860	1	0.899	1189.689	990.011	0	516	516	5	1	-10921639	55.845	55	50	78	5417	5.294	2.000	0.032	0.654
ID2526191	2526191	1	0.848	1189.624	989.965	0	517	517	5	1	-10921639	55.835	55	50	77	5416	4.890	2.000	0.031	0.690
ID2524014	2524014	1	0.879	1189.643	989.931	0	518	518	5	1	-10921639	55.680	54	50	76	5401	5.147	2.000	0.031	0.648
ID2528364	2528364	1	0.843	1189.618	989.925	0	519	519	5	1	-10921639	55.732	54	47	74	5406	4.692	2.000	0.032	0.745
ID2530540	2530540	1	0.832	1189.718	989.855	0	520	520	5	1	-10921639	55.526	54	50	76	5386	4.939	2.000	0.030	0.659
ID2532708	2532708	1	0.828	1189.695	989.800	0	521	521	5	1	-10921639	55.505	55	47	75	5384	4.986	2.000	0.030	0.645
ID2534865	2534865	1	0.839	1189.620	990.019	0	522	522	5	1	-10921639	55.433	54	48	75	5377	5.082	2.000	0.029	0.606
ID2537022	2537022	1	0.844	1189.657	989.798	0	523	523	5	1	-10921639	55.536	54	49	76	5387	4.794	2.000	0.033	0.733
ID2539174	2539174	1	0.761	1189.610	989.976	0	524	524	5	1	-10921639	55.433	54	49	73	5377	4.427	2.000	0.029	0.705
ID2541339	2541339	1	0.813	1189.717	989.922	0	525	525	5	1	-10921639	55.557	54	49	74	5389	4.564	2.000	0.031	0.728
ID2543491	2543491	1	0.840	1189.653	989.848	0	526	526	5	1	-10921639	55.371	54	50	74	5371	5.030	2.000	0.030	0.632
ID2545679	2545679	1	0.814	1189.623	989.823	0	527	527	5	1	-10921639	55.464	54	50	76	5380	4.650	2.000	0.031	0.719
ID2547840	2547840	1	0.776	1189.570	989.765	0	528	528	5	1	-10921639	55.485	54	49	73	5382	4.528	19.000	0.030	0.707
ID2550025	2550025	1	0.794	1189.557	989.780	0	529	529	5	1	-10921639	55.454	54	49	73	5379	4.623	2.000	0.030	0.707
ID2552188	2552188	1	0.777	1189.638	989.564	0	530	530	5	1	-10921639	55.433	54	49	75	5377	4.659	2.000	0.029	0.667
ID2554345	2554345	1	0.768	1189.549	989.956	0	531	531	5	1	-10921639	55.113	54	50	75	5346	4.641	2.000	0.026	0.602
ID2556489	2556489	1	0.760	1189.787	989.678	0	532	532	5	1	-10921639	55.021	54	48	74	5337	4.701	2.000	0.026	0.586
ID2558657	2558657	1	0.774	1189.636	990.039	0	533	533	5	1	-10921639	55.546	54	50	72	5388	4.397	2.000	0.031	0.754
ID2560809	2560809	1	0.738	1189.737	989.869	0	534	534	5	1	-10921639	55.010	54	49	74	5336	4.288	2.000	0.026	0.660
ID2562969	2562969	1	0.755	1189.498	989.683	0	535	535	5	1	-10921639	55.258	54	48	71	5360	4.421	2.000	0.028	0.688
ID2565146	2565146	1	0.765	1189.842	990.009	0	536	536	5	1	-10921639	55.320	54	49	73	5366	4.288	2.000	0.028	0.713
ID2567312	2567312	1	0.777	1189.746	989.661	0	537	537	5	1	-10921639	54.907	54	49	72	5326	4.774	2.000	0.026	0.577
ID2569506	2569506	1	0.719	1189.596	989.859	0	538	538	5	1	-10921639	54.876	54	49	74	5323	4.592	2.000	0.024	0.559
ID2571697	2571697	1	0.720	1189.661	989.936	0	539	539	5	1	-10921639	54.979	54	49	72	5333	4.279	2.000	0.025	0.638
ID2573838	2573838	1	0.797	1189.608	989.807	0	540	540	5	1	-10921639	55.258	54	47	71	5360	4.501	2.000	0.030	0.707
ID2575993	2575993	1	0.681	1189.508	989.781	0	541	541	5	1	-10921639	55.041	54	50	71	5339	4.193	2.000	0.025	0.642
ID2578161	2578161	1	0.743	1189.762	989.636	0	542	542	5	1	-10921639	54.959	54	48	72	5331	4.614	2.000	0.026	0.602
ID2580325	2580325	1	0.725	1189.751	989.746	0	543	543	5	1	-10921639	55.010	54	50	74	5336	4.559	2.000	0.025	0.582
ID2582504	2582504	1	0.736	1189.630	989.729	0	544	544	5	1	-10921639	54.938	54	49	73	5329	4.504	2.000	0.024	0.582
ID2584675	2584675	1	0.808	1189.637	989.753	0	545	545	5	1	-10921639	55.330	54	50	75	5367	4.856	2.000	0.029	0.638
ID2586821	2586821	1	0.766	1189.719	989.824	0	546	546	5	1	-10921639	55.041	54	49	72	5339	4.701	2.000	0.026	0.601
ID2588972	2588972	1	0.751	1189.653	989.869	0	547	547	5	1	-10921639	55.423	54	49	74	5376	4.509	2.000	0.028	0.674
ID2591130	2591130	1	0.812	1189.630	989.818	0	548	548	5	1	-10921639	55.381	54	48	74	5372	4.853	2.000	0.028	0.626
ID2593267	2593267	1	0.775	1189.753	989.923	0	549	549	5	1	-10921639	55.309	54	50	74	5365	4.829	2.000	0.026	0.585
ID2595438	2595438	1	0.739	1189.622	989.629	0	550	550	5	1	-10921639	55.186	54	50	72	5353	4.567	2.000	0.026	0.623
ID2597561	2597561	1	0.846	1189.604	989.823	0	551	551	5	1	-10921639	55.474	54	49	78	5381	5.244	2.000	0.030	0.617
ID2599719	2599719	1	0.821	1189.624	989.743	0	552	552	5	1	-10921639	55.536	54	50	75	5387	5.000	2.000	0.029	0.618
ID2601866	2601866	1	0.798	1189.709	989.998	0	553	553	5	1	-10921639	55.227	54	49	75	5357	5.189	2.000	0.025	0.525
ID2604041	2604041	1	0.876	1189.721	989.811	0	554	554	5	1	-10921639	55.639	55	50	75	5397	5.095	2.000	0.030	0.640
ID2606192	2606192	1	0.900	1189.741	989.760	0	555	555	5	1	-10921639	55.557	54	49	73	5389	5.210	2.000	0.031	0.645
ID2608363	2608363	1	0.897	1189.688	989.731	0	556	556	5	1	-10921639	55.629	54	50	78	5396	5.570	2.000	0.029	0.568
ID2610512	2610512	1	0.889	1189.646	989.916	0	557	557	5	1	-10921639	55.856	54	49	80	5418	5.344	2.000	0.032	0.640
ID2612656	2612656	1	0.944	1189.839	989.920	0	558	558	5	1	-10921639	55.907	54	50	78	5423	5.616	2.000	0.033	0.641
ID2614824	2614824	1	0.877	1189.792	989.766	0	559	559	5	1	-10921639	55.784	55	49	75	5411	4.957	2.000	0.032	0.688
ID2616982	2616982	1	0.842	1189.950	989.695	0	560	560	5	1	-10921639	55.876	54	49	77	5420	4.952	2.000	0.031	0.673
ID2621303	2621303	1	0.908	1189.777	989.615	0	561	561	5	1	-10921639	56.289	55	49	77	5460	5.250	2.000	0.032	0.668
ID2619139	2619139	1	0.799	1189.975	989.763	0	562	562	5	1	-10921639	55.876	55	50	75	5420	4.837	19.000	0.026	0.595
ID2623458	2623458	1	0.811	1189.872	989.839	0	563	563	5	1	-10921639	55.979	54	50	75	5430	4.626	16.948	0.028	0.659
ID2625617	2625617	1	0.799	1189.734	989.947	0	564	564	5	1	-10921639	55.588	54	50	75	5392	4.789	2.000	0.027	0.600
ID2627792	2627792	1	0.793	1189.679	989.761	0	565	565	5	1	-10921639	55.608	54	50	76	5394	4.976	2.000	0.026	0.559
ID2629953	2629953	1	0.781	1189.849	989.542	0	566	566	5	1	-10921639	55.814	55	51	71	5414	4.613	2.000	0.029	0.676
ID2632121	2632121	1	0.739	1189.812	989.873	0	567	567	5	1	-10921639	55.619	54	49	72	5395	4.469	2.000	0.027	0.644
ID2634288	2634288	1	0.813	1189.540	989.743	0	568	568	5	1	-10921639	55.866	55	49	75	5419	4.780	2.000	0.029	0.653
ID2636444	2636444	1	0.778	1189.448	989.815	0	569	569	5	1	-10921639	55.577	54	50	76	5391	4.787	2.000	0.026	0.584
ID2638607	2638607	1	0.837	1189.731	989.799	0	570	570	5	1	-10921639	55.680	54	49	73	5401	4.747	2.000	0.029	0.665
ID2642889	2642889	1	0.744	1189.862	989.657	0	571	571	5	1	-10921639	55.351	54	49	75	5369	4.650	2.000	0.025	0.574
ID2640765	2640765	1	0.747	1189.730	989.700	0	572	572	5	1	-10921639	55.186	53	48	76	5353	4.764	2.000	0.025	0.567
ID2645050	2645050	1	0.776	1189.686	989.821	0	573	573	5	1	-10921639	55.340	54	49	73	5368	4.739	2.000	0.027	0.611
ID2647197	2647197	1	0.743	1189.623	989.912	0	574	574	5	1	-10921639	55.103	54	50	75	5345	4.709	2.000	0.025	0.569
ID2649361	2649361	1	0.804	1189.766	989.848	0	575	575	5	1	-10921639	55.392	54	49	73	5373	4.685	2.000	0.028	0.647
ID2651497	2651497	1	0.704	1189.685	989.799	0	576	576	5	1	-10921639	54.979	53	50	75	5333	4.555	2.000	0.024	0.570
ID2653675	2653675	1	0.793	1189.689	989.904	0	577	577	5	1	-10921639	55.196	54	49	74	5354	5.115	2.000	0.026	0.548
ID2655819	2655819	1	0.714	1189.562	989.862	0	578	578	5	1	-10921639	55.093	54	49	73	5344	4.397	2.000	0.025	0.613
ID2657974	2657974	1	0.765	1189.591	989.646	0	579	579	5	1	-10921639	55.062	54	49	73	5341	4.575	2.000	0.028	0.650
ID2660140	2660140	1	0.763	1189.641	990.025	0	580	580	5	1	-10921639	55.175	54	48	72	5352	4.516	2.000	0.029	0.684
ID2662298	2662298	1	0.763	1189.607	989.896	0	581	581	5	1	-10921639	55.093	54	50	73	5344	4.549	2.000	0.025	0.602
ID2664442	2664442	1	0.707	1189.374	989.838	0	582	582	5	1	-10921639	55.041	54	49	74	5339	4.359	2.000	0.024	0.599
ID2666630	2666630	1	0.784	1189.536	989.747	0	583	583	5	1	-10921639	55.268	54	50	74	5361	4.707	2.000	0.028	0.644
ID2668811	2668811	1	0.742	1189.602	989.912	0	584	584	5	1	-10921639	55.155	54	49	73	5350	4.579	2.000	0.025	0.590
ID2670973	2670973	1	0.786	1189.432	989.795	0	585	585	5	1	-10921639	55.557	55	50	71	5389	4.392	2.000	0.029	0.713
ID2673148	2673148	1	0.769	1189.552	989.734	0	586	586	5	1	-10921639	55.423	55	49	74	5376	4.408	2.000	0.028	0.685
ID2675316	2675316	1	0.753	1189.340	989.857	0	587	587	5	1	-10921639	55.433	54	50	72	5377	4.156	2.000	0.027	0.711
ID2677483	2677483	1	0.727	1189.513	989.843	0	588	588	5	1	-10921639	55.124	54	49	71	5347	4.352	2.000	0.027	0.664
ID2679626	2679626	1	0.700	1189.529	989.929	0	589	589	5	1	-10921639	54.876	54	49	73	5323	4.238	2.000	0.025	0.641
ID2681763	2681763	1	0.686	1189.643	989.740	0	590	590	5	1	-10921639	54.825	54	49	73	5318	4.279	2.000	0.023	0.588
ID2683904	2683904	1	0.697	1189.630	989.913	0	591	591	5	1	-10921639	55.144	54	47	73	5349	3.966	2.000	0.026	0.716
ID2686041	2686041	1	0.645	1189.649	989.843	0	592	592	5	1	-10921639	54.680	54	49	69	5304	3.960	15.024	0.023	0.608
ID2688185	2688185	1	0.685	1189.411	989.683	0	593	593	5	1	-10921639	54.948	54	49	71	5330	4.073	19.000	0.025	0.650
ID2690329	2690329	1	0.663	1189.537	989.838	0	594	594	5	1	-10921639	54.804	54	49	71	5316	4.064	2.000	0.025	0.663
ID2692502	2692502	1	0.714	1189.638	989.805	0	595	595	5	1	-10921639	54.825	54	49	70	5318	4.166	2.000	0.025	0.654
ID2694637	2694637	1	0.606	1189.666	989.972	0	596	596	5	1	-10921639	54.763	54	49	70	5312	3.657	2.000	0.022	0.657
ID2696780	2696780	1	0.677	1189.759	989.889	0	597	597	5	1	-10921639	54.649	54	48	67	5301	3.913	2.000	0.025	0.669
ID2698937	2698937	1	0.607	1189.658	989.770	0	598	598	5	1	-10921639	54.711	54	49	71	5307	3.708	2.000	0.024	0.691
ID2701080	2701080	1	0.601	1189.533	989.869	0	599	599	5	1	-10921639	54.381	54	49	71	5275	3.836	2.000	0.021	0.571
ID1416267	1416267	2	0.588	711.851	667.815	0	0	0	5	1	-10921639	57.485	57	52	68	5576	3.083	5.149	0.024	0.874
ID1418347	1418347	2	0.595	712.062	667.752	0	1	1	5	1	-10921639	57.402	57	51	68	5568	2.988	19.000	0.024	0.905
ID1414175	1414175	2	0.577	712.036	667.929	0	2	2	5	1	-10921639	57.299	57	51	65	5558	2.948	8.946	0.024	0.906
ID1420477	1420477	2	0.532	712.048	667.830	0	3	3	5	1	-10921639	57.031	56	51	68	5532	2.815	4.882	0.022	0.861
ID1422590	1422590	2	0.554	712.174	667.889	0	4	4	5	1	-10921639	57.165	57	52	65	5545	2.771	19.000	0.023	0.932
ID1424675	1424675	2	0.479	711.595	667.638	0	5	5	5	1	-10921639	56.639	56	51	66	5494	2.807	5.834	0.017	0.674
ID1426797	1426797	2	0.446	712.375	667.064	0	6	6	5	1	-10921639	56.557	56	51	63	5486	2.318	8.877	0.019	0.924
ID1428913	1428913	2	0.435	712.240	667.435	0	7	7	5	1	-10921639	56.505	56	52	64	5481	2.488	19.000	0.019	0.860
ID1433141	1433141	2	0.450	712.277	667.479	0	8	8	5	1	-10921639	56.268	56	51	64	5458	2.564	12.970	0.018	0.755
ID1431044	1431044	2	0.445	712.306	667.896	0	9	9	5	1	-10921639	56.289	56	51	64	5460	2.754	5.000	0.015	0.608
ID1435277	1435277	2	0.411	712.981	667.423	0	10	10	5	1	-10921639	56.515	56	51	63	5482	2.296	12.073	0.019	0.897
ID1437386	1437386	2	0.277	714.647	668.143	0	11	11	5	1	-10921639	56.144	56	52	62	5446	2.067	10.801	0.015	0.783
ID1439498	1439498	2	0.351	711.902	667.443	0	12	12	5	1	-10921639	56.289	56	51	62	5460	2.121	16.999	0.017	0.901
ID1441637	1441637	2	0.350	712.109	668.006	0	13	13	5	1	-10921639	56.010	56	52	64	5433	2.527	4.941	0.014	0.592
ID1443739	1443739	2	0.306	711.344	667.472	0	14	14	5	1	-10921639	55.608	55	51	62	5394	2.257	19.000	0.010	0.486
ID1445858	1445858	2	0.261	711.906	667.793	0	15	15	5	1	-10921639	55.732	55	52	62	5406	2.417	15.313	0.009	0.417
ID1447991	1447991	2	0.314	711.177	667.271	0	16	16	5	1	-10921639	55.680	56	51	63	5401	2.312	16.761	0.010	0.486
ID1450105	1450105	2	0.214	712.429	668.350	0	17	17	5	1	-10921639	55.227	55	50	62	5357	2.307	19.000	0.005	0.233
ID1452240	1452240	2	0.293	712.284	668.857	0	18	18	5	1	-10921639	55.670	55	50	62	5400	2.149	5.073	0.011	0.546
ID1454361	1454361	2	0.320	711.986	667.945	0	19	19	5	1	-10921639	55.722	56	51	61	5405	2.159	19.000	0.013	0.638
ID1458609	1458609	2	0.291	712.778	668.197	0	20	20	5	1	-10921639	56.000	56	50	62	5432	2.077	8.671	0.015	0.800
ID1460742	1460742	2	0.282	712.313	668.266	0	21	21	5	1	-10921639	55.722	56	50	62	5405	2.308	15.687	0.011	0.526
ID1456477	1456477	2	0.264	712.782	668.469	0	22	22	5	1	-10921639	55.866	56	51	61	5419	2.197	8.138	0.014	0.724
ID1462872	1462872	2	0.226	712.406	668.651	0	23	23	5	1	-10921639	55.474	55	51	62	5381	2.112	5.087	0.006	0.295
ID1464972	1464972	2	0.199	700.923	663.166	0	24	24	5	1	-10921639	55.392	56	52	60	5373	1.835	17.297	0.009	0.529
ID1467122	1467122	2	0.315	711.789	668.594	0	25	25	5	1	-10921639	55.856	56	50	63	5418	2.424	2.000	0.009	0.398
ID1469245	1469245	2	0.277	714.128	668.539	0	26	26	5	1	-10921639	56.031	56	50	60	5435	1.890	8.866	0.011	0.658
ID1477786	1477786	2	0.295	714.106	668.693	0	27	27	5	1	-10921639	55.959	56	51	64	5428	2.240	12.887	0.012	0.588
ID1473529	1473529	2	0.298	713.665	669.276	0	28	28	5	1	-10921639	56.268	56	52	62	5458	1.783	9.035	0.015	0.931
ID1471384	1471384	2	0.276	714.472	668.410	0	29	29	5	1	-10921639	56.175	56	52	63	5449	2.062	8.690	0.013	0.726
ID1475651	1475651	2	0.246	714.807	668.477	0	30	30	5	1	-10921639	56.031	56	52	63	5435	1.890	9.134	0.015	0.848
ID1479925	1479925	2	0.227	713.827	669.067	0	31	31	5	1	-10921639	56.000	56	51	61	5432	1.904	8.782	0.011	0.637
ID1482040	1482040	2	0.232	712.732	668.576	0	32	32	5	1	-10921639	55.557	55	51	63	5389	2.273	5.478	0.007	0.363
ID1484185	1484185	2	0.214	711.924	668.989	0	33	33	5	1	-10921639	55.268	55	48	63	5361	2.168	2.730	0.004	0.187
ID1486319	1486319	2	0.193	712.692	669.169	0	34	34	5	1	-10921639	55.423	55	51	62	5376	2.101	17.855	0.005	0.288
ID1488428	1488428	2	0.225	717.613	667.907	0	35	35	5	1	-10921639	55.515	56	52	59	5385	1.786	13.256	0.010	0.585
ID1492733	1492733	2	0.209	714.201	669.380	0	36	36	5	1	-10921639	55.433	55	51	62	5377	2.000	6.038	0.007	0.392
ID1490583	1490583	2	0.229	714.998	669.022	0	37	37	5	1	-10921639	55.876	56	52	63	5420	2.103	19.000	0.012	0.644
ID1494874	1494874	2	0.239	714.260	669.882	0	38	38	5	1	-10921639	55.485	55	51	62	5382	2.067	2.830	0.008	0.413
ID1497002	1497002	2	0.218	718.629	668.190	0	39	39	5	1	-10921639	55.485	56	52	59	5382	1.763	17.834	0.010	0.605
ID1499158	1499158	2	0.290	714.198	669.735	0	40	40	5	1	-10921639	56.062	56	52	64	5438	2.231	5.127	0.011	0.571
ID1501312	1501312	2	0.183	713.802	670.467	0	41	41	5	1	-10921639	55.629	55	51	63	5396	2.113	6.599	0.006	0.292
ID1503467	1503467	2	0.167	713.777	670.675	0	42	42	5	1	-10921639	55.742	56	52	64	5407	1.991	16.967	0.004	0.200
ID1525918	1525918	2	0.082	713.195	670.901	0	52	52	5	1	-10921639	55.227	55	52	61	5357	1.950	19.000	-0.002	-0.113
ID1525584	1525584	2	0.132	714.049	671.222	0	53	53	5	1	-10921639	55.464	55	52	60	5380	1.915	19.000	7.854E-4	0.045
ID1529193	1529193	2	0.165	704.264	662.121	0	54	54	5	1	-10921639	55.433	56	51	60	5377	1.719	19.000	0.008	0.504
ID1531342	1531342	2	0.158	713.278	670.859	0	55	55	5	1	-10921639	55.619	55	51	62	5395	2.186	2.000	0.002	0.112
ID1535635	1535635	2	0.178	713.836	669.989	0	56	56	5	1	-10921639	56.320	56	52	61	5463	1.753	8.967	0.008	0.538
ID1557089	1557089	2	0.138	712.700	667.034	0	67	67	5	1	-10921639	55.804	56	52	62	5413	1.824	8.978	0.006	0.337
ID1559206	1559206	2	0.135	711.773	667.237	0	68	68	5	1	-10921639	55.753	56	51	60	5408	1.809	10.974	0.005	0.288
ID1567743	1567743	2	0.198	712.239	668.192	0	72	72	5	1	-10921639	56.175	56	52	61	5449	1.876	10.888	0.009	0.509
ID1569878	1569878	2	0.255	711.886	667.401	0	73	73	5	1	-10921639	56.330	57	51	62	5464	2.024	13.409	0.009	0.513
ID1572033	1572033	2	0.221	713.285	668.593	0	74	74	5	1	-10921639	56.371	56	51	65	5468	2.191	8.660	0.010	0.517
ID1576322	1576322	2	0.191	711.677	668.482	0	76	76	5	1	-10921639	56.021	56	51	62	5434	1.814	8.789	0.008	0.486
ID1580592	1580592	2	0.228	712.020	667.740	0	77	77	5	1	-10921639	56.330	56	52	62	5464	1.956	8.966	0.011	0.626
ID1578473	1578473	2	0.230	712.602	667.564	0	78	78	5	1	-10921639	56.381	56	52	61	5469	1.895	11.896	0.011	0.664
ID1582706	1582706	2	0.176	711.413	666.020	0	79	79	5	1	-10921639	55.979	56	52	61	5430	1.726	16.788	0.007	0.449
ID1586940	1586940	2	0.222	712.026	669.000	0	80	80	5	1	-10921639	56.464	56	51	62	5477	1.708	9.003	0.012	0.763
ID1584823	1584823	2	0.239	712.241	667.304	0	81	81	5	1	-10921639	56.495	57	53	60	5480	1.640	16.820	0.011	0.782
ID1589062	1589062	2	0.263	712.575	668.421	0	82	82	5	1	-10921639	56.608	57	52	64	5491	1.971	11.199	0.013	0.757
ID1591206	1591206	2	0.253	712.181	669.168	0	83	83	5	1	-10921639	56.443	57	51	62	5475	1.989	8.666	0.012	0.684
ID1595454	1595454	2	0.256	712.536	667.789	0	84	84	5	1	-10921639	56.495	56	51	61	5480	1.883	8.855	0.012	0.731
ID1593330	1593330	2	0.236	712.078	668.377	0	85	85	5	1	-10921639	56.546	57	52	61	5485	1.984	7.291	0.011	0.627
ID1597578	1597578	2	0.220	712.457	668.145	0	86	86	5	1	-10921639	56.320	56	51	63	5463	2.134	8.991	0.012	0.624
ID1599712	1599712	2	0.227	712.106	669.789	0	87	87	5	1	-10921639	55.938	56	51	61	5426	2.202	5.049	0.009	0.455
ID1601816	1601816	2	0.245	712.245	668.792	0	88	88	5	1	-10921639	56.361	56	53	61	5467	1.827	8.852	0.012	0.761
ID1603950	1603950	2	0.311	712.825	668.512	0	89	89	5	1	-10921639	56.619	57	52	62	5492	1.879	19.000	0.015	0.915
ID1606061	1606061	2	0.003	716.022	656.068	0	90	90	5	1	-10921639	55.031	55	51	59	5338	1.747	7.678	-0.006	-0.367
ID1610313	1610313	2	0.159	705.818	660.071	0	92	92	5	1	-10921639	55.928	56	53	60	5425	1.763	9.103	0.007	0.458
ID1612449	1612449	2	0.149	706.244	660.340	0	93	93	5	1	-10921639	55.918	56	52	61	5424	1.748	19.000	0.006	0.405
ID1614575	1614575	2	0.185	706.719	660.580	0	94	94	5	1	-10921639	56.392	56	53	61	5470	1.711	8.795	0.009	0.576
ID1616689	1616689	2	0.192	706.096	660.625	0	95	95	5	1	-10921639	55.845	56	52	60	5417	1.635	5.994	0.007	0.444
ID1618816	1618816	2	0.170	706.251	661.203	0	96	96	5	1	-10921639	56.052	56	52	61	5437	1.758	9.034	0.007	0.467
ID1620943	1620943	2	0.097	706.440	660.613	0	97	97	5	1	-10921639	55.577	56	50	59	5391	1.847	18.283	0.002	0.129
ID1622851	1622851	2	0.209	706.582	661.057	0	98	98	5	1	-10921639	56.351	56	52	60	5466	1.671	8.212	0.011	0.701
ID1625217	1625217	2	0.123	706.213	661.196	0	99	99	5	1	-10921639	55.784	56	52	60	5411	1.602	18.180	0.003	0.233
ID1627388	1627388	2	0.149	706.734	661.687	0	100	100	5	1	-10921639	55.866	56	49	60	5419	1.956	15.692	0.004	0.204
ID1630797	1630797	2	0.127	706.288	661.084	0	101	101	5	1	-10921639	55.680	56	51	61	5401	1.812	15.915	0.003	0.205
ID1633780	1633780	2	0.146	706.561	660.810	0	103	103	5	1	-10921639	55.773	56	50	60	5410	1.955	12.951	0.002	0.142
ID1635924	1635924	2	0.193	705.684	661.059	0	104	104	5	1	-10921639	56.010	56	51	60	5433	1.680	9.067	0.007	0.490
ID1638054	1638054	2	0.153	705.828	660.904	0	105	105	5	1	-10921639	55.660	56	51	60	5399	1.802	7.716	0.004	0.275
ID1640195	1640195	2	0.148	706.016	660.684	0	106	106	5	1	-10921639	55.567	56	51	60	5390	1.909	4.701	0.003	0.182
ID1642342	1642342	2	0.135	705.632	660.716	0	107	107	5	1	-10921639	55.794	56	51	60	5412	1.607	10.213	0.005	0.366
ID1648782	1648782	2	0.124	706.540	659.070	0	108	108	5	1	-10921639	55.907	56	52	60	5423	1.627	19.000	0.005	0.356
ID1644473	1644473	2	0.127	706.984	660.845	0	109	109	5	1	-10921639	55.753	56	52	61	5408	1.750	19.000	0.006	0.372
ID1646625	1646625	2	0.121	706.666	660.108	0	110	110	5	1	-10921639	55.680	56	52	61	5401	1.939	8.040	0.004	0.208
ID1650919	1650919	2	0.151	707.809	661.032	0	111	111	5	1	-10921639	55.969	56	51	61	5429	1.823	10.160	0.006	0.366
ID1653075	1653075	2	0.205	697.443	666.364	0	112	112	5	1	-10921639	54.763	55	50	60	5312	1.892	6.081	0.008	0.455
ID1657334	1657334	2	0.218	697.139	666.367	0	113	113	5	1	-10921639	55.021	55	49	60	5337	1.963	10.127	0.010	0.547
ID1655227	1655227	2	0.220	697.411	668.192	0	114	114	5	1	-10921639	55.103	55	50	60	5345	2.094	18.040	0.010	0.530
ID1659484	1659484	2	0.204	697.277	665.585	0	115	115	5	1	-10921639	54.876	55	50	59	5323	1.844	18.360	0.009	0.510
ID1661625	1661625	2	0.205	697.914	666.098	0	116	116	5	1	-10921639	54.866	55	50	59	5322	2.050	8.927	0.009	0.477
ID1663803	1663803	2	0.175	697.033	666.953	0	117	117	5	1	-10921639	54.845	55	51	58	5320	1.805	8.648	0.007	0.408
ID1668066	1668066	2	0.204	698.192	665.934	0	118	118	5	1	-10921639	55.000	55	51	61	5335	1.904	17.211	0.008	0.431
ID1665935	1665935	2	0.197	697.153	667.354	0	119	119	5	1	-10921639	54.918	55	51	59	5327	1.736	6.176	0.009	0.582
ID1670221	1670221	2	0.149	696.108	666.178	0	120	120	5	1	-10921639	54.237	54	50	59	5261	1.935	18.495	0.006	0.315
ID1672353	1672353	2	0.169	696.419	666.693	0	121	121	5	1	-10921639	54.732	55	49	59	5309	1.885	8.910	0.008	0.470
ID1674509	1674509	2	0.174	697.561	666.654	0	122	122	5	1	-10921639	54.876	55	51	61	5323	1.959	16.095	0.006	0.310
ID1676680	1676680	2	0.121	696.093	666.948	0	123	123	5	1	-10921639	54.299	54	51	59	5267	1.480	11.580	0.004	0.318
ID1678854	1678854	2	0.142	696.580	667.393	0	124	124	5	1	-10921639	54.495	55	50	57	5286	1.702	19.000	0.004	0.253
ID1680999	1680999	2	0.062	704.381	661.391	0	125	125	5	1	-10921639	54.691	55	51	59	5305	1.828	4.758	-0.003	-0.169
ID1683186	1683186	2	0.120	697.190	668.053	0	126	126	5	1	-10921639	54.485	54	50	58	5285	1.678	5.895	0.003	0.200
ID1685320	1685320	2	0.136	696.554	666.080	0	127	127	5	1	-10921639	54.649	55	50	58	5301	1.601	17.839	0.005	0.324
ID1687488	1687488	2	0.100	697.206	667.772	0	128	128	5	1	-10921639	54.371	54	50	59	5274	1.770	19.000	0.003	0.201
ID1689634	1689634	2	0.142	696.681	665.988	0	129	129	5	1	-10921639	54.515	54	50	59	5288	1.910	8.791	0.005	0.299
ID1691801	1691801	2	0.101	697.221	664.364	0	130	130	5	1	-10921639	54.072	54	49	59	5245	1.916	4.944	0.001	0.067
ID1416264	1416264	3	0.259	697.265	667.286	0	0	0	5	1	-10921639	55.237	55	50	59	5358	1.941	17.923	0.013	0.745
ID1418344	1418344	3	0.288	697.545	667.230	0	1	1	5	1	-10921639	55.175	55	50	60	5352	1.854	19.000	0.013	0.787
ID1414174	1414174	3	0.229	698.283	668.847	0	2	2	5	1	-10921639	55.082	55	51	60	5343	1.783	16.063	0.012	0.735
ID1420474	1420474	3	0.274	696.950	667.128	0	3	3	5	1	-10921639	54.948	55	50	59	5330	1.949	17.945	0.011	0.638
ID1422582	1422582	3	0.237	697.105	665.710	0	4	4	5	1	-10921639	54.794	55	51	61	5315	1.797	17.929	0.010	0.633
ID1424674	1424674	3	0.274	697.232	668.035	0	5	5	5	1	-10921639	54.948	55	50	60	5330	1.944	8.983	0.013	0.741
ID1426805	1426805	3	0.247	698.158	669.287	0	6	6	5	1	-10921639	54.856	55	50	59	5321	1.744	15.819	0.011	0.655
ID1428920	1428920	3	0.260	697.488	667.841	0	7	7	5	1	-10921639	54.918	55	51	59	5327	1.847	19.000	0.013	0.751
ID1433145	1433145	3	0.211	697.415	668.020	0	8	8	5	1	-10921639	54.619	55	51	59	5298	1.901	9.056	0.010	0.541
ID1431036	1431036	3	0.177	697.563	666.463	0	9	9	5	1	-10921639	54.856	55	50	59	5321	1.797	15.799	0.008	0.491
ID1435273	1435273	3	0.241	697.910	666.258	0	10	10	5	1	-10921639	54.928	55	51	58	5328	1.728	13.009	0.010	0.654
ID1437376	1437376	3	0.280	697.711	666.294	0	11	11	5	1	-10921639	55.402	55	51	62	5374	1.929	8.892	0.015	0.849
ID1439490	1439490	3	0.304	698.449	665.243	0	12	12	5	1	-10921639	55.340	55	50	59	5368	2.066	19.000	0.014	0.757
ID1441630	1441630	3	0.270	697.617	666.064	0	13	13	5	1	-10921639	55.268	55	52	60	5361	1.753	19.000	0.014	0.891
ID1443734	1443734	3	0.307	697.771	666.032	0	14	14	5	1	-10921639	55.423	55	52	59	5376	1.864	10.953	0.014	0.847
ID1445845	1445845	3	0.271	698.696	665.390	0	15	15	5	1	-10921639	55.268	55	50	61	5361	1.923	15.057	0.012	0.673
ID1447986	1447986	3	0.246	698.323	665.155	0	16	16	5	1	-10921639	54.907	55	50	60	5326	1.904	12.132	0.010	0.572
ID1450093	1450093	3	0.256	697.971	665.224	0	17	17	5	1	-10921639	55.206	55	51	59	5355	1.876	16.706	0.013	0.766
ID1452229	1452229	3	0.275	698.376	665.548	0	18	18	5	1	-10921639	55.175	55	50	59	5352	1.882	12.040	0.013	0.767
ID1454364	1454364	3	0.246	698.078	669.321	0	19	19	5	1	-10921639	55.041	55	50	59	5339	1.870	19.000	0.012	0.674
ID1482031	1482031	3	0.286	698.035	666.701	0	32	32	5	1	-10921639	55.443	55	50	61	5378	1.791	12.661	0.013	0.775
ID1484192	1484192	3	0.201	698.647	670.745	0	33	33	5	1	-10921639	54.845	55	51	59	5320	1.889	16.353	0.007	0.390
ID1486326	1486326	3	0.180	697.215	671.011	0	34	34	5	1	-10921639	54.278	54	50	59	5265	1.836	19.000	0.006	0.324
ID1488432	1488432	3	0.165	697.568	669.560	0	35	35	5	1	-10921639	54.216	54	50	60	5259	1.932	17.692	0.003	0.168
ID1492737	1492737	3	0.149	697.949	670.250	0	36	36	5	1	-10921639	54.309	54	51	59	5268	1.661	19.000	0.005	0.332
ID1490582	1490582	3	0.162	697.570	668.985	0	37	37	5	1	-10921639	54.753	55	50	59	5311	1.774	9.034	0.007	0.407
ID1494877	1494877	3	0.194	698.326	671.031	0	38	38	5	1	-10921639	54.629	54	52	60	5299	1.816	17.872	0.007	0.431
ID1497007	1497007	3	0.182	697.166	670.070	0	39	39	5	1	-10921639	54.392	54	50	58	5276	1.765	16.725	0.007	0.440
ID1499143	1499143	3	0.250	699.420	665.043	0	40	40	5	1	-10921639	55.412	55	51	60	5375	1.897	12.889	0.011	0.648
ID1501323	1501323	3	0.166	699.000	672.000	0	41	41	5	1	-10921639	54.608	55	51	59	5297	1.668	6.077	0.006	0.394
ID1503453	1503453	3	0.227	698.240	665.414	0	42	42	5	1	-10921639	54.979	55	51	59	5333	1.893	19.000	0.008	0.472
ID1505596	1505596	3	0.199	697.936	666.880	0	43	43	5	1	-10921639	55.072	55	51	60	5342	1.844	17.662	0.009	0.519
ID1512016	1512016	3	0.244	697.718	667.095	0	46	46	5	1	-10921639	55.361	55	50	60	5370	1.980	15.098	0.012	0.663
ID1514167	1514167	3	0.304	698.109	665.900	0	47	47	5	1	-10921639	55.485	56	51	60	5382	1.849	8.987	0.014	0.853
ID1516326	1516326	3	0.251	697.898	667.483	0	48	48	5	1	-10921639	55.134	55	51	59	5348	1.945	17.605	0.011	0.594
ID1519348	1519348	3	0.141	698.434	671.365	0	49	49	5	1	-10921639	54.247	55	50	58	5262	1.677	5.105	0.003	0.192
ID1522770	1522770	3	0.160	698.999	671.365	0	51	51	5	1	-10921639	54.536	55	50	58	5290	1.768	14.648	0.006	0.339
ID1525884	1525884	3	0.195	697.448	666.198	0	52	52	5	1	-10921639	54.814	55	51	59	5317	1.922	17.168	0.008	0.476
ID1525565	1525565	3	0.207	696.849	668.100	0	53	53	5	1	-10921639	54.835	55	50	59	5319	1.730	17.946	0.009	0.588
ID1529215	1529215	3	0.178	697.830	669.807	0	54	54	5	1	-10921639	54.567	55	51	60	5293	1.767	14.951	0.006	0.365
ID1531331	1531331	3	0.218	697.570	667.580	0	55	55	5	1	-10921639	54.866	55	50	59	5322	1.852	18.463	0.009	0.500
ID1535626	1535626	3	0.225	697.390	666.337	0	56	56	5	1	-10921639	55.165	55	50	59	5351	1.875	8.812	0.010	0.604
ID1533489	1533489	3	0.224	697.395	668.206	0	57	57	5	1	-10921639	55.082	55	51	61	5343	1.841	19.000	0.011	0.637
ID1537779	1537779	3	0.230	697.237	666.339	0	58	58	5	1	-10921639	54.722	55	51	60	5308	1.841	4.948	0.009	0.542
ID1539915	1539915	3	0.209	697.806	665.770	0	59	59	5	1	-10921639	54.907	55	51	58	5326	1.548	8.803	0.009	0.658
ID1544263	1544263	3	0.240	697.699	668.779	0	60	60	5	1	-10921639	55.186	55	51	59	5353	2.007	19.000	0.012	0.665
ID1542095	1542095	3	0.190	697.705	668.946	0	61	61	5	1	-10921639	54.753	55	51	59	5311	1.708	16.401	0.007	0.469
ID1546414	1546414	3	0.215	697.504	669.592	0	62	62	5	1	-10921639	54.711	55	51	59	5307	1.732	17.230	0.008	0.512
ID1548552	1548552	3	0.242	696.969	666.054	0	63	63	5	1	-10921639	54.907	55	51	60	5326	1.826	16.786	0.011	0.646
ID1550675	1550675	3	0.237	697.222	666.831	0	64	64	5	1	-10921639	54.887	55	51	60	5324	1.836	9.125	0.012	0.718
ID1554957	1554957	3	0.272	697.345	666.641	0	65	65	5	1	-10921639	55.000	55	51	61	5335	1.915	19.000	0.013	0.735
ID1552810	1552810	3	0.263	698.425	665.733	0	66	66	5	1	-10921639	55.165	55	51	59	5351	1.847	19.000	0.011	0.675
ID1557084	1557084	3	0.263	697.586	666.460	0	67	67	5	1	-10921639	55.186	55	51	59	5353	1.833	8.004	0.012	0.738
ID1559209	1559209	3	0.238	697.606	667.621	0	68	68	5	1	-10921639	55.113	55	51	60	5346	1.819	8.885	0.013	0.751
ID1561339	1561339	3	0.270	697.467	666.242	0	69	69	5	1	-10921639	55.000	55	51	61	5335	1.931	12.835	0.013	0.723
ID1563492	1563492	3	0.210	697.692	668.989	0	70	70	5	1	-10921639	54.928	55	51	60	5328	1.757	19.000	0.010	0.600
ID1565609	1565609	3	0.242	697.523	666.703	0	71	71	5	1	-10921639	55.186	55	52	59	5353	1.481	19.000	0.010	0.770
ID1567742	1567742	3	0.192	697.375	667.945	0	72	72	5	1	-10921639	54.784	55	51	59	5314	1.703	18.138	0.008	0.489
ID1569884	1569884	3	0.248	697.712	667.852	0	73	73	5	1	-10921639	54.990	55	50	60	5334	2.074	17.394	0.009	0.499
ID1572024	1572024	3	0.224	697.783	667.197	0	74	74	5	1	-10921639	55.144	55	51	60	5349	1.726	7.993	0.011	0.713
ID1574196	1574196	3	0.206	697.521	667.215	0	75	75	5	1	-10921639	55.113	55	51	60	5346	1.737	9.041	0.009	0.540
ID1576330	1576330	3	0.239	697.514	669.668	0	76	76	5	1	-10921639	54.948	55	51	59	5330	1.704	12.919	0.009	0.592
ID1580586	1580586	3	0.255	697.364	667.065	0	77	77	5	1	-10921639	55.134	55	50	59	5348	1.998	19.000	0.013	0.687
ID1578472	1578472	3	0.262	697.577	667.444	0	78	78	5	1	-10921639	55.165	55	50	60	5351	1.847	8.866	0.010	0.574
ID1582718	1582718	3	0.211	696.860	668.894	0	79	79	5	1	-10921639	54.371	54	50	59	5274	2.002	16.042	0.007	0.372
ID1586935	1586935	3	0.265	697.360	667.363	0	80	80	5	1	-10921639	55.175	55	51	61	5352	1.732	8.880	0.013	0.844
ID1584818	1584818	3	0.246	697.124	665.954	0	81	81	5	1	-10921639	55.031	55	51	59	5338	1.817	9.018	0.013	0.748
ID1589055	1589055	3	0.212	697.106	666.485	0	82	82	5	1	-10921639	55.021	55	50	59	5337	1.738	10.104	0.011	0.714
ID1591205	1591205	3	0.263	696.875	668.603	0	83	83	5	1	-10921639	54.753	55	50	59	5311	1.984	12.140	0.010	0.550
ID1595465	1595465	3	0.180	698.000	671.000	0	84	84	5	1	-10921639	54.515	55	50	59	5288	1.832	12.306	0.007	0.387
ID1625259	1625259	3	0.159	709.312	672.234	0	99	99	5	1	-10921639	56.021	56	52	62	5434	2.213	13.734	0.002	0.104
ID1627423	1627423	3	0.161	707.004	672.852	0	100	100	5	1	-10921639	55.629	55	52	62	5396	2.103	19.000	7.564E-4	0.040
ID1630872	1630872	3	0.230	708.590	672.208	0	101	101	5	1	-10921639	56.082	56	51	65	5440	2.440	18.037	0.006	0.256
ID1629916	1629916	3	0.244	708.397	672.134	0	102	102	5	1	-10921639	56.216	56	50	66	5453	2.377	19.000	0.007	0.339
ID1633817	1633817	3	0.169	707.819	672.386	0	103	103	5	1	-10921639	55.907	56	51	64	5423	2.368	16.934	0.002	0.095
ID1635964	1635964	3	0.187	707.827	671.723	0	104	104	5	1	-10921639	56.062	56	51	63	5438	2.309	19.000	0.003	0.146
ID1638092	1638092	3	0.164	708.111	672.563	0	105	105	5	1	-10921639	55.701	56	51	64	5403	2.171	17.037	4.315E-4	0.022
ID1640228	1640228	3	0.196	709.115	670.854	0	106	106	5	1	-10921639	56.093	56	51	64	5441	2.204	17.926	0.003	0.169
ID1642380	1642380	3	0.185	707.578	672.096	0	107	107	5	1	-10921639	55.845	56	52	62	5417	2.186	19.000	0.001	0.071
ID1648828	1648828	3	0.239	707.665	672.140	0	108	108	5	1	-10921639	55.856	55	51	63	5418	2.250	2.000	0.002	0.105
ID1644513	1644513	3	0.206	705.004	672.968	0	109	109	5	1	-10921639	55.753	56	50	62	5408	2.160	6.839	0.006	0.309
ID1646665	1646665	3	0.198	706.954	672.556	0	110	110	5	1	-10921639	55.515	55	52	63	5385	2.251	19.000	2.065E-4	0.010
ID1650959	1650959	3	0.223	706.666	672.392	0	111	111	5	1	-10921639	55.454	55	50	62	5379	2.250	16.134	6.924E-4	0.034
ID1653102	1653102	3	0.222	706.617	672.794	0	112	112	5	1	-10921639	55.515	55	51	63	5385	2.390	2.000	0.002	0.105
ID1657360	1657360	3	0.207	706.060	672.501	0	113	113	5	1	-10921639	55.536	55	51	63	5387	2.420	18.195	0.002	0.094
ID1655240	1655240	3	0.223	706.964	671.989	0	114	114	5	1	-10921639	55.773	55	51	64	5410	2.280	17.820	0.001	0.063
ID1659508	1659508	3	0.232	705.834	672.210	0	115	115	5	1	-10921639	55.639	55	51	63	5397	2.310	19.000	0.002	0.112
ID1661650	1661650	3	0.210	706.897	672.030	0	116	116	5	1	-10921639	55.979	56	50	62	5430	2.056	4.839	0.004	0.197
ID1663822	1663822	3	0.234	706.141	672.045	0	117	117	5	1	-10921639	55.680	56	52	64	5401	2.064	5.751	0.003	0.171
ID1668085	1668085	3	0.202	708.059	671.384	0	118	118	5	1	-10921639	55.938	56	51	64	5426	2.249	19.000	0.004	0.188
ID1665950	1665950	3	0.204	708.079	671.442	0	119	119	5	1	-10921639	55.866	56	50	63	5419	2.248	19.000	0.003	0.169
ID1670243	1670243	3	0.257	706.691	671.500	0	120	120	5	1	-10921639	55.876	56	52	62	5420	2.108	16.954	0.006	0.310
ID1672373	1672373	3	0.248	706.432	671.651	0	121	121	5	1	-10921639	55.835	56	50	63	5416	2.075	4.901	0.005	0.271
ID1674530	1674530	3	0.256	707.004	671.112	0	122	122	5	1	-10921639	55.887	56	52	65	5421	2.272	2.000	0.004	0.195
ID1676696	1676696	3	0.259	706.151	671.235	0	123	123	5	1	-10921639	55.711	56	50	64	5404	2.441	5.059	0.005	0.244
ID1678873	1678873	3	0.227	705.159	671.614	0	124	124	5	1	-10921639	55.670	55	51	62	5400	2.050	4.999	0.005	0.261
ID1681032	1681032	3	0.241	706.056	671.307	0	125	125	5	1	-10921639	55.887	55	51	64	5421	2.327	17.107	0.005	0.234
ID1683196	1683196	3	0.302	706.589	670.892	0	126	126	5	1	-10921639	56.371	56	52	62	5468	2.133	5.116	0.009	0.456
ID1685338	1685338	3	0.311	706.346	670.961	0	127	127	5	1	-10921639	56.155	56	51	65	5447	2.386	2.000	0.009	0.413
ID1687497	1687497	3	0.244	706.566	670.467	0	128	128	5	1	-10921639	56.247	56	52	65	5456	2.151	19.000	0.008	0.403
ID1689650	1689650	3	0.237	708.325	670.254	0	129	129	5	1	-10921639	56.443	57	51	62	5475	2.111	17.953	0.008	0.413
ID1691827	1691827	3	0.270	706.791	670.838	0	130	130	5	1	-10921639	55.897	56	52	62	5422	2.177	2.000	0.006	0.311
ID1693957	1693957	3	0.216	707.304	670.183	0	131	131	5	1	-10921639	55.598	55	50	62	5393	2.281	2.737	0.005	0.241
ID1696102	1696102	3	0.262	708.742	669.098	0	132	132	5	1	-10921639	56.134	56	48	62	5445	2.154	15.965	0.009	0.459
ID1698247	1698247	3	0.253	707.554	670.151	0	133	133	5	1	-10921639	56.206	56	51	61	5452	2.000	18.138	0.008	0.452
ID1700383	1700383	3	0.175	706.481	670.903	0	134	134	5	1	-10921639	55.371	55	51	61	5371	2.022	19.000	0.002	0.124
ID1702539	1702539	3	0.248	706.647	670.755	0	135	135	5	1	-10921639	55.588	55	52	62	5392	2.085	4.894	0.005	0.251
ID1704673	1704673	3	0.196	707.566	670.039	0	136	136	5	1	-10921639	55.608	56	52	62	5394	1.885	2.000	0.003	0.200
ID1706833	1706833	3	0.228	707.753	670.250	0	137	137	5	1	-10921639	55.907	56	51	62	5423	2.107	19.000	0.007	0.392
ID1709006	1709006	3	0.189	707.682	670.300	0	138	138	5	1	-10921639	55.608	56	51	63	5394	2.039	18.000	0.003	0.189
ID1711149	1711149	3	0.175	710.055	667.159	0	139	139	5	1	-10921639	56.155	56	51	61	5447	1.944	19.000	0.007	0.423
ID1713302	1713302	3	0.194	708.360	669.686	0	140	140	5	1	-10921639	55.753	56	50	62	5408	2.354	19.000	0.003	0.145
ID1715444	1715444	3	0.180	708.696	669.583	0	141	141	5	1	-10921639	55.845	56	52	61	5417	1.911	2.000	0.003	0.148
ID1717590	1717590	3	0.170	708.119	669.521	0	142	142	5	1	-10921639	55.619	56	51	63	5395	2.084	2.000	7.981E-4	0.043
ID1719745	1719745	3	0.145	708.601	669.803	0	143	143	5	1	-10921639	55.753	56	52	61	5408	1.849	14.817	0.002	0.125
ID1721894	1721894	3	0.174	709.247	668.593	0	144	144	5	1	-10921639	55.928	56	51	63	5425	2.006	2.905	0.002	0.126
ID1724023	1724023	3	0.158	707.755	669.539	0	145	145	5	1	-10921639	55.660	56	49	64	5399	2.291	17.950	0.002	0.084
ID1726181	1726181	3	0.173	706.618	670.033	0	146	146	5	1	-10921639	55.577	55	50	62	5391	2.061	2.706	0.001	0.056
ID1728339	1728339	3	0.109	708.495	668.977	0	147	147	5	1	-10921639	55.392	55	51	61	5373	1.998	17.129	-1.687E-4	-0.009
ID1730494	1730494	3	0.177	707.559	670.393	0	148	148	5	1	-10921639	55.588	56	51	62	5392	2.055	2.000	0.003	0.157
ID1732639	1732639	3	0.208	708.313	669.123	0	149	149	5	1	-10921639	55.835	56	51	62	5416	2.154	19.000	0.004	0.220
ID1734811	1734811	3	0.156	707.682	669.145	0	150	150	5	1	-10921639	55.361	55	52	64	5370	1.916	17.717	0.002	0.108
ID1736966	1736966	3	0.195	707.498	670.419	0	151	151	5	1	-10921639	55.680	56	51	61	5401	2.129	15.922	0.004	0.185
ID1739120	1739120	3	0.159	707.332	669.910	0	152	152	5	1	-10921639	55.186	55	51	64	5353	2.247	2.000	-9.062E-6	-4.451E-4
ID1741293	1741293	3	0.168	707.619	669.932	0	153	153	5	1	-10921639	55.309	55	51	61	5365	2.224	2.000	-6.106E-4	-0.030
ID1745616	1745616	3	0.154	707.789	669.368	0	155	155	5	1	-10921639	55.660	56	51	60	5399	1.865	18.037	0.003	0.190
ID1749923	1749923	3	0.126	718.034	666.359	0	156	156	5	1	-10921639	55.866	56	52	60	5419	1.736	18.011	0.004	0.282
ID1747773	1747773	3	0.127	707.185	669.996	0	157	157	5	1	-10921639	55.134	55	52	61	5348	1.852	2.000	-2.791E-6	-1.662E-4
ID1752094	1752094	3	0.132	705.658	671.168	0	158	158	5	1	-10921639	54.866	55	51	60	5322	1.874	19.000	1.388E-4	0.008
ID1754240	1754240	3	0.114	707.616	669.944	0	159	159	5	1	-10921639	55.340	55	51	62	5368	1.903	19.000	-1.289E-4	-0.007
ID1756394	1756394	3	0.096	706.664	670.421	0	160	160	5	1	-10921639	54.876	55	50	61	5323	1.816	19.000	-0.003	-0.210
ID1758560	1758560	3	0.117	705.679	670.910	0	161	161	5	1	-10921639	54.804	55	51	60	5316	2.085	19.000	-0.002	-0.121
ID1760720	1760720	3	0.083	706.365	669.950	0	162	162	5	1	-10921639	54.866	55	52	61	5322	1.852	17.986	-0.002	-0.117
ID1762890	1762890	3	0.160	706.310	670.214	0	163	163	5	1	-10921639	55.155	55	50	61	5350	2.083	19.000	1.842E-4	0.010
ID1765050	1765050	3	0.118	707.070	669.207	0	164	164	5	1	-10921639	55.371	55	51	60	5371	1.867	2.000	0.002	0.121
ID1767200	1767200	3	0.158	705.191	671.113	0	165	165	5	1	-10921639	55.196	55	51	60	5354	1.724	5.851	0.003	0.185
ID1769344	1769344	3	0.114	708.741	668.112	0	166	166	5	1	-10921639	55.887	56	52	62	5421	1.713	19.000	0.005	0.311
ID1771498	1771498	3	0.151	709.142	668.217	0	167	167	5	1	-10921639	56.093	56	52	61	5441	2.072	9.889	0.006	0.306
ID1773631	1773631	3	0.233	714.475	668.951	0	168	168	5	1	-10921639	56.732	57	53	62	5503	1.846	15.681	0.010	0.607
ID1775771	1775771	3	0.215	715.182	670.873	0	169	169	5	1	-10921639	56.515	57	52	60	5482	1.921	17.953	0.007	0.433
ID1777902	1777902	3	0.194	709.666	668.001	0	170	170	5	1	-10921639	56.247	56	51	61	5456	1.920	19.000	0.008	0.446
ID1780049	1780049	3	0.214	709.472	666.159	0	171	171	5	1	-10921639	56.247	56	52	62	5456	1.942	6.340	0.008	0.475
ID1782200	1782200	3	0.173	709.247	667.351	0	172	172	5	1	-10921639	56.093	56	52	61	5441	2.077	19.000	0.005	0.251
ID1784337	1784337	3	0.177	709.859	668.631	0	173	173	5	1	-10921639	56.206	56	52	62	5452	2.000	5.064	0.005	0.290
ID1786465	1786465	3	0.199	712.349	666.470	0	174	174	5	1	-10921639	56.464	56	52	63	5477	2.117	19.000	0.007	0.367
ID1788621	1788621	3	0.181	709.375	668.118	0	175	175	5	1	-10921639	56.216	56	51	62	5453	1.943	17.773	0.007	0.403
ID1790756	1790756	3	0.253	710.002	668.419	0	176	176	5	1	-10921639	56.557	57	51	62	5486	2.026	9.283	0.010	0.560
ID1794410	1794410	3	0.226	708.720	669.144	0	177	177	5	1	-10921639	56.433	56	52	62	5474	2.076	5.948	0.009	0.489
ID1792972	1792972	3	0.244	709.943	668.431	0	178	178	5	1	-10921639	56.598	56	51	60	5490	1.783	12.899	0.011	0.691
ID1797140	1797140	3	0.207	709.510	667.587	0	179	179	5	1	-10921639	56.412	56	52	62	5472	1.881	17.917	0.009	0.509
ID1799264	1799264	3	0.244	710.143	667.317	0	180	180	5	1	-10921639	56.402	56	51	61	5471	1.998	19.000	0.010	0.534
ID1801395	1801395	3	0.221	709.416	667.803	0	181	181	5	1	-10921639	57.062	57	53	62	5535	1.836	16.718	0.006	0.383
ID1803531	1803531	3	0.299	709.233	667.910	0	182	182	5	1	-10921639	56.206	56	52	61	5452	2.061	15.960	0.011	0.598
ID1805641	1805641	3	0.244	708.856	667.523	0	183	183	5	1	-10921639	55.732	56	51	63	5406	2.387	2.000	0.006	0.297
ID1807770	1807770	3	0.199	709.166	667.141	0	184	184	5	1	-10921639	55.979	56	52	60	5430	1.989	19.000	0.007	0.404
ID1809908	1809908	3	0.223	709.951	666.973	0	185	185	5	1	-10921639	55.918	56	52	61	5424	2.192	16.806	0.007	0.332
ID1812058	1812058	3	0.246	709.390	667.523	0	186	186	5	1	-10921639	55.856	56	51	63	5418	2.151	2.000	0.007	0.339
ID1814223	1814223	3	0.204	709.716	666.699	0	187	187	5	1	-10921639	55.856	56	52	61	5418	1.882	5.022	0.006	0.383
ID1816379	1816379	3	0.223	708.656	666.592	0	188	188	5	1	-10921639	56.010	56	52	61	5433	1.971	19.000	0.009	0.497
ID1818526	1818526	3	0.243	709.090	667.172	0	189	189	5	1	-10921639	55.804	56	50	61	5413	2.039	19.000	0.007	0.376
ID1820654	1820654	3	0.150	710.210	667.078	0	190	190	5	1	-10921639	55.722	56	52	61	5405	1.853	19.000	0.005	0.301
ID1839942	1839942	3	0.155	717.078	672.972	0	199	199	5	1	-10921639	55.845	56	51	62	5417	2.058	18.128	-6.491E-4	-0.035
ID1842068	1842068	3	0.149	718.494	671.943	0	200	200	5	1	-10921639	55.897	56	51	63	5422	1.987	17.570	6.135E-4	0.035
ID1417288	1417288	4	0.304	1110.130	989.214	0	0	0	5	1	-10921639	54.113	54	50	60	5249	2.111	5.148	0.012	0.611
ID1419372	1419372	4	0.277	1109.920	988.737	0	1	1	5	1	-10921639	54.124	54	50	57	5250	1.757	8.875	0.013	0.797
ID1415195	1415195	4	0.319	1109.858	988.749	0	2	2	5	1	-10921639	54.134	54	50	59	5251	2.003	8.889	0.012	0.663
ID1421505	1421505	4	0.282	1110.432	989.353	0	3	3	5	1	-10921639	54.021	54	50	58	5240	1.843	5.149	0.012	0.669
ID1423620	1423620	4	0.311	1110.169	988.934	0	4	4	5	1	-10921639	54.072	54	49	60	5245	2.157	5.959	0.012	0.606
ID1425722	1425722	4	0.332	1109.923	988.779	0	5	5	5	1	-10921639	54.155	54	50	60	5253	2.073	5.152	0.014	0.710
ID1427833	1427833	4	0.306	1110.197	988.582	0	6	6	5	1	-10921639	53.753	54	49	58	5214	2.077	5.213	0.010	0.531
ID1429954	1429954	4	0.286	1110.230	988.670	0	7	7	5	1	-10921639	54.103	54	48	59	5248	1.987	8.758	0.013	0.709
ID1434180	1434180	4	0.272	1109.884	988.500	0	8	8	5	1	-10921639	53.990	54	49	59	5237	2.064	16.959	0.011	0.570
ID1432067	1432067	4	0.313	1110.169	989.294	0	9	9	5	1	-10921639	53.938	54	49	60	5232	2.120	5.109	0.012	0.587
ID1436302	1436302	4	0.291	1109.656	988.063	0	10	10	5	1	-10921639	54.227	54	50	60	5260	2.172	19.000	0.013	0.633
ID1438424	1438424	4	0.295	1110.028	988.660	0	11	11	5	1	-10921639	54.052	54	48	58	5243	1.944	8.082	0.014	0.743
ID1440545	1440545	4	0.260	1110.174	988.557	0	12	12	5	1	-10921639	53.845	54	50	58	5223	1.782	19.000	0.010	0.611
ID1442674	1442674	4	0.294	1110.135	989.296	0	13	13	5	1	-10921639	54.072	54	51	58	5245	1.804	5.766	0.012	0.722
ID1444777	1444777	4	0.286	1110.249	989.344	0	14	14	5	1	-10921639	53.990	54	48	59	5237	2.084	7.852	0.013	0.645
ID1446910	1446910	4	0.268	1109.653	988.756	0	15	15	5	1	-10921639	53.969	54	50	60	5235	1.862	7.477	0.012	0.681
ID1449038	1449038	4	0.310	1109.911	988.734	0	16	16	5	1	-10921639	54.206	54	50	59	5258	1.958	19.000	0.014	0.746
ID1451143	1451143	4	0.325	1110.991	988.723	0	17	17	5	1	-10921639	54.247	54	50	59	5262	2.131	8.544	0.015	0.753
ID1453263	1453263	4	0.337	1110.093	988.710	0	18	18	5	1	-10921639	54.237	54	49	59	5261	2.055	7.382	0.015	0.778
ID1455396	1455396	4	0.248	1109.738	988.515	0	19	19	5	1	-10921639	53.948	54	50	59	5233	1.862	19.000	0.010	0.596
ID1459664	1459664	4	0.250	1110.332	989.447	0	20	20	5	1	-10921639	53.722	54	49	58	5211	1.978	16.937	0.008	0.444
ID1461783	1461783	4	0.298	1110.016	988.701	0	21	21	5	1	-10921639	54.103	54	49	60	5248	1.966	7.810	0.013	0.692
ID1457644	1457644	4	0.262	1110.364	988.953	0	22	22	5	1	-10921639	53.866	54	49	59	5225	2.050	13.971	0.010	0.517
ID1463912	1463912	4	0.287	1110.125	988.550	0	23	23	5	1	-10921639	54.103	54	50	59	5248	1.971	19.000	0.012	0.639
ID1466039	1466039	4	0.268	1109.952	989.013	0	24	24	5	1	-10921639	54.041	54	49	58	5242	1.898	19.000	0.011	0.625
ID1468155	1468155	4	0.325	1110.379	989.174	0	25	25	5	1	-10921639	54.402	55	50	59	5277	1.977	8.723	0.015	0.817
ID1470303	1470303	4	0.295	1110.080	988.530	0	26	26	5	1	-10921639	54.052	54	50	58	5243	1.986	5.664	0.012	0.655
ID1478823	1478823	4	0.222	1109.872	988.827	0	27	27	5	1	-10921639	53.577	54	50	58	5197	1.830	19.000	0.009	0.529
ID1474560	1474560	4	0.221	1109.810	988.934	0	28	28	5	1	-10921639	53.887	54	50	59	5227	1.785	19.000	0.010	0.591
ID1472437	1472437	4	0.246	1110.410	989.354	0	29	29	5	1	-10921639	53.887	54	48	60	5227	1.973	5.367	0.010	0.546
ID1476708	1476708	4	0.285	1109.876	988.832	0	30	30	5	1	-10921639	54.113	54	48	63	5249	2.272	19.000	0.011	0.506
ID1480980	1480980	4	0.279	1109.916	989.152	0	31	31	5	1	-10921639	54.062	54	50	58	5244	1.946	8.993	0.011	0.622
ID1483095	1483095	4	0.308	1109.863	988.928	0	32	32	5	1	-10921639	54.423	54	50	60	5279	1.892	14.917	0.013	0.750
ID1485229	1485229	4	0.292	1110.412	989.025	0	33	33	5	1	-10921639	54.423	55	51	59	5279	2.004	19.000	0.012	0.669
ID1487358	1487358	4	0.231	1109.910	988.908	0	34	34	5	1	-10921639	53.845	54	49	60	5223	2.113	19.000	0.007	0.342
ID1489492	1489492	4	0.271	1109.925	989.104	0	35	35	5	1	-10921639	54.062	54	50	59	5244	1.864	19.000	0.010	0.556
ID1493790	1493790	4	0.239	1110.052	989.030	0	36	36	5	1	-10921639	54.062	54	50	59	5244	1.952	19.000	0.010	0.538
ID1491646	1491646	4	0.265	1109.937	989.029	0	37	37	5	1	-10921639	54.216	54	51	59	5259	1.804	19.000	0.012	0.718
ID1495920	1495920	4	0.279	1110.256	988.969	0	38	38	5	1	-10921639	54.165	54	50	58	5254	1.863	19.000	0.011	0.605
ID1498059	1498059	4	0.277	1110.137	988.909	0	39	39	5	1	-10921639	54.216	54	50	58	5259	1.691	8.745	0.012	0.775
ID1500216	1500216	4	0.299	1109.951	987.624	0	40	40	5	1	-10921639	54.258	54	50	59	5263	1.872	8.519	0.015	0.829
ID1502379	1502379	4	0.277	1110.095	989.016	0	41	41	5	1	-10921639	54.144	54	50	58	5252	1.947	8.163	0.011	0.618
ID1504506	1504506	4	0.263	1109.716	988.151	0	42	42	5	1	-10921639	54.124	54	50	58	5250	1.878	16.696	0.011	0.634
ID1506677	1506677	4	0.282	1110.107	988.707	0	43	43	5	1	-10921639	54.041	54	49	58	5242	2.005	6.968	0.010	0.557
ID1508811	1508811	4	0.236	1109.720	988.345	0	44	44	5	1	-10921639	53.938	54	49	58	5232	1.825	6.898	0.010	0.590
ID1510936	1510936	4	0.234	1110.298	988.584	0	45	45	5	1	-10921639	53.825	54	49	60	5221	2.077	19.000	0.007	0.345
ID1513063	1513063	4	0.244	1109.923	988.860	0	46	46	5	1	-10921639	53.814	54	48	59	5220	1.776	5.266	0.009	0.530
ID1515222	1515222	4	0.287	1110.088	988.938	0	47	47	5	1	-10921639	54.124	54	50	59	5250	2.007	19.000	0.011	0.573
ID1517378	1517378	4	0.266	1109.996	988.907	0	48	48	5	1	-10921639	54.031	54	50	58	5241	1.823	5.275	0.010	0.609
ID1521408	1521408	4	0.281	1109.936	988.671	0	49	49	5	1	-10921639	54.082	54	50	59	5246	2.014	5.182	0.011	0.610
ID1521402	1521402	4	0.262	1109.678	989.243	0	50	50	5	1	-10921639	53.938	54	49	60	5232	2.202	15.952	0.009	0.438
ID1523810	1523810	4	0.231	1109.917	989.555	0	51	51	5	1	-10921639	53.557	54	49	58	5195	2.082	17.112	0.006	0.328
ID1527986	1527986	4	0.286	1110.230	988.866	0	52	52	5	1	-10921639	54.278	54	49	59	5265	2.009	19.000	0.012	0.666
ID1527699	1527699	4	0.307	1110.335	988.791	0	53	53	5	1	-10921639	54.031	54	46	58	5241	2.252	19.000	0.011	0.519
ID1530251	1530251	4	0.270	1109.923	988.629	0	54	54	5	1	-10921639	54.041	54	49	61	5242	2.106	19.000	0.012	0.595
ID1532376	1532376	4	0.296	1110.077	988.760	0	55	55	5	1	-10921639	54.041	54	49	60	5242	2.236	19.000	0.012	0.573
ID1536682	1536682	4	0.272	1110.513	988.269	0	56	56	5	1	-10921639	53.835	54	50	58	5222	1.897	4.989	0.010	0.578
ID1534544	1534544	4	0.267	1109.805	988.521	0	57	57	5	1	-10921639	54.155	54	50	60	5253	2.123	5.345	0.010	0.512
ID1538820	1538820	4	0.283	1109.944	988.938	0	58	58	5	1	-10921639	54.062	54	49	59	5244	2.025	7.688	0.012	0.646
ID1540986	1540986	4	0.274	1109.790	988.984	0	59	59	5	1	-10921639	53.990	54	50	59	5237	2.013	19.000	0.011	0.584
ID1545318	1545318	4	0.203	1109.862	989.255	0	60	60	5	1	-10921639	53.866	54	50	59	5225	2.008	17.792	0.009	0.472
ID1543145	1543145	4	0.291	1110.387	989.082	0	61	61	5	1	-10921639	54.144	54	50	59	5252	1.831	12.923	0.012	0.698
ID1547460	1547460	4	0.237	1109.767	988.703	0	62	62	5	1	-10921639	53.649	54	48	59	5204	1.958	14.046	0.009	0.465
ID1549604	1549604	4	0.246	1109.933	989.149	0	63	63	5	1	-10921639	53.876	54	49	58	5226	1.996	19.000	0.008	0.448
ID1551734	1551734	4	0.266	1110.320	988.642	0	64	64	5	1	-10921639	53.845	54	48	59	5223	2.181	16.867	0.009	0.437
ID1556006	1556006	4	0.238	1109.607	988.498	0	65	65	5	1	-10921639	54.021	54	50	59	5240	1.936	19.000	0.010	0.571
ID1553856	1553856	4	0.260	1110.043	989.446	0	66	66	5	1	-10921639	53.876	54	50	58	5226	1.980	5.078	0.009	0.510
ID1558125	1558125	4	0.221	1110.188	989.074	0	67	67	5	1	-10921639	53.959	54	48	58	5234	1.898	8.904	0.010	0.572
ID1560253	1560253	4	0.256	1110.220	988.174	0	68	68	5	1	-10921639	54.021	54	50	59	5240	1.926	8.608	0.011	0.631
ID1562399	1562399	4	0.266	1110.343	988.716	0	69	69	5	1	-10921639	53.938	54	49	59	5232	2.020	19.000	0.010	0.535
ID1564527	1564527	4	0.186	1110.632	987.842	0	70	70	5	1	-10921639	53.763	54	49	58	5215	1.881	8.264	0.009	0.505
ID1566659	1566659	4	0.188	1109.736	990.106	0	71	71	5	1	-10921639	53.495	53	50	59	5189	1.943	4.989	0.004	0.220
ID1568771	1568771	4	0.204	1110.014	989.240	0	72	72	5	1	-10921639	53.680	54	49	58	5207	1.823	19.000	0.007	0.414
ID1570933	1570933	4	0.251	1110.072	989.376	0	73	73	5	1	-10921639	54.072	54	50	59	5245	1.932	8.190	0.010	0.532
ID1573087	1573087	4	0.208	1110.652	988.107	0	74	74	5	1	-10921639	53.711	54	49	58	5210	1.958	7.496	0.009	0.489
ID1575240	1575240	4	0.202	1110.042	990.067	0	75	75	5	1	-10921639	53.928	54	48	58	5231	2.001	4.963	0.005	0.264
ID1577370	1577370	4	0.224	1110.660	990.116	0	76	76	5	1	-10921639	54.072	54	49	61	5245	2.073	5.065	0.008	0.407
ID1581625	1581625	4	0.143	1109.741	989.945	0	77	77	5	1	-10921639	53.856	54	48	58	5224	2.072	9.157	0.004	0.208
ID1579500	1579500	4	0.205	1110.376	990.090	0	78	78	5	1	-10921639	53.856	54	49	59	5224	1.947	2.543	0.005	0.282
ID1583754	1583754	4	0.246	1110.150	990.761	0	79	79	5	1	-10921639	53.948	54	50	60	5233	1.884	19.000	0.009	0.505
ID1587977	1587977	4	0.242	1110.239	989.943	0	80	80	5	1	-10921639	54.124	54	50	58	5250	1.861	14.767	0.009	0.524
ID1585856	1585856	4	0.205	1110.060	989.559	0	81	81	5	1	-10921639	53.649	54	47	59	5204	2.131	4.958	0.004	0.203
ID1590107	1590107	4	0.164	1110.350	990.712	0	82	82	5	1	-10921639	53.495	54	49	57	5189	1.780	19.000	0.003	0.186
ID1592248	1592248	4	0.256	1110.581	990.012	0	83	83	5	1	-10921639	53.753	54	49	59	5214	2.323	4.893	0.007	0.334
ID1596495	1596495	4	0.189	1110.213	989.380	0	84	84	5	1	-10921639	53.732	54	50	58	5212	1.907	7.846	0.005	0.255
ID1594368	1594368	4	0.224	1110.477	989.344	0	85	85	5	1	-10921639	54.062	54	50	58	5244	1.952	19.000	0.007	0.362
ID1598624	1598624	4	0.264	1110.510	989.365	0	86	86	5	1	-10921639	54.278	54	50	60	5265	2.050	17.094	0.010	0.527
ID1600740	1600740	4	0.234	1110.421	989.331	0	87	87	5	1	-10921639	53.804	54	49	58	5219	2.090	5.727	0.006	0.306
ID1602864	1602864	4	0.224	1110.080	989.480	0	88	88	5	1	-10921639	53.959	54	49	59	5234	2.031	15.030	0.007	0.362
ID1605004	1605004	4	0.244	1110.322	989.504	0	89	89	5	1	-10921639	54.165	54	51	60	5254	1.748	19.000	0.010	0.598
ID1607134	1607134	4	0.172	1109.671	989.658	0	90	90	5	1	-10921639	53.660	54	48	58	5205	1.994	8.805	0.006	0.338
ID1609262	1609262	4	0.136	1110.616	989.093	0	91	91	5	1	-10921639	53.371	53	49	57	5177	1.648	13.820	0.003	0.216
ID1611387	1611387	4	0.209	1110.551	989.560	0	92	92	5	1	-10921639	53.526	53	48	58	5192	1.985	7.635	0.006	0.301
ID1613511	1613511	4	0.230	1109.791	989.498	0	93	93	5	1	-10921639	53.887	54	49	59	5227	2.091	19.000	0.008	0.388
ID1615628	1615628	4	0.235	1110.540	989.992	0	94	94	5	1	-10921639	53.670	54	48	59	5206	2.164	2.000	0.007	0.349
ID1617758	1617758	4	0.247	1110.049	989.399	0	95	95	5	1	-10921639	53.856	54	49	60	5224	2.136	7.970	0.007	0.346
ID1619880	1619880	4	0.212	1110.462	989.263	0	96	96	5	1	-10921639	53.629	53	50	58	5202	1.895	19.000	0.006	0.328
ID1622793	1622793	4	0.215	1110.681	989.878	0	97	97	5	1	-10921639	53.608	54	49	59	5200	2.074	19.000	0.006	0.326
ID1624168	1624168	4	0.169	1109.525	987.754	0	98	98	5	1	-10921639	53.835	54	49	58	5222	1.908	8.814	0.007	0.404
ID1626313	1626313	4	0.173	1109.648	989.793	0	99	99	5	1	-10921639	53.320	53	49	58	5172	2.008	19.000	0.005	0.248
ID1628462	1628462	4	0.200	1110.313	989.634	0	100	100	5	1	-10921639	53.701	54	50	58	5209	1.775	18.080	0.007	0.418
ID1632703	1632703	4	0.241	1109.792	989.489	0	101	101	5	1	-10921639	53.845	54	50	60	5223	2.012	6.940	0.009	0.454
ID1631915	1631915	4	0.215	1110.621	989.765	0	102	102	5	1	-10921639	53.433	53	47	58	5183	2.327	14.155	0.005	0.229
ID1634859	1634859	4	0.197	1110.535	989.962	0	103	103	5	1	-10921639	53.454	53	50	57	5185	1.899	18.037	0.005	0.278
ID1636987	1636987	4	0.217	1109.579	988.958	0	104	104	5	1	-10921639	53.835	54	49	60	5222	1.902	19.000	0.008	0.443
ID1639117	1639117	4	0.245	1110.222	988.780	0	105	105	5	1	-10921639	53.835	54	50	59	5222	1.858	3.206	0.009	0.498
ID1641277	1641277	4	0.213	1110.162	988.897	0	106	106	5	1	-10921639	53.711	54	50	58	5210	2.000	19.000	0.007	0.384
ID1643402	1643402	4	0.235	1109.919	990.162	0	107	107	5	1	-10921639	53.660	54	48	60	5205	2.169	19.000	0.007	0.327
ID1649862	1649862	4	0.215	1110.234	988.899	0	108	108	5	1	-10921639	53.732	54	50	58	5212	1.879	6.626	0.008	0.427
ID1645550	1645550	4	0.165	1110.323	989.472	0	109	109	5	1	-10921639	53.649	54	50	58	5204	1.732	7.802	0.006	0.356
ID1647718	1647718	4	0.172	1109.684	987.465	0	110	110	5	1	-10921639	53.856	54	50	59	5224	1.915	14.841	0.006	0.363
ID1652001	1652001	4	0.219	1110.298	989.418	0	111	111	5	1	-10921639	53.814	54	49	58	5220	1.981	19.000	0.008	0.407
ID1654136	1654136	4	0.210	1110.312	988.443	0	112	112	5	1	-10921639	53.711	54	48	58	5210	2.327	8.166	0.007	0.341
ID1658391	1658391	4	0.162	1110.605	988.333	0	113	113	5	1	-10921639	53.691	54	50	58	5208	1.787	8.596	0.007	0.426
ID1656263	1656263	4	0.250	1109.960	989.073	0	114	114	5	1	-10921639	54.010	54	50	59	5239	1.923	5.705	0.009	0.498
ID1660555	1660555	4	0.191	1109.518	990.607	0	115	115	5	1	-10921639	53.588	53	49	59	5198	2.030	19.000	0.005	0.242
ID1662705	1662705	4	0.239	1110.579	989.562	0	116	116	5	1	-10921639	53.804	54	49	59	5219	2.029	5.107	0.008	0.420
ID1664850	1664850	4	0.214	1110.184	989.790	0	117	117	5	1	-10921639	53.835	54	49	58	5222	1.962	19.000	0.006	0.312
ID1669125	1669125	4	0.126	1110.458	989.692	0	118	118	5	1	-10921639	53.557	53	49	59	5195	1.820	19.000	0.002	0.132
ID1666968	1666968	4	0.234	1110.134	987.848	0	119	119	5	1	-10921639	54.113	54	49	59	5249	1.999	7.627	0.008	0.445
ID1671270	1671270	4	0.193	1109.632	990.127	0	120	120	5	1	-10921639	53.598	54	49	60	5199	2.110	17.786	0.004	0.222
ID1673417	1673417	4	0.280	1110.079	989.899	0	121	121	5	1	-10921639	54.000	54	50	60	5238	2.268	18.467	0.008	0.387
ID1675569	1675569	4	0.190	1109.791	989.529	0	122	122	5	1	-10921639	53.804	54	48	58	5219	2.034	17.850	0.005	0.252
ID1677744	1677744	4	0.171	1110.265	988.870	0	123	123	5	1	-10921639	53.856	54	49	60	5224	2.136	18.417	0.005	0.257
ID1679918	1679918	4	0.197	1110.016	989.748	0	124	124	5	1	-10921639	53.732	54	49	59	5212	1.971	5.013	0.005	0.275
ID1682094	1682094	4	0.229	1110.412	990.304	0	125	125	5	1	-10921639	53.979	54	50	59	5236	1.926	18.047	0.008	0.468
ID1684233	1684233	4	0.203	1109.980	990.049	0	126	126	5	1	-10921639	53.804	54	48	60	5219	2.285	19.000	0.005	0.251
ID1686372	1686372	4	0.210	1109.812	989.162	0	127	127	5	1	-10921639	53.928	54	48	58	5231	1.889	5.326	0.008	0.460
ID1688554	1688554	4	0.174	1109.538	989.367	0	128	128	5	1	-10921639	53.784	54	50	58	5217	1.991	17.093	0.005	0.249
ID1690706	1690706	4	0.190	1110.415	989.210	0	129	129	5	1	-10921639	53.814	54	50	59	5220	2.038	13.108	0.007	0.359
ID1692853	1692853	4	0.228	1110.065	989.938	0	130	130	5	1	-10921639	53.948	54	50	58	5233	1.867	19.000	0.009	0.496
ID1694995	1694995	4	0.192	1110.116	989.401	0	131	131	5	1	-10921639	53.825	54	49	58	5221	1.848	15.788	0.007	0.408
ID1697137	1697137	4	0.179	1109.223	988.602	0	132	132	5	1	-10921639	53.784	54	49	59	5217	2.063	16.867	0.005	0.248
ID1699277	1699277	4	0.255	1109.750	988.807	0	133	133	5	1	-10921639	53.814	54	49	58	5220	2.078	13.028	0.009	0.464
ID1701423	1701423	4	0.208	1110.544	989.296	0	134	134	5	1	-10921639	53.722	54	49	59	5211	1.993	16.986	0.007	0.379
ID1703575	1703575	4	0.198	1109.297	988.714	0	135	135	5	1	-10921639	53.732	54	50	59	5212	1.834	17.072	0.005	0.320
ID1705721	1705721	4	0.250	1109.743	989.405	0	136	136	5	1	-10921639	53.918	54	49	60	5230	2.100	19.000	0.009	0.437
ID1707894	1707894	4	0.189	1109.907	988.538	0	137	137	5	1	-10921639	53.814	54	49	60	5220	1.960	19.000	0.006	0.318
ID1710056	1710056	4	0.254	1108.546	987.993	0	138	138	5	1	-10921639	54.402	54	51	58	5277	1.886	8.941	0.012	0.694
ID1712190	1712190	4	0.207	1110.194	989.237	0	139	139	5	1	-10921639	53.619	54	49	59	5201	1.944	19.000	0.007	0.389
ID1714338	1714338	4	0.174	1108.884	988.586	0	140	140	5	1	-10921639	54.031	54	49	60	5241	2.191	10.923	0.008	0.409
ID1716484	1716484	4	0.213	1109.181	988.976	0	141	141	5	1	-10921639	53.897	54	50	59	5228	2.049	19.000	0.008	0.436
ID1718652	1718652	4	0.231	1110.106	989.659	0	142	142	5	1	-10921639	53.845	54	48	59	5223	2.033	12.858	0.008	0.401
ID1720784	1720784	4	0.214	1108.474	987.835	0	143	143	5	1	-10921639	53.990	54	47	59	5237	2.084	14.810	0.008	0.416
ID1722933	1722933	4	0.189	1109.635	989.904	0	144	144	5	1	-10921639	53.845	54	50	59	5223	2.063	15.106	0.006	0.305
ID1725067	1725067	4	0.230	1109.235	987.960	0	145	145	5	1	-10921639	54.258	54	49	59	5263	2.237	7.758	0.011	0.549
ID1727238	1727238	4	0.266	1109.681	988.433	0	146	146	5	1	-10921639	54.186	54	49	58	5256	1.793	7.134	0.012	0.703
ID1729389	1729389	4	0.211	1109.207	989.000	0	147	147	5	1	-10921639	54.278	54	50	61	5265	2.105	19.000	0.010	0.504
ID1731541	1731541	4	0.215	1110.161	988.548	0	148	148	5	1	-10921639	54.186	54	50	60	5256	1.889	19.000	0.010	0.576
ID1733693	1733693	4	0.193	1109.137	988.655	0	149	149	5	1	-10921639	54.000	54	48	59	5238	2.046	10.917	0.008	0.405
ID1735853	1735853	4	0.200	1109.112	988.843	0	150	150	5	1	-10921639	54.021	54	50	58	5240	1.876	9.105	0.009	0.526
ID1738013	1738013	4	0.205	1108.637	988.523	0	151	151	5	1	-10921639	54.113	54	50	60	5249	1.963	11.085	0.009	0.512
ID1740171	1740171	4	0.233	1108.454	987.842	0	152	152	5	1	-10921639	54.165	54	49	59	5254	2.105	5.915	0.010	0.516
ID1742339	1742339	4	0.213	1109.431	989.336	0	153	153	5	1	-10921639	54.103	54	50	59	5248	2.008	10.800	0.010	0.514
ID1744499	1744499	4	0.211	1108.493	988.317	0	154	154	5	1	-10921639	54.361	54	50	61	5273	2.127	9.117	0.013	0.636
ID1746673	1746673	4	0.207	1109.733	988.888	0	155	155	5	1	-10921639	54.103	55	50	58	5248	1.917	19.000	0.010	0.564
ID1750997	1750997	4	0.242	1109.633	989.501	0	156	156	5	1	-10921639	53.938	54	49	58	5232	2.025	13.131	0.009	0.478
ID1748830	1748830	4	0.228	1108.867	988.080	0	157	157	5	1	-10921639	54.299	54	50	60	5267	1.990	10.866	0.013	0.692
ID1753144	1753144	4	0.271	1109.855	987.969	0	158	158	5	1	-10921639	54.361	54	50	59	5273	1.916	7.136	0.012	0.675
ID1755290	1755290	4	0.258	1109.043	988.847	0	159	159	5	1	-10921639	54.371	54	50	59	5274	1.960	9.049	0.012	0.646
ID1757449	1757449	4	0.227	1109.371	988.668	0	160	160	5	1	-10921639	54.175	54	50	58	5255	1.708	16.038	0.012	0.723
ID1759617	1759617	4	0.244	1109.048	989.332	0	161	161	5	1	-10921639	54.165	54	49	59	5254	1.983	8.919	0.011	0.597
ID1761793	1761793	4	0.190	1108.786	988.973	0	162	162	5	1	-10921639	53.876	54	49	59	5226	1.878	11.104	0.007	0.401
ID1763946	1763946	4	0.299	1109.415	988.128	0	163	163	5	1	-10921639	54.629	55	48	59	5299	2.133	11.137	0.015	0.766
ID1766106	1766106	4	0.191	1108.828	989.418	0	164	164	5	1	-10921639	53.918	54	50	59	5230	1.824	19.000	0.009	0.528
ID1768254	1768254	4	0.288	1107.350	988.336	0	165	165	5	1	-10921639	54.526	54	50	60	5289	2.170	8.801	0.014	0.681
ID1770402	1770402	4	0.265	1108.938	988.833	0	166	166	5	1	-10921639	54.361	54	50	58	5273	1.849	19.000	0.013	0.734
ID1772543	1772543	4	0.261	1109.199	989.178	0	167	167	5	1	-10921639	54.320	54	51	58	5269	1.783	5.016	0.012	0.744
ID1774671	1774671	4	0.241	1109.720	987.206	0	168	168	5	1	-10921639	54.165	54	50	60	5254	2.075	5.971	0.010	0.506
ID1776811	1776811	4	0.198	1109.151	989.218	0	169	169	5	1	-10921639	53.969	54	51	59	5235	1.834	10.908	0.008	0.494
ID1778965	1778965	4	0.296	1109.038	988.553	0	170	170	5	1	-10921639	54.412	54	49	60	5278	2.100	19.000	0.015	0.754
ID1781124	1781124	4	0.255	1108.726	987.900	0	171	171	5	1	-10921639	54.515	54	50	59	5288	1.910	8.962	0.015	0.846
ID1783247	1783247	4	0.238	1108.853	989.614	0	172	172	5	1	-10921639	54.289	54	50	58	5266	1.756	14.970	0.011	0.702
ID1785375	1785375	4	0.258	1109.196	988.723	0	173	173	5	1	-10921639	54.103	54	49	59	5248	2.064	11.158	0.010	0.542
ID1787533	1787533	4	0.239	1109.612	989.597	0	174	174	5	1	-10921639	53.897	54	49	58	5228	2.143	19.000	0.009	0.436
ID1789676	1789676	4	0.279	1109.243	987.689	0	175	175	5	1	-10921639	54.351	54	50	60	5272	2.036	8.907	0.013	0.704
ID1791807	1791807	4	0.218	1109.656	989.847	0	176	176	5	1	-10921639	53.732	54	48	58	5212	1.939	14.896	0.007	0.404
ID1796058	1796058	4	0.260	1110.005	989.267	0	177	177	5	1	-10921639	54.052	54	49	58	5243	1.805	7.811	0.011	0.640
ID1795090	1795090	4	0.292	1109.053	989.353	0	178	178	5	1	-10921639	54.268	54	49	59	5264	2.003	19.000	0.012	0.659
ID1798174	1798174	4	0.202	1108.577	987.459	0	179	179	5	1	-10921639	54.247	54	51	59	5262	1.837	8.634	0.013	0.738
ID1800298	1800298	4	0.260	1109.359	989.252	0	180	180	5	1	-10921639	54.289	54	50	59	5266	1.814	9.078	0.014	0.821
ID1802439	1802439	4	0.259	1109.534	987.994	0	181	181	5	1	-10921639	55.371	55	51	60	5371	2.043	19.000	0.011	0.563
ID1804566	1804566	4	0.229	1109.656	988.860	0	182	182	5	1	-10921639	53.887	54	50	60	5227	1.941	19.000	0.010	0.539
ID1806673	1806673	4	0.207	1109.342	989.215	0	183	183	5	1	-10921639	53.969	54	50	59	5235	1.960	19.000	0.009	0.517
ID1808811	1808811	4	0.213	1109.826	989.000	0	184	184	5	1	-10921639	53.784	54	49	60	5217	2.083	15.794	0.008	0.396
ID1810955	1810955	4	0.213	1108.791	986.712	0	185	185	5	1	-10921639	54.155	54	49	60	5253	1.954	8.215	0.012	0.673
ID1813109	1813109	4	0.213	1109.559	989.205	0	186	186	5	1	-10921639	53.691	54	48	58	5208	1.928	15.006	0.007	0.405
ID1815279	1815279	4	0.276	1108.619	987.815	0	187	187	5	1	-10921639	54.351	54	50	59	5272	1.953	12.958	0.013	0.724
ID1817440	1817440	4	0.246	1109.153	989.060	0	188	188	5	1	-10921639	53.907	54	50	59	5229	2.031	10.904	0.011	0.577
ID1819565	1819565	4	0.238	1108.777	988.404	0	189	189	5	1	-10921639	54.227	54	49	59	5260	2.079	19.000	0.013	0.664
ID1821704	1821704	4	0.242	1109.411	988.253	0	190	190	5	1	-10921639	54.196	54	49	59	5257	1.896	11.368	0.012	0.688
ID1823850	1823850	4	0.242	1109.152	989.644	0	191	191	5	1	-10921639	53.794	54	50	59	5218	2.086	10.958	0.008	0.429
ID1826006	1826006	4	0.226	1109.372	988.938	0	192	192	5	1	-10921639	54.206	54	50	58	5258	1.744	10.948	0.012	0.735
ID1828129	1828129	4	0.255	1109.039	986.998	0	193	193	5	1	-10921639	54.402	54	50	59	5277	2.040	8.964	0.015	0.768
ID1830256	1830256	4	0.256	1108.880	988.966	0	194	194	5	1	-10921639	54.124	54	50	60	5250	2.093	10.968	0.012	0.617
ID1832406	1832406	4	0.263	1108.395	986.648	0	195	195	5	1	-10921639	54.196	54	50	59	5257	2.014	8.824	0.015	0.781
ID1834562	1834562	4	0.288	1109.185	988.262	0	196	196	5	1	-10921639	54.412	54	50	59	5278	1.946	11.082	0.015	0.839
ID1836698	1836698	4	0.234	1108.717	987.373	0	197	197	5	1	-10921639	54.278	54	50	60	5265	2.178	8.116	0.013	0.662
ID1838835	1838835	4	0.205	1109.313	988.278	0	198	198	5	1	-10921639	54.103	54	50	59	5248	1.868	11.321	0.011	0.626
ID1840951	1840951	4	0.236	1109.159	988.078	0	199	199	5	1	-10921639	54.278	54	51	59	5265	2.019	19.000	0.013	0.694
ID1843100	1843100	4	0.222	1108.885	986.828	0	200	200	5	1	-10921639	54.144	54	49	58	5252	1.958	8.852	0.012	0.672
ID1845223	1845223	4	0.233	1108.933	987.716	0	201	201	5	1	-10921639	54.381	54	51	60	5275	1.933	19.000	0.013	0.736
ID1847368	1847368	4	0.251	1109.292	988.517	0	202	202	5	1	-10921639	53.948	54	49	59	5233	2.167	19.000	0.010	0.489
ID1849526	1849526	4	0.233	1110.054	988.691	0	203	203	5	1	-10921639	53.876	54	49	59	5226	2.043	16.917	0.008	0.424
ID1851654	1851654	4	0.261	1110.528	988.818	0	204	204	5	1	-10921639	53.856	54	49	59	5224	2.300	19.000	0.009	0.409
ID1853781	1853781	4	0.229	1109.052	984.971	0	205	205	5	1	-10921639	54.082	54	48	62	5246	2.303	11.301	0.009	0.407
ID1855916	1855916	4	0.262	1109.542	988.063	0	206	206	5	1	-10921639	54.268	54	49	60	5264	1.829	7.764	0.012	0.681
ID1858087	1858087	4	0.235	1109.103	987.811	0	207	207	5	1	-10921639	54.206	54	48	59	5258	2.000	17.054	0.012	0.641
ID1860232	1860232	4	0.194	1109.115	986.768	0	208	208	5	1	-10921639	54.052	54	50	57	5243	1.692	13.021	0.010	0.628
ID1862363	1862363	4	0.252	1110.224	990.007	0	209	209	5	1	-10921639	53.732	54	50	57	5212	1.857	4.948	0.008	0.456
ID1864490	1864490	4	0.225	1109.935	989.002	0	210	210	5	1	-10921639	53.969	54	50	59	5235	1.906	6.857	0.008	0.477
ID1866614	1866614	4	0.208	1109.643	988.397	0	211	211	5	1	-10921639	53.876	54	50	58	5226	2.032	14.127	0.008	0.440
ID1868773	1868773	4	0.192	1109.543	987.506	0	212	212	5	1	-10921639	53.732	54	49	59	5212	2.049	19.000	0.008	0.395
ID1873046	1873046	4	0.171	1110.922	989.163	0	213	213	5	1	-10921639	53.711	54	49	58	5210	1.808	9.904	0.006	0.354
ID1872313	1872313	4	0.195	1110.281	989.944	0	214	214	5	1	-10921639	53.598	53	49	58	5199	2.065	18.166	0.005	0.250
ID1875148	1875148	4	0.222	1109.524	988.100	0	215	215	5	1	-10921639	54.021	54	49	59	5240	1.979	19.000	0.010	0.544
ID1877290	1877290	4	0.217	1110.215	989.386	0	216	216	5	1	-10921639	54.124	54	50	58	5250	1.878	15.130	0.009	0.541
ID1879438	1879438	4	0.237	1110.131	986.747	0	217	217	5	1	-10921639	54.299	54	48	58	5267	1.821	19.000	0.011	0.670
ID1881583	1881583	4	0.186	1110.346	988.955	0	218	218	5	1	-10921639	53.938	54	50	58	5232	1.973	14.841	0.006	0.336
ID1883690	1883690	4	0.199	1109.837	988.534	0	219	219	5	1	-10921639	53.897	54	50	58	5228	1.699	19.000	0.006	0.363
ID1885836	1885836	4	0.211	1109.783	989.182	0	220	220	5	1	-10921639	54.000	54	48	59	5238	1.953	19.000	0.009	0.508
ID1887963	1887963	4	0.248	1110.445	989.861	0	221	221	5	1	-10921639	54.072	54	50	60	5245	2.001	18.086	0.009	0.498
ID1890081	1890081	4	0.198	1109.886	989.528	0	222	222	5	1	-10921639	53.959	54	51	58	5234	1.750	18.340	0.008	0.467
ID1892192	1892192	4	0.198	1110.113	988.972	0	223	223	5	1	-10921639	54.196	54	50	60	5257	1.945	19.000	0.008	0.440
ID1894338	1894338	4	0.226	1109.906	987.505	0	224	224	5	1	-10921639	54.206	54	50	60	5258	2.155	8.589	0.010	0.516
ID1896472	1896472	4	0.205	1109.908	988.781	0	225	225	5	1	-10921639	54.062	54	50	59	5244	2.101	17.285	0.009	0.452
ID1898610	1898610	4	0.223	1109.666	989.238	0	226	226	5	1	-10921639	54.144	54	49	60	5252	1.963	19.000	0.008	0.459
ID1900748	1900748	4	0.159	1109.247	988.727	0	227	227	5	1	-10921639	53.763	54	50	58	5215	1.778	10.818	0.005	0.330
ID1902890	1902890	4	0.218	1109.163	988.617	0	228	228	5	1	-10921639	54.093	54	50	59	5247	2.057	19.000	0.008	0.419
ID1905034	1905034	4	0.218	1109.832	989.632	0	229	229	5	1	-10921639	54.041	54	49	59	5242	1.837	4.936	0.006	0.372
ID1907173	1907173	4	0.217	1110.279	988.769	0	230	230	5	1	-10921639	53.825	54	49	60	5221	2.184	19.000	0.006	0.299
ID1909302	1909302	4	0.215	1109.586	988.422	0	231	231	5	1	-10921639	54.237	54	49	59	5261	1.778	18.006	0.009	0.559
ID1911447	1911447	4	0.246	1109.887	989.137	0	232	232	5	1	-10921639	54.237	54	50	59	5261	2.081	19.000	0.011	0.577
ID1913572	1913572	4	0.209	1109.886	989.647	0	233	233	5	1	-10921639	53.928	54	50	59	5231	1.833	19.000	0.007	0.435
ID1915734	1915734	4	0.204	1110.176	988.687	0	234	234	5	1	-10921639	54.021	54	50	58	5240	1.689	10.908	0.007	0.461
ID1917862	1917862	4	0.257	1109.788	989.190	0	235	235	5	1	-10921639	54.041	54	50	59	5242	2.076	5.972	0.009	0.457
ID1920014	1920014	4	0.207	1110.234	988.880	0	236	236	5	1	-10921639	54.041	54	50	58	5242	2.015	15.080	0.007	0.374
ID1922145	1922145	4	0.195	1109.196	986.160	0	237	237	5	1	-10921639	54.186	54	50	59	5256	1.856	9.135	0.009	0.508
ID1924308	1924308	4	0.247	1109.821	988.634	0	238	238	5	1	-10921639	54.103	54	50	59	5248	2.201	14.268	0.009	0.437
ID1926447	1926447	4	0.220	1110.034	988.855	0	239	239	5	1	-10921639	54.093	54	50	59	5247	2.006	6.271	0.009	0.493
ID1928594	1928594	4	0.208	1110.295	989.596	0	240	240	5	1	-10921639	54.155	54	48	60	5253	2.083	16.721	0.007	0.359
ID1930729	1930729	4	0.242	1109.930	988.565	0	241	241	5	1	-10921639	54.330	54	50	60	5270	1.983	5.019	0.009	0.479
ID1935033	1935033	4	0.180	1110.349	990.430	0	242	242	5	1	-10921639	54.289	54	50	59	5266	1.762	16.866	0.008	0.496
ID1932889	1932889	4	0.216	1109.908	989.140	0	243	243	5	1	-10921639	54.155	54	50	60	5253	2.038	6.897	0.008	0.435
ID1937154	1937154	4	0.235	1109.400	987.788	0	244	244	5	1	-10921639	54.660	55	50	59	5302	1.842	10.751	0.011	0.624
ID1939321	1939321	4	0.236	1110.035	987.949	0	245	245	5	1	-10921639	54.474	55	50	60	5284	2.097	8.928	0.010	0.527
ID1941456	1941456	4	0.192	1110.280	989.095	0	246	246	5	1	-10921639	53.979	54	49	58	5236	1.926	8.066	0.006	0.361
ID1943609	1943609	4	0.220	1109.866	991.323	0	247	247	5	1	-10921639	54.052	54	49	59	5243	2.302	14.989	0.006	0.266
ID1945776	1945776	4	0.191	1110.082	989.194	0	248	248	5	1	-10921639	53.979	54	48	59	5236	2.000	7.782	0.008	0.404
ID1947928	1947928	4	0.223	1109.635	988.156	0	249	249	5	1	-10921639	54.330	54	50	60	5270	2.154	6.008	0.010	0.482
ID1951609	1951609	4	0.183	1109.300	984.212	0	250	250	5	1	-10921639	54.000	54	50	59	5238	1.887	12.051	0.003	0.162
ID1952213	1952213	4	0.202	1109.998	988.618	0	251	251	5	1	-10921639	54.134	54	50	59	5251	1.783	19.000	0.008	0.473
ID1954361	1954361	4	0.228	1109.763	988.866	0	252	252	5	1	-10921639	54.278	55	48	61	5265	2.511	19.000	0.007	0.307
ID1956520	1956520	4	0.193	1110.218	990.394	0	253	253	5	1	-10921639	54.103	54	48	59	5248	2.079	19.000	0.006	0.292
ID1960834	1960834	4	0.187	1109.449	989.910	0	254	254	5	1	-10921639	54.361	54	50	59	5273	1.798	19.000	0.007	0.412
ID1958673	1958673	4	0.185	1110.344	988.868	0	255	255	5	1	-10921639	54.206	54	50	60	5258	2.005	13.035	0.007	0.378
ID1962962	1962962	4	0.244	1109.559	989.577	0	256	256	5	1	-10921639	54.423	54	50	59	5279	2.004	18.042	0.008	0.447
ID1965069	1965069	4	0.214	1110.137	988.916	0	257	257	5	1	-10921639	54.258	54	50	59	5263	1.949	19.000	0.008	0.456
ID1967223	1967223	4	0.213	1110.321	989.999	0	258	258	5	1	-10921639	54.237	54	50	60	5261	2.014	18.160	0.007	0.388
ID1992846	1992846	4	0.130	1111.207	996.531	0	270	270	5	1	-10921639	53.856	54	49	59	5224	1.843	19.000	0.002	0.128
ID1994956	1994956	4	0.136	1111.251	995.992	0	271	271	5	1	-10921639	53.670	53	49	59	5206	2.159	19.000	0.002	0.124
ID1997088	1997088	4	0.125	1111.560	996.640	0	272	272	5	1	-10921639	53.351	53	49	58	5175	1.915	13.907	-0.001	-0.057
ID2001329	2001329	4	0.130	1111.783	996.650	0	274	274	5	1	-10921639	53.371	53	50	59	5177	2.093	17.536	-0.002	-0.124
ID2003465	2003465	4	0.079	1111.049	997.935	0	275	275	5	1	-10921639	53.247	53	49	59	5165	2.005	19.000	-0.003	-0.172
ID2005601	2005601	4	0.105	1111.594	997.217	0	276	276	5	1	-10921639	53.433	53	49	60	5183	2.150	17.898	-0.001	-0.073
ID2007759	2007759	4	0.141	1111.259	996.263	0	277	277	5	1	-10921639	53.557	54	48	59	5195	2.010	4.957	7.738E-4	0.041
ID2009904	2009904	4	0.115	1111.660	996.750	0	278	278	5	1	-10921639	53.361	53	48	59	5176	1.975	19.000	-0.001	-0.059
ID2033403	2033403	4	0.045	1113.687	998.749	0	289	289	5	1	-10921639	53.113	53	49	58	5152	1.814	2.000	-0.005	-0.283
ID2035544	2035544	4	0.100	1122.545	1002.081	0	290	290	5	1	-10921639	52.691	52	49	58	5111	1.878	16.186	-2.084E-4	-0.012
ID1417266	1417266	5	0.534	809.497	980.799	0	0	0	5	1	-10921639	56.186	56	50	60	5450	2.093	8.833	0.027	1.422
ID1419350	1419350	5	0.577	809.626	980.861	0	1	1	5	1	-10921639	56.134	56	51	61	5445	2.418	8.808	0.027	1.227
ID1415173	1415173	5	0.573	809.567	980.740	0	2	2	5	1	-10921639	56.320	56	51	62	5463	2.356	8.873	0.027	1.255
ID1421480	1421480	5	0.554	809.358	980.592	0	3	3	5	1	-10921639	56.175	56	49	62	5449	2.466	19.000	0.025	1.109
ID1423596	1423596	5	0.578	809.923	980.577	0	4	4	5	1	-10921639	56.155	57	50	61	5447	2.399	8.851	0.028	1.273
ID1425698	1425698	5	0.549	809.388	980.885	0	5	5	5	1	-10921639	56.412	56	52	61	5472	2.130	8.507	0.027	1.385
ID1427805	1427805	5	0.536	809.440	980.438	0	6	6	5	1	-10921639	56.165	56	51	61	5448	2.258	8.545	0.026	1.261
ID1429927	1429927	5	0.603	809.504	980.428	0	7	7	5	1	-10921639	56.557	56	52	61	5486	2.259	8.842	0.031	1.498
ID1434158	1434158	5	0.546	809.499	980.677	0	8	8	5	1	-10921639	56.062	56	51	62	5438	2.482	8.909	0.026	1.154
ID1432047	1432047	5	0.568	809.290	980.640	0	9	9	5	1	-10921639	56.268	56	51	61	5458	2.303	19.000	0.028	1.320
ID1436280	1436280	5	0.583	809.831	980.585	0	10	10	5	1	-10921639	56.186	56	51	61	5450	2.459	5.070	0.027	1.222
ID1438400	1438400	5	0.534	809.516	979.954	0	11	11	5	1	-10921639	56.361	56	52	62	5467	2.017	8.771	0.027	1.487
ID1440522	1440522	5	0.567	809.850	980.729	0	12	12	5	1	-10921639	56.175	56	50	62	5449	2.268	16.917	0.027	1.294
ID1442650	1442650	5	0.534	809.622	980.514	0	13	13	5	1	-10921639	56.010	56	50	61	5433	2.409	17.743	0.025	1.140
ID1444750	1444750	5	0.636	809.472	980.436	0	14	14	5	1	-10921639	56.639	57	51	63	5494	2.674	8.512	0.029	1.185
ID1446888	1446888	5	0.566	809.496	980.786	0	15	15	5	1	-10921639	56.206	56	51	62	5452	2.402	8.742	0.027	1.235
ID1449015	1449015	5	0.591	809.937	980.504	0	16	16	5	1	-10921639	56.320	56	51	62	5463	2.321	8.774	0.027	1.290
ID1451121	1451121	5	0.602	809.577	980.527	0	17	17	5	1	-10921639	56.619	56	51	64	5492	2.477	8.908	0.030	1.350
ID1453240	1453240	5	0.604	809.467	980.519	0	18	18	5	1	-10921639	56.402	56	49	63	5471	2.473	9.004	0.029	1.283
ID1455376	1455376	5	0.579	810.059	980.696	0	19	19	5	1	-10921639	56.392	57	51	61	5470	2.211	8.807	0.029	1.418
ID1459640	1459640	5	0.556	809.617	980.610	0	20	20	5	1	-10921639	56.041	56	51	62	5436	2.479	19.000	0.026	1.137
ID1461760	1461760	5	0.535	809.413	980.775	0	21	21	5	1	-10921639	56.124	56	50	62	5444	2.355	8.839	0.025	1.162
ID1457604	1457604	5	0.603	809.372	980.819	0	22	22	5	1	-10921639	56.567	57	50	62	5487	2.291	8.922	0.031	1.485
ID1463887	1463887	5	0.596	809.703	980.381	0	23	23	5	1	-10921639	56.680	57	52	63	5498	2.266	8.912	0.032	1.542
ID1466019	1466019	5	0.571	809.578	980.584	0	24	24	5	1	-10921639	56.340	56	49	61	5465	2.291	8.052	0.028	1.360
ID1468129	1468129	5	0.579	809.550	980.384	0	25	25	5	1	-10921639	56.629	57	52	62	5493	2.113	8.791	0.030	1.550
ID1470280	1470280	5	0.587	809.715	980.882	0	26	26	5	1	-10921639	56.402	56	51	62	5471	2.366	8.647	0.027	1.276
ID1478801	1478801	5	0.541	809.352	980.650	0	27	27	5	1	-10921639	56.340	56	51	61	5465	2.131	8.773	0.027	1.370
ID1474536	1474536	5	0.579	809.466	980.261	0	28	28	5	1	-10921639	56.773	57	51	61	5507	2.134	8.914	0.032	1.650
ID1472411	1472411	5	0.635	809.761	980.242	0	29	29	5	1	-10921639	57.041	57	51	63	5533	2.384	8.752	0.033	1.524
ID1476689	1476689	5	0.624	810.007	980.839	0	30	30	5	1	-10921639	56.577	57	51	62	5488	2.629	8.804	0.031	1.281
ID1480956	1480956	5	0.617	809.945	980.375	0	31	31	5	1	-10921639	56.835	57	52	64	5513	2.299	8.806	0.032	1.511
ID1483068	1483068	5	0.635	809.710	980.696	0	32	32	5	1	-10921639	56.598	57	49	63	5490	2.613	8.800	0.030	1.280
ID1485206	1485206	5	0.641	809.625	980.349	0	33	33	5	1	-10921639	56.959	57	51	62	5525	2.445	8.709	0.031	1.415
ID1487337	1487337	5	0.604	809.593	980.343	0	34	34	5	1	-10921639	56.722	57	52	62	5502	2.267	8.793	0.030	1.465
ID1489470	1489470	5	0.647	809.342	980.280	0	35	35	5	1	-10921639	56.979	57	51	63	5527	2.363	19.000	0.032	1.512
ID1493767	1493767	5	0.616	809.800	980.663	0	36	36	5	1	-10921639	56.814	57	51	62	5511	2.209	8.983	0.031	1.537
ID1491622	1491622	5	0.625	809.498	980.674	0	37	37	5	1	-10921639	56.773	57	51	64	5507	2.640	8.820	0.031	1.287
ID1495899	1495899	5	0.591	809.677	980.977	0	38	38	5	1	-10921639	56.660	57	52	61	5496	2.231	19.000	0.030	1.458
ID1498040	1498040	5	0.608	809.685	980.876	0	39	39	5	1	-10921639	56.773	57	52	61	5507	2.294	8.734	0.031	1.484
ID1500192	1500192	5	0.644	809.477	980.409	0	40	40	5	1	-10921639	56.876	57	50	62	5517	2.674	19.000	0.032	1.330
ID1502355	1502355	5	0.660	809.817	980.407	0	41	41	5	1	-10921639	56.742	57	51	63	5504	2.631	8.823	0.031	1.315
ID1504484	1504484	5	0.541	809.473	980.290	0	42	42	5	1	-10921639	56.546	57	52	63	5485	2.097	8.917	0.029	1.529
ID1506651	1506651	5	0.646	809.753	980.423	0	43	43	5	1	-10921639	56.804	57	51	63	5510	2.439	8.785	0.032	1.449
ID1508790	1508790	5	0.626	809.535	980.941	0	44	44	5	1	-10921639	56.567	57	50	63	5487	2.549	19.000	0.030	1.276
ID1510914	1510914	5	0.620	809.466	980.748	0	45	45	5	1	-10921639	56.711	57	49	62	5501	2.521	8.680	0.029	1.274
ID1513040	1513040	5	0.612	809.732	980.873	0	46	46	5	1	-10921639	56.691	57	51	62	5499	2.329	8.679	0.030	1.408
ID1515202	1515202	5	0.617	809.605	980.802	0	47	47	5	1	-10921639	56.763	57	52	62	5506	2.410	8.879	0.030	1.382
ID1517353	1517353	5	0.636	809.440	980.409	0	48	48	5	1	-10921639	56.856	57	52	62	5515	2.385	8.898	0.032	1.482
ID1521365	1521365	5	0.583	809.591	980.495	0	49	49	5	1	-10921639	56.979	57	51	62	5527	2.146	8.476	0.031	1.580
ID1521357	1521357	5	0.618	809.535	980.111	0	50	50	5	1	-10921639	56.866	57	51	62	5516	2.267	8.728	0.031	1.511
ID1523787	1523787	5	0.596	809.509	980.507	0	51	51	5	1	-10921639	56.629	56	51	63	5493	2.360	8.902	0.029	1.373
ID1527936	1527936	5	0.644	809.648	980.299	0	52	52	5	1	-10921639	56.959	57	51	63	5525	2.495	16.981	0.032	1.404
ID1527653	1527653	5	0.633	809.496	980.750	0	53	53	5	1	-10921639	56.722	57	50	62	5502	2.561	8.380	0.031	1.321
ID1530230	1530230	5	0.580	809.550	980.526	0	54	54	5	1	-10921639	56.691	56	52	63	5499	2.369	8.432	0.028	1.301
ID1532352	1532352	5	0.630	809.408	980.563	0	55	55	5	1	-10921639	57.031	57	51	62	5532	2.551	8.851	0.030	1.318
ID1536658	1536658	5	0.662	809.795	980.669	0	56	56	5	1	-10921639	57.000	57	51	63	5529	2.517	8.788	0.032	1.423
ID1534519	1534519	5	0.623	809.814	980.642	0	57	57	5	1	-10921639	56.928	57	52	62	5522	2.425	8.743	0.029	1.306
ID1538795	1538795	5	0.585	809.583	980.446	0	58	58	5	1	-10921639	57.031	57	52	62	5532	2.234	8.741	0.030	1.497
ID1540956	1540956	5	0.602	809.501	980.502	0	59	59	5	1	-10921639	56.691	57	51	63	5499	2.543	19.000	0.029	1.253
ID1545295	1545295	5	0.633	809.646	980.613	0	60	60	5	1	-10921639	56.938	57	52	62	5523	2.457	8.819	0.031	1.379
ID1543120	1543120	5	0.669	809.457	980.183	0	61	61	5	1	-10921639	57.454	57	51	63	5573	2.350	8.823	0.034	1.590
ID1547436	1547436	5	0.609	809.822	980.623	0	62	62	5	1	-10921639	57.000	57	51	64	5529	2.610	8.828	0.030	1.272
ID1549582	1549582	5	0.660	809.386	980.647	0	63	63	5	1	-10921639	57.495	58	51	62	5577	2.381	8.916	0.034	1.590
ID1551707	1551707	5	0.594	809.392	980.723	0	64	64	5	1	-10921639	57.515	58	52	63	5579	2.355	8.652	0.030	1.422
ID1555986	1555986	5	0.580	809.194	981.129	0	65	65	5	1	-10921639	57.485	58	52	62	5576	2.102	8.979	0.032	1.706
ID1553835	1553835	5	0.677	809.118	981.201	0	66	66	5	1	-10921639	57.928	58	52	63	5619	2.251	8.756	0.036	1.768
ID1558104	1558104	5	0.717	809.246	980.753	0	67	67	5	1	-10921639	57.928	58	52	64	5619	2.682	19.000	0.036	1.508
ID1560231	1560231	5	0.699	809.311	981.099	0	68	68	5	1	-10921639	58.247	58	52	63	5650	2.314	8.875	0.039	1.871
ID1562374	1562374	5	0.699	809.335	980.863	0	69	69	5	1	-10921639	58.021	58	53	65	5628	2.363	9.031	0.036	1.724
ID1564506	1564506	5	0.651	809.136	980.827	0	70	70	5	1	-10921639	58.031	58	53	62	5629	2.153	8.860	0.036	1.898
ID1566632	1566632	5	0.681	809.079	980.904	0	71	71	5	1	-10921639	57.876	58	52	64	5614	2.526	8.902	0.035	1.557
ID1568750	1568750	5	0.673	809.325	980.832	0	72	72	5	1	-10921639	57.907	58	52	63	5617	2.337	8.915	0.035	1.674
ID1570906	1570906	5	0.679	809.256	980.935	0	73	73	5	1	-10921639	57.588	58	53	62	5586	2.371	8.740	0.035	1.657
ID1573063	1573063	5	0.680	809.637	980.424	0	74	74	5	1	-10921639	57.691	58	52	64	5596	2.460	8.845	0.034	1.564
ID1575210	1575210	5	0.686	809.120	981.326	0	75	75	5	1	-10921639	57.629	57	51	63	5590	2.480	19.000	0.034	1.534
ID1577342	1577342	5	0.654	809.394	980.795	0	76	76	5	1	-10921639	57.701	58	51	63	5597	2.377	8.832	0.035	1.625
ID1581599	1581599	5	0.705	809.625	981.127	0	77	77	5	1	-10921639	57.701	57	52	65	5597	2.534	19.000	0.035	1.528
ID1579476	1579476	5	0.688	809.544	980.927	0	78	78	5	1	-10921639	58.093	58	53	63	5635	2.222	8.916	0.037	1.880
ID1583723	1583723	5	0.729	809.683	981.149	0	79	79	5	1	-10921639	57.887	58	52	64	5615	2.696	8.961	0.038	1.583
ID1587950	1587950	5	0.616	809.550	981.079	0	80	80	5	1	-10921639	57.062	57	51	62	5535	2.499	8.807	0.028	1.236
ID1585828	1585828	5	0.698	809.516	981.253	0	81	81	5	1	-10921639	57.474	58	51	63	5575	2.681	8.781	0.033	1.381
ID1590076	1590076	5	0.630	809.447	980.940	0	82	82	5	1	-10921639	57.505	57	53	64	5578	2.337	8.885	0.032	1.524
ID1592224	1592224	5	0.667	809.393	981.725	0	83	83	5	1	-10921639	57.763	58	51	64	5603	2.465	8.860	0.035	1.569
ID1596474	1596474	5	0.683	809.458	981.525	0	84	84	5	1	-10921639	57.794	58	51	63	5606	2.574	15.233	0.035	1.516
ID1594350	1594350	5	0.667	809.497	981.544	0	85	85	5	1	-10921639	57.588	58	52	63	5586	2.540	14.902	0.033	1.470
ID1598601	1598601	5	0.672	809.407	981.698	0	86	86	5	1	-10921639	57.825	58	52	64	5609	2.492	8.950	0.035	1.556
ID1600718	1600718	5	0.710	809.256	981.800	0	87	87	5	1	-10921639	57.649	58	51	64	5592	2.814	9.008	0.036	1.414
ID1602838	1602838	5	0.699	809.668	981.493	0	88	88	5	1	-10921639	57.897	58	51	64	5616	2.600	5.735	0.034	1.479
ID1604977	1604977	5	0.665	809.360	981.148	0	89	89	5	1	-10921639	57.907	58	53	63	5617	2.350	8.924	0.035	1.653
ID1607107	1607107	5	0.713	809.311	981.909	0	90	90	5	1	-10921639	58.113	58	52	63	5637	2.499	8.963	0.037	1.680
ID1609236	1609236	5	0.730	809.673	981.254	0	91	91	5	1	-10921639	58.000	58	51	64	5626	2.784	8.946	0.035	1.425
ID1611364	1611364	5	0.745	809.464	981.240	0	92	92	5	1	-10921639	58.113	58	53	64	5637	2.738	8.684	0.038	1.538
ID1613487	1613487	5	0.739	809.559	981.849	0	93	93	5	1	-10921639	58.134	58	52	65	5639	2.878	8.877	0.037	1.439
ID1615605	1615605	5	0.749	809.441	981.386	0	94	94	5	1	-10921639	58.165	58	50	64	5642	2.914	8.935	0.038	1.464
ID1617743	1617743	5	0.744	809.394	981.556	0	95	95	5	1	-10921639	58.433	59	51	64	5668	2.821	8.818	0.039	1.557
ID1619860	1619860	5	0.755	809.400	981.794	0	96	96	5	1	-10921639	58.423	59	50	64	5667	3.099	9.048	0.040	1.437
ID1622751	1622751	5	0.788	809.286	981.860	0	97	97	5	1	-10921639	58.485	59	52	64	5673	3.076	8.895	0.041	1.494
ID1624151	1624151	5	0.752	809.017	982.003	0	98	98	5	1	-10921639	58.381	59	52	64	5663	2.793	8.875	0.040	1.613
ID1626288	1626288	5	0.707	808.739	982.437	0	99	99	5	1	-10921639	58.258	58	53	64	5651	2.607	8.951	0.039	1.697
ID1628436	1628436	5	0.704	809.280	981.855	0	100	100	5	1	-10921639	58.216	59	52	64	5647	2.777	8.821	0.038	1.534
ID1632682	1632682	5	0.746	809.756	981.289	0	101	101	5	1	-10921639	58.113	58	52	64	5637	2.850	8.562	0.037	1.458
ID1631870	1631870	5	0.737	809.225	982.062	0	102	102	5	1	-10921639	58.155	58	50	66	5641	3.127	8.809	0.039	1.393
ID1634839	1634839	5	0.745	809.044	981.890	0	103	103	5	1	-10921639	58.237	59	50	65	5649	2.900	8.851	0.040	1.542
ID1636969	1636969	5	0.854	809.144	981.706	0	104	104	5	1	-10921639	58.701	59	50	65	5694	3.028	8.904	0.045	1.655
ID1639097	1639097	5	0.754	809.170	981.908	0	105	105	5	1	-10921639	58.289	58	52	64	5654	2.642	8.927	0.041	1.727
ID1641257	1641257	5	0.814	808.855	981.811	0	106	106	5	1	-10921639	58.526	59	53	65	5677	2.739	8.872	0.043	1.780
ID1643379	1643379	5	0.746	809.375	981.262	0	107	107	5	1	-10921639	58.299	59	51	64	5655	2.844	8.948	0.042	1.653
ID1649837	1649837	5	0.768	809.348	981.281	0	108	108	5	1	-10921639	58.464	59	52	64	5671	2.537	8.947	0.043	1.883
ID1645526	1645526	5	0.758	809.265	981.518	0	109	109	5	1	-10921639	58.052	59	51	64	5631	2.924	8.808	0.039	1.508
ID1647697	1647697	5	0.754	809.015	981.588	0	110	110	5	1	-10921639	58.433	59	52	67	5668	2.883	8.819	0.040	1.570
ID1651978	1651978	5	0.820	809.141	981.880	0	111	111	5	1	-10921639	58.660	59	52	64	5690	2.919	8.845	0.042	1.616
ID1654117	1654117	5	0.743	809.262	982.373	0	112	112	5	1	-10921639	58.340	58	52	67	5659	2.968	8.907	0.038	1.426
ID1658374	1658374	5	0.812	809.191	981.997	0	113	113	5	1	-10921639	58.474	59	51	64	5672	2.818	8.810	0.042	1.654
ID1656243	1656243	5	0.784	809.044	981.810	0	114	114	5	1	-10921639	58.443	59	52	64	5669	2.919	8.846	0.041	1.584
ID1660528	1660528	5	0.786	808.840	981.476	0	115	115	5	1	-10921639	58.639	59	52	64	5688	2.635	8.943	0.043	1.825
ID1662684	1662684	5	0.739	808.737	982.326	0	116	116	5	1	-10921639	58.134	58	52	64	5639	2.764	8.887	0.038	1.530
ID1664826	1664826	5	0.759	808.929	982.047	0	117	117	5	1	-10921639	58.526	59	53	65	5677	2.538	8.941	0.040	1.764
ID1669096	1669096	5	0.784	808.835	981.657	0	118	118	5	1	-10921639	58.361	59	52	66	5661	2.905	8.813	0.040	1.551
ID1666949	1666949	5	0.711	809.193	981.404	0	119	119	5	1	-10921639	58.433	59	51	63	5668	2.376	8.876	0.038	1.797
ID1671243	1671243	5	0.755	808.877	981.571	0	120	120	5	1	-10921639	58.237	58	52	63	5649	2.707	8.757	0.038	1.562
ID1673390	1673390	5	0.813	808.950	981.980	0	121	121	5	1	-10921639	58.454	59	52	65	5670	2.951	8.853	0.041	1.542
ID1675544	1675544	5	0.785	808.775	982.127	0	122	122	5	1	-10921639	58.247	58	52	66	5650	2.872	8.981	0.041	1.592
ID1677721	1677721	5	0.756	809.095	982.198	0	123	123	5	1	-10921639	58.052	58	51	65	5631	2.899	8.814	0.037	1.416
ID1679894	1679894	5	0.854	808.702	982.085	0	124	124	5	1	-10921639	58.526	59	53	65	5677	2.958	8.866	0.043	1.617
ID1682066	1682066	5	0.879	809.025	982.163	0	125	125	5	1	-10921639	58.639	59	52	65	5688	3.120	8.945	0.044	1.572
ID1684207	1684207	5	0.927	809.136	981.939	0	126	126	5	1	-10921639	58.835	59	51	67	5707	3.561	8.781	0.044	1.390
ID1686349	1686349	5	0.983	809.316	981.907	0	127	127	5	1	-10921639	59.237	60	49	66	5746	3.499	8.710	0.048	1.552
ID1688533	1688533	5	0.986	809.204	982.086	0	128	128	5	1	-10921639	59.196	59	51	67	5742	3.607	8.821	0.048	1.502
ID1690685	1690685	5	1.023	809.328	982.067	0	129	129	5	1	-10921639	59.320	59	51	71	5754	3.983	8.873	0.049	1.379
ID1692828	1692828	5	0.992	809.481	981.956	0	130	130	5	1	-10921639	59.000	59	52	68	5723	3.553	8.942	0.047	1.493
ID1694973	1694973	5	1.055	809.468	981.976	0	131	131	5	1	-10921639	59.381	59	53	69	5760	3.675	8.860	0.051	1.564
ID1697114	1697114	5	1.035	809.593	982.183	0	132	132	5	1	-10921639	59.392	59	53	70	5761	3.656	8.841	0.049	1.506
ID1699256	1699256	5	1.020	809.524	982.115	0	133	133	5	1	-10921639	59.196	59	51	68	5742	3.757	8.300	0.048	1.430
ID1701398	1701398	5	1.044	809.739	981.914	0	134	134	5	1	-10921639	59.361	59	51	69	5758	3.911	8.811	0.047	1.364
ID1703552	1703552	5	1.059	809.513	982.094	0	135	135	5	1	-10921639	59.196	59	52	71	5742	3.978	8.752	0.048	1.367
ID1705697	1705697	5	1.025	809.453	982.105	0	136	136	5	1	-10921639	59.412	59	51	70	5763	3.783	8.218	0.048	1.429
ID1707873	1707873	5	1.059	809.474	982.074	0	137	137	5	1	-10921639	59.361	59	51	69	5758	3.966	8.797	0.050	1.416
ID1710037	1710037	5	1.061	809.704	981.991	0	138	138	5	1	-10921639	59.392	59	53	71	5761	4.071	8.845	0.047	1.313
ID1712169	1712169	5	1.122	809.484	981.992	0	139	139	5	1	-10921639	59.691	59	51	71	5790	4.278	8.762	0.051	1.343
ID1714313	1714313	5	1.120	809.746	981.963	0	140	140	5	1	-10921639	59.701	59	52	71	5791	4.093	8.904	0.050	1.380
ID1716463	1716463	5	1.117	809.794	982.187	0	141	141	5	1	-10921639	59.639	59	52	71	5785	4.292	8.909	0.050	1.318
ID1718627	1718627	5	1.098	809.770	981.786	0	142	142	5	1	-10921639	59.340	59	51	70	5756	4.051	8.845	0.049	1.365
ID1720765	1720765	5	1.061	809.908	981.670	0	143	143	5	1	-10921639	59.495	59	51	68	5771	3.706	8.781	0.050	1.523
ID1722911	1722911	5	1.000	809.935	981.538	0	144	144	5	1	-10921639	59.072	59	52	70	5730	3.819	8.745	0.046	1.359
ID1725048	1725048	5	1.069	810.065	981.676	0	145	145	5	1	-10921639	59.464	59	52	73	5768	3.879	8.852	0.049	1.425
ID1727217	1727217	5	1.087	810.326	981.500	0	146	146	5	1	-10921639	59.742	59	52	71	5795	3.919	8.904	0.050	1.444
ID1729370	1729370	5	1.070	810.162	981.646	0	147	147	5	1	-10921639	59.351	59	52	71	5757	4.003	8.849	0.048	1.351
ID1731517	1731517	5	1.019	810.343	981.470	0	148	148	5	1	-10921639	59.660	59	52	70	5787	3.491	8.821	0.050	1.632
ID1733674	1733674	5	1.053	810.337	981.796	0	149	149	5	1	-10921639	59.309	59	53	71	5753	3.847	8.744	0.047	1.382
ID1735837	1735837	5	1.132	810.145	981.889	0	150	150	5	1	-10921639	59.680	59	52	72	5789	4.268	5.120	0.051	1.368
ID1737996	1737996	5	1.075	810.150	981.963	0	151	151	5	1	-10921639	59.608	59	51	70	5782	3.883	8.841	0.052	1.504
ID1740152	1740152	5	0.997	810.223	982.185	0	152	152	5	1	-10921639	59.392	59	52	70	5761	3.569	8.948	0.047	1.497
ID1742320	1742320	5	1.053	810.179	981.909	0	153	153	5	1	-10921639	59.402	59	51	70	5762	3.907	8.971	0.049	1.429
ID1744481	1744481	5	1.055	809.851	981.862	0	154	154	5	1	-10921639	59.588	59	52	72	5780	3.888	8.670	0.049	1.445
ID1746652	1746652	5	1.036	810.157	982.331	0	155	155	5	1	-10921639	59.289	59	52	69	5751	3.775	19.000	0.049	1.457
ID1750974	1750974	5	1.032	810.131	982.393	0	156	156	5	1	-10921639	59.268	59	52	73	5749	4.020	8.871	0.048	1.360
ID1748809	1748809	5	0.987	810.082	982.139	0	157	157	5	1	-10921639	58.928	59	51	71	5716	3.765	8.833	0.046	1.376
ID1753123	1753123	5	0.998	809.939	982.440	0	158	158	5	1	-10921639	59.082	59	53	71	5731	3.584	8.781	0.048	1.521
ID1755269	1755269	5	1.007	810.040	981.933	0	159	159	5	1	-10921639	59.258	59	50	69	5748	3.542	8.735	0.050	1.588
ID1757430	1757430	5	1.044	810.100	982.363	0	160	160	5	1	-10921639	58.907	58	51	70	5714	4.118	8.876	0.046	1.268
ID1759597	1759597	5	1.061	810.122	982.137	0	161	161	5	1	-10921639	59.082	59	52	71	5731	4.125	8.801	0.048	1.307
ID1761770	1761770	5	1.060	810.196	982.281	0	162	162	5	1	-10921639	59.278	59	51	72	5750	4.188	8.662	0.050	1.342
ID1763929	1763929	5	1.025	810.003	982.162	0	163	163	5	1	-10921639	58.938	58	53	71	5717	3.966	5.168	0.046	1.302
ID1766086	1766086	5	1.108	810.248	981.901	0	164	164	5	1	-10921639	59.423	59	52	73	5764	4.128	8.836	0.050	1.381
ID1768235	1768235	5	1.067	810.433	981.911	0	165	165	5	1	-10921639	59.041	58	53	69	5727	4.080	8.844	0.049	1.340
ID1770384	1770384	5	1.093	810.201	981.919	0	166	166	5	1	-10921639	59.093	59	50	72	5732	4.378	8.774	0.047	1.219
ID1772523	1772523	5	1.083	810.428	981.782	0	167	167	5	1	-10921639	59.227	59	52	70	5745	4.066	8.751	0.050	1.378
ID1774655	1774655	5	1.094	810.321	981.819	0	168	168	5	1	-10921639	59.144	59	51	72	5737	4.397	8.856	0.048	1.233
ID1776792	1776792	5	1.006	810.586	981.624	0	169	169	5	1	-10921639	59.000	59	51	70	5723	4.013	8.780	0.044	1.238
ID1778945	1778945	5	1.060	810.761	981.747	0	170	170	5	1	-10921639	59.000	59	51	70	5723	4.238	8.865	0.046	1.231
ID1781103	1781103	5	0.964	810.836	981.790	0	171	171	5	1	-10921639	58.680	59	51	71	5692	3.893	5.397	0.040	1.165
ID1783224	1783224	5	1.031	810.637	981.725	0	172	172	5	1	-10921639	58.773	58	51	71	5701	4.244	8.698	0.044	1.168
ID1785354	1785354	5	0.941	810.633	981.845	0	173	173	5	1	-10921639	58.773	58	52	70	5701	3.774	8.797	0.042	1.265
ID1787512	1787512	5	0.886	810.611	981.658	0	174	174	5	1	-10921639	58.557	59	51	67	5680	3.744	18.071	0.039	1.168
ID1789658	1789658	5	0.977	810.800	981.703	0	175	175	5	1	-10921639	58.784	59	52	71	5702	3.993	5.198	0.044	1.234
ID1791783	1791783	5	0.907	810.793	981.441	0	176	176	5	1	-10921639	58.979	59	52	66	5721	3.149	8.847	0.045	1.597
ID1796038	1796038	5	0.851	810.278	981.413	0	177	177	5	1	-10921639	58.918	59	52	68	5715	2.684	8.812	0.046	1.928
ID1795044	1795044	5	0.858	810.589	981.485	0	178	178	5	1	-10921639	58.649	58	51	65	5689	3.133	8.852	0.043	1.538
ID1798153	1798153	5	0.851	810.564	981.011	0	179	179	5	1	-10921639	58.959	59	53	66	5719	2.765	8.916	0.045	1.830
ID1800277	1800277	5	0.807	810.625	981.202	0	180	180	5	1	-10921639	58.639	59	53	65	5688	2.678	8.798	0.041	1.745
ID1802419	1802419	5	0.833	810.805	981.107	0	181	181	5	1	-10921639	59.753	60	54	68	5796	3.082	8.720	0.040	1.492
ID1804542	1804542	5	0.800	810.310	981.041	0	182	182	5	1	-10921639	58.722	59	53	66	5696	2.653	8.787	0.043	1.815
ID1806653	1806653	5	0.821	810.549	981.263	0	183	183	5	1	-10921639	58.557	59	52	65	5680	3.045	8.879	0.040	1.484
ID1808786	1808786	5	0.776	810.345	980.944	0	184	184	5	1	-10921639	58.649	59	52	65	5689	2.504	8.852	0.043	1.910
ID1810937	1810937	5	0.771	810.013	981.087	0	185	185	5	1	-10921639	58.526	59	52	64	5677	2.517	8.930	0.041	1.826
ID1813087	1813087	5	0.774	810.059	981.067	0	186	186	5	1	-10921639	58.485	58	52	64	5673	2.681	8.863	0.040	1.698
ID1815258	1815258	5	0.776	810.430	981.119	0	187	187	5	1	-10921639	58.361	58	52	65	5661	2.869	8.811	0.040	1.564
ID1817416	1817416	5	0.813	810.503	981.197	0	188	188	5	1	-10921639	58.536	59	51	65	5678	2.997	8.819	0.041	1.529
ID1819543	1819543	5	0.782	810.471	981.039	0	189	189	5	1	-10921639	58.536	59	51	64	5678	2.754	8.806	0.041	1.661
ID1821683	1821683	5	0.796	810.143	981.345	0	190	190	5	1	-10921639	58.454	58	52	66	5670	2.784	8.833	0.041	1.641
ID1823824	1823824	5	0.832	810.450	981.233	0	191	191	5	1	-10921639	58.825	59	51	65	5706	2.693	8.876	0.045	1.865
ID1825983	1825983	5	0.785	810.417	981.037	0	192	192	5	1	-10921639	58.680	59	52	64	5692	2.600	8.916	0.041	1.797
ID1828111	1828111	5	0.861	810.346	981.129	0	193	193	5	1	-10921639	59.031	59	50	65	5726	2.878	8.843	0.044	1.724
ID1830232	1830232	5	0.923	810.219	981.316	0	194	194	5	1	-10921639	59.216	60	52	65	5744	2.895	8.741	0.048	1.870
ID1832384	1832384	5	0.922	810.462	981.148	0	195	195	5	1	-10921639	59.412	59	52	66	5763	3.175	8.870	0.046	1.657
ID1834539	1834539	5	0.914	810.421	981.373	0	196	196	5	1	-10921639	59.526	59	54	66	5774	2.803	8.908	0.047	1.888
ID1836677	1836677	5	0.880	810.250	981.442	0	197	197	5	1	-10921639	59.381	60	53	66	5760	2.823	8.877	0.046	1.856
ID1838811	1838811	5	0.867	810.211	981.114	0	198	198	5	1	-10921639	59.392	60	53	67	5761	2.683	8.917	0.046	1.936
ID1840926	1840926	5	0.819	810.653	981.186	0	199	199	5	1	-10921639	59.031	59	53	65	5726	2.808	8.724	0.042	1.696
ID1843082	1843082	5	0.845	810.460	981.275	0	200	200	5	1	-10921639	59.093	59	50	66	5732	3.055	8.805	0.044	1.624
ID1845199	1845199	5	0.855	810.659	981.246	0	201	201	5	1	-10921639	58.928	58	53	68	5716	3.063	8.671	0.042	1.558
ID1847343	1847343	5	0.939	810.593	981.045	0	202	202	5	1	-10921639	59.402	60	52	67	5762	3.274	19.000	0.047	1.620
ID1849498	1849498	5	0.909	810.233	981.130	0	203	203	5	1	-10921639	59.588	60	52	66	5780	2.904	8.863	0.048	1.866
ID1851630	1851630	5	0.861	810.294	981.145	0	204	204	5	1	-10921639	59.381	59	52	67	5760	3.043	8.888	0.046	1.726
ID1853765	1853765	5	0.850	810.450	980.944	0	205	205	5	1	-10921639	59.474	60	54	66	5769	2.509	8.841	0.046	2.065
ID1855892	1855892	5	0.854	810.558	981.076	0	206	206	5	1	-10921639	58.773	59	51	68	5701	3.203	19.000	0.041	1.432
ID1858065	1858065	5	0.863	810.544	981.007	0	207	207	5	1	-10921639	58.979	59	52	67	5721	3.119	8.729	0.042	1.510
ID1860213	1860213	5	0.812	810.762	981.019	0	208	208	5	1	-10921639	58.825	59	51	66	5706	2.965	8.752	0.039	1.500
ID1862335	1862335	5	0.754	810.202	980.920	0	209	209	5	1	-10921639	58.577	59	53	64	5682	2.553	8.656	0.038	1.685
ID1864468	1864468	5	0.813	810.468	981.404	0	210	210	5	1	-10921639	58.990	59	54	66	5722	2.763	8.863	0.041	1.687
ID1866592	1866592	5	0.802	810.392	981.169	0	211	211	5	1	-10921639	59.031	59	51	65	5726	2.702	8.812	0.042	1.771
ID1868751	1868751	5	0.807	810.338	981.041	0	212	212	5	1	-10921639	58.546	58	52	66	5679	3.069	8.818	0.039	1.420
ID1873018	1873018	5	0.839	810.237	981.161	0	213	213	5	1	-10921639	59.134	60	52	66	5736	2.950	8.850	0.043	1.646
ID1872263	1872263	5	0.843	810.285	981.163	0	214	214	5	1	-10921639	59.186	59	53	66	5741	2.991	19.000	0.042	1.599
ID1875126	1875126	5	0.771	809.990	981.108	0	215	215	5	1	-10921639	58.629	58	53	65	5687	2.543	8.666	0.039	1.747
ID1877265	1877265	5	0.797	810.234	981.123	0	216	216	5	1	-10921639	58.784	59	53	64	5702	2.766	8.774	0.040	1.617
ID1879417	1879417	5	0.839	810.125	981.077	0	217	217	5	1	-10921639	58.825	58	53	65	5706	2.894	8.857	0.041	1.613
ID1881560	1881560	5	0.793	810.171	981.089	0	218	218	5	1	-10921639	58.732	59	53	66	5697	2.695	8.796	0.040	1.662
ID1883668	1883668	5	0.773	810.478	980.808	0	219	219	5	1	-10921639	58.907	59	52	65	5714	2.554	8.766	0.042	1.845
ID1885812	1885812	5	0.808	810.167	981.133	0	220	220	5	1	-10921639	59.175	59	52	64	5740	2.669	8.862	0.043	1.809
ID1887937	1887937	5	0.833	810.043	981.289	0	221	221	5	1	-10921639	58.887	59	53	66	5712	2.843	8.830	0.041	1.636
ID1890054	1890054	5	0.792	810.044	980.822	0	222	222	5	1	-10921639	58.897	59	53	64	5713	2.744	8.832	0.040	1.658
ID1892165	1892165	5	0.831	810.027	980.983	0	223	223	5	1	-10921639	58.814	59	52	65	5705	2.766	8.786	0.041	1.681
ID1894313	1894313	5	0.830	809.928	980.970	0	224	224	5	1	-10921639	58.969	59	53	65	5720	2.683	19.000	0.042	1.769
ID1896447	1896447	5	0.725	810.095	981.008	0	225	225	5	1	-10921639	58.670	59	51	63	5691	2.440	8.870	0.036	1.688
ID1898587	1898587	5	0.843	810.165	981.481	0	226	226	5	1	-10921639	59.031	59	52	66	5726	2.870	8.794	0.041	1.638
ID1900727	1900727	5	0.781	809.996	981.519	0	227	227	5	1	-10921639	58.598	59	52	66	5684	3.095	8.888	0.036	1.312
ID1902865	1902865	5	0.784	809.867	981.212	0	228	228	5	1	-10921639	58.969	59	51	66	5720	2.683	8.855	0.041	1.727
ID1905007	1905007	5	0.825	810.115	981.062	0	229	229	5	1	-10921639	58.742	59	52	67	5698	3.066	8.696	0.040	1.457
ID1907149	1907149	5	0.814	810.194	981.088	0	230	230	5	1	-10921639	59.000	59	53	67	5723	2.817	8.836	0.041	1.645
ID1909276	1909276	5	0.854	810.176	981.128	0	231	231	5	1	-10921639	59.299	59	52	66	5752	2.735	8.852	0.043	1.787
ID1911421	1911421	5	0.792	809.949	981.126	0	232	232	5	1	-10921639	58.979	59	53	64	5721	2.685	8.790	0.040	1.681
ID1913543	1913543	5	0.752	809.916	980.972	0	233	233	5	1	-10921639	58.835	59	53	64	5707	2.637	8.843	0.037	1.613
ID1915709	1915709	5	0.881	810.214	981.122	0	234	234	5	1	-10921639	59.268	59	53	66	5749	2.849	8.850	0.044	1.743
ID1917838	1917838	5	0.802	810.090	981.021	0	235	235	5	1	-10921639	58.918	59	53	65	5715	2.871	16.879	0.039	1.533
ID1919988	1919988	5	0.837	810.098	981.210	0	236	236	5	1	-10921639	58.979	59	53	66	5721	3.045	15.052	0.040	1.488
ID1922127	1922127	5	0.716	810.301	981.267	0	237	237	5	1	-10921639	58.443	59	52	65	5669	2.646	8.769	0.035	1.486
ID1924282	1924282	5	0.749	810.330	981.098	0	238	238	5	1	-10921639	58.722	59	53	64	5696	2.699	8.755	0.038	1.611
ID1926423	1926423	5	0.750	810.194	981.106	0	239	239	5	1	-10921639	58.866	59	53	64	5710	2.439	8.784	0.038	1.785
ID1928562	1928562	5	0.795	810.165	981.339	0	240	240	5	1	-10921639	58.979	59	53	66	5721	2.836	8.695	0.039	1.570
ID1930705	1930705	5	0.806	810.384	981.115	0	241	241	5	1	-10921639	59.268	59	53	65	5749	2.710	8.890	0.041	1.713
ID1934998	1934998	5	0.799	810.306	980.902	0	242	242	5	1	-10921639	58.959	59	52	65	5719	2.802	8.806	0.040	1.611
ID1932863	1932863	5	0.743	810.177	981.094	0	243	243	5	1	-10921639	58.660	59	52	65	5690	2.753	8.834	0.037	1.508
ID1937134	1937134	5	0.818	809.924	980.952	0	244	244	5	1	-10921639	58.876	59	53	66	5711	2.983	8.641	0.038	1.454
ID1939297	1939297	5	0.821	809.827	981.223	0	245	245	5	1	-10921639	59.093	60	52	64	5732	2.681	8.827	0.043	1.815
ID1941435	1941435	5	0.851	809.950	981.061	0	246	246	5	1	-10921639	58.948	59	52	66	5718	2.991	8.833	0.042	1.571
ID1943573	1943573	5	0.819	809.945	981.205	0	247	247	5	1	-10921639	59.041	59	53	65	5727	2.810	8.874	0.041	1.638
ID1945749	1945749	5	0.820	810.154	981.263	0	248	248	5	1	-10921639	58.948	59	54	65	5718	2.808	8.809	0.040	1.627
ID1947903	1947903	5	0.816	810.118	980.935	0	249	249	5	1	-10921639	58.804	59	52	65	5704	2.957	8.932	0.039	1.475
ID1951585	1951585	5	0.850	810.045	981.163	0	250	250	5	1	-10921639	59.227	59	53	67	5745	2.924	8.753	0.041	1.611
ID1952185	1952185	5	0.815	809.990	981.384	0	251	251	5	1	-10921639	59.082	59	53	65	5731	2.812	19.000	0.040	1.628
ID1954332	1954332	5	0.852	809.864	981.026	0	252	252	5	1	-10921639	59.021	59	53	66	5725	2.930	8.815	0.040	1.565
ID1956487	1956487	5	0.762	810.368	981.069	0	253	253	5	1	-10921639	58.588	58	53	64	5683	2.684	8.710	0.036	1.502
ID1960804	1960804	5	0.769	810.003	980.774	0	254	254	5	1	-10921639	58.845	59	52	65	5708	2.721	8.767	0.037	1.563
ID1958647	1958647	5	0.791	810.203	981.239	0	255	255	5	1	-10921639	59.010	59	52	66	5724	2.856	8.768	0.037	1.488
ID1962932	1962932	5	0.788	810.151	980.833	0	256	256	5	1	-10921639	59.113	59	53	66	5734	2.776	8.707	0.040	1.619
ID1965041	1965041	5	0.847	810.176	980.852	0	257	257	5	1	-10921639	59.196	60	52	65	5742	2.911	8.652	0.041	1.592
ID1967191	1967191	5	0.799	810.145	980.852	0	258	258	5	1	-10921639	58.784	59	52	65	5702	2.877	8.760	0.039	1.541
ID1969337	1969337	5	0.793	809.844	980.953	0	259	259	5	1	-10921639	58.711	59	52	64	5695	2.922	8.844	0.039	1.493
ID1971459	1971459	5	0.820	809.911	980.726	0	260	260	5	1	-10921639	58.938	59	52	65	5717	2.872	8.643	0.040	1.569
ID1973590	1973590	5	0.827	810.190	981.050	0	261	261	5	1	-10921639	59.113	59	51	67	5734	2.897	8.771	0.041	1.612
ID1975748	1975748	5	0.837	809.954	980.976	0	262	262	5	1	-10921639	59.206	59	52	66	5743	2.972	8.746	0.042	1.591
ID1977890	1977890	5	0.819	809.944	981.281	0	263	263	5	1	-10921639	59.320	59	53	65	5754	2.808	8.874	0.041	1.664
ID1980033	1980033	5	0.775	809.891	980.916	0	264	264	5	1	-10921639	58.814	59	52	65	5705	3.018	8.756	0.035	1.332
ID1982184	1982184	5	0.836	810.002	980.998	0	265	265	5	1	-10921639	58.907	59	54	65	5714	3.049	8.686	0.039	1.460
ID1984331	1984331	5	0.855	810.391	980.947	0	266	266	5	1	-10921639	59.216	59	52	66	5744	3.107	19.000	0.042	1.528
ID1986453	1986453	5	0.803	809.954	980.815	0	267	267	5	1	-10921639	58.701	58	51	65	5694	3.028	19.000	0.038	1.414
ID1988577	1988577	5	0.823	810.050	981.017	0	268	268	5	1	-10921639	59.186	59	53	65	5741	2.945	8.771	0.041	1.572
ID1990689	1990689	5	0.795	809.906	980.835	0	269	269	5	1	-10921639	58.742	59	52	66	5698	3.008	8.776	0.037	1.407
ID1992796	1992796	5	0.814	809.793	980.926	0	270	270	5	1	-10921639	59.103	59	54	65	5733	2.543	19.000	0.042	1.858
ID1994905	1994905	5	0.790	810.076	981.096	0	271	271	5	1	-10921639	58.619	59	53	66	5686	3.029	8.858	0.038	1.411
ID1997037	1997037	5	0.756	810.136	980.974	0	272	272	5	1	-10921639	58.845	59	53	64	5708	2.591	8.771	0.039	1.687
ID1999145	1999145	5	0.842	809.891	980.813	0	273	273	5	1	-10921639	58.876	59	52	65	5711	3.035	8.847	0.040	1.497
ID2001274	2001274	5	0.787	810.054	981.298	0	274	274	5	1	-10921639	58.887	59	53	65	5712	2.696	8.799	0.039	1.628
ID2003409	2003409	5	0.801	810.035	981.115	0	275	275	5	1	-10921639	59.000	59	52	66	5723	2.880	8.782	0.040	1.569
ID2005546	2005546	5	0.810	809.770	980.939	0	276	276	5	1	-10921639	58.979	59	52	66	5721	2.704	8.821	0.040	1.663
ID2007706	2007706	5	0.823	809.886	980.864	0	277	277	5	1	-10921639	58.969	59	53	65	5720	3.057	8.485	0.039	1.463
ID2009852	2009852	5	0.809	810.088	980.851	0	278	278	5	1	-10921639	58.907	59	51	67	5714	2.773	17.928	0.039	1.583
ID2011997	2011997	5	0.800	809.968	980.833	0	279	279	5	1	-10921639	58.928	59	53	66	5716	2.952	8.627	0.039	1.495
ID2014134	2014134	5	0.823	809.832	980.809	0	280	280	5	1	-10921639	59.165	59	53	66	5739	2.936	8.912	0.040	1.561
ID2016268	2016268	5	0.836	809.867	980.752	0	281	281	5	1	-10921639	59.082	59	52	66	5731	3.148	8.694	0.039	1.422
ID2018425	2018425	5	0.859	810.177	980.909	0	282	282	5	1	-10921639	59.258	59	51	66	5748	3.238	8.863	0.040	1.405
ID2020559	2020559	5	0.848	809.957	980.730	0	283	283	5	1	-10921639	59.237	60	52	66	5746	3.047	8.669	0.041	1.520
ID2022697	2022697	5	0.938	810.044	980.972	0	284	284	5	1	-10921639	59.619	60	50	67	5783	3.498	19.000	0.044	1.439
ID2024821	2024821	5	0.912	810.090	980.924	0	285	285	5	1	-10921639	59.856	60	52	65	5806	3.021	8.847	0.045	1.712
ID2026936	2026936	5	0.912	810.232	980.998	0	286	286	5	1	-10921639	59.918	60	53	66	5812	3.051	8.709	0.044	1.662
ID2029069	2029069	5	0.921	810.216	980.932	0	287	287	5	1	-10921639	60.010	60	52	66	5821	3.268	8.753	0.045	1.574
ID2031190	2031190	5	0.915	810.151	980.814	0	288	288	5	1	-10921639	59.845	60	50	67	5805	3.257	8.769	0.044	1.534
ID2033341	2033341	5	0.954	810.223	980.622	0	289	289	5	1	-10921639	59.887	60	51	66	5809	3.326	8.790	0.046	1.596
ID2035472	2035472	5	0.980	810.091	980.916	0	290	290	5	1	-10921639	60.186	61	52	67	5838	3.333	8.662	0.046	1.602
ID2037584	2037584	5	0.995	810.203	980.698	0	291	291	5	1	-10921639	60.247	61	53	67	5844	3.416	8.717	0.048	1.621
ID2039712	2039712	5	0.923	810.179	980.677	0	292	292	5	1	-10921639	60.082	60	53	67	5828	2.889	8.903	0.047	1.860
ID2041856	2041856	5	0.957	810.204	980.678	0	293	293	5	1	-10921639	60.124	61	53	67	5832	3.432	8.657	0.046	1.546
ID2046123	2046123	5	1.008	810.266	980.743	0	294	294	5	1	-10921639	60.278	60	53	68	5847	3.552	8.834	0.048	1.565
ID2044000	2044000	5	1.053	810.035	980.794	0	295	295	5	1	-10921639	60.608	61	54	67	5879	3.502	8.726	0.050	1.653
ID2048274	2048274	5	1.026	809.851	980.536	0	296	296	5	1	-10921639	60.423	61	52	68	5861	3.461	8.796	0.049	1.630
ID2050408	2050408	5	1.124	810.027	980.785	0	297	297	5	1	-10921639	61.041	61	53	69	5921	3.688	8.905	0.054	1.698
ID2052564	2052564	5	1.029	810.263	980.684	0	298	298	5	1	-10921639	60.443	61	53	68	5863	3.588	8.765	0.049	1.589
ID2054714	2054714	5	1.060	810.132	980.439	0	299	299	5	1	-10921639	61.124	61	55	68	5929	3.358	8.707	0.052	1.813
ID2056877	2056877	5	1.160	810.084	980.775	0	300	300	5	1	-10921639	61.278	61	54	71	5944	3.702	19.000	0.055	1.735
ID2059010	2059010	5	1.155	810.295	980.647	0	301	301	5	1	-10921639	61.340	62	53	69	5950	3.907	8.833	0.055	1.645
ID2061144	2061144	5	1.163	809.983	980.533	0	302	302	5	1	-10921639	61.660	62	52	70	5981	3.851	8.634	0.056	1.685
ID2063276	2063276	5	1.169	810.027	980.369	0	303	303	5	1	-10921639	61.814	62	51	69	5996	3.609	8.718	0.058	1.872
ID2065427	2065427	5	1.125	810.058	980.372	0	304	304	5	1	-10921639	61.515	62	54	68	5967	3.452	8.771	0.056	1.889
ID2067587	2067587	5	1.074	809.901	980.405	0	305	305	5	1	-10921639	61.454	61	55	71	5961	3.228	8.824	0.054	1.956
ID2069757	2069757	5	1.169	810.163	980.627	0	306	306	5	1	-10921639	61.505	62	53	69	5966	3.951	8.810	0.056	1.665
ID2071889	2071889	5	1.132	810.130	980.545	0	307	307	5	1	-10921639	61.278	61	54	69	5944	3.769	8.683	0.055	1.698
ID2074054	2074054	5	1.172	809.935	980.548	0	308	308	5	1	-10921639	61.320	62	51	69	5948	4.084	8.812	0.055	1.573
ID2076198	2076198	5	1.114	810.142	980.690	0	309	309	5	1	-10921639	61.021	61	52	68	5919	3.794	8.855	0.053	1.618
ID2078354	2078354	5	1.168	809.972	980.593	0	310	310	5	1	-10921639	61.113	61	53	70	5928	3.966	8.819	0.055	1.602
ID2080511	2080511	5	1.086	809.842	980.488	0	311	311	5	1	-10921639	61.299	61	54	71	5946	3.456	8.845	0.054	1.806
ID2082655	2082655	5	1.074	809.968	980.392	0	312	312	5	1	-10921639	60.897	61	54	68	5907	3.490	8.621	0.053	1.743
ID2084801	2084801	5	1.063	809.775	980.417	0	313	313	5	1	-10921639	61.258	61	55	68	5942	3.186	8.867	0.053	1.932
ID2086972	2086972	5	1.138	809.903	980.532	0	314	314	5	1	-10921639	60.928	61	52	71	5910	4.037	8.794	0.052	1.484
ID2089144	2089144	5	1.087	809.835	980.316	0	315	315	5	1	-10921639	61.000	61	53	68	5917	3.339	8.823	0.054	1.881
ID2093482	2093482	5	1.094	809.808	980.562	0	316	316	5	1	-10921639	60.990	61	52	68	5916	3.598	8.803	0.052	1.669
ID2091329	2091329	5	1.124	810.002	980.584	0	317	317	5	1	-10921639	60.948	61	53	69	5912	3.919	19.000	0.053	1.577
ID2095638	2095638	5	1.081	809.967	980.402	0	318	318	5	1	-10921639	61.186	62	54	68	5935	3.477	8.787	0.053	1.770
ID2097793	2097793	5	1.076	809.869	980.491	0	319	319	5	1	-10921639	61.134	61	55	69	5930	3.303	8.809	0.054	1.887
ID2099942	2099942	5	1.076	809.842	980.489	0	320	320	5	1	-10921639	61.124	61	53	69	5929	3.209	8.872	0.054	1.968
ID2102109	2102109	5	1.135	809.807	980.487	0	321	321	5	1	-10921639	61.196	61	53	68	5936	3.605	8.831	0.056	1.810
ID2104269	2104269	5	1.021	810.097	980.531	0	322	322	5	1	-10921639	60.423	61	52	67	5861	3.556	8.714	0.049	1.585
ID2106445	2106445	5	1.052	809.909	980.357	0	323	323	5	1	-10921639	60.711	61	54	68	5889	3.354	8.775	0.050	1.722
ID2108604	2108604	5	1.111	810.040	980.486	0	324	324	5	1	-10921639	61.041	60	54	69	5921	3.506	8.862	0.055	1.813
ID2110733	2110733	5	1.013	809.852	980.372	0	325	325	5	1	-10921639	60.577	61	53	68	5876	3.191	8.827	0.050	1.810
ID2112884	2112884	5	1.063	809.951	980.486	0	326	326	5	1	-10921639	60.938	61	54	68	5911	3.256	8.801	0.053	1.894
ID2115835	2115835	5	1.042	810.052	980.527	0	327	327	5	1	-10921639	60.495	61	52	69	5868	3.583	8.799	0.050	1.597
ID2117177	2117177	5	1.059	809.972	980.418	0	328	328	5	1	-10921639	60.691	61	55	69	5887	3.305	8.798	0.053	1.835
ID2119325	2119325	5	1.004	810.022	980.369	0	329	329	5	1	-10921639	60.588	60	55	68	5877	3.081	8.839	0.050	1.856
ID2121485	2121485	5	0.976	809.889	980.580	0	330	330	5	1	-10921639	60.175	61	53	67	5837	3.394	8.691	0.046	1.570
ID2123646	2123646	5	1.041	809.859	980.642	0	331	331	5	1	-10921639	60.536	61	51	67	5872	3.354	8.710	0.050	1.711
ID2125823	2125823	5	0.953	810.069	980.442	0	332	332	5	1	-10921639	60.093	60	54	67	5829	3.136	8.817	0.046	1.697
ID2127975	2127975	5	0.935	809.847	980.367	0	333	333	5	1	-10921639	60.289	60	53	67	5848	3.085	8.772	0.047	1.748
ID2130143	2130143	5	1.017	809.783	980.498	0	334	334	5	1	-10921639	60.557	60	53	67	5874	3.119	8.770	0.051	1.870
ID2132301	2132301	5	1.007	809.842	980.407	0	335	335	5	1	-10921639	60.515	61	54	66	5870	3.038	8.812	0.051	1.925
ID2134489	2134489	5	0.959	809.814	980.556	0	336	336	5	1	-10921639	60.309	61	52	68	5850	3.346	8.851	0.046	1.578
ID2136633	2136633	5	0.952	809.994	980.333	0	337	337	5	1	-10921639	60.268	60	54	67	5846	2.899	8.641	0.048	1.894
ID2138785	2138785	5	0.924	809.698	980.415	0	338	338	5	1	-10921639	60.175	60	54	66	5837	2.898	8.826	0.046	1.835
ID2140936	2140936	5	0.924	809.699	980.278	0	339	339	5	1	-10921639	59.897	60	53	67	5810	3.213	8.748	0.044	1.562
ID2143096	2143096	5	0.936	809.910	980.179	0	340	340	5	1	-10921639	60.186	60	53	67	5838	3.077	8.845	0.046	1.734
ID2145257	2145257	5	0.886	809.933	980.204	0	341	341	5	1	-10921639	60.062	60	54	67	5826	2.964	8.712	0.044	1.696
ID2147432	2147432	5	0.985	809.723	980.292	0	342	342	5	1	-10921639	60.093	60	53	67	5829	3.288	8.681	0.047	1.631
ID2151237	2151237	5	0.938	809.638	980.297	0	343	343	5	1	-10921639	60.093	60	53	67	5829	3.007	8.726	0.047	1.795
ID2151613	2151613	5	0.913	809.736	980.375	0	344	344	5	1	-10921639	59.856	60	52	65	5806	3.072	8.709	0.045	1.688
ID2153878	2153878	5	0.938	809.769	980.365	0	345	345	5	1	-10921639	60.031	60	54	67	5823	3.033	8.850	0.047	1.772
ID2156039	2156039	5	1.029	809.824	980.433	0	346	346	5	1	-10921639	60.454	60	54	67	5864	3.279	8.802	0.050	1.748
ID2160327	2160327	5	0.931	809.923	980.302	0	347	347	5	1	-10921639	59.948	60	55	67	5815	2.942	8.754	0.047	1.833
ID2158190	2158190	5	1.028	809.733	980.222	0	348	348	5	1	-10921639	60.361	60	55	66	5855	3.202	8.801	0.049	1.778
ID2162469	2162469	5	0.987	809.821	980.412	0	349	349	5	1	-10921639	60.144	60	53	68	5834	3.263	8.732	0.047	1.644
ID2164614	2164614	5	0.968	809.692	980.359	0	350	350	5	1	-10921639	60.093	60	53	65	5829	3.208	8.779	0.048	1.704
ID2166752	2166752	5	0.961	809.690	980.510	0	351	351	5	1	-10921639	60.041	60	52	68	5824	3.565	8.811	0.046	1.467
ID2168889	2168889	5	0.919	809.813	980.269	0	352	352	5	1	-10921639	60.082	60	55	66	5828	2.691	8.860	0.047	1.984
ID2171027	2171027	5	0.914	809.602	980.296	0	353	353	5	1	-10921639	60.000	60	52	67	5820	3.058	8.848	0.045	1.706
ID2173183	2173183	5	0.938	809.795	980.421	0	354	354	5	1	-10921639	60.144	60	53	67	5834	2.976	8.558	0.048	1.843
ID2175327	2175327	5	0.969	809.536	980.696	0	355	355	5	1	-10921639	59.990	60	50	69	5819	3.328	8.830	0.047	1.605
ID2177467	2177467	5	0.943	809.490	980.459	0	356	356	5	1	-10921639	60.113	60	53	66	5831	2.854	8.805	0.050	2.014
ID2179652	2179652	5	0.907	809.606	980.375	0	357	357	5	1	-10921639	59.866	60	53	66	5807	2.914	8.672	0.046	1.795
ID2181814	2181814	5	0.893	809.654	980.520	0	358	358	5	1	-10921639	59.454	59	52	66	5767	3.250	8.757	0.041	1.453
ID2183963	2183963	5	0.886	809.770	980.550	0	359	359	5	1	-10921639	59.485	60	52	69	5770	3.279	8.770	0.043	1.480
ID2186114	2186114	5	0.883	809.870	980.595	0	360	360	5	1	-10921639	59.381	59	51	65	5760	3.147	8.820	0.043	1.555
ID2188271	2188271	5	0.882	809.544	980.332	0	361	361	5	1	-10921639	59.784	60	55	65	5799	2.658	8.840	0.046	1.987
ID2190449	2190449	5	0.902	809.828	980.615	0	362	362	5	1	-10921639	59.474	60	52	66	5769	3.250	8.877	0.044	1.527
ID2194776	2194776	5	0.972	809.772	980.664	0	363	363	5	1	-10921639	59.835	60	53	69	5804	3.369	8.877	0.046	1.559
ID2192616	2192616	5	0.841	809.713	980.276	0	364	364	5	1	-10921639	59.392	60	53	67	5761	2.871	8.698	0.041	1.626
ID2196924	2196924	5	0.843	809.465	980.529	0	365	365	5	1	-10921639	59.144	59	52	65	5737	3.139	8.780	0.041	1.488
ID2199077	2199077	5	0.864	809.508	980.518	0	366	366	5	1	-10921639	59.402	60	52	65	5762	2.978	8.783	0.042	1.614
ID2201226	2201226	5	0.911	809.668	980.264	0	367	367	5	1	-10921639	59.526	60	53	66	5774	2.898	8.783	0.045	1.785
ID2203373	2203373	5	0.908	809.619	980.370	0	368	368	5	1	-10921639	59.557	60	51	67	5777	3.188	8.765	0.043	1.547
ID2205530	2205530	5	0.903	809.563	980.261	0	369	369	5	1	-10921639	59.619	60	55	65	5783	2.786	8.844	0.045	1.856
ID2207683	2207683	5	0.865	809.273	980.497	0	370	370	5	1	-10921639	59.330	59	53	65	5755	2.879	8.760	0.044	1.749
ID2210140	2210140	5	0.896	809.603	980.379	0	371	371	5	1	-10921639	59.330	59	53	66	5755	2.989	8.929	0.043	1.639
ID2212003	2212003	5	0.826	809.555	980.553	0	372	372	5	1	-10921639	59.258	59	53	67	5748	2.920	8.827	0.040	1.544
ID2214149	2214149	5	0.839	809.719	980.819	0	373	373	5	1	-10921639	59.309	59	52	66	5753	2.877	8.869	0.042	1.656
ID2216308	2216308	5	0.862	809.701	980.607	0	374	374	5	1	-10921639	59.443	59	53	66	5766	3.034	8.851	0.042	1.569
ID2218473	2218473	5	0.839	809.838	980.562	0	375	375	5	1	-10921639	59.299	59	53	65	5752	2.905	8.720	0.040	1.580
ID2220618	2220618	5	0.800	809.704	980.589	0	376	376	5	1	-10921639	59.000	59	52	65	5723	2.784	8.829	0.038	1.548
ID2222761	2222761	5	0.871	809.397	980.406	0	377	377	5	1	-10921639	59.577	60	53	66	5779	2.857	8.609	0.044	1.765
ID2224922	2224922	5	0.822	809.819	980.546	0	378	378	5	1	-10921639	59.309	60	54	67	5753	3.008	8.811	0.039	1.478
ID2227070	2227070	5	0.860	809.538	980.544	0	379	379	5	1	-10921639	59.165	59	53	65	5739	2.985	8.822	0.040	1.530
ID2229217	2229217	5	0.876	809.603	980.588	0	380	380	5	1	-10921639	59.433	59	52	68	5765	3.129	8.775	0.041	1.509
ID2231372	2231372	5	0.839	809.452	980.471	0	381	381	5	1	-10921639	59.649	60	53	65	5786	2.731	8.849	0.044	1.832
ID2233550	2233550	5	0.843	809.471	980.480	0	382	382	5	1	-10921639	59.557	59	54	66	5777	2.754	8.997	0.043	1.769
ID2237853	2237853	5	0.793	809.815	980.658	0	383	383	5	1	-10921639	59.165	59	53	65	5739	2.936	8.867	0.039	1.499
ID2235703	2235703	5	0.860	809.589	980.651	0	384	384	5	1	-10921639	59.423	60	53	66	5764	3.158	8.738	0.041	1.472
ID2240009	2240009	5	0.886	809.386	980.516	0	385	385	5	1	-10921639	59.361	60	52	66	5758	3.202	8.799	0.043	1.519
ID2242159	2242159	5	0.845	809.489	980.341	0	386	386	5	1	-10921639	59.351	59	51	66	5757	3.028	8.872	0.043	1.604
ID2244311	2244311	5	0.850	809.547	980.508	0	387	387	5	1	-10921639	59.175	59	54	66	5740	3.215	8.761	0.040	1.427
ID2246445	2246445	5	0.851	809.547	980.342	0	388	388	5	1	-10921639	59.320	59	52	65	5754	2.925	8.885	0.042	1.652
ID2248612	2248612	5	0.762	809.216	980.368	0	389	389	5	1	-10921639	58.979	59	52	66	5721	2.638	8.903	0.039	1.661
ID2250751	2250751	5	0.832	809.327	980.563	0	390	390	5	1	-10921639	59.175	59	51	66	5740	3.172	8.767	0.040	1.430
ID2252906	2252906	5	0.811	809.713	980.588	0	391	391	5	1	-10921639	58.959	59	53	64	5719	3.058	19.000	0.038	1.421
ID2255063	2255063	5	0.759	809.666	980.331	0	392	392	5	1	-10921639	58.990	59	54	65	5722	2.612	8.888	0.037	1.625
ID2257222	2257222	5	0.784	809.371	980.513	0	393	393	5	1	-10921639	58.907	59	52	67	5714	2.926	8.769	0.038	1.473
ID2259394	2259394	5	0.806	809.581	980.492	0	394	394	5	1	-10921639	59.062	59	54	66	5729	2.742	8.808	0.040	1.663
ID2261549	2261549	5	0.810	809.550	980.397	0	395	395	5	1	-10921639	59.227	59	54	65	5745	2.702	8.666	0.040	1.693
ID2263693	2263693	5	0.790	809.149	980.466	0	396	396	5	1	-10921639	58.907	59	52	65	5714	2.788	8.820	0.039	1.583
ID2265856	2265856	5	0.867	809.587	980.291	0	397	397	5	1	-10921639	59.175	59	52	66	5740	2.872	19.000	0.042	1.678
ID2268007	2268007	5	0.871	809.277	980.412	0	398	398	5	1	-10921639	59.495	59	53	68	5771	3.007	8.761	0.043	1.636
ID2270171	2270171	5	0.847	809.381	980.509	0	399	399	5	1	-10921639	59.289	60	52	66	5751	2.926	8.771	0.042	1.625
ID2272336	2272336	5	0.864	809.304	980.435	0	400	400	5	1	-10921639	59.557	60	53	68	5777	2.883	8.941	0.044	1.755
ID2274473	2274473	5	0.859	809.309	980.314	0	401	401	5	1	-10921639	59.753	60	53	65	5796	2.610	8.648	0.044	1.924
ID2276622	2276622	5	0.804	809.522	980.539	0	402	402	5	1	-10921639	59.021	59	53	66	5725	2.912	8.654	0.037	1.459
ID2278782	2278782	5	0.797	809.220	980.459	0	403	403	5	1	-10921639	59.351	59	54	65	5757	2.594	8.739	0.041	1.782
ID2280927	2280927	5	0.820	809.316	980.627	0	404	404	5	1	-10921639	59.186	59	52	65	5741	2.902	8.838	0.041	1.604
ID2283063	2283063	5	0.849	809.085	980.579	0	405	405	5	1	-10921639	59.289	59	52	67	5751	2.887	8.672	0.041	1.623
ID2285198	2285198	5	0.863	809.240	980.601	0	406	406	5	1	-10921639	59.330	60	52	66	5755	3.078	8.851	0.041	1.532
ID2287339	2287339	5	0.954	809.181	980.164	0	407	407	5	1	-10921639	59.969	60	53	67	5817	3.154	8.857	0.047	1.722
ID2289510	2289510	5	0.861	809.240	980.539	0	408	408	5	1	-10921639	59.402	60	51	65	5762	3.105	8.841	0.043	1.569
ID2291673	2291673	5	0.920	809.264	980.657	0	409	409	5	1	-10921639	59.732	60	53	68	5794	3.164	8.752	0.046	1.664
ID2293790	2293790	5	0.858	809.415	980.395	0	410	410	5	1	-10921639	59.680	60	54	66	5789	2.841	8.774	0.044	1.781
ID2295922	2295922	5	0.908	809.192	980.166	0	411	411	5	1	-10921639	59.660	59	53	67	5787	2.965	8.703	0.047	1.793
ID2298068	2298068	5	0.881	809.014	980.550	0	412	412	5	1	-10921639	59.443	60	52	66	5766	3.102	8.831	0.043	1.580
ID2300205	2300205	5	0.928	808.986	980.163	0	413	413	5	1	-10921639	59.680	60	53	67	5789	3.019	8.845	0.046	1.737
ID2302361	2302361	5	0.881	808.962	980.345	0	414	414	5	1	-10921639	59.608	59	53	64	5782	2.683	8.809	0.046	1.941
ID2304505	2304505	5	0.820	808.822	980.069	0	415	415	5	1	-10921639	59.402	59	55	65	5762	2.435	8.944	0.043	2.024
ID2306653	2306653	5	0.856	809.120	980.104	0	416	416	5	1	-10921639	59.526	59	54	66	5774	2.724	8.890	0.044	1.826
ID2308807	2308807	5	0.904	809.113	980.454	0	417	417	5	1	-10921639	59.588	60	52	66	5780	3.068	8.797	0.046	1.701
ID2310945	2310945	5	0.919	809.123	980.224	0	418	418	5	1	-10921639	59.928	60	54	66	5813	2.822	8.807	0.048	1.935
ID2313081	2313081	5	0.890	809.327	980.195	0	419	419	5	1	-10921639	59.856	60	53	65	5806	2.825	8.907	0.047	1.900
ID2315232	2315232	5	0.916	809.232	980.454	0	420	420	5	1	-10921639	59.722	60	53	66	5793	2.824	8.805	0.047	1.894
ID2317351	2317351	5	0.891	808.978	980.407	0	421	421	5	1	-10921639	59.649	60	52	68	5786	2.937	8.856	0.045	1.765
ID2319468	2319468	5	0.938	809.198	980.371	0	422	422	5	1	-10921639	59.763	60	54	66	5797	2.989	8.777	0.048	1.831
ID2321624	2321624	5	0.906	809.183	980.089	0	423	423	5	1	-10921639	59.515	59	53	67	5773	3.014	8.811	0.045	1.684
ID2323767	2323767	5	0.958	809.080	980.235	0	424	424	5	1	-10921639	59.804	60	53	67	5801	3.181	8.861	0.048	1.739
ID2325900	2325900	5	0.909	809.012	980.193	0	425	425	5	1	-10921639	59.691	60	53	65	5790	2.888	8.734	0.046	1.819
ID2328036	2328036	5	0.931	809.208	980.096	0	426	426	5	1	-10921639	59.948	60	53	66	5815	2.863	8.847	0.047	1.869
ID2330168	2330168	5	0.902	809.092	980.454	0	427	427	5	1	-10921639	59.876	60	54	66	5808	2.924	8.818	0.046	1.798
ID2332313	2332313	5	0.901	809.083	980.239	0	428	428	5	1	-10921639	60.124	60	54	66	5832	2.607	8.676	0.047	2.071
ID2334444	2334444	5	0.903	808.864	980.100	0	429	429	5	1	-10921639	59.990	60	53	66	5819	2.863	8.854	0.047	1.894
ID2336582	2336582	5	0.938	808.903	979.971	0	430	430	5	1	-10921639	60.113	60	53	66	5831	2.947	8.812	0.048	1.860
ID2338725	2338725	5	0.917	809.050	980.232	0	431	431	5	1	-10921639	59.835	60	55	68	5804	2.798	8.787	0.047	1.910
ID2340848	2340848	5	0.942	808.917	980.319	0	432	432	5	1	-10921639	60.186	60	54	66	5838	3.008	8.807	0.049	1.857
ID2342983	2342983	5	1.011	808.983	980.124	0	433	433	5	1	-10921639	60.402	60	53	66	5859	3.171	8.837	0.052	1.877
ID2345134	2345134	5	0.921	808.865	980.214	0	434	434	5	1	-10921639	60.309	61	54	66	5850	2.702	8.792	0.049	2.089
ID2347302	2347302	5	0.970	808.945	980.275	0	435	435	5	1	-10921639	60.186	60	54	67	5838	3.070	8.840	0.048	1.812
ID2349435	2349435	5	1.034	808.951	980.128	0	436	436	5	1	-10921639	60.474	61	54	66	5866	3.004	8.703	0.053	2.021
ID2351587	2351587	5	0.983	808.837	980.429	0	437	437	5	1	-10921639	60.351	60	53	68	5854	3.065	8.865	0.050	1.868
ID2353727	2353727	5	1.045	809.034	980.046	0	438	438	5	1	-10921639	60.320	60	51	68	5851	3.334	8.867	0.052	1.797
ID2355879	2355879	5	0.946	808.928	980.108	0	439	439	5	1	-10921639	60.165	60	53	68	5836	2.860	8.864	0.049	1.971
ID2358015	2358015	5	1.017	808.882	980.339	0	440	440	5	1	-10921639	60.536	61	54	68	5872	3.059	8.871	0.053	1.978
ID2360160	2360160	5	1.063	808.744	980.265	0	441	441	5	1	-10921639	60.598	61	55	69	5878	3.281	8.680	0.052	1.840
ID2362307	2362307	5	1.010	808.795	980.010	0	442	442	5	1	-10921639	60.361	61	54	65	5855	3.008	8.829	0.051	1.956
ID2364448	2364448	5	1.000	808.783	979.919	0	443	443	5	1	-10921639	60.505	61	53	68	5869	2.855	8.790	0.052	2.078
ID2366608	2366608	5	0.984	808.775	980.063	0	444	444	5	1	-10921639	60.278	61	52	66	5847	3.135	8.802	0.051	1.855
ID2368771	2368771	5	0.990	808.680	980.127	0	445	445	5	1	-10921639	60.464	61	54	68	5865	2.905	8.816	0.052	2.056
ID2370909	2370909	5	0.931	808.900	980.249	0	446	446	5	1	-10921639	60.021	60	52	66	5822	2.951	8.889	0.049	1.894
ID2373057	2373057	5	0.957	808.643	980.100	0	447	447	5	1	-10921639	59.969	61	53	65	5817	3.070	8.787	0.049	1.837
ID2375230	2375230	5	0.920	808.582	980.268	0	448	448	5	1	-10921639	59.825	60	53	67	5803	3.069	8.696	0.047	1.746
ID2377369	2377369	5	0.961	808.829	980.397	0	449	449	5	1	-10921639	60.041	60	53	66	5824	2.986	8.845	0.048	1.852
ID2379520	2379520	5	0.920	808.676	980.144	0	450	450	5	1	-10921639	59.742	59	52	66	5795	2.980	8.869	0.046	1.779
ID2381674	2381674	5	0.916	808.871	980.186	0	451	451	5	1	-10921639	59.443	60	53	67	5766	2.989	8.797	0.046	1.753
ID2383837	2383837	5	0.898	808.968	980.167	0	452	452	5	1	-10921639	59.495	60	53	69	5771	3.045	8.762	0.045	1.682
ID2385972	2385972	5	0.905	808.956	980.403	0	453	453	5	1	-10921639	59.711	60	52	68	5792	3.069	8.787	0.046	1.712
ID2388128	2388128	5	0.955	808.578	980.016	0	454	454	5	1	-10921639	59.825	60	54	65	5803	3.041	8.904	0.049	1.839
ID2390282	2390282	5	0.882	808.813	980.195	0	455	455	5	1	-10921639	59.330	59	53	66	5755	2.957	8.818	0.045	1.723
ID2392435	2392435	5	0.894	808.702	980.112	0	456	456	5	1	-10921639	59.485	60	54	67	5770	2.997	8.806	0.045	1.704
ID2394631	2394631	5	0.882	808.640	980.572	0	457	457	5	1	-10921639	59.320	60	51	68	5754	3.187	8.822	0.043	1.544
ID2396777	2396777	5	0.855	808.502	980.340	0	458	458	5	1	-10921639	59.649	59	52	67	5786	2.792	8.837	0.045	1.847
ID2398951	2398951	5	0.905	808.700	980.408	0	459	459	5	1	-10921639	59.629	60	51	66	5784	3.022	8.723	0.045	1.715
ID2401112	2401112	5	0.911	808.657	980.266	0	460	460	5	1	-10921639	59.742	60	53	65	5795	2.866	8.837	0.047	1.885
ID2403279	2403279	5	0.929	808.913	980.204	0	461	461	5	1	-10921639	59.629	60	53	66	5784	3.206	8.802	0.047	1.656
ID2405422	2405422	5	0.945	808.825	980.441	0	462	462	5	1	-10921639	59.691	60	53	67	5790	3.222	8.804	0.046	1.625
ID2407588	2407588	5	0.924	808.394	980.136	0	463	463	5	1	-10921639	59.732	60	54	66	5794	2.907	8.758	0.047	1.833
ID2409740	2409740	5	0.858	808.571	980.115	0	464	464	5	1	-10921639	59.567	60	53	68	5778	2.861	8.889	0.044	1.759
ID2411885	2411885	5	0.876	808.730	980.348	0	465	465	5	1	-10921639	59.412	59	53	67	5763	2.943	8.799	0.043	1.656
ID2414024	2414024	5	0.923	808.630	980.433	0	466	466	5	1	-10921639	59.536	60	51	67	5775	3.031	8.710	0.046	1.724
ID2416180	2416180	5	0.915	808.829	980.535	0	467	467	5	1	-10921639	59.629	60	53	65	5784	3.254	8.838	0.045	1.577
ID2418334	2418334	5	0.905	808.284	980.248	0	468	468	5	1	-10921639	59.577	60	51	66	5779	2.802	8.773	0.046	1.865
ID2420487	2420487	5	0.856	808.885	980.261	0	469	469	5	1	-10921639	59.598	60	53	65	5781	2.660	8.846	0.045	1.946
ID2422627	2422627	5	0.873	808.759	980.116	0	470	470	5	1	-10921639	59.680	60	55	65	5789	2.576	8.742	0.045	1.988
ID2424759	2424759	5	0.878	808.757	980.027	0	471	471	5	1	-10921639	59.330	59	53	65	5755	2.695	8.817	0.044	1.850
ID2426923	2426923	5	0.909	808.612	980.211	0	472	472	5	1	-10921639	59.701	60	54	65	5791	2.877	8.789	0.047	1.847
ID2429067	2429067	5	0.862	808.849	980.136	0	473	473	5	1	-10921639	59.639	59	52	66	5785	2.811	8.926	0.045	1.832
ID2433378	2433378	5	0.890	808.697	980.233	0	474	474	5	1	-10921639	59.701	60	53	66	5791	2.762	8.828	0.046	1.918
ID2431228	2431228	5	0.846	808.674	980.016	0	475	475	5	1	-10921639	59.392	60	54	65	5761	2.767	8.817	0.042	1.743
ID2435538	2435538	5	0.838	808.581	980.427	0	476	476	5	1	-10921639	59.608	60	53	65	5782	2.668	8.944	0.045	1.929
ID2437677	2437677	5	0.914	808.464	980.055	0	477	477	5	1	-10921639	59.680	60	53	66	5789	2.963	8.852	0.048	1.846
ID2441994	2441994	5	0.863	808.745	980.185	0	478	478	5	1	-10921639	59.227	60	53	64	5745	2.907	8.773	0.043	1.685
ID2439835	2439835	5	0.892	808.727	980.269	0	479	479	5	1	-10921639	59.464	60	51	66	5768	2.799	8.784	0.045	1.833
ID2444161	2444161	5	0.824	808.654	980.378	0	480	480	5	1	-10921639	59.062	60	52	66	5729	3.051	8.840	0.041	1.523
ID2446312	2446312	5	0.847	808.874	980.089	0	481	481	5	1	-10921639	59.340	59	51	65	5756	2.947	8.808	0.043	1.646
ID2448459	2448459	5	0.853	809.013	980.178	0	482	482	5	1	-10921639	59.330	60	53	65	5755	2.718	8.867	0.044	1.823
ID2450633	2450633	5	0.872	808.867	980.071	0	483	483	5	1	-10921639	59.567	60	54	67	5778	2.828	8.783	0.045	1.818
ID2452806	2452806	5	0.804	808.714	979.999	0	484	484	5	1	-10921639	59.062	59	53	64	5729	2.609	8.822	0.041	1.777
ID2454972	2454972	5	0.850	808.939	980.157	0	485	485	5	1	-10921639	59.268	59	53	65	5749	2.910	8.878	0.042	1.645
ID2457140	2457140	5	0.862	808.461	980.176	0	486	486	5	1	-10921639	59.237	60	52	66	5746	2.875	8.875	0.045	1.757
ID2459304	2459304	5	0.799	808.775	980.444	0	487	487	5	1	-10921639	58.918	59	52	65	5715	2.753	8.861	0.040	1.632
ID2461462	2461462	5	0.820	808.844	980.222	0	488	488	5	1	-10921639	59.144	59	53	67	5737	2.769	8.874	0.041	1.671
ID2463626	2463626	5	0.800	808.892	980.012	0	489	489	5	1	-10921639	59.155	60	54	64	5738	2.464	8.781	0.041	1.900
ID2465788	2465788	5	0.894	808.845	980.240	0	490	490	5	1	-10921639	59.515	60	53	67	5773	2.894	8.927	0.046	1.814
ID2467936	2467936	5	0.901	808.696	980.598	0	491	491	5	1	-10921639	59.196	59	53	66	5742	3.030	8.893	0.043	1.619
ID2470081	2470081	5	0.853	808.630	980.390	0	492	492	5	1	-10921639	59.289	59	53	67	5751	2.879	8.803	0.043	1.695
ID2472234	2472234	5	0.847	808.678	980.295	0	493	493	5	1	-10921639	59.155	59	53	65	5738	2.833	8.904	0.043	1.718
ID2474382	2474382	5	0.833	808.517	980.251	0	494	494	5	1	-10921639	59.351	60	53	65	5757	2.610	8.906	0.045	1.938
ID2476525	2476525	5	0.844	808.644	980.148	0	495	495	5	1	-10921639	59.433	60	55	66	5765	2.537	8.841	0.043	1.942
ID2478683	2478683	5	0.825	808.964	980.267	0	496	496	5	1	-10921639	59.371	59	54	65	5759	2.623	8.794	0.043	1.871
ID2480851	2480851	5	0.922	808.789	980.445	0	497	497	5	1	-10921639	59.784	60	54	67	5799	2.920	8.910	0.047	1.845
ID2483005	2483005	5	0.852	808.793	980.190	0	498	498	5	1	-10921639	59.309	60	54	65	5753	2.702	8.817	0.044	1.837
ID2485169	2485169	5	0.857	809.016	980.191	0	499	499	5	1	-10921639	59.247	59	53	66	5747	3.000	8.785	0.042	1.584
ID2487333	2487333	5	0.847	808.759	980.442	0	500	500	5	1	-10921639	59.526	60	53	65	5774	2.610	8.807	0.046	1.990
ID2489487	2489487	5	0.819	808.788	980.307	0	501	501	5	1	-10921639	59.423	60	54	67	5764	2.692	8.884	0.044	1.856
ID2491632	2491632	5	0.836	808.931	980.351	0	502	502	5	1	-10921639	59.144	60	51	65	5737	2.727	8.797	0.044	1.822
ID2493768	2493768	5	0.845	808.816	980.153	0	503	503	5	1	-10921639	59.227	59	53	65	5745	2.852	8.827	0.043	1.715
ID2495906	2495906	5	0.842	808.710	980.507	0	504	504	5	1	-10921639	59.052	59	52	66	5728	3.097	8.857	0.041	1.490
ID2498070	2498070	5	0.863	808.923	980.419	0	505	505	5	1	-10921639	59.526	59	54	65	5774	2.765	8.925	0.044	1.813
ID2500231	2500231	5	0.834	808.704	980.352	0	506	506	5	1	-10921639	59.711	60	55	64	5792	2.411	8.859	0.046	2.160
ID2502378	2502378	5	0.869	808.809	980.408	0	507	507	5	1	-10921639	59.546	59	54	67	5776	2.735	8.870	0.045	1.894
ID2504527	2504527	5	0.914	808.818	980.286	0	508	508	5	1	-10921639	59.608	60	52	67	5782	3.104	8.829	0.045	1.659
ID2506667	2506667	5	0.931	808.762	980.221	0	509	509	5	1	-10921639	59.773	60	53	65	5798	2.949	8.853	0.047	1.818
ID2508851	2508851	5	0.920	808.717	980.350	0	510	510	5	1	-10921639	59.804	60	54	66	5801	2.831	8.833	0.048	1.933
ID2510997	2510997	5	0.845	808.730	980.137	0	511	511	5	1	-10921639	59.402	59	52	64	5762	2.687	8.761	0.045	1.896
ID2513175	2513175	5	0.928	808.749	980.318	0	512	512	5	1	-10921639	59.814	60	52	67	5802	3.043	8.760	0.047	1.772
ID2515358	2515358	5	0.953	808.637	980.403	0	513	513	5	1	-10921639	60.031	60	55	66	5823	2.892	8.873	0.050	1.976
ID2517519	2517519	5	0.941	808.621	980.368	0	514	514	5	1	-10921639	59.887	60	52	66	5809	3.145	8.809	0.049	1.769
ID2519684	2519684	5	0.891	808.718	980.441	0	515	515	5	1	-10921639	59.598	60	52	65	5781	3.040	8.612	0.046	1.722
ID2521830	2521830	5	0.958	808.678	980.494	0	516	516	5	1	-10921639	60.186	61	54	66	5838	3.036	8.768	0.051	1.925
ID2526157	2526157	5	0.910	808.524	980.388	0	517	517	5	1	-10921639	59.608	59	53	67	5782	2.921	8.803	0.046	1.788
ID2523979	2523979	5	0.886	808.823	980.270	0	518	518	5	1	-10921639	59.608	60	54	66	5782	2.925	8.881	0.045	1.747
ID2528330	2528330	5	0.952	808.817	980.488	0	519	519	5	1	-10921639	59.784	60	53	69	5799	3.279	8.852	0.047	1.645
ID2530511	2530511	5	0.898	808.655	980.214	0	520	520	5	1	-10921639	59.598	60	53	66	5781	2.875	8.884	0.046	1.820
ID2532672	2532672	5	0.866	808.316	980.156	0	521	521	5	1	-10921639	59.546	60	53	65	5776	2.700	8.802	0.045	1.885
ID2534832	2534832	5	0.899	808.542	980.244	0	522	522	5	1	-10921639	59.660	60	53	66	5787	2.772	8.853	0.047	1.937
ID2536988	2536988	5	0.884	808.564	980.368	0	523	523	5	1	-10921639	59.536	60	54	66	5775	2.795	8.849	0.044	1.814
ID2539141	2539141	5	0.889	808.482	980.348	0	524	524	5	1	-10921639	59.536	60	52	66	5775	3.065	8.808	0.045	1.671
ID2541303	2541303	5	0.831	808.417	980.437	0	525	525	5	1	-10921639	59.206	60	51	65	5743	3.031	8.618	0.042	1.585
ID2543458	2543458	5	0.902	808.735	980.135	0	526	526	5	1	-10921639	59.536	60	53	65	5775	3.221	8.847	0.044	1.565
ID2545650	2545650	5	0.849	808.808	980.585	0	527	527	5	1	-10921639	59.289	59	53	64	5751	2.850	8.758	0.042	1.696
ID2547807	2547807	5	0.911	808.517	980.424	0	528	528	5	1	-10921639	59.784	60	53	65	5799	2.938	8.900	0.048	1.862
ID2549995	2549995	5	0.872	808.703	980.644	0	529	529	5	1	-10921639	59.134	59	51	65	5736	3.091	8.860	0.042	1.544
ID2552152	2552152	5	0.909	808.540	980.220	0	530	530	5	1	-10921639	59.526	59	53	65	5774	2.993	8.784	0.045	1.719
ID2554315	2554315	5	0.914	808.558	980.545	0	531	531	5	1	-10921639	59.474	60	53	67	5769	3.295	8.869	0.044	1.513
ID2556458	2556458	5	0.835	808.525	980.602	0	532	532	5	1	-10921639	59.134	59	52	65	5736	3.091	8.831	0.040	1.477
ID2558623	2558623	5	0.867	808.424	980.469	0	533	533	5	1	-10921639	59.330	60	53	65	5755	2.929	8.703	0.044	1.694
ID2560777	2560777	5	0.889	808.506	980.498	0	534	534	5	1	-10921639	59.340	60	53	65	5756	3.198	8.769	0.043	1.544
ID2562941	2562941	5	0.897	808.576	980.568	0	535	535	5	1	-10921639	59.381	59	51	67	5760	3.251	8.703	0.043	1.505
ID2565116	2565116	5	0.917	808.493	980.666	0	536	536	5	1	-10921639	59.722	60	53	66	5793	3.051	8.755	0.047	1.750
ID2567280	2567280	5	0.893	808.242	980.281	0	537	537	5	1	-10921639	59.691	60	53	66	5790	2.980	8.889	0.046	1.752
ID2569471	2569471	5	0.841	808.207	980.479	0	538	538	5	1	-10921639	59.278	59	52	66	5750	2.772	8.879	0.043	1.758
ID2571666	2571666	5	0.789	808.473	980.729	0	539	539	5	1	-10921639	58.918	59	51	65	5715	3.006	8.772	0.040	1.506
ID2573802	2573802	5	0.861	808.280	980.470	0	540	540	5	1	-10921639	59.649	60	53	65	5786	2.784	8.937	0.046	1.895
ID2575958	2575958	5	0.895	808.492	980.508	0	541	541	5	1	-10921639	58.948	59	52	66	5718	3.308	8.667	0.042	1.427
ID2578131	2578131	5	0.907	808.419	980.580	0	542	542	5	1	-10921639	59.608	60	51	67	5782	3.245	8.768	0.044	1.554
ID2580298	2580298	5	0.887	808.492	980.576	0	543	543	5	1	-10921639	59.340	60	53	66	5756	3.188	8.969	0.044	1.567
ID2582473	2582473	5	0.846	808.623	980.435	0	544	544	5	1	-10921639	59.423	59	53	65	5764	2.817	8.856	0.043	1.732
ID2584642	2584642	5	0.944	808.323	980.353	0	545	545	5	1	-10921639	59.536	60	53	68	5775	3.269	8.770	0.047	1.621
ID2586793	2586793	5	0.891	808.366	980.659	0	546	546	5	1	-10921639	59.320	60	53	65	5754	3.026	8.849	0.045	1.677
ID2588942	2588942	5	0.877	808.471	980.553	0	547	547	5	1	-10921639	59.423	60	53	66	5764	2.904	8.874	0.046	1.785
ID2591099	2591099	5	0.862	808.758	980.529	0	548	548	5	1	-10921639	59.155	59	51	66	5738	3.144	8.791	0.040	1.450
ID2593237	2593237	5	0.888	808.647	980.304	0	549	549	5	1	-10921639	59.567	59	52	70	5778	3.031	8.888	0.045	1.678
ID2595406	2595406	5	0.900	808.556	980.545	0	550	550	5	1	-10921639	59.588	60	53	66	5780	3.128	8.807	0.043	1.564
ID2597530	2597530	5	0.931	808.175	980.345	0	551	551	5	1	-10921639	59.876	60	53	68	5808	3.066	8.791	0.048	1.775
ID2599688	2599688	5	0.950	808.391	980.318	0	552	552	5	1	-10921639	59.763	60	51	66	5797	3.165	8.621	0.047	1.709
ID2601832	2601832	5	0.867	808.480	980.471	0	553	553	5	1	-10921639	59.732	60	53	67	5794	2.960	8.861	0.045	1.754
ID2604007	2604007	5	0.910	808.503	980.450	0	554	554	5	1	-10921639	59.742	60	54	67	5795	3.049	8.939	0.045	1.687
ID2606161	2606161	5	0.939	808.548	980.727	0	555	555	5	1	-10921639	59.670	60	53	67	5788	3.210	8.797	0.046	1.636
ID2608331	2608331	5	0.929	808.375	980.559	0	556	556	5	1	-10921639	59.639	60	52	66	5785	3.153	8.884	0.047	1.713
ID2610475	2610475	5	0.945	808.492	980.445	0	557	557	5	1	-10921639	59.969	59	54	67	5817	3.070	8.802	0.048	1.807
ID2612627	2612627	5	0.958	808.358	980.392	0	558	558	5	1	-10921639	60.113	60	53	68	5831	3.175	8.763	0.049	1.760
ID2614789	2614789	5	0.881	808.322	980.368	0	559	559	5	1	-10921639	59.711	60	52	66	5792	3.038	8.829	0.046	1.722
ID2616949	2616949	5	0.943	808.343	980.648	0	560	560	5	1	-10921639	59.660	60	53	68	5787	3.304	8.794	0.046	1.580
ID2621271	2621271	5	0.974	808.308	980.015	0	561	561	5	1	-10921639	60.258	60	53	67	5845	3.053	8.818	0.050	1.887
ID2619103	2619103	5	0.963	808.380	980.554	0	562	562	5	1	-10921639	60.155	61	53	67	5835	3.160	8.846	0.048	1.756
ID2623426	2623426	5	0.968	808.266	980.627	0	563	563	5	1	-10921639	59.948	60	53	66	5815	3.315	8.816	0.049	1.680
ID2625586	2625586	5	0.951	808.562	980.723	0	564	564	5	1	-10921639	59.928	60	52	70	5813	3.352	8.581	0.046	1.574
ID2627754	2627754	5	0.918	808.424	980.535	0	565	565	5	1	-10921639	59.866	60	53	66	5807	3.047	8.907	0.047	1.746
ID2629917	2629917	5	0.981	808.515	980.466	0	566	566	5	1	-10921639	60.206	60	52	66	5840	3.155	8.898	0.051	1.850
ID2632090	2632090	5	1.002	808.552	980.508	0	567	567	5	1	-10921639	60.247	61	53	68	5844	3.542	8.716	0.049	1.586
ID2634255	2634255	5	1.010	808.550	980.424	0	568	568	5	1	-10921639	60.412	61	54	67	5860	3.201	8.871	0.050	1.798
ID2636412	2636412	5	1.054	808.394	980.473	0	569	569	5	1	-10921639	60.649	61	53	68	5883	3.298	8.730	0.054	1.887
ID2638576	2638576	5	1.003	808.275	980.406	0	570	570	5	1	-10921639	60.505	61	53	67	5869	3.257	8.875	0.052	1.847
ID2642862	2642862	5	1.073	808.422	980.379	0	571	571	5	1	-10921639	60.773	61	54	68	5895	3.252	8.797	0.055	1.943
ID2640731	2640731	5	1.083	808.590	980.433	0	572	572	5	1	-10921639	61.062	61	54	69	5923	3.517	8.677	0.054	1.778
ID2645018	2645018	5	1.086	808.501	980.411	0	573	573	5	1	-10921639	61.062	61	54	68	5923	3.369	8.799	0.055	1.887
ID2647169	2647169	5	1.178	808.324	980.360	0	574	574	5	1	-10921639	61.546	61	54	69	5970	3.503	8.803	0.060	1.984
ID2649327	2649327	5	1.178	808.316	980.374	0	575	575	5	1	-10921639	61.639	62	54	69	5979	3.621	8.751	0.059	1.906
ID2651465	2651465	5	1.167	808.247	980.281	0	576	576	5	1	-10921639	61.546	62	52	68	5970	3.544	8.800	0.059	1.921
ID2653648	2653648	5	1.178	808.694	980.495	0	577	577	5	1	-10921639	61.454	61	55	69	5961	3.660	8.793	0.058	1.838
ID2655790	2655790	5	1.250	808.547	980.533	0	578	578	5	1	-10921639	61.773	62	53	71	5992	4.261	8.737	0.059	1.627
ID2657944	2657944	5	1.272	808.533	980.403	0	579	579	5	1	-10921639	62.103	62	54	70	6024	4.127	8.830	0.062	1.755
ID2660109	2660109	5	1.250	808.605	980.400	0	580	580	5	1	-10921639	62.392	63	53	69	6052	3.779	8.893	0.063	1.954
ID2662266	2662266	5	1.402	808.587	980.433	0	581	581	5	1	-10921639	62.814	62	52	72	6093	4.464	8.835	0.068	1.782
ID2664409	2664409	5	1.430	808.533	980.398	0	582	582	5	1	-10921639	63.381	64	52	71	6148	4.450	8.854	0.070	1.861
ID2666598	2666598	5	1.409	808.543	980.376	0	583	583	5	1	-10921639	63.247	64	54	72	6135	4.168	8.776	0.069	1.970
ID2668781	2668781	5	1.463	808.505	980.403	0	584	584	5	1	-10921639	63.753	64	53	72	6184	4.447	8.847	0.071	1.903
ID2670945	2670945	5	1.495	808.562	980.457	0	585	585	5	1	-10921639	63.680	64	53	75	6177	4.703	8.832	0.072	1.813
ID2673115	2673115	5	1.500	808.442	980.376	0	586	586	5	1	-10921639	64.361	64	55	73	6243	4.388	8.833	0.074	2.028
ID2675285	2675285	5	1.579	808.577	980.286	0	587	587	5	1	-10921639	64.598	65	54	74	6266	4.681	8.726	0.076	1.957
ID2677448	2677448	5	1.621	808.343	980.186	0	588	588	5	1	-10921639	64.732	65	53	74	6279	4.720	8.793	0.078	1.987
ID2679596	2679596	5	1.602	808.504	980.392	0	589	589	5	1	-10921639	64.495	64	54	73	6256	5.130	8.814	0.075	1.761
ID2681733	2681733	5	1.680	808.516	980.276	0	590	590	5	1	-10921639	65.041	65	56	75	6309	5.103	8.786	0.079	1.863
ID2683869	2683869	5	1.683	808.472	980.249	0	591	591	5	1	-10921639	65.268	65	56	76	6331	5.045	8.862	0.081	1.934
ID2686011	2686011	5	1.678	808.443	980.287	0	592	592	5	1	-10921639	65.216	66	55	74	6326	4.919	8.786	0.081	1.985
ID2688151	2688151	5	1.671	808.388	980.161	0	593	593	5	1	-10921639	65.309	66	55	75	6335	4.961	8.854	0.080	1.946
ID2690299	2690299	5	1.710	808.349	980.249	0	594	594	5	1	-10921639	65.082	65	56	76	6313	5.082	8.820	0.081	1.913
ID2692470	2692470	5	1.711	808.446	980.318	0	595	595	5	1	-10921639	65.402	66	56	75	6344	4.997	8.801	0.083	2.001
ID2694602	2694602	5	1.671	808.349	980.349	0	596	596	5	1	-10921639	65.258	65	57	76	6330	4.831	8.768	0.080	2.010
ID2696747	2696747	5	1.717	808.341	980.280	0	597	597	5	1	-10921639	65.433	65	54	74	6347	4.956	8.863	0.084	2.047
ID2698904	2698904	5	1.699	808.509	980.237	0	598	598	5	1	-10921639	65.474	66	54	74	6351	5.148	8.842	0.081	1.901
ID2701044	2701044	5	1.708	808.321	980.053	0	599	599	5	1	-10921639	65.258	66	55	74	6330	5.223	8.809	0.081	1.877
ID1414144	1414144	6	0.123	1296.349	658.039	0	2	2	5	1	-10921639	53.660	53	50	60	5205	2.056	18.324	0.001	0.056
ID1420447	1420447	6	0.079	1296.051	658.535	0	3	3	5	1	-10921639	53.598	54	50	59	5199	1.712	17.332	-0.001	-0.093
ID1422562	1422562	6	0.050	1295.376	658.770	0	4	4	5	1	-10921639	53.196	53	49	60	5160	1.891	17.777	-0.004	-0.250
ID1424644	1424644	6	0.091	1297.177	658.620	0	5	5	5	1	-10921639	53.588	53	50	59	5198	1.712	2.000	-0.003	-0.193
ID1426779	1426779	6	0.271	1286.597	661.440	0	6	6	5	1	-10921639	53.753	54	50	58	5214	1.832	5.208	0.009	0.537
ID1428895	1428895	6	0.330	1286.373	661.298	0	7	7	5	1	-10921639	53.763	54	48	59	5215	2.197	4.888	0.011	0.510
ID1433125	1433125	6	0.312	1285.921	661.066	0	8	8	5	1	-10921639	53.948	54	50	60	5233	2.017	8.805	0.011	0.564
ID1431023	1431023	6	0.293	1286.693	660.806	0	9	9	5	1	-10921639	53.629	53	49	60	5202	2.181	5.248	0.008	0.406
ID1435256	1435256	6	0.306	1286.287	661.001	0	10	10	5	1	-10921639	53.928	54	50	62	5231	2.132	7.081	0.012	0.579
ID1437361	1437361	6	0.332	1286.673	661.058	0	11	11	5	1	-10921639	53.887	54	50	60	5227	2.096	19.000	0.011	0.549
ID1439480	1439480	6	0.303	1286.417	661.154	0	12	12	5	1	-10921639	53.711	54	48	59	5210	2.146	8.004	0.010	0.505
ID1441612	1441612	6	0.223	1286.386	661.371	0	13	13	5	1	-10921639	53.546	53	49	58	5194	2.057	17.063	0.006	0.311
ID1443723	1443723	6	0.276	1286.295	660.928	0	14	14	5	1	-10921639	53.845	54	50	59	5223	2.093	19.000	0.008	0.415
ID1445837	1445837	6	0.282	1286.018	661.327	0	15	15	5	1	-10921639	53.588	54	48	59	5198	2.230	4.942	0.007	0.354
ID1447976	1447976	6	0.273	1286.768	661.246	0	16	16	5	1	-10921639	53.608	53	48	59	5200	2.074	4.827	0.007	0.376
ID1450082	1450082	6	0.266	1285.852	661.279	0	17	17	5	1	-10921639	53.814	54	49	60	5220	1.949	2.000	0.009	0.487
ID1452217	1452217	6	0.316	1286.557	661.486	0	18	18	5	1	-10921639	53.907	54	50	59	5229	2.037	4.977	0.011	0.568
ID1454342	1454342	6	0.274	1286.156	661.809	0	19	19	5	1	-10921639	53.742	54	49	60	5213	2.068	5.078	0.010	0.505
ID1458587	1458587	6	0.307	1286.220	661.105	0	20	20	5	1	-10921639	53.732	54	50	59	5212	1.939	5.152	0.011	0.587
ID1460725	1460725	6	0.299	1286.068	661.757	0	21	21	5	1	-10921639	54.144	54	50	59	5252	1.915	8.744	0.013	0.742
ID1456456	1456456	6	0.301	1286.538	661.412	0	22	22	5	1	-10921639	53.835	54	49	60	5222	1.951	5.201	0.009	0.495
ID1462849	1462849	6	0.308	1285.805	661.112	0	23	23	5	1	-10921639	53.763	54	49	60	5215	2.105	2.700	0.009	0.458
ID1464967	1464967	6	0.237	1286.491	660.924	0	24	24	5	1	-10921639	53.474	53	49	58	5187	2.067	7.769	0.007	0.336
ID1467100	1467100	6	0.308	1286.202	661.344	0	25	25	5	1	-10921639	53.825	54	49	58	5221	2.116	6.922	0.010	0.501
ID1469223	1469223	6	0.263	1286.820	661.141	0	26	26	5	1	-10921639	54.010	54	49	60	5239	1.874	8.961	0.010	0.559
ID1477764	1477764	6	0.289	1286.354	660.873	0	27	27	5	1	-10921639	53.763	54	49	59	5215	2.045	18.166	0.009	0.464
ID1473513	1473513	6	0.241	1286.810	661.699	0	28	28	5	1	-10921639	53.856	54	49	58	5224	1.843	8.760	0.009	0.543
ID1471366	1471366	6	0.298	1286.283	661.643	0	29	29	5	1	-10921639	54.113	54	50	58	5249	1.853	8.732	0.013	0.776
ID1475632	1475632	6	0.289	1286.583	661.174	0	30	30	5	1	-10921639	53.763	54	50	60	5215	2.055	19.000	0.009	0.460
ID1479902	1479902	6	0.283	1286.630	661.663	0	31	31	5	1	-10921639	54.052	54	50	59	5243	1.728	10.973	0.012	0.749
ID1482017	1482017	6	0.291	1286.625	661.396	0	32	32	5	1	-10921639	53.680	53	49	59	5207	2.124	5.053	0.008	0.398
ID1484163	1484163	6	0.336	1286.559	661.758	0	33	33	5	1	-10921639	54.155	54	51	58	5253	1.764	6.491	0.014	0.858
ID1486295	1486295	6	0.263	1285.991	660.855	0	34	34	5	1	-10921639	53.773	54	50	58	5216	2.044	6.952	0.008	0.426
ID1488407	1488407	6	0.288	1286.270	661.056	0	35	35	5	1	-10921639	54.247	54	51	60	5262	1.797	8.906	0.013	0.800
ID1492707	1492707	6	0.300	1286.391	661.372	0	36	36	5	1	-10921639	53.856	54	50	60	5224	1.974	5.096	0.011	0.583
ID1490559	1490559	6	0.287	1286.291	661.517	0	37	37	5	1	-10921639	53.825	54	49	59	5221	2.051	19.000	0.011	0.553
ID1494848	1494848	6	0.355	1285.991	661.329	0	38	38	5	1	-10921639	54.103	54	50	59	5248	2.129	19.000	0.014	0.687
ID1496981	1496981	6	0.340	1286.137	660.857	0	39	39	5	1	-10921639	53.825	54	50	59	5221	2.199	19.000	0.011	0.523
ID1499134	1499134	6	0.316	1286.071	661.197	0	40	40	5	1	-10921639	53.773	54	50	60	5216	1.976	4.916	0.010	0.550
ID1501288	1501288	6	0.322	1286.373	661.358	0	41	41	5	1	-10921639	53.990	54	49	59	5237	2.044	4.870	0.012	0.610
ID1503443	1503443	6	0.367	1286.986	660.897	0	42	42	5	1	-10921639	54.093	54	50	60	5247	2.016	5.082	0.014	0.733
ID1505589	1505589	6	0.286	1285.714	661.723	0	43	43	5	1	-10921639	53.691	54	49	59	5208	2.028	7.886	0.011	0.593
ID1507747	1507747	6	0.274	1286.660	661.502	0	44	44	5	1	-10921639	53.928	54	50	59	5231	2.017	7.091	0.012	0.625
ID1509874	1509874	6	0.282	1286.612	661.116	0	45	45	5	1	-10921639	53.753	53	50	59	5214	1.865	19.000	0.011	0.603
ID1511998	1511998	6	0.293	1286.845	660.959	0	46	46	5	1	-10921639	53.804	54	49	59	5219	2.187	19.000	0.009	0.456
ID1514161	1514161	6	0.288	1286.422	661.509	0	47	47	5	1	-10921639	53.670	54	50	58	5206	1.847	8.789	0.010	0.597
ID1516308	1516308	6	0.262	1286.219	661.179	0	48	48	5	1	-10921639	53.557	53	50	60	5195	2.056	4.874	0.007	0.338
ID1519305	1519305	6	0.323	1285.797	661.550	0	49	49	5	1	-10921639	53.990	54	50	60	5237	1.912	5.703	0.014	0.777
ID1519271	1519271	6	0.303	1286.850	660.895	0	50	50	5	1	-10921639	53.918	54	50	61	5230	1.983	2.000	0.011	0.578
ID1522743	1522743	6	0.324	1286.388	661.265	0	51	51	5	1	-10921639	53.938	54	50	59	5232	2.009	5.142	0.012	0.617
ID1525870	1525870	6	0.312	1286.579	661.655	0	52	52	5	1	-10921639	53.856	54	49	59	5224	2.021	6.119	0.012	0.623
ID1525523	1525523	6	0.281	1286.217	660.858	0	53	53	5	1	-10921639	53.784	54	49	59	5217	2.200	5.293	0.010	0.472
ID1529192	1529192	6	0.308	1286.261	661.490	0	54	54	5	1	-10921639	53.990	54	49	59	5237	1.987	6.928	0.011	0.616
ID1531314	1531314	6	0.308	1286.601	661.410	0	55	55	5	1	-10921639	53.938	54	48	59	5232	1.941	8.870	0.013	0.701
ID1535611	1535611	6	0.315	1286.924	661.140	0	56	56	5	1	-10921639	53.979	54	49	59	5236	2.160	4.779	0.009	0.448
ID1533466	1533466	6	0.273	1286.914	661.107	0	57	57	5	1	-10921639	53.948	54	49	59	5233	1.933	4.513	0.009	0.489
ID1537771	1537771	6	0.329	1286.643	661.678	0	58	58	5	1	-10921639	54.082	54	50	59	5246	2.034	5.101	0.013	0.677
ID1539902	1539902	6	0.261	1286.412	661.194	0	59	59	5	1	-10921639	53.691	54	49	58	5208	2.007	17.772	0.009	0.480
ID1544240	1544240	6	0.290	1286.385	661.349	0	60	60	5	1	-10921639	53.845	54	49	60	5223	2.123	19.000	0.011	0.528
ID1542070	1542070	6	0.303	1286.019	661.191	0	61	61	5	1	-10921639	53.845	54	50	59	5223	2.028	19.000	0.011	0.570
ID1546387	1546387	6	0.359	1286.125	661.220	0	62	62	5	1	-10921639	54.186	54	50	59	5256	2.028	6.790	0.013	0.662
ID1548540	1548540	6	0.302	1286.524	661.258	0	63	63	5	1	-10921639	53.804	54	48	59	5219	2.115	8.810	0.010	0.523
ID1550661	1550661	6	0.309	1286.555	661.501	0	64	64	5	1	-10921639	53.701	54	50	59	5209	2.204	7.712	0.010	0.496
ID1554940	1554940	6	0.275	1286.008	661.019	0	65	65	5	1	-10921639	53.794	54	50	59	5218	2.020	5.222	0.009	0.494
ID1552799	1552799	6	0.340	1286.510	661.362	0	66	66	5	1	-10921639	54.165	54	50	60	5254	2.120	8.964	0.012	0.625
ID1557074	1557074	6	0.349	1286.556	661.283	0	67	67	5	1	-10921639	54.165	54	49	59	5254	2.004	5.017	0.013	0.693
ID1559189	1559189	6	0.333	1285.973	660.966	0	68	68	5	1	-10921639	54.093	54	49	60	5247	2.102	19.000	0.012	0.633
ID1561329	1561329	6	0.304	1286.185	661.424	0	69	69	5	1	-10921639	53.804	54	50	58	5219	1.982	19.000	0.010	0.558
ID1563466	1563466	6	0.280	1286.672	661.344	0	70	70	5	1	-10921639	53.732	54	48	58	5212	2.220	19.000	0.009	0.417
ID1565598	1565598	6	0.296	1286.956	661.512	0	71	71	5	1	-10921639	53.990	54	51	58	5237	1.777	5.675	0.012	0.692
ID1567723	1567723	6	0.292	1286.593	661.286	0	72	72	5	1	-10921639	53.856	54	50	59	5224	1.876	5.693	0.010	0.587
ID1569862	1569862	6	0.308	1286.630	661.310	0	73	73	5	1	-10921639	54.082	54	49	59	5246	2.034	19.000	0.010	0.550
ID1572006	1572006	6	0.339	1286.217	661.024	0	74	74	5	1	-10921639	53.876	54	49	60	5226	2.219	19.000	0.011	0.523
ID1574180	1574180	6	0.244	1286.786	661.409	0	75	75	5	1	-10921639	53.670	54	49	57	5206	1.694	5.131	0.007	0.457
ID1576306	1576306	6	0.291	1286.360	661.862	0	76	76	5	1	-10921639	53.825	54	50	59	5221	1.904	5.013	0.011	0.627
ID1580575	1580575	6	0.319	1286.167	661.577	0	77	77	5	1	-10921639	53.928	54	49	61	5231	1.975	5.500	0.013	0.693
ID1578454	1578454	6	0.301	1286.727	661.168	0	78	78	5	1	-10921639	53.887	54	50	59	5227	1.947	16.925	0.010	0.551
ID1582694	1582694	6	0.305	1286.898	661.256	0	79	79	5	1	-10921639	54.175	54	50	60	5255	1.888	5.106	0.012	0.674
ID1586917	1586917	6	0.314	1286.712	661.193	0	80	80	5	1	-10921639	53.887	54	50	60	5227	2.041	5.191	0.010	0.535
ID1584810	1584810	6	0.277	1286.202	661.692	0	81	81	5	1	-10921639	53.670	54	50	59	5206	1.930	7.213	0.009	0.519
ID1589046	1589046	6	0.348	1285.822	661.064	0	82	82	5	1	-10921639	54.052	54	50	58	5243	1.986	19.000	0.012	0.650
ID1591178	1591178	6	0.306	1286.136	660.848	0	83	83	5	1	-10921639	53.938	54	49	60	5232	1.968	2.000	0.010	0.547
ID1595436	1595436	6	0.240	1286.564	661.457	0	84	84	5	1	-10921639	53.629	53	50	58	5202	1.746	8.864	0.007	0.452
ID1593313	1593313	6	0.329	1286.439	661.518	0	85	85	5	1	-10921639	54.093	54	50	59	5247	2.175	8.724	0.013	0.643
ID1597557	1597557	6	0.322	1285.849	661.018	0	86	86	5	1	-10921639	53.969	54	49	59	5235	2.079	8.753	0.011	0.585
ID1599686	1599686	6	0.331	1286.193	661.329	0	87	87	5	1	-10921639	53.979	54	51	60	5236	2.051	14.820	0.012	0.603
ID1601793	1601793	6	0.322	1287.129	661.249	0	88	88	5	1	-10921639	54.062	54	50	60	5244	1.999	16.931	0.012	0.621
ID1603931	1603931	6	0.284	1286.801	661.372	0	89	89	5	1	-10921639	53.990	54	50	59	5237	1.840	5.040	0.010	0.554
ID1606080	1606080	6	0.336	1287.021	660.828	0	90	90	5	1	-10921639	54.351	54	50	60	5272	2.057	5.086	0.012	0.602
ID1608204	1608204	6	0.347	1286.390	661.648	0	91	91	5	1	-10921639	54.515	55	49	58	5288	1.855	5.877	0.015	0.875
ID1610320	1610320	6	0.306	1287.064	660.940	0	92	92	5	1	-10921639	54.237	54	49	59	5261	2.035	8.765	0.012	0.608
ID1612455	1612455	6	0.271	1286.087	661.184	0	93	93	5	1	-10921639	53.959	54	49	60	5234	1.989	7.051	0.009	0.495
ID1614579	1614579	6	0.288	1286.205	661.736	0	94	94	5	1	-10921639	53.918	54	49	59	5230	2.014	5.049	0.010	0.539
ID1616693	1616693	6	0.278	1286.598	661.165	0	95	95	5	1	-10921639	53.959	54	50	59	5234	1.936	5.089	0.007	0.408
ID1618823	1618823	6	0.302	1286.429	661.984	0	96	96	5	1	-10921639	54.443	54	51	60	5281	1.791	19.000	0.013	0.789
ID1620947	1620947	6	0.317	1286.909	661.111	0	97	97	5	1	-10921639	54.124	54	49	59	5250	2.185	5.454	0.009	0.465
ID1622861	1622861	6	0.274	1285.904	661.224	0	98	98	5	1	-10921639	53.897	54	49	59	5228	2.148	4.869	0.008	0.404
ID1625222	1625222	6	0.359	1286.310	661.185	0	99	99	5	1	-10921639	54.237	54	49	61	5261	2.159	4.783	0.013	0.621
ID1627389	1627389	6	0.300	1286.941	661.596	0	100	100	5	1	-10921639	54.000	54	48	59	5238	2.087	7.285	0.011	0.540
ID1630801	1630801	6	0.301	1286.488	661.175	0	101	101	5	1	-10921639	54.340	54	50	60	5271	1.920	19.000	0.012	0.688
ID1629845	1629845	6	0.279	1287.142	661.165	0	102	102	5	1	-10921639	53.794	53	50	61	5218	2.091	2.567	0.009	0.437
ID1633785	1633785	6	0.287	1286.359	661.416	0	103	103	5	1	-10921639	53.825	54	49	58	5221	2.092	5.406	0.008	0.428
ID1635929	1635929	6	0.322	1286.098	661.381	0	104	104	5	1	-10921639	54.165	54	51	59	5254	2.090	7.797	0.013	0.647
ID1638059	1638059	6	0.254	1286.390	661.605	0	105	105	5	1	-10921639	53.887	54	50	58	5227	1.848	6.846	0.011	0.611
ID1640200	1640200	6	0.331	1286.430	661.071	0	106	106	5	1	-10921639	54.423	54	50	59	5279	1.946	6.123	0.012	0.679
ID1642345	1642345	6	0.284	1286.583	661.165	0	107	107	5	1	-10921639	53.835	54	49	60	5222	2.075	4.973	0.009	0.449
ID1648795	1648795	6	0.362	1286.695	661.249	0	108	108	5	1	-10921639	53.990	54	49	60	5237	2.298	5.624	0.011	0.520
ID1644477	1644477	6	0.306	1286.214	661.276	0	109	109	5	1	-10921639	53.979	54	48	60	5236	2.155	5.078	0.009	0.458
ID1646631	1646631	6	0.329	1286.727	661.069	0	110	110	5	1	-10921639	54.093	54	50	60	5247	2.062	5.152	0.011	0.588
ID1650924	1650924	6	0.293	1286.548	661.269	0	111	111	5	1	-10921639	53.948	54	50	59	5233	2.084	16.814	0.009	0.470
ID1653065	1653065	6	0.280	1286.552	661.365	0	112	112	5	1	-10921639	53.969	54	49	59	5235	1.944	9.114	0.010	0.550
ID1657325	1657325	6	0.281	1285.865	661.038	0	113	113	5	1	-10921639	53.887	54	50	60	5227	2.150	2.000	0.007	0.352
ID1655208	1655208	6	0.257	1286.613	661.481	0	114	114	5	1	-10921639	54.175	54	48	59	5255	2.062	5.957	0.006	0.302
ID1659475	1659475	6	0.281	1286.991	661.188	0	115	115	5	1	-10921639	54.175	54	50	61	5255	2.268	4.925	0.006	0.266
ID1661617	1661617	6	0.254	1287.586	661.254	0	116	116	5	1	-10921639	54.082	54	50	59	5246	1.807	5.130	0.008	0.467
ID1663793	1663793	6	0.236	1287.190	661.653	0	117	117	5	1	-10921639	53.794	54	49	58	5218	2.031	7.930	0.005	0.268
ID1668054	1668054	6	0.285	1286.815	661.278	0	118	118	5	1	-10921639	54.216	54	50	59	5259	2.053	4.942	0.007	0.342
ID1665923	1665923	6	0.255	1286.618	661.597	0	119	119	5	1	-10921639	53.969	54	49	60	5235	2.275	4.685	0.006	0.262
[truncated: 274,732 more rows]
