# Supplementary material for: Platelet activation near point-like source of agonist: Experimental insights and computational model
Source: PLoS One. 2024 Oct 3;19(10):e0308679. doi: 10.1371/journal.pone.0308679 (PMC11449293; doi:10.1371/journal.pone.0308679)
Supplement: S1 Data — (ZIP) [file pone.0308679.s003.zip › Supplementary codes corrected/Spots in tracks statistics_1882_6circ.csv]

Label	ID	TRACK_ID	QUALITY	POSITION_X	POSITION_Y	POSITION_Z	POSITION_T	FRAME	RADIUS	VISIBILITY	MANUAL_COLOR	MEAN_INTENSITY	MEDIAN_INTENSITY	MIN_INTENSITY	MAX_INTENSITY	TOTAL_INTENSITY	STANDARD_DEVIATION	ESTIMATED_DIAMETER	CONTRAST	SNR
ID520447	520447	0	0.144	668.488	808.925	0	0	0	5	1	-10921639	53.619	53	50	60	5201	1.800	2.943	0.001	0.064
ID523266	523266	0	0.136	669.024	820.064	0	1	1	5	1	-10921639	53.959	54	51	58	5234	1.587	17.925	0.003	0.209
ID526054	526054	0	0.096	669.450	819.829	0	2	2	5	1	-10921639	54.021	54	50	57	5240	1.607	5.054	6.056E-4	0.041
ID528868	528868	0	0.142	667.191	820.621	0	3	3	5	1	-10921639	54.113	54	51	58	5249	1.713	6.001	0.004	0.247
ID531677	531677	0	0.143	668.940	819.214	0	4	4	5	1	-10921639	54.278	54	51	58	5265	1.638	8.057	0.004	0.270
ID534467	534467	0	0.130	667.847	819.649	0	5	5	5	1	-10921639	53.969	54	49	59	5235	1.510	5.119	0.004	0.303
ID540094	540094	0	0.152	668.669	820.653	0	6	6	5	1	-10921639	54.072	54	50	57	5245	1.502	12.875	0.004	0.267
ID537276	537276	0	0.116	669.510	820.401	0	7	7	5	1	-10921639	53.856	54	48	57	5224	1.683	19.000	0.002	0.149
ID542890	542890	0	0.163	669.807	820.213	0	8	8	5	1	-10921639	54.155	54	51	60	5253	1.660	8.743	0.004	0.286
ID545705	545705	0	0.165	669.049	819.422	0	9	9	5	1	-10921639	54.031	54	50	59	5241	1.753	8.677	0.005	0.331
ID551334	551334	0	0.068	669.038	818.512	0	10	10	5	1	-10921639	53.948	54	50	58	5233	1.544	10.722	0.003	0.199
ID548475	548475	0	0.133	668.234	809.795	0	11	11	5	1	-10921639	53.649	54	49	58	5204	1.958	12.117	0.002	0.086
ID554148	554148	0	0.078	668.266	821.138	0	12	12	5	1	-10921639	53.897	54	51	57	5228	1.418	17.143	0.002	0.114
ID556968	556968	0	0.131	669.227	818.719	0	13	13	5	1	-10921639	54.165	54	50	59	5254	1.532	19.000	0.003	0.234
ID559771	559771	0	0.137	668.409	817.320	0	14	14	5	1	-10921639	54.113	54	51	59	5249	1.725	14.894	0.005	0.284
ID562598	562598	0	0.105	669.197	819.467	0	15	15	5	1	-10921639	54.062	54	50	58	5244	1.676	6.827	0.002	0.135
ID565419	565419	0	0.109	669.890	819.736	0	16	16	5	1	-10921639	53.918	54	51	59	5230	1.706	4.977	0.002	0.124
ID568237	568237	0	0.091	670.652	821.173	0	17	17	5	1	-10921639	53.660	54	50	57	5205	1.600	17.720	0.002	0.165
ID571048	571048	0	0.082	668.215	821.258	0	18	18	5	1	-10921639	53.856	54	50	58	5224	1.785	2.962	3.230E-4	0.019
ID573845	573845	0	0.103	670.646	819.866	0	19	19	5	1	-10921639	53.742	54	50	57	5213	1.570	7.008	0.002	0.135
ID576666	576666	0	0.102	669.374	821.155	0	20	20	5	1	-10921639	53.784	54	49	58	5217	1.833	2.000	4.504E-4	0.026
ID579466	579466	0	0.144	669.755	820.449	0	21	21	5	1	-10921639	54.124	54	51	59	5250	1.563	12.995	0.004	0.294
ID582308	582308	0	0.131	667.845	820.105	0	22	22	5	1	-10921639	54.124	54	50	57	5250	1.556	9.441	0.004	0.290
ID585119	585119	0	0.139	670.114	819.304	0	23	23	5	1	-10921639	54.082	54	51	57	5246	1.539	8.622	0.006	0.393
ID590736	590736	0	0.120	669.247	818.701	0	24	24	5	1	-10921639	54.082	54	50	57	5246	1.637	8.380	0.004	0.233
ID587954	587954	0	0.166	668.781	820.342	0	25	25	5	1	-10921639	54.464	55	50	58	5283	1.815	19.000	0.006	0.381
ID593581	593581	0	0.164	668.963	819.450	0	26	26	5	1	-10921639	54.237	54	51	58	5261	1.573	2.979	0.005	0.336
ID596390	596390	0	0.132	669.890	820.256	0	27	27	5	1	-10921639	54.082	54	49	58	5246	1.637	5.933	0.004	0.281
ID601353	601353	0	0.167	669.108	817.861	0	28	28	5	1	-10921639	54.196	54	51	58	5257	1.675	18.159	0.004	0.280
ID600519	600519	0	0.109	669.533	819.797	0	29	29	5	1	-10921639	53.897	54	51	58	5228	1.496	9.296	0.002	0.141
ID604891	604891	0	0.149	670.114	819.614	0	30	30	5	1	-10921639	53.969	54	51	59	5235	1.649	5.159	0.004	0.232
ID607756	607756	0	0.113	671.000	820.763	0	31	31	5	1	-10921639	54.144	54	50	57	5252	1.561	17.790	0.004	0.276
ID610546	610546	0	0.171	668.476	818.627	0	32	32	5	1	-10921639	54.423	54	50	59	5279	1.755	11.060	0.006	0.400
ID613381	613381	0	0.145	668.451	819.870	0	33	33	5	1	-10921639	54.175	54	48	58	5255	1.750	17.357	0.004	0.241
ID616228	616228	0	0.138	667.888	822.460	0	34	34	5	1	-10921639	54.216	54	49	58	5259	1.727	17.785	0.003	0.203
ID619074	619074	0	0.119	663.496	826.533	0	35	35	5	1	-10921639	54.113	54	49	58	5249	1.707	2.790	0.002	0.104
ID650239	650239	0	0.107	664.762	826.579	0	47	47	5	1	-10921639	54.144	54	50	58	5252	1.762	17.716	0.003	0.207
ID655904	655904	0	0.105	663.260	826.201	0	48	48	5	1	-10921639	54.320	54	50	58	5269	1.723	19.000	0.002	0.127
ID658724	658724	0	0.092	662.280	827.126	0	49	49	5	1	-10921639	54.103	54	50	58	5248	1.617	19.000	0.001	0.068
ID661546	661546	0	0.089	663.514	827.305	0	50	50	5	1	-10921639	54.062	54	50	58	5244	1.830	5.061	2.961E-4	0.017
ID664366	664366	0	0.083	662.352	827.133	0	51	51	5	1	-10921639	54.052	54	51	58	5243	1.387	15.944	-4.092E-5	-0.003
ID667229	667229	0	0.115	663.307	826.827	0	52	52	5	1	-10921639	54.320	55	49	58	5269	1.572	15.682	0.003	0.222
ID521519	521519	1	0.049	1044.793	1099.280	0	0	0	5	1	-10921639	52.680	52	49	58	5110	1.794	19.000	-0.003	-0.182
ID524301	524301	1	0.097	1044.836	1100.068	0	1	1	5	1	-10921639	52.773	53	49	59	5119	2.003	4.863	-0.002	-0.082
ID527080	527080	1	0.027	1045.292	1099.806	0	2	2	5	1	-10921639	52.670	52	48	57	5109	1.830	19.000	-0.004	-0.248
ID529909	529909	1	0.006	1046.290	1100.885	0	3	3	5	1	-10921639	52.691	52	49	59	5111	1.799	3.965	-0.006	-0.342
ID532715	532715	1	0.015	1046.508	1100.316	0	4	4	5	1	-10921639	52.845	53	50	57	5126	1.660	5.003	-0.005	-0.329
ID535528	535528	1	0.286	1056.380	1100.503	0	5	5	5	1	-10921639	53.928	53	49	62	5231	2.670	16.174	0.002	0.099
ID541137	541137	1	0.284	1056.496	1100.322	0	6	6	5	1	-10921639	54.186	54	49	62	5256	2.567	17.145	0.006	0.251
ID538322	538322	1	0.267	1056.940	1100.216	0	7	7	5	1	-10921639	54.515	54	49	61	5288	2.416	17.170	0.008	0.346
ID543945	543945	1	0.256	1056.722	1100.576	0	8	8	5	1	-10921639	54.165	54	49	63	5254	2.524	2.000	0.002	0.089
ID546757	546757	1	0.310	1056.491	1100.433	0	9	9	5	1	-10921639	54.526	54	48	63	5289	2.658	19.000	0.010	0.404
ID552386	552386	1	0.247	1056.816	1100.604	0	10	10	5	1	-10921639	54.103	54	48	61	5248	2.564	17.991	0.002	0.101
ID549705	549705	1	0.259	1056.692	1100.674	0	11	11	5	1	-10921639	54.505	54	49	62	5287	2.433	17.895	0.004	0.189
ID555204	555204	1	0.182	1056.456	1100.500	0	12	12	5	1	-10921639	54.103	54	50	61	5248	2.206	17.904	0.003	0.135
ID558026	558026	1	0.229	1056.333	1100.703	0	13	13	5	1	-10921639	53.845	54	48	63	5223	2.709	19.000	-0.002	-0.068
ID560822	560822	1	0.300	1056.994	1101.168	0	14	14	5	1	-10921639	55.361	55	50	61	5370	2.603	18.254	0.008	0.319
ID520488	520488	2	0.586	651.973	818.818	0	0	0	5	1	-10921639	56.588	56	50	68	5489	3.628	16.977	0.023	0.701
ID523265	523265	2	0.547	652.558	819.243	0	1	1	5	1	-10921639	56.165	55	50	70	5448	3.702	19.000	0.021	0.620
ID526053	526053	2	0.598	653.142	819.480	0	2	2	5	1	-10921639	56.464	55	51	70	5477	3.461	2.000	0.023	0.730
ID528861	528861	2	0.555	652.909	820.050	0	3	3	5	1	-10921639	56.412	56	51	68	5472	3.442	9.038	0.023	0.750
ID531679	531679	2	0.582	653.061	819.964	0	4	4	5	1	-10921639	56.773	56	51	68	5507	3.519	14.965	0.025	0.783
ID534471	534471	2	0.623	653.442	821.003	0	5	5	5	1	-10921639	57.010	56	52	71	5530	3.563	5.189	0.028	0.875
ID540093	540093	2	0.630	653.266	820.880	0	6	6	5	1	-10921639	57.021	57	52	68	5531	3.250	10.780	0.030	1.010
ID537275	537275	2	0.626	653.693	820.204	0	7	7	5	1	-10921639	56.629	56	51	69	5493	3.598	2.000	0.024	0.724
ID542894	542894	2	0.673	653.346	820.868	0	8	8	5	1	-10921639	57.165	56	52	70	5545	3.769	12.762	0.027	0.808
ID545712	545712	2	0.723	654.121	820.718	0	9	9	5	1	-10921639	57.237	56	51	71	5552	4.018	8.804	0.032	0.876
ID551341	551341	2	0.665	654.309	821.010	0	10	10	5	1	-10921639	57.124	56	51	70	5541	3.560	8.936	0.028	0.882
ID548518	548518	2	0.629	654.600	821.180	0	11	11	5	1	-10921639	56.856	56	51	70	5515	3.276	14.965	0.026	0.878
ID554152	554152	2	0.646	654.191	821.508	0	12	12	5	1	-10921639	57.485	56	51	69	5576	3.295	19.000	0.032	1.084
ID556971	556971	2	0.535	654.832	820.467	0	13	13	5	1	-10921639	56.186	55	52	66	5450	3.186	2.000	0.018	0.629
ID559783	559783	2	0.472	655.031	820.754	0	14	14	5	1	-10921639	56.309	56	51	67	5462	3.083	19.000	0.020	0.699
ID562605	562605	2	0.587	654.625	821.276	0	15	15	5	1	-10921639	56.897	57	52	66	5519	2.896	8.968	0.025	0.973
ID565423	565423	2	0.528	655.215	821.089	0	16	16	5	1	-10921639	56.680	56	50	67	5498	3.287	16.972	0.024	0.800
ID568240	568240	2	0.488	654.832	822.144	0	17	17	5	1	-10921639	56.866	57	52	66	5516	2.936	19.000	0.027	1.014
ID571063	571063	2	0.430	653.186	824.103	0	18	18	5	1	-10921639	56.814	57	52	62	5511	2.233	19.000	0.020	1.001
ID573849	573849	2	0.378	655.541	820.927	0	19	19	5	1	-10921639	56.155	56	51	63	5447	2.535	15.057	0.016	0.688
ID576665	576665	2	0.380	655.418	821.238	0	20	20	5	1	-10921639	56.093	56	50	63	5441	2.865	16.963	0.017	0.650
ID579469	579469	2	0.333	656.103	820.651	0	21	21	5	1	-10921639	55.753	55	51	63	5408	2.704	19.000	0.012	0.499
ID582317	582317	2	0.449	653.734	822.944	0	22	22	5	1	-10921639	56.887	57	51	63	5518	2.384	8.942	0.024	1.115
ID585136	585136	2	0.432	653.024	823.973	0	23	23	5	1	-10921639	56.742	56	52	63	5504	2.279	19.000	0.022	1.061
ID590756	590756	2	0.448	652.765	823.753	0	24	24	5	1	-10921639	56.485	56	52	62	5479	2.341	9.044	0.022	1.039
ID587961	587961	2	0.404	653.870	822.819	0	25	25	5	1	-10921639	56.629	57	51	63	5493	2.404	8.913	0.021	0.983
ID593599	593599	2	0.350	652.728	824.249	0	26	26	5	1	-10921639	55.866	56	50	63	5419	2.168	16.787	0.015	0.759
ID596385	596385	2	0.321	656.691	819.001	0	27	27	5	1	-10921639	55.351	55	50	62	5369	2.424	16.888	0.009	0.425
ID601357	601357	2	0.227	656.208	819.155	0	28	28	5	1	-10921639	54.876	55	49	63	5323	2.505	17.884	0.006	0.268
ID600511	600511	2	0.282	655.632	819.257	0	29	29	5	1	-10921639	55.299	55	51	62	5364	2.278	16.839	0.009	0.418
ID613374	613374	2	0.281	655.550	817.742	0	33	33	5	1	-10921639	54.763	54	50	63	5312	2.414	19.000	0.006	0.270
ID616218	616218	2	0.292	654.256	818.775	0	34	34	5	1	-10921639	55.371	55	52	61	5371	2.058	15.043	0.011	0.605
ID619039	619039	2	0.342	653.936	818.463	0	35	35	5	1	-10921639	55.402	55	50	62	5374	2.225	19.000	0.012	0.575
ID621892	621892	2	0.309	653.738	819.363	0	36	36	5	1	-10921639	55.505	55	51	62	5384	2.377	19.000	0.012	0.566
ID624733	624733	2	0.359	653.465	819.764	0	37	37	5	1	-10921639	55.629	55	51	65	5396	2.329	17.558	0.016	0.733
ID627556	627556	2	0.283	653.715	818.476	0	38	38	5	1	-10921639	55.021	55	51	62	5337	2.198	16.948	0.008	0.405
ID630391	630391	2	0.298	653.087	818.067	0	39	39	5	1	-10921639	54.959	55	50	62	5331	2.402	19.000	0.008	0.357
ID633181	633181	2	0.010	650.630	805.462	0	40	40	5	1	-10921639	53.062	53	48	56	5147	1.485	18.168	-0.003	-0.202
ID636030	636030	2	0.048	658.472	808.189	0	41	41	5	1	-10921639	53.103	53	49	57	5151	1.489	19.000	-5.397E-4	-0.039
ID638840	638840	2	0.046	660.192	808.362	0	42	42	5	1	-10921639	52.959	53	49	57	5137	1.613	17.022	-0.002	-0.150
ID658645	658645	2	0.013	660.001	807.740	0	49	49	5	1	-10921639	52.979	53	48	56	5139	1.726	17.944	-0.004	-0.230
ID661470	661470	2	0.039	660.141	806.721	0	50	50	5	1	-10921639	53.031	53	49	57	5144	1.551	15.792	-0.003	-0.182
ID664298	664298	2	0.167	667.991	810.397	0	51	51	5	1	-10921639	54.175	54	50	59	5255	1.689	19.000	0.008	0.486
ID672818	672818	2	0.181	668.061	808.735	0	54	54	5	1	-10921639	54.031	54	50	58	5241	1.868	15.149	0.006	0.356
ID675650	675650	2	0.157	668.441	810.048	0	55	55	5	1	-10921639	54.052	54	51	58	5243	1.970	2.000	0.004	0.197
ID521526	521526	3	0.326	1056.137	1100.512	0	0	0	5	1	-10921639	54.320	54	49	62	5269	2.699	2.000	0.006	0.248
ID524302	524302	3	0.284	1056.310	1100.157	0	1	1	5	1	-10921639	54.082	54	48	61	5246	2.597	2.000	0.007	0.306
ID527081	527081	3	0.315	1056.599	1100.071	0	2	2	5	1	-10921639	54.649	54	50	62	5301	2.467	18.315	0.009	0.398
ID529904	529904	3	0.314	1056.724	1100.223	0	3	3	5	1	-10921639	54.454	54	49	62	5282	2.665	2.000	0.009	0.359
ID532717	532717	3	0.286	1056.130	1100.520	0	4	4	5	1	-10921639	54.093	54	48	65	5247	2.594	19.000	0.004	0.177
ID535510	535510	3	0.191	1060.912	1096.223	0	5	5	5	1	-10921639	54.113	54	50	61	5249	2.259	15.849	0.005	0.240
ID541124	541124	3	0.203	1061.597	1096.232	0	6	6	5	1	-10921639	54.082	54	50	59	5246	1.852	5.624	0.005	0.282
ID538305	538305	3	0.232	1060.046	1096.292	0	7	7	5	1	-10921639	54.763	54	51	60	5312	2.105	16.052	0.011	0.573
ID543931	543931	3	0.212	1060.901	1096.223	0	8	8	5	1	-10921639	54.381	54	51	60	5275	1.895	16.036	0.007	0.422
ID549665	549665	3	0.163	1060.876	1096.375	0	11	11	5	1	-10921639	54.186	54	49	60	5256	2.068	15.329	0.004	0.218
ID555189	555189	3	0.183	1062.037	1095.976	0	12	12	5	1	-10921639	54.134	54	49	58	5251	1.945	15.173	0.003	0.165
ID558008	558008	3	0.137	1061.224	1096.102	0	13	13	5	1	-10921639	53.959	54	49	60	5234	2.203	15.091	0.002	0.086
ID574866	574866	3	0.126	1062.225	1095.302	0	19	19	5	1	-10921639	54.010	54	51	60	5239	2.003	4.471	-0.002	-0.099
ID577728	577728	3	0.297	1057.879	1101.457	0	20	20	5	1	-10921639	55.794	55	51	66	5412	3.126	2.000	0.010	0.358
ID580541	580541	3	0.269	1057.527	1101.801	0	21	21	5	1	-10921639	55.526	55	50	63	5386	2.773	17.734	0.006	0.254
ID583368	583368	3	0.269	1057.771	1101.678	0	22	22	5	1	-10921639	55.351	55	51	62	5369	2.594	19.000	0.006	0.272
ID586193	586193	3	0.265	1057.516	1101.628	0	23	23	5	1	-10921639	55.392	55	49	62	5373	2.932	17.723	0.007	0.270
ID591801	591801	3	0.276	1057.249	1100.774	0	24	24	5	1	-10921639	54.918	55	51	62	5327	2.357	2.000	0.007	0.315
ID588989	588989	3	0.269	1057.395	1100.887	0	25	25	5	1	-10921639	54.825	55	49	61	5318	2.618	2.000	0.005	0.208
ID594645	594645	3	0.316	1057.235	1101.415	0	26	26	5	1	-10921639	54.979	54	49	63	5333	2.821	2.000	0.006	0.233
ID597467	597467	3	0.258	1057.755	1101.223	0	27	27	5	1	-10921639	55.144	55	48	62	5349	2.566	17.681	0.007	0.318
ID603134	603134	3	0.263	1057.016	1101.118	0	28	28	5	1	-10921639	54.649	55	49	61	5301	2.602	19.000	0.005	0.197
ID602659	602659	3	0.271	1057.129	1101.201	0	29	29	5	1	-10921639	54.649	54	50	64	5301	2.558	18.060	0.005	0.217
ID605962	605962	3	0.239	1057.098	1100.969	0	30	30	5	1	-10921639	54.371	54	48	61	5274	2.547	2.000	0.002	0.086
ID608810	608810	3	0.251	1057.658	1100.927	0	31	31	5	1	-10921639	54.969	55	50	63	5332	2.298	17.106	0.008	0.384
ID611625	611625	3	0.302	1056.963	1100.863	0	32	32	5	1	-10921639	54.814	55	50	63	5317	2.717	19.000	0.008	0.308
ID614450	614450	3	0.244	1057.147	1100.677	0	33	33	5	1	-10921639	54.412	54	49	61	5278	2.331	17.771	0.005	0.246
ID617270	617270	3	0.278	1057.411	1100.663	0	34	34	5	1	-10921639	54.649	55	50	60	5301	2.296	17.444	0.007	0.317
ID620124	620124	3	0.306	1057.018	1100.648	0	35	35	5	1	-10921639	54.474	54	50	61	5284	2.363	18.257	0.006	0.291
ID622957	622957	3	0.254	1057.430	1100.572	0	36	36	5	1	-10921639	54.268	54	49	61	5264	2.374	17.258	0.005	0.221
ID625795	625795	3	0.326	1056.804	1100.713	0	37	37	5	1	-10921639	54.732	55	49	60	5309	2.473	17.912	0.010	0.418
ID628627	628627	3	0.313	1057.498	1100.266	0	38	38	5	1	-10921639	54.814	55	50	60	5317	2.162	19.000	0.012	0.611
ID631461	631461	3	0.260	1056.713	1101.007	0	39	39	5	1	-10921639	54.371	54	51	61	5274	2.279	2.000	0.007	0.313
ID634300	634300	3	0.271	1057.208	1101.453	0	40	40	5	1	-10921639	54.495	54	49	59	5286	2.112	17.974	0.008	0.400
ID637144	637144	3	0.293	1057.179	1100.966	0	41	41	5	1	-10921639	54.402	54	50	62	5277	2.469	5.062	0.009	0.373
ID639969	639969	3	0.272	1056.971	1100.706	0	42	42	5	1	-10921639	54.268	54	49	62	5264	2.460	2.945	0.006	0.253
ID642799	642799	3	0.298	1057.036	1100.270	0	43	43	5	1	-10921639	54.536	54	50	64	5290	2.537	19.000	0.009	0.377
ID645634	645634	3	0.308	1057.174	1100.022	0	44	44	5	1	-10921639	54.639	55	50	62	5300	2.386	2.000	0.009	0.415
ID648436	648436	3	0.296	1056.719	1100.565	0	45	45	5	1	-10921639	54.381	54	50	62	5275	2.473	4.924	0.007	0.296
ID654087	654087	3	0.272	1056.903	1100.351	0	46	46	5	1	-10921639	54.443	54	51	60	5281	2.194	5.029	0.009	0.435
ID651281	651281	3	0.276	1059.607	1097.641	0	47	47	5	1	-10921639	55.010	55	51	61	5336	2.129	8.179	0.014	0.734
ID656933	656933	3	0.286	1056.919	1100.549	0	48	48	5	1	-10921639	54.505	54	50	61	5287	2.346	4.804	0.006	0.277
ID659756	659756	3	0.285	1056.368	1100.793	0	49	49	5	1	-10921639	54.165	54	48	61	5254	2.552	5.032	0.003	0.148
ID662585	662585	3	0.217	1056.757	1100.290	0	50	50	5	1	-10921639	54.474	54	48	60	5284	2.446	2.000	0.005	0.218
ID665425	665425	3	0.225	1056.776	1100.026	0	51	51	5	1	-10921639	54.423	54	51	62	5279	2.474	19.000	0.004	0.192
ID668276	668276	3	0.224	1056.128	1100.731	0	52	52	5	1	-10921639	54.351	54	50	60	5272	2.323	19.000	0.003	0.136
ID671105	671105	3	0.213	1056.641	1100.658	0	53	53	5	1	-10921639	54.443	54	51	59	5281	2.015	2.000	0.004	0.196
ID673935	673935	3	0.247	1057.032	1100.211	0	54	54	5	1	-10921639	54.454	54	50	64	5282	2.508	19.000	0.004	0.179
ID676758	676758	3	0.224	1057.543	1099.964	0	55	55	5	1	-10921639	54.804	55	49	61	5316	2.211	8.832	0.007	0.338
ID679578	679578	3	0.205	1056.871	1100.467	0	56	56	5	1	-10921639	54.361	54	48	61	5273	2.650	19.000	0.002	0.081
ID682445	682445	3	0.065	1046.323	1101.107	0	57	57	5	1	-10921639	52.938	53	49	57	5135	1.864	5.047	-0.004	-0.201
ID702304	702304	3	0.043	1045.707	1100.376	0	64	64	5	1	-10921639	52.959	53	48	57	5137	1.791	5.360	-0.003	-0.202
ID705159	705159	3	0.242	1056.688	1100.148	0	65	65	5	1	-10921639	54.660	55	50	61	5302	2.371	19.000	0.007	0.303
ID710763	710763	3	0.302	1056.922	1100.152	0	66	66	5	1	-10921639	54.907	55	50	63	5326	2.354	5.059	0.009	0.433
ID707954	707954	3	0.301	1056.897	1099.920	0	67	67	5	1	-10921639	54.753	54	50	61	5311	2.622	19.000	0.008	0.341
ID713601	713601	3	0.263	1057.187	1100.355	0	68	68	5	1	-10921639	54.814	54	50	62	5317	2.391	17.654	0.007	0.325
ID716430	716430	3	0.017	1046.506	1101.094	0	69	69	5	1	-10921639	52.505	52	48	58	5093	1.916	3.039	-0.008	-0.438
ID719247	719247	3	0.272	1057.479	1101.128	0	70	70	5	1	-10921639	55.454	55	51	61	5379	2.492	5.335	0.009	0.413
ID722048	722048	3	0.370	1056.098	1101.539	0	71	71	5	1	-10921639	56.010	56	51	62	5433	2.636	17.805	0.014	0.590
ID724844	724844	3	0.560	1055.617	1102.164	0	72	72	5	1	-10921639	57.144	57	49	65	5543	2.962	5.090	0.022	0.841
ID727717	727717	3	0.573	1055.425	1101.900	0	73	73	5	1	-10921639	57.041	57	51	68	5533	2.904	8.647	0.023	0.896
ID730568	730568	3	0.561	1055.393	1101.779	0	74	74	5	1	-10921639	56.948	57	49	66	5524	2.924	8.092	0.024	0.895
ID733403	733403	3	0.498	1055.347	1101.873	0	75	75	5	1	-10921639	56.619	56	51	64	5492	2.837	8.754	0.019	0.747
ID736208	736208	3	0.511	1055.441	1102.098	0	76	76	5	1	-10921639	56.515	56	51	64	5482	3.025	8.860	0.021	0.759
ID739008	739008	3	0.494	1055.644	1101.827	0	77	77	5	1	-10921639	56.680	56	50	64	5498	2.548	19.000	0.020	0.865
ID741830	741830	3	0.613	1055.255	1101.829	0	78	78	5	1	-10921639	56.660	57	50	64	5496	3.240	5.201	0.022	0.766
ID744644	744644	3	0.559	1055.539	1101.802	0	79	79	5	1	-10921639	56.732	56	51	66	5503	3.331	19.000	0.020	0.665
ID747451	747451	3	0.521	1055.722	1102.077	0	80	80	5	1	-10921639	56.814	57	50	64	5511	2.852	8.929	0.021	0.829
ID750235	750235	3	0.553	1056.740	1102.180	0	81	81	5	1	-10921639	57.619	57	51	64	5589	2.935	5.719	0.025	0.974
ID753050	753050	3	0.568	1056.011	1102.123	0	82	82	5	1	-10921639	57.155	57	50	65	5544	3.180	19.000	0.022	0.774
ID755878	755878	3	0.444	1055.511	1102.118	0	83	83	5	1	-10921639	56.680	57	48	64	5498	2.991	5.452	0.017	0.635
ID759863	759863	3	0.554	1055.623	1102.146	0	84	84	5	1	-10921639	56.979	57	51	64	5527	3.211	5.387	0.021	0.733
ID761518	761518	3	0.580	1055.581	1101.715	0	85	85	5	1	-10921639	56.856	56	51	66	5515	3.166	19.000	0.021	0.748
ID767172	767172	3	0.512	1055.714	1102.002	0	86	86	5	1	-10921639	56.660	56	51	63	5496	2.872	5.101	0.020	0.777
ID764343	764343	3	0.485	1055.421	1101.782	0	87	87	5	1	-10921639	56.196	56	51	64	5451	3.091	7.947	0.017	0.625
ID772148	772148	3	0.433	1055.670	1101.631	0	88	88	5	1	-10921639	56.041	56	51	63	5436	2.570	19.000	0.015	0.656
ID772840	772840	3	0.467	1055.703	1102.031	0	89	89	5	1	-10921639	56.237	56	49	63	5455	2.688	5.618	0.018	0.730
ID775648	775648	3	0.454	1055.640	1101.602	0	90	90	5	1	-10921639	56.144	56	51	62	5446	2.475	19.000	0.018	0.820
ID778437	778437	3	0.428	1055.224	1101.456	0	91	91	5	1	-10921639	55.825	55	51	64	5415	2.590	7.042	0.017	0.702
ID784070	784070	3	0.418	1055.564	1101.730	0	92	92	5	1	-10921639	55.835	56	51	62	5416	2.519	18.137	0.015	0.665
ID783075	783075	3	0.390	1055.898	1101.613	0	93	93	5	1	-10921639	55.722	56	50	62	5405	2.457	5.375	0.013	0.587
ID786888	786888	3	0.387	1055.978	1101.767	0	94	94	5	1	-10921639	55.629	55	51	64	5396	2.547	5.839	0.013	0.581
ID789710	789710	3	0.387	1055.895	1101.675	0	95	95	5	1	-10921639	55.649	55	51	63	5398	2.546	4.987	0.012	0.526
ID793653	793653	3	0.370	1056.026	1101.781	0	96	96	5	1	-10921639	55.464	55	51	62	5380	2.354	5.237	0.012	0.577
ID795329	795329	3	0.449	1055.870	1101.522	0	97	97	5	1	-10921639	55.784	55	51	66	5411	2.807	5.151	0.016	0.621
ID798152	798152	3	0.361	1056.432	1101.783	0	98	98	5	1	-10921639	55.361	55	51	63	5370	2.497	19.000	0.011	0.478
ID800984	800984	3	0.353	1055.708	1101.556	0	99	99	5	1	-10921639	55.289	55	50	62	5363	2.696	19.000	0.010	0.414
ID803796	803796	3	0.379	1055.984	1101.699	0	100	100	5	1	-10921639	55.536	55	49	63	5387	2.602	5.136	0.012	0.516
ID806617	806617	3	0.307	1055.873	1101.621	0	101	101	5	1	-10921639	55.289	55	50	62	5363	2.101	5.035	0.010	0.542
ID812265	812265	3	0.381	1055.776	1101.881	0	102	102	5	1	-10921639	55.464	55	50	63	5380	2.578	5.003	0.012	0.511
ID809457	809457	3	0.431	1055.574	1101.927	0	103	103	5	1	-10921639	55.979	56	51	64	5430	2.471	5.147	0.016	0.715
ID815096	815096	3	0.572	1054.965	1102.130	0	104	104	5	1	-10921639	56.320	56	51	63	5463	3.144	19.000	0.020	0.713
ID817908	817908	3	0.477	1055.473	1101.983	0	105	105	5	1	-10921639	56.237	56	50	64	5455	3.064	5.038	0.017	0.600
ID820741	820741	3	0.468	1055.474	1101.564	0	106	106	5	1	-10921639	55.835	56	51	65	5416	2.907	8.801	0.017	0.625
ID823541	823541	3	0.412	1055.259	1101.956	0	107	107	5	1	-10921639	55.763	55	49	62	5409	2.410	7.976	0.014	0.640
ID826337	826337	3	0.444	1055.625	1101.873	0	108	108	5	1	-10921639	55.794	56	49	65	5412	2.972	19.000	0.014	0.519
ID829158	829158	3	0.429	1056.168	1101.733	0	109	109	5	1	-10921639	55.938	56	50	64	5426	2.957	19.000	0.014	0.537
ID832029	832029	3	0.395	1055.854	1102.059	0	110	110	5	1	-10921639	56.196	56	50	63	5451	2.652	5.511	0.015	0.614
ID834870	834870	3	0.395	1056.017	1101.901	0	111	111	5	1	-10921639	55.876	56	50	63	5420	2.682	5.422	0.015	0.619
ID837705	837705	3	0.395	1055.742	1101.760	0	112	112	5	1	-10921639	55.804	55	50	62	5413	2.461	18.429	0.015	0.651
ID840520	840520	3	0.419	1055.700	1101.574	0	113	113	5	1	-10921639	55.773	55	50	61	5410	2.663	19.000	0.015	0.621
ID846180	846180	3	0.333	1056.235	1101.884	0	114	114	5	1	-10921639	55.443	55	51	62	5378	2.165	17.923	0.013	0.665
ID845330	845330	3	0.357	1055.662	1101.377	0	115	115	5	1	-10921639	55.474	55	52	62	5381	2.394	5.164	0.013	0.585
ID849024	849024	3	0.343	1055.540	1101.318	0	116	116	5	1	-10921639	55.216	55	51	61	5356	2.319	17.856	0.011	0.539
ID851841	851841	3	0.305	1056.070	1101.913	0	117	117	5	1	-10921639	55.392	55	50	61	5373	2.456	5.209	0.010	0.433
ID857489	857489	3	0.300	1055.830	1100.847	0	118	118	5	1	-10921639	55.093	55	51	64	5344	2.372	19.000	0.009	0.417
ID854642	854642	3	0.261	1055.381	1101.143	0	119	119	5	1	-10921639	54.701	54	49	63	5306	2.381	5.247	0.007	0.318
ID860328	860328	3	0.297	1055.365	1101.937	0	120	120	5	1	-10921639	54.897	55	50	61	5325	2.094	5.091	0.009	0.459
ID863155	863155	3	0.277	1055.859	1101.069	0	121	121	5	1	-10921639	54.804	55	50	62	5316	2.439	18.074	0.006	0.285
ID866006	866006	3	0.279	1055.158	1101.527	0	122	122	5	1	-10921639	54.598	55	50	61	5296	2.515	19.000	0.007	0.281
ID868881	868881	3	0.294	1055.634	1101.053	0	123	123	5	1	-10921639	54.928	55	49	61	5328	2.451	3.951	0.007	0.325
ID871733	871733	3	0.004	1047.189	1102.431	0	124	124	5	1	-10921639	53.000	53	49	57	5141	1.768	2.000	-0.007	-0.403
ID874585	874585	3	4.398E-4	1045.973	1102.114	0	125	125	5	1	-10921639	53.010	53	49	59	5142	1.741	16.636	-0.004	-0.264
ID894435	894435	3	0.052	1047.164	1101.185	0	132	132	5	1	-10921639	52.979	53	48	58	5139	1.887	19.000	-0.004	-0.220
ID897258	897258	3	0.026	1047.888	1101.404	0	133	133	5	1	-10921639	53.052	53	49	57	5146	1.728	16.890	-0.004	-0.268
ID521509	521509	4	0.090	911.887	1096.600	0	0	0	5	1	-10921639	52.495	52	48	57	5092	1.826	19.000	0.001	0.069
ID524291	524291	4	0.131	910.859	1096.974	0	1	1	5	1	-10921639	52.691	53	48	57	5111	1.746	15.861	0.003	0.158
ID527073	527073	4	0.058	909.894	1097.741	0	2	2	5	1	-10921639	52.474	53	49	56	5090	1.473	16.800	-6.718E-4	-0.048
ID529895	529895	4	0.152	910.745	1096.582	0	3	3	5	1	-10921639	52.680	53	49	57	5110	1.558	4.799	0.005	0.350
ID532700	532700	4	0.106	911.275	1096.222	0	4	4	5	1	-10921639	52.289	52	49	57	5072	1.826	19.000	0.001	0.058
ID535515	535515	4	0.130	910.559	1097.398	0	5	5	5	1	-10921639	52.732	53	48	57	5115	1.598	19.000	0.005	0.337
ID541121	541121	4	0.078	910.403	1095.782	0	6	6	5	1	-10921639	52.381	52	47	57	5081	1.717	4.980	-2.056E-4	-0.013
ID538309	538309	4	0.101	909.043	1096.901	0	7	7	5	1	-10921639	52.381	53	48	55	5081	1.591	4.538	0.002	0.108
ID543929	543929	4	0.084	910.776	1095.995	0	8	8	5	1	-10921639	52.351	52	49	57	5078	1.493	13.720	3.900E-4	0.027
ID546747	546747	4	0.097	910.013	1096.851	0	9	9	5	1	-10921639	52.515	53	49	57	5094	1.715	19.000	0.002	0.122
ID552371	552371	4	0.087	911.606	1097.415	0	10	10	5	1	-10921639	52.464	52	49	56	5089	1.582	16.020	5.810E-4	0.039
ID549661	549661	4	0.118	911.906	1095.684	0	11	11	5	1	-10921639	52.361	52	48	57	5079	1.910	17.890	7.381E-4	0.040
ID555197	555197	4	0.118	916.023	1098.248	0	12	12	5	1	-10921639	52.784	53	49	57	5120	1.556	12.905	0.005	0.328
ID558018	558018	4	0.101	913.858	1098.756	0	13	13	5	1	-10921639	52.773	53	49	57	5119	1.741	19.000	0.003	0.180
ID560806	560806	4	0.080	911.024	1096.288	0	14	14	5	1	-10921639	52.134	52	48	57	5057	1.993	19.000	-0.002	-0.127
ID563665	563665	4	0.089	914.000	1101.000	0	15	15	5	1	-10921639	53.021	53	49	57	5143	1.594	17.100	0.003	0.174
ID566464	566464	4	0.053	914.676	1098.245	0	16	16	5	1	-10921639	52.495	52	49	57	5092	1.653	5.806	0.002	0.119
ID569280	569280	4	0.132	914.335	1098.858	0	17	17	5	1	-10921639	52.979	53	47	57	5139	1.931	19.000	0.006	0.314
ID572066	572066	4	0.122	912.220	1097.181	0	18	18	5	1	-10921639	52.680	53	49	56	5110	1.735	9.099	0.004	0.263
ID574871	574871	4	0.139	913.036	1096.367	0	19	19	5	1	-10921639	52.619	53	47	58	5104	1.857	14.811	0.005	0.255
ID577716	577716	4	0.105	915.345	1099.070	0	20	20	5	1	-10921639	52.928	53	48	58	5134	1.751	10.891	0.004	0.246
ID580524	580524	4	0.168	912.896	1097.681	0	21	21	5	1	-10921639	52.959	53	50	57	5137	1.581	17.425	0.007	0.474
ID583347	583347	4	0.132	910.644	1096.746	0	22	22	5	1	-10921639	52.670	53	49	56	5109	1.559	19.000	0.004	0.238
ID586166	586166	4	0.097	912.677	1096.136	0	23	23	5	1	-10921639	52.309	52	48	56	5074	1.673	11.941	1.030E-4	0.006
ID591781	591781	4	0.089	910.746	1095.487	0	24	24	5	1	-10921639	52.206	52	48	57	5064	1.726	19.000	5.098E-4	0.031
ID588969	588969	4	0.112	911.533	1095.812	0	25	25	5	1	-10921639	52.258	52	48	59	5069	1.703	13.220	9.317E-4	0.057
ID594632	594632	4	0.106	911.053	1096.816	0	26	26	5	1	-10921639	52.660	53	49	56	5108	1.600	19.000	0.003	0.167
ID597451	597451	4	0.153	910.812	1097.009	0	27	27	5	1	-10921639	52.773	53	49	57	5119	1.771	18.088	0.004	0.232
ID603107	603107	4	0.078	910.679	1094.727	0	28	28	5	1	-10921639	51.907	51	47	57	5035	1.932	6.968	-0.004	-0.197
ID602646	602646	4	0.092	915.822	1099.438	0	29	29	5	1	-10921639	52.753	53	48	58	5117	1.581	19.000	6.969E-4	0.046
ID605940	605940	4	0.086	911.375	1095.971	0	30	30	5	1	-10921639	52.258	52	48	57	5069	1.635	18.433	-0.001	-0.075
ID608795	608795	4	0.095	911.363	1096.830	0	31	31	5	1	-10921639	52.536	52	49	56	5096	1.780	19.000	-3.667E-4	-0.022
ID611613	611613	4	0.116	913.379	1097.022	0	32	32	5	1	-10921639	53.010	53	49	56	5142	1.630	7.657	0.002	0.151
ID631439	631439	4	0.099	912.426	1095.043	0	39	39	5	1	-10921639	52.990	53	48	57	5140	1.934	19.000	8.541E-4	0.047
ID634288	634288	4	0.140	915.295	1098.057	0	40	40	5	1	-10921639	53.701	54	51	58	5209	1.721	18.318	0.006	0.353
ID637122	637122	4	0.083	912.213	1096.076	0	41	41	5	1	-10921639	53.052	53	49	58	5146	1.679	19.000	0.001	0.075
ID639950	639950	4	0.085	912.853	1096.224	0	42	42	5	1	-10921639	53.175	53	48	58	5158	1.620	19.000	0.003	0.166
ID654072	654072	4	0.131	910.447	1096.420	0	46	46	5	1	-10921639	52.856	53	48	57	5127	1.848	3.175	0.002	0.142
ID651267	651267	4	0.084	913.222	1094.865	0	47	47	5	1	-10921639	52.928	53	50	57	5134	1.509	14.670	-0.001	-0.097
ID656914	656914	4	0.099	910.777	1095.138	0	48	48	5	1	-10921639	52.897	53	49	56	5131	1.544	14.907	8.603E-4	0.059
ID659738	659738	4	0.071	911.653	1096.206	0	49	49	5	1	-10921639	53.052	53	49	57	5146	1.557	19.000	0.002	0.170
ID662584	662584	4	0.098	915.334	1100.434	0	50	50	5	1	-10921639	53.433	53	50	58	5183	1.632	19.000	0.004	0.281
ID671078	671078	4	0.090	911.273	1095.397	0	53	53	5	1	-10921639	52.732	53	49	58	5115	1.729	18.042	1.474E-4	0.009
ID673923	673923	4	0.119	911.830	1096.477	0	54	54	5	1	-10921639	53.082	53	49	58	5149	1.631	19.000	0.001	0.094
ID676746	676746	4	0.124	911.162	1096.972	0	55	55	5	1	-10921639	53.216	53	49	58	5162	1.739	19.000	0.004	0.268
ID679560	679560	4	0.121	912.221	1096.400	0	56	56	5	1	-10921639	53.237	53	48	57	5164	1.994	19.000	0.004	0.207
ID682429	682429	4	0.096	908.989	1097.328	0	57	57	5	1	-10921639	52.773	53	47	56	5119	1.699	2.789	-4.164E-4	-0.026
ID688124	688124	4	0.065	906.106	1098.329	0	58	58	5	1	-10921639	52.722	53	49	57	5114	1.754	17.951	-2.688E-4	-0.016
ID685287	685287	4	0.092	908.240	1096.228	0	59	59	5	1	-10921639	52.835	53	49	57	5125	1.525	19.000	0.003	0.225
ID727705	727705	4	0.040	917.965	1099.076	0	73	73	5	1	-10921639	52.629	53	49	56	5105	1.603	2.000	-0.005	-0.332
ID730554	730554	4	0.088	911.229	1097.291	0	74	74	5	1	-10921639	52.876	53	49	58	5129	1.722	19.000	-7.459E-4	-0.046
ID733386	733386	4	0.097	911.899	1096.952	0	75	75	5	1	-10921639	52.742	53	48	57	5116	1.590	17.566	-2.553E-6	-1.694E-4
ID736189	736189	4	0.098	913.621	1096.233	0	76	76	5	1	-10921639	53.031	53	48	58	5144	1.800	16.901	0.002	0.110
ID738993	738993	4	0.042	910.330	1096.973	0	77	77	5	1	-10921639	52.691	53	49	57	5111	1.550	11.642	-0.002	-0.120
ID741815	741815	4	0.110	911.210	1096.579	0	78	78	5	1	-10921639	52.938	53	48	57	5135	1.600	2.000	0.003	0.178
ID744614	744614	4	0.094	913.105	1094.259	0	79	79	5	1	-10921639	52.753	53	48	56	5117	1.665	17.740	0.001	0.091
ID747433	747433	4	0.103	912.190	1095.802	0	80	80	5	1	-10921639	52.897	53	49	57	5131	1.564	3.089	0.002	0.137
ID750225	750225	4	0.102	909.261	1097.756	0	81	81	5	1	-10921639	53.021	53	48	58	5143	1.887	19.000	0.003	0.149
ID753042	753042	4	0.120	914.694	1099.919	0	82	82	5	1	-10921639	53.433	53	50	59	5183	1.658	4.976	0.002	0.149
ID520499	520499	5	0.095	1323.985	821.515	0	0	0	5	1	-10921639	53.093	53	49	57	5150	1.627	8.871	0.005	0.302
ID523275	523275	5	0.131	1327.002	821.163	0	1	1	5	1	-10921639	52.907	53	49	56	5132	1.514	7.248	0.004	0.276
ID526065	526065	5	0.078	1326.486	821.975	0	2	2	5	1	-10921639	52.794	53	49	56	5121	1.554	7.944	0.002	0.155
ID528876	528876	5	0.134	1327.403	821.572	0	3	3	5	1	-10921639	53.072	53	49	59	5148	1.861	3.120	0.003	0.195
ID531688	531688	5	0.111	1326.723	821.312	0	4	4	5	1	-10921639	52.918	53	49	57	5133	1.852	4.877	0.002	0.096
ID534479	534479	5	0.114	1326.601	821.780	0	5	5	5	1	-10921639	52.948	53	49	58	5136	1.828	4.897	0.002	0.092
ID540103	540103	5	0.170	1326.314	822.015	0	6	6	5	1	-10921639	53.206	53	49	57	5161	1.720	4.974	0.006	0.365
ID537286	537286	5	0.211	1327.230	822.596	0	7	7	5	1	-10921639	53.598	54	49	57	5199	1.700	8.988	0.009	0.543
ID542907	542907	5	0.166	1326.489	822.555	0	8	8	5	1	-10921639	53.660	53	49	57	5205	1.859	19.000	0.007	0.395
ID545716	545716	5	0.169	1327.684	821.813	0	9	9	5	1	-10921639	53.505	53	49	59	5190	2.047	9.043	0.006	0.314
ID551351	551351	5	0.204	1327.500	822.827	0	10	10	5	1	-10921639	53.680	54	48	59	5207	2.024	7.304	0.008	0.436
ID548528	548528	5	0.231	1327.903	822.274	0	11	11	5	1	-10921639	53.701	54	50	59	5209	1.894	16.002	0.007	0.402
ID554158	554158	5	0.297	1327.320	822.085	0	12	12	5	1	-10921639	54.062	54	49	60	5244	2.309	5.396	0.012	0.567
ID556982	556982	5	0.213	1327.368	822.395	0	13	13	5	1	-10921639	53.526	54	47	58	5192	2.097	19.000	0.005	0.245
ID559797	559797	5	0.174	1326.720	823.064	0	14	14	5	1	-10921639	53.639	54	50	57	5203	1.721	19.000	0.008	0.465
ID562615	562615	5	0.156	1327.376	823.136	0	15	15	5	1	-10921639	53.515	53	49	59	5191	1.877	8.770	0.005	0.293
ID565433	565433	5	0.212	1326.886	823.056	0	16	16	5	1	-10921639	53.742	54	49	59	5213	1.746	4.969	0.008	0.459
ID568246	568246	5	0.183	1327.522	822.506	0	17	17	5	1	-10921639	53.639	54	49	57	5203	1.659	8.781	0.007	0.457
ID571057	571057	5	0.276	1327.370	822.339	0	18	18	5	1	-10921639	53.608	54	49	60	5200	1.982	4.888	0.009	0.463
ID573884	573884	5	0.059	1324.251	830.011	0	19	19	5	1	-10921639	53.691	54	50	57	5208	1.537	7.020	-5.170E-4	-0.036
ID521513	521513	6	0.364	965.328	1098.427	0	0	0	5	1	-10921639	54.619	54	50	60	5298	2.013	16.685	0.015	0.789
ID524295	524295	6	0.338	964.839	1098.049	0	1	1	5	1	-10921639	54.196	54	50	62	5257	2.206	18.051	0.011	0.535
ID527074	527074	6	0.352	965.251	1097.728	0	2	2	5	1	-10921639	54.412	54	50	59	5278	1.972	16.887	0.012	0.676
ID529901	529901	6	0.312	965.105	1098.585	0	3	3	5	1	-10921639	54.206	54	49	61	5258	2.036	13.020	0.013	0.675
ID532708	532708	6	0.292	964.942	1098.614	0	4	4	5	1	-10921639	53.938	54	47	60	5232	2.050	17.709	0.011	0.589
ID535519	535519	6	0.354	965.228	1097.837	0	5	5	5	1	-10921639	54.258	54	50	62	5263	2.416	19.000	0.014	0.619
ID541130	541130	6	0.305	964.933	1097.941	0	6	6	5	1	-10921639	54.186	54	50	60	5256	1.922	17.675	0.013	0.708
ID538314	538314	6	0.324	964.951	1098.451	0	7	7	5	1	-10921639	53.732	53	48	60	5212	2.330	5.031	0.010	0.476
ID543939	543939	6	0.299	964.756	1097.603	0	8	8	5	1	-10921639	53.907	54	50	59	5229	1.780	15.482	0.011	0.654
ID546753	546753	6	0.306	964.977	1097.971	0	9	9	5	1	-10921639	54.052	54	47	60	5243	2.007	17.969	0.011	0.602
ID552377	552377	6	0.285	965.517	1098.859	0	10	10	5	1	-10921639	54.206	54	49	59	5258	1.854	8.908	0.014	0.796
ID549680	549680	6	0.289	965.287	1097.917	0	11	11	5	1	-10921639	53.794	54	49	60	5218	2.111	19.000	0.010	0.528
ID555201	555201	6	0.273	964.894	1098.702	0	12	12	5	1	-10921639	54.082	54	49	60	5246	2.009	8.919	0.012	0.637
ID558013	558013	6	0.254	965.439	1097.401	0	13	13	5	1	-10921639	53.856	54	50	59	5224	1.915	19.000	0.009	0.527
ID560810	560810	6	0.271	965.325	1097.488	0	14	14	5	1	-10921639	53.753	54	50	58	5214	1.995	5.600	0.008	0.403
ID563659	563659	6	0.261	967.382	1100.491	0	15	15	5	1	-10921639	54.000	54	50	58	5238	1.876	8.767	0.013	0.758
ID566465	566465	6	0.262	964.728	1097.994	0	16	16	5	1	-10921639	53.887	54	50	58	5227	1.755	5.228	0.008	0.509
ID569277	569277	6	0.219	965.234	1098.219	0	17	17	5	1	-10921639	53.598	53	50	59	5199	1.929	15.936	0.006	0.323
ID572074	572074	6	0.301	965.835	1098.846	0	18	18	5	1	-10921639	54.340	54	51	61	5271	1.842	12.746	0.015	0.851
ID574881	574881	6	0.275	965.714	1098.832	0	19	19	5	1	-10921639	53.845	54	49	58	5223	1.906	9.078	0.010	0.585
ID577710	577710	6	0.213	965.396	1097.816	0	20	20	5	1	-10921639	53.701	54	49	59	5209	1.877	15.907	0.005	0.286
ID580525	580525	6	0.302	965.294	1097.595	0	21	21	5	1	-10921639	54.113	54	50	59	5249	2.046	19.000	0.011	0.553
ID583351	583351	6	0.259	966.238	1098.427	0	22	22	5	1	-10921639	53.856	54	49	58	5224	1.808	12.940	0.011	0.663
ID586178	586178	6	0.307	964.841	1098.167	0	23	23	5	1	-10921639	53.876	54	49	60	5226	2.302	8.959	0.011	0.515
ID591793	591793	6	0.275	965.366	1099.228	0	24	24	5	1	-10921639	53.887	54	48	59	5227	2.131	5.001	0.010	0.509
ID588979	588979	6	0.267	964.792	1097.660	0	25	25	5	1	-10921639	53.598	53	49	59	5199	1.977	19.000	0.009	0.487
ID594654	594654	6	0.246	969.613	1102.694	0	26	26	5	1	-10921639	53.598	54	50	59	5199	1.940	19.000	0.009	0.510
ID597454	597454	6	0.263	965.036	1097.933	0	27	27	5	1	-10921639	53.577	54	48	58	5197	2.066	5.041	0.008	0.420
ID603122	603122	6	0.265	966.689	1098.766	0	28	28	5	1	-10921639	53.959	54	50	58	5234	1.876	11.027	0.013	0.762
ID602640	602640	6	0.265	965.187	1097.757	0	29	29	5	1	-10921639	53.691	53	49	58	5208	2.053	5.728	0.008	0.405
ID605948	605948	6	0.262	965.439	1098.121	0	30	30	5	1	-10921639	53.753	54	50	59	5214	1.947	17.832	0.008	0.429
ID608798	608798	6	0.258	965.176	1097.724	0	31	31	5	1	-10921639	53.938	54	50	59	5232	2.081	9.034	0.010	0.496
ID611617	611617	6	0.341	965.348	1098.031	0	32	32	5	1	-10921639	54.021	54	49	59	5240	2.198	16.821	0.012	0.600
ID614438	614438	6	0.293	964.758	1098.060	0	33	33	5	1	-10921639	53.979	54	49	59	5236	2.051	17.973	0.010	0.512
ID617261	617261	6	0.271	965.112	1097.858	0	34	34	5	1	-10921639	53.928	54	50	59	5231	2.142	18.019	0.009	0.451
ID620112	620112	6	0.272	965.355	1097.838	0	35	35	5	1	-10921639	53.825	54	50	58	5221	1.826	5.089	0.009	0.509
ID622952	622952	6	0.304	965.809	1098.258	0	36	36	5	1	-10921639	54.041	54	49	59	5242	2.179	5.343	0.010	0.502
ID625787	625787	6	0.331	966.840	1098.925	0	37	37	5	1	-10921639	54.443	55	50	59	5281	2.131	8.106	0.016	0.824
ID628621	628621	6	0.446	966.741	1098.431	0	38	38	5	1	-10921639	54.979	55	50	61	5333	2.327	8.821	0.019	0.894
ID631453	631453	6	0.501	966.965	1098.371	0	39	39	5	1	-10921639	55.165	55	51	63	5351	2.613	19.000	0.022	0.910
ID634289	634289	6	0.460	966.608	1098.200	0	40	40	5	1	-10921639	55.227	55	50	62	5357	2.413	8.795	0.022	0.995
ID637133	637133	6	0.517	966.343	1098.030	0	41	41	5	1	-10921639	55.268	55	50	61	5361	2.430	5.344	0.022	0.995
ID639959	639959	6	0.501	966.405	1098.392	0	42	42	5	1	-10921639	55.320	55	49	61	5366	2.584	8.815	0.022	0.916
ID642794	642794	6	0.493	966.565	1098.663	0	43	43	5	1	-10921639	55.381	55	50	62	5372	2.298	8.910	0.024	1.139
ID645627	645627	6	0.489	966.180	1098.324	0	44	44	5	1	-10921639	55.464	55	50	64	5380	2.394	8.844	0.023	1.025
ID648432	648432	6	0.447	967.098	1098.313	0	45	45	5	1	-10921639	55.021	54	50	61	5337	2.354	12.875	0.020	0.903
ID654081	654081	6	0.421	966.423	1098.792	0	46	46	5	1	-10921639	54.959	55	49	60	5331	2.031	8.761	0.020	1.068
ID651280	651280	6	0.463	965.913	1098.372	0	47	47	5	1	-10921639	54.959	55	50	60	5331	2.441	15.059	0.020	0.894
ID656926	656926	6	0.460	966.008	1098.232	0	48	48	5	1	-10921639	55.289	55	49	62	5363	2.345	15.241	0.020	0.938
ID659745	659745	6	0.438	965.624	1098.107	0	49	49	5	1	-10921639	54.959	55	49	62	5331	2.411	5.173	0.019	0.856
ID662574	662574	6	0.439	966.059	1098.431	0	50	50	5	1	-10921639	54.969	55	50	60	5332	2.128	5.065	0.019	0.948
ID665420	665420	6	0.385	965.804	1098.597	0	51	51	5	1	-10921639	54.845	55	50	60	5320	2.275	8.624	0.018	0.833
ID668265	668265	6	0.429	965.707	1098.227	0	52	52	5	1	-10921639	54.856	55	50	60	5321	2.273	8.921	0.018	0.871
ID671090	671090	6	0.423	965.720	1098.064	0	53	53	5	1	-10921639	54.897	55	50	60	5325	2.187	5.036	0.018	0.871
ID673925	673925	6	0.432	965.387	1098.179	0	54	54	5	1	-10921639	54.918	55	49	60	5327	2.335	4.957	0.018	0.812
ID676749	676749	6	0.417	964.974	1098.210	0	55	55	5	1	-10921639	54.722	55	50	61	5308	2.440	18.050	0.015	0.667
ID679568	679568	6	0.410	965.236	1098.253	0	56	56	5	1	-10921639	54.856	55	51	60	5321	2.010	15.069	0.018	0.942
ID682432	682432	6	0.424	965.786	1098.449	0	57	57	5	1	-10921639	54.794	55	48	60	5315	2.402	19.000	0.019	0.868
ID688125	688125	6	0.406	965.159	1097.702	0	58	58	5	1	-10921639	54.629	54	50	62	5299	2.315	19.000	0.016	0.726
ID685295	685295	6	0.413	965.544	1098.255	0	59	59	5	1	-10921639	54.856	55	51	61	5321	2.131	8.968	0.019	0.944
ID690973	690973	6	0.354	966.184	1098.226	0	60	60	5	1	-10921639	54.680	55	51	60	5304	1.950	9.271	0.015	0.856
ID693826	693826	6	0.357	966.846	1099.008	0	61	61	5	1	-10921639	55.062	55	49	61	5341	2.140	8.849	0.019	0.950
ID696666	696666	6	0.348	966.042	1098.314	0	62	62	5	1	-10921639	54.701	54	50	60	5306	2.319	4.371	0.014	0.632
ID699478	699478	6	0.365	966.269	1098.472	0	63	63	5	1	-10921639	54.773	54	50	60	5313	2.163	14.918	0.014	0.689
ID702296	702296	6	0.373	965.589	1097.974	0	64	64	5	1	-10921639	54.701	55	51	62	5306	2.032	16.281	0.015	0.819
ID705154	705154	6	0.384	967.143	1098.992	0	65	65	5	1	-10921639	54.979	55	50	61	5333	1.995	8.953	0.020	1.071
ID710760	710760	6	0.292	966.847	1099.340	0	66	66	5	1	-10921639	54.351	54	51	59	5272	1.803	8.865	0.015	0.890
ID707949	707949	6	0.317	966.250	1098.311	0	67	67	5	1	-10921639	54.258	54	51	60	5263	1.986	7.034	0.014	0.733
ID713595	713595	6	0.396	966.178	1098.546	0	68	68	5	1	-10921639	54.691	55	51	60	5305	2.143	11.047	0.020	0.977
ID716419	716419	6	0.353	965.348	1097.798	0	69	69	5	1	-10921639	54.206	54	49	60	5258	2.184	19.000	0.013	0.643
ID719239	719239	6	0.367	966.174	1098.878	0	70	70	5	1	-10921639	54.691	55	51	60	5305	1.991	12.784	0.018	0.969
ID722032	722032	6	0.415	965.915	1098.352	0	71	71	5	1	-10921639	54.701	55	50	61	5306	2.328	8.041	0.017	0.787
ID724835	724835	6	0.351	966.380	1099.222	0	72	72	5	1	-10921639	54.505	55	49	61	5287	1.980	15.933	0.016	0.870
ID727699	727699	6	0.331	965.438	1097.346	0	73	73	5	1	-10921639	54.268	54	49	60	5264	2.134	17.095	0.013	0.673
ID730556	730556	6	0.388	965.395	1098.344	0	74	74	5	1	-10921639	54.485	54	50	60	5285	2.310	12.978	0.014	0.672
ID733390	733390	6	0.374	966.224	1098.556	0	75	75	5	1	-10921639	54.485	54	50	61	5285	2.146	8.698	0.019	0.952
ID736198	736198	6	0.355	966.038	1098.926	0	76	76	5	1	-10921639	54.454	54	49	60	5282	1.915	8.943	0.016	0.888
ID738997	738997	6	0.339	965.200	1098.631	0	77	77	5	1	-10921639	54.196	54	50	60	5257	1.795	12.840	0.014	0.824
ID741820	741820	6	0.361	965.871	1098.377	0	78	78	5	1	-10921639	54.557	54	51	59	5292	1.942	10.627	0.018	1.000
ID744634	744634	6	0.355	966.167	1098.827	0	79	79	5	1	-10921639	54.505	54	51	61	5287	2.011	9.017	0.018	0.945
ID747441	747441	6	0.411	966.533	1098.239	0	80	80	5	1	-10921639	55.144	55	50	62	5349	1.926	19.000	0.022	1.230
ID750227	750227	6	0.436	965.635	1098.442	0	81	81	5	1	-10921639	55.031	55	50	61	5338	2.196	11.009	0.020	1.000
ID753040	753040	6	0.429	967.057	1098.658	0	82	82	5	1	-10921639	55.134	55	50	62	5348	2.163	9.025	0.022	1.111
ID755870	755870	6	0.376	966.892	1099.199	0	83	83	5	1	-10921639	55.052	55	50	60	5340	1.986	8.871	0.021	1.117
ID759839	759839	6	0.399	965.847	1098.694	0	84	84	5	1	-10921639	54.711	55	50	60	5307	2.131	8.926	0.021	1.046
ID761507	761507	6	0.413	966.332	1098.053	0	85	85	5	1	-10921639	54.619	55	49	60	5298	2.238	15.094	0.018	0.885
ID767159	767159	6	0.341	965.876	1098.420	0	86	86	5	1	-10921639	54.464	55	50	60	5283	1.832	8.966	0.017	0.983
ID764329	764329	6	0.344	966.872	1098.918	0	87	87	5	1	-10921639	54.505	55	51	58	5287	1.826	8.966	0.019	1.110
ID772127	772127	6	0.338	966.482	1098.305	0	88	88	5	1	-10921639	54.175	54	50	61	5255	2.041	15.070	0.013	0.700
ID772831	772831	6	0.323	966.123	1098.710	0	89	89	5	1	-10921639	54.495	54	50	59	5286	1.916	8.782	0.017	0.962
ID775641	775641	6	0.330	968.018	1100.019	0	90	90	5	1	-10921639	54.619	55	51	60	5298	1.764	8.972	0.020	1.232
ID778427	778427	6	0.436	966.998	1098.990	0	91	91	5	1	-10921639	55.082	55	51	61	5343	2.230	8.965	0.023	1.111
ID784060	784060	6	0.343	967.201	1099.323	0	92	92	5	1	-10921639	54.629	55	49	59	5299	1.850	8.901	0.019	1.096
ID783054	783054	6	0.398	967.109	1099.006	0	93	93	5	1	-10921639	54.887	55	50	59	5324	1.925	12.809	0.020	1.135
ID786880	786880	6	0.406	967.482	1099.218	0	94	94	5	1	-10921639	54.856	55	49	61	5321	2.175	8.702	0.021	1.047
ID789696	789696	6	0.406	967.068	1099.176	0	95	95	5	1	-10921639	54.804	55	50	61	5316	2.234	8.773	0.019	0.928
ID793641	793641	6	0.380	967.643	1099.596	0	96	96	5	1	-10921639	54.742	55	50	59	5310	2.032	8.812	0.021	1.092
ID795318	795318	6	0.361	966.453	1099.012	0	97	97	5	1	-10921639	54.526	54	51	59	5289	1.762	14.884	0.018	1.088
ID798139	798139	6	0.439	967.271	1098.924	0	98	98	5	1	-10921639	55.062	55	49	60	5341	2.179	8.671	0.024	1.193
ID800981	800981	6	0.359	967.271	1099.774	0	99	99	5	1	-10921639	54.938	55	51	59	5329	1.737	8.933	0.022	1.356
ID803787	803787	6	0.396	967.538	1099.032	0	100	100	5	1	-10921639	55.103	55	51	61	5345	2.089	8.742	0.024	1.216
ID806607	806607	6	0.443	967.872	1099.007	0	101	101	5	1	-10921639	55.062	55	50	60	5341	2.207	8.419	0.022	1.075
ID812260	812260	6	0.411	967.911	1099.643	0	102	102	5	1	-10921639	55.289	55	51	61	5363	1.904	9.578	0.024	1.355
ID809449	809449	6	0.403	967.991	1099.626	0	103	103	5	1	-10921639	55.052	55	51	61	5340	1.991	8.933	0.025	1.352
ID815088	815088	6	0.377	967.736	1099.680	0	104	104	5	1	-10921639	54.784	55	51	59	5314	1.804	5.379	0.021	1.260
ID817897	817897	6	0.371	966.935	1099.188	0	105	105	5	1	-10921639	54.670	55	51	60	5303	1.940	8.918	0.020	1.084
ID820734	820734	6	0.360	966.839	1098.944	0	106	106	5	1	-10921639	54.742	55	51	60	5310	2.017	8.915	0.019	0.997
ID823531	823531	6	0.406	966.985	1098.789	0	107	107	5	1	-10921639	54.959	55	50	60	5331	2.081	9.050	0.022	1.122
ID826327	826327	6	0.389	966.393	1098.579	0	108	108	5	1	-10921639	55.000	55	51	60	5335	1.942	8.962	0.021	1.149
ID829142	829142	6	0.413	965.373	1098.424	0	109	109	5	1	-10921639	54.814	55	51	60	5317	1.900	15.969	0.019	1.102
ID832015	832015	6	0.410	966.498	1099.054	0	110	110	5	1	-10921639	54.887	55	50	61	5324	2.272	12.215	0.020	0.940
ID834857	834857	6	0.447	966.130	1098.987	0	111	111	5	1	-10921639	55.330	55	50	60	5367	2.014	8.829	0.023	1.249
ID837695	837695	6	0.427	966.441	1099.294	0	112	112	5	1	-10921639	55.031	55	51	60	5338	2.002	9.062	0.022	1.199
ID840508	840508	6	0.440	965.594	1098.497	0	113	113	5	1	-10921639	55.000	55	51	60	5335	2.136	19.000	0.021	1.055
ID846168	846168	6	0.447	965.181	1098.061	0	114	114	5	1	-10921639	54.784	55	50	60	5314	2.538	4.930	0.018	0.747
ID845314	845314	6	0.463	965.607	1098.724	0	115	115	5	1	-10921639	55.175	55	49	62	5352	2.241	8.948	0.023	1.114
ID849013	849013	6	0.392	965.866	1099.070	0	116	116	5	1	-10921639	54.918	55	50	62	5327	2.159	9.038	0.020	1.021
ID851831	851831	6	0.365	967.787	1100.015	0	117	117	5	1	-10921639	54.887	55	50	60	5324	2.131	8.366	0.019	0.980
ID857479	857479	6	0.398	965.149	1098.340	0	118	118	5	1	-10921639	54.629	54	49	62	5299	2.320	17.774	0.017	0.781
ID854633	854633	6	0.357	964.896	1097.873	0	119	119	5	1	-10921639	54.433	54	51	60	5280	2.041	19.000	0.015	0.773
ID860314	860314	6	0.438	965.341	1098.357	0	120	120	5	1	-10921639	54.928	55	50	61	5328	2.324	16.803	0.019	0.887
ID863150	863150	6	0.419	965.533	1098.742	0	121	121	5	1	-10921639	55.072	55	51	60	5342	2.233	9.645	0.022	1.048
ID865996	865996	6	0.403	966.154	1098.972	0	122	122	5	1	-10921639	55.227	55	51	60	5357	1.987	8.928	0.022	1.186
ID868877	868877	6	0.401	965.783	1098.633	0	123	123	5	1	-10921639	54.938	55	49	60	5329	2.371	8.975	0.020	0.915
ID871718	871718	6	0.394	965.243	1098.214	0	124	124	5	1	-10921639	54.330	54	50	61	5270	2.290	17.836	0.015	0.692
ID874573	874573	6	0.367	966.336	1099.197	0	125	125	5	1	-10921639	54.814	55	51	60	5317	2.002	8.787	0.019	1.022
ID880226	880226	6	0.420	966.386	1099.006	0	126	126	5	1	-10921639	55.072	55	50	62	5342	2.103	9.065	0.021	1.095
ID877420	877420	6	0.414	966.059	1098.814	0	127	127	5	1	-10921639	55.237	55	51	61	5358	2.135	8.834	0.023	1.156
ID883086	883086	6	0.429	966.928	1099.596	0	128	128	5	1	-10921639	55.175	55	51	60	5352	2.016	8.935	0.024	1.296
ID885918	885918	6	0.409	966.433	1098.985	0	129	129	5	1	-10921639	55.010	55	51	62	5336	2.262	8.922	0.021	0.978
ID888754	888754	6	0.426	966.282	1099.094	0	130	130	5	1	-10921639	54.990	55	50	61	5334	2.187	8.872	0.022	1.064
ID891605	891605	6	0.361	966.204	1098.854	0	131	131	5	1	-10921639	54.608	55	50	59	5297	2.074	15.155	0.018	0.946
ID894428	894428	6	0.444	967.244	1099.161	0	132	132	5	1	-10921639	55.485	56	51	60	5382	2.072	11.309	0.024	1.278
ID897249	897249	6	0.444	966.094	1099.351	0	133	133	5	1	-10921639	55.196	55	51	60	5354	2.294	8.816	0.023	1.081
ID900076	900076	6	0.430	966.301	1098.926	0	134	134	5	1	-10921639	55.196	55	51	61	5354	2.085	15.053	0.023	1.200
ID902934	902934	6	0.411	966.213	1098.804	0	135	135	5	1	-10921639	55.196	55	50	61	5354	2.267	8.775	0.022	1.035
ID905770	905770	6	0.425	966.486	1098.786	0	136	136	5	1	-10921639	55.134	55	51	61	5348	2.244	8.934	0.020	0.981
ID911476	911476	6	0.482	966.821	1098.988	0	137	137	5	1	-10921639	55.485	55	49	61	5382	2.287	19.000	0.024	1.134
ID908614	908614	6	0.458	967.036	1099.462	0	138	138	5	1	-10921639	55.392	56	49	62	5373	2.271	8.768	0.023	1.086
ID914292	914292	6	0.520	967.550	1099.151	0	139	139	5	1	-10921639	55.907	56	51	61	5423	2.264	8.935	0.029	1.371
ID917111	917111	6	0.504	966.913	1098.962	0	140	140	5	1	-10921639	55.608	56	50	61	5394	2.303	8.867	0.027	1.248
ID919939	919939	6	0.468	967.248	1099.652	0	141	141	5	1	-10921639	55.278	55	48	61	5362	2.384	9.021	0.025	1.131
ID922760	922760	6	0.429	967.416	1099.414	0	142	142	5	1	-10921639	55.443	55	51	60	5378	2.021	18.015	0.024	1.278
ID925611	925611	6	0.411	968.549	1099.984	0	143	143	5	1	-10921639	55.381	55	50	62	5372	2.104	8.833	0.022	1.155
ID928421	928421	6	0.441	967.031	1099.487	0	144	144	5	1	-10921639	55.299	55	49	61	5364	2.251	8.940	0.023	1.126
ID931261	931261	6	0.413	967.657	1099.532	0	145	145	5	1	-10921639	55.237	55	50	60	5358	2.145	8.842	0.024	1.189
ID934099	934099	6	0.475	967.733	1099.785	0	146	146	5	1	-10921639	55.567	56	51	62	5390	2.071	8.858	0.027	1.434
ID936922	936922	6	0.463	967.456	1098.915	0	147	147	5	1	-10921639	55.598	55	49	62	5393	2.452	9.056	0.026	1.131
ID939722	939722	6	0.513	967.975	1099.346	0	148	148	5	1	-10921639	55.619	56	50	61	5395	2.275	8.404	0.027	1.264
ID942553	942553	6	0.473	967.542	1099.297	0	149	149	5	1	-10921639	55.608	56	51	62	5394	2.276	12.854	0.026	1.258
ID945400	945400	6	0.425	968.309	1100.006	0	150	150	5	1	-10921639	55.526	55	52	62	5386	1.942	8.880	0.025	1.416
ID948222	948222	6	0.524	967.248	1099.185	0	151	151	5	1	-10921639	55.588	55	52	61	5392	2.115	19.000	0.028	1.421
ID951065	951065	6	0.503	967.302	1099.537	0	152	152	5	1	-10921639	55.763	56	51	61	5409	2.267	8.759	0.029	1.372
ID953906	953906	6	0.493	967.580	1099.824	0	153	153	5	1	-10921639	55.443	55	51	60	5378	2.036	19.000	0.026	1.385
ID956759	956759	6	0.427	967.578	1099.238	0	154	154	5	1	-10921639	55.258	55	48	64	5360	2.270	19.000	0.023	1.072
ID959605	959605	6	0.431	968.070	1099.784	0	155	155	5	1	-10921639	55.361	55	50	60	5370	2.088	8.860	0.025	1.269
ID962448	962448	6	0.415	967.837	1100.305	0	156	156	5	1	-10921639	55.268	55	50	61	5361	1.950	8.857	0.024	1.335
ID965280	965280	6	0.358	968.293	1100.518	0	157	157	5	1	-10921639	54.753	55	49	61	5311	2.136	19.000	0.019	0.944
ID968118	968118	6	0.385	967.681	1100.037	0	158	158	5	1	-10921639	55.216	55	50	62	5356	2.058	8.301	0.022	1.132
ID970958	970958	6	0.460	968.436	1100.227	0	159	159	5	1	-10921639	55.227	55	51	61	5357	2.138	8.889	0.025	1.275
ID973806	973806	6	0.403	967.959	1100.768	0	160	160	5	1	-10921639	55.124	55	51	59	5347	1.986	8.916	0.022	1.177
ID976676	976676	6	0.424	968.165	1100.232	0	161	161	5	1	-10921639	55.093	55	49	60	5344	2.346	5.389	0.023	1.074
ID979530	979530	6	0.401	967.853	1100.517	0	162	162	5	1	-10921639	54.804	55	51	60	5316	2.110	8.976	0.022	1.122
ID982350	982350	6	0.373	967.864	1099.915	0	163	163	5	1	-10921639	55.072	55	51	60	5342	1.804	8.852	0.022	1.304
ID985209	985209	6	0.353	967.895	1100.548	0	164	164	5	1	-10921639	54.773	55	51	59	5313	1.723	8.936	0.020	1.246
ID988047	988047	6	0.399	968.187	1101.131	0	165	165	5	1	-10921639	55.062	55	50	60	5341	1.994	8.918	0.022	1.184
ID990890	990890	6	0.419	968.735	1100.850	0	166	166	5	1	-10921639	54.928	55	49	60	5328	2.152	8.978	0.022	1.111
ID993705	993705	6	0.383	968.941	1100.660	0	167	167	5	1	-10921639	54.897	55	49	60	5325	2.220	8.904	0.020	0.961
ID996528	996528	6	0.422	968.344	1100.916	0	168	168	5	1	-10921639	55.082	55	49	60	5343	2.173	8.869	0.024	1.166
ID999353	999353	6	0.410	968.305	1100.499	0	169	169	5	1	-10921639	55.144	55	51	60	5349	1.871	8.867	0.023	1.318
ID1002202	1002202	6	0.371	968.327	1100.870	0	170	170	5	1	-10921639	54.773	55	51	60	5313	2.069	8.724	0.021	1.086
ID1005053	1005053	6	0.404	967.664	1100.587	0	171	171	5	1	-10921639	54.856	55	48	60	5321	2.318	8.893	0.021	0.989
ID1007857	1007857	6	0.403	968.177	1100.862	0	172	172	5	1	-10921639	54.691	55	50	60	5305	2.195	8.772	0.020	0.996
ID1010672	1010672	6	0.365	968.697	1100.540	0	173	173	5	1	-10921639	54.546	55	50	59	5291	2.052	19.000	0.018	0.919
ID1013526	1013526	6	0.436	968.657	1100.557	0	174	174	5	1	-10921639	54.804	55	47	60	5316	2.321	8.863	0.021	0.968
ID1016360	1016360	6	0.414	968.337	1100.479	0	175	175	5	1	-10921639	55.186	55	51	60	5353	2.176	8.786	0.024	1.179
ID1019183	1019183	6	0.427	968.085	1099.685	0	176	176	5	1	-10921639	55.196	55	51	61	5354	2.159	8.864	0.024	1.206
ID1022000	1022000	6	0.439	967.856	1099.506	0	177	177	5	1	-10921639	55.464	55	51	63	5380	2.016	8.582	0.025	1.346
ID1024809	1024809	6	0.533	967.686	1099.166	0	178	178	5	1	-10921639	55.814	55	51	63	5414	2.369	8.784	0.027	1.229
ID1027617	1027617	6	0.528	967.666	1099.377	0	179	179	5	1	-10921639	55.845	56	51	62	5417	2.481	19.000	0.026	1.162
ID1030429	1030429	6	0.511	967.483	1099.102	0	180	180	5	1	-10921639	55.835	56	51	62	5416	2.216	8.943	0.027	1.301
ID1033250	1033250	6	0.517	967.305	1099.490	0	181	181	5	1	-10921639	56.567	57	51	64	5487	2.495	10.932	0.026	1.136
ID1036086	1036086	6	0.537	967.780	1099.785	0	182	182	5	1	-10921639	56.041	56	52	64	5436	2.309	8.834	0.030	1.411
ID1041737	1041737	6	0.470	967.648	1099.522	0	183	183	5	1	-10921639	55.680	56	50	61	5401	2.271	15.960	0.027	1.279
ID1038916	1038916	6	0.536	967.468	1099.501	0	184	184	5	1	-10921639	56.175	56	50	63	5449	2.241	8.950	0.031	1.517
ID1044587	1044587	6	0.542	967.743	1099.681	0	185	185	5	1	-10921639	56.103	56	51	63	5442	2.201	8.891	0.028	1.402
ID1047427	1047427	6	0.550	967.884	1099.874	0	186	186	5	1	-10921639	56.227	56	51	65	5454	2.387	8.820	0.030	1.394
ID1050310	1050310	6	0.640	967.393	1099.223	0	187	187	5	1	-10921639	56.464	57	51	64	5477	2.777	8.835	0.032	1.278
ID1053154	1053154	6	0.597	967.161	1099.303	0	188	188	5	1	-10921639	56.588	57	51	62	5489	2.427	8.805	0.032	1.458
ID1055958	1055958	6	0.595	967.168	1099.226	0	189	189	5	1	-10921639	56.485	56	51	63	5479	2.496	8.882	0.030	1.339
ID1058793	1058793	6	0.565	967.203	1099.215	0	190	190	5	1	-10921639	56.454	57	50	62	5476	2.359	8.872	0.032	1.469
ID1061640	1061640	6	0.647	967.394	1099.388	0	191	191	5	1	-10921639	56.546	57	51	64	5485	2.854	8.876	0.032	1.239
ID1064478	1064478	6	0.591	967.167	1099.155	0	192	192	5	1	-10921639	56.454	56	50	64	5476	2.541	8.975	0.032	1.363
ID1067292	1067292	6	0.576	967.614	1099.503	0	193	193	5	1	-10921639	56.526	56	52	63	5483	2.260	8.848	0.033	1.580
ID1070117	1070117	6	0.580	967.249	1099.408	0	194	194	5	1	-10921639	56.474	56	52	62	5478	2.052	8.861	0.032	1.726
ID1072922	1072922	6	0.464	967.901	1099.374	0	195	195	5	1	-10921639	55.866	56	51	63	5419	2.303	12.752	0.024	1.146
ID1075784	1075784	6	0.473	967.350	1099.664	0	196	196	5	1	-10921639	56.031	56	51	61	5435	2.219	8.712	0.027	1.342
ID1081276	1081276	6	0.458	967.575	1099.510	0	197	197	5	1	-10921639	56.072	56	52	62	5439	2.190	9.443	0.029	1.433
ID1081403	1081403	6	0.457	967.553	1099.270	0	198	198	5	1	-10921639	56.000	56	51	61	5432	2.016	8.856	0.025	1.364
ID1084217	1084217	6	0.473	967.350	1099.467	0	199	199	5	1	-10921639	56.041	56	51	62	5436	2.483	8.599	0.024	1.045
ID1087046	1087046	6	0.464	968.138	1099.223	0	200	200	5	1	-10921639	56.072	56	52	61	5439	2.142	10.919	0.025	1.262
ID1089819	1089819	6	0.447	967.554	1099.444	0	201	201	5	1	-10921639	55.990	56	51	62	5431	2.243	8.932	0.023	1.143
ID1092663	1092663	6	0.434	967.587	1099.695	0	202	202	5	1	-10921639	55.979	56	51	62	5430	2.245	5.182	0.023	1.139
ID1095470	1095470	6	0.430	967.712	1099.468	0	203	203	5	1	-10921639	55.814	56	50	61	5414	2.142	8.784	0.023	1.178
ID1098282	1098282	6	0.471	967.366	1099.331	0	204	204	5	1	-10921639	55.969	56	52	61	5429	2.069	8.906	0.025	1.323
ID1101164	1101164	6	0.470	968.434	1100.256	0	205	205	5	1	-10921639	55.763	56	50	60	5409	2.159	12.208	0.022	1.119
ID1103887	1103887	6	0.399	967.955	1100.036	0	206	206	5	1	-10921639	55.773	56	51	60	5410	1.939	8.834	0.025	1.380
ID1109562	1109562	6	0.457	966.838	1099.042	0	207	207	5	1	-10921639	55.959	56	50	63	5428	2.384	8.804	0.025	1.136
ID1106716	1106716	6	0.438	968.124	1099.622	0	208	208	5	1	-10921639	55.763	56	49	62	5409	2.357	8.849	0.024	1.129
ID1112362	1112362	6	0.455	967.629	1099.259	0	209	209	5	1	-10921639	55.773	56	50	62	5410	2.352	8.751	0.023	1.044
ID1115183	1115183	6	0.439	968.148	1099.637	0	210	210	5	1	-10921639	55.938	56	52	61	5426	2.313	8.791	0.025	1.178
ID1118010	1118010	6	0.475	967.143	1099.121	0	211	211	5	1	-10921639	55.918	56	51	62	5424	2.276	8.873	0.024	1.164
ID1120860	1120860	6	0.486	968.323	1099.850	0	212	212	5	1	-10921639	55.907	56	50	62	5423	2.346	8.518	0.026	1.209
ID1123661	1123661	6	0.478	967.748	1099.520	0	213	213	5	1	-10921639	56.052	56	51	64	5437	2.320	9.069	0.027	1.251
ID1126495	1126495	6	0.485	968.076	1100.089	0	214	214	5	1	-10921639	56.196	56	52	61	5451	2.163	8.961	0.027	1.344
ID1132130	1132130	6	0.482	967.582	1099.334	0	215	215	5	1	-10921639	56.268	56	50	62	5458	2.330	8.853	0.026	1.214
ID1129335	1129335	6	0.511	967.703	1099.504	0	216	216	5	1	-10921639	56.237	56	51	62	5455	2.487	17.882	0.028	1.225
ID1134954	1134954	6	0.490	968.158	1099.566	0	217	217	5	1	-10921639	56.351	56	51	62	5466	2.359	8.913	0.029	1.335
ID1137775	1137775	6	0.524	967.364	1099.581	0	218	218	5	1	-10921639	56.474	56	50	62	5478	2.359	8.707	0.029	1.364
ID1140592	1140592	6	0.519	967.430	1099.307	0	219	219	5	1	-10921639	56.268	56	51	63	5458	2.447	8.393	0.027	1.210
ID1143415	1143415	6	0.432	967.264	1099.176	0	220	220	5	1	-10921639	56.175	56	51	62	5449	2.082	8.834	0.023	1.237
ID1146221	1146221	6	0.483	968.481	1100.187	0	221	221	5	1	-10921639	56.155	56	51	62	5447	2.324	8.263	0.026	1.224
ID1149027	1149027	6	0.506	967.833	1099.968	0	222	222	5	1	-10921639	56.340	57	51	62	5465	2.020	8.495	0.028	1.520
ID1151859	1151859	6	0.476	967.982	1099.494	0	223	223	5	1	-10921639	56.278	56	51	61	5459	2.178	8.941	0.027	1.344
ID1154716	1154716	6	0.474	967.723	1099.707	0	224	224	5	1	-10921639	56.237	56	51	63	5455	2.267	8.686	0.026	1.240
ID1157546	1157546	6	0.505	967.910	1099.821	0	225	225	5	1	-10921639	56.155	56	51	62	5447	2.288	8.952	0.028	1.325
ID1160364	1160364	6	0.436	967.604	1099.126	0	226	226	5	1	-10921639	56.093	56	51	60	5441	2.236	8.996	0.024	1.153
ID1163189	1163189	6	0.480	967.940	1100.081	0	227	227	5	1	-10921639	56.268	56	52	61	5458	2.114	19.000	0.027	1.408
ID1166034	1166034	6	0.472	968.299	1099.950	0	228	228	5	1	-10921639	56.268	56	51	62	5458	2.168	8.860	0.026	1.337
ID1168844	1168844	6	0.487	967.925	1100.056	0	229	229	5	1	-10921639	56.361	56	51	61	5467	2.310	8.845	0.028	1.340
ID1171668	1171668	6	0.451	968.236	1099.935	0	230	230	5	1	-10921639	56.165	56	51	62	5448	2.134	8.938	0.025	1.264
ID1174486	1174486	6	0.445	968.685	1100.192	0	231	231	5	1	-10921639	55.897	56	51	60	5422	2.153	17.906	0.024	1.205
ID1177323	1177323	6	0.430	967.548	1099.809	0	232	232	5	1	-10921639	56.031	56	51	63	5435	2.054	8.520	0.024	1.280
ID1180151	1180151	6	0.507	967.395	1099.740	0	233	233	5	1	-10921639	56.649	56	53	62	5495	1.995	8.892	0.029	1.577
ID1182986	1182986	6	0.532	968.755	1099.974	0	234	234	5	1	-10921639	56.216	56	51	62	5453	2.455	8.705	0.027	1.202
ID1185814	1185814	6	0.510	968.375	1100.093	0	235	235	5	1	-10921639	56.247	56	51	63	5456	2.376	8.159	0.027	1.228
ID1188674	1188674	6	0.457	968.697	1100.549	0	236	236	5	1	-10921639	55.876	56	50	62	5420	2.446	8.748	0.022	0.974
ID1194343	1194343	6	0.456	968.077	1099.901	0	237	237	5	1	-10921639	56.144	56	52	61	5446	2.005	8.823	0.024	1.322
ID1191498	1191498	6	0.468	968.581	1100.196	0	238	238	5	1	-10921639	56.052	56	51	62	5437	2.356	8.517	0.024	1.104
ID1197167	1197167	6	0.398	968.138	1100.347	0	239	239	5	1	-10921639	56.227	56	51	61	5454	1.992	19.000	0.023	1.266
ID1199995	1199995	6	0.498	968.373	1099.824	0	240	240	5	1	-10921639	56.371	56	52	63	5468	2.369	8.806	0.025	1.152
ID1202826	1202826	6	0.512	968.588	1100.327	0	241	241	5	1	-10921639	56.454	57	50	63	5476	2.300	8.925	0.027	1.302
ID1205620	1205620	6	0.464	968.541	1100.565	0	242	242	5	1	-10921639	55.990	56	49	62	5431	2.494	8.573	0.023	1.010
ID1208478	1208478	6	0.489	968.060	1099.614	0	243	243	5	1	-10921639	56.474	57	52	61	5478	2.057	8.600	0.029	1.524
ID1211317	1211317	6	0.481	968.923	1100.470	0	244	244	5	1	-10921639	56.144	56	51	61	5446	2.041	8.895	0.025	1.348
ID1214163	1214163	6	0.460	968.235	1100.185	0	245	245	5	1	-10921639	56.278	56	53	61	5459	2.045	8.595	0.025	1.322
ID1217004	1217004	6	0.460	968.390	1100.344	0	246	246	5	1	-10921639	56.392	56	51	64	5470	2.357	8.735	0.027	1.265
ID1219836	1219836	6	0.473	968.747	1100.441	0	247	247	5	1	-10921639	56.000	56	51	62	5432	2.323	8.706	0.025	1.160
ID1222697	1222697	6	0.448	968.372	1100.192	0	248	248	5	1	-10921639	56.041	56	51	61	5436	2.371	8.845	0.022	1.020
ID1225559	1225559	6	0.453	968.559	1100.076	0	249	249	5	1	-10921639	55.856	56	51	61	5418	2.323	8.752	0.022	1.041
ID1228377	1228377	6	0.440	968.655	1100.335	0	250	250	5	1	-10921639	55.629	56	50	61	5396	2.399	8.670	0.022	0.977
ID1231207	1231207	6	0.498	967.991	1100.432	0	251	251	5	1	-10921639	56.155	56	51	61	5447	1.991	8.640	0.027	1.498
ID1234050	1234050	6	0.481	968.133	1100.186	0	252	252	5	1	-10921639	56.010	56	51	61	5433	2.312	19.000	0.025	1.168
ID1236922	1236922	6	0.473	968.629	1100.721	0	253	253	5	1	-10921639	55.722	55	51	62	5405	2.528	8.757	0.023	0.981
ID1239762	1239762	6	0.468	968.502	1100.634	0	254	254	5	1	-10921639	55.588	56	49	61	5392	2.499	8.713	0.021	0.928
ID1242630	1242630	6	0.474	968.455	1100.407	0	255	255	5	1	-10921639	56.268	56	50	62	5458	2.356	8.884	0.025	1.175
ID1245467	1245467	6	0.511	968.266	1100.413	0	256	256	5	1	-10921639	56.557	57	51	63	5486	2.015	8.863	0.029	1.557
ID1248274	1248274	6	0.400	968.367	1100.702	0	257	257	5	1	-10921639	55.969	56	50	61	5429	2.320	8.812	0.022	1.022
ID1251111	1251111	6	0.454	967.703	1100.182	0	258	258	5	1	-10921639	56.412	56	52	61	5472	2.308	8.781	0.025	1.182
ID1253954	1253954	6	0.490	968.318	1100.479	0	259	259	5	1	-10921639	56.330	57	51	63	5464	2.384	8.817	0.027	1.223
ID1256762	1256762	6	0.489	967.670	1099.741	0	260	260	5	1	-10921639	56.505	56	52	62	5481	2.223	8.963	0.026	1.303
ID1259597	1259597	6	0.477	967.402	1099.512	0	261	261	5	1	-10921639	56.485	57	51	61	5479	2.292	17.900	0.026	1.229
ID1262447	1262447	6	0.477	968.293	1100.715	0	262	262	5	1	-10921639	55.897	56	49	61	5422	2.506	8.347	0.022	0.971
ID1265277	1265277	6	0.460	968.035	1100.456	0	263	263	5	1	-10921639	56.299	56	50	61	5461	2.315	8.724	0.024	1.145
ID1268133	1268133	6	0.498	968.435	1100.612	0	264	264	5	1	-10921639	56.021	56	49	61	5434	2.466	19.000	0.025	1.089
ID1270977	1270977	6	0.480	968.048	1100.590	0	265	265	5	1	-10921639	56.258	56	51	61	5457	2.256	8.637	0.025	1.201
ID1273814	1273814	6	0.493	968.106	1100.385	0	266	266	5	1	-10921639	56.763	57	52	63	5506	2.290	8.915	0.028	1.369
ID1276654	1276654	6	0.494	967.675	1100.228	0	267	267	5	1	-10921639	56.505	57	51	62	5481	2.319	8.894	0.026	1.232
ID1279452	1279452	6	0.484	967.975	1100.214	0	268	268	5	1	-10921639	56.753	57	52	63	5505	2.136	8.891	0.026	1.364
ID1282275	1282275	6	0.489	968.704	1100.716	0	269	269	5	1	-10921639	56.196	56	51	61	5451	2.414	8.976	0.024	1.080
ID1285079	1285079	6	0.482	968.598	1100.810	0	270	270	5	1	-10921639	55.856	56	49	62	5418	2.758	8.128	0.020	0.803
ID1287877	1287877	6	0.488	968.327	1101.129	0	271	271	5	1	-10921639	56.536	57	51	62	5484	2.170	8.924	0.027	1.366
ID1290705	1290705	6	0.521	968.087	1100.702	0	272	272	5	1	-10921639	56.155	56	50	62	5447	2.559	8.528	0.027	1.166
ID1296317	1296317	6	0.526	968.083	1100.835	0	273	273	5	1	-10921639	56.289	57	51	62	5460	2.562	8.814	0.028	1.189
ID1293519	1293519	6	0.513	968.184	1101.042	0	274	274	5	1	-10921639	56.093	56	50	62	5441	2.337	8.846	0.025	1.186
ID1299140	1299140	6	0.513	968.143	1100.698	0	275	275	5	1	-10921639	56.134	56	49	62	5445	2.672	8.682	0.026	1.067
ID1301967	1301967	6	0.542	968.598	1100.999	0	276	276	5	1	-10921639	56.299	56	47	62	5461	2.521	8.794	0.026	1.117
ID1304816	1304816	6	0.532	967.914	1100.913	0	277	277	5	1	-10921639	56.546	56	52	62	5485	2.327	8.824	0.028	1.315
ID1307646	1307646	6	0.550	967.988	1100.905	0	278	278	5	1	-10921639	56.608	57	51	61	5491	2.374	8.848	0.029	1.347
ID1310478	1310478	6	0.509	968.770	1100.956	0	279	279	5	1	-10921639	55.948	56	50	62	5427	2.555	8.847	0.023	0.976
ID1313320	1313320	6	0.483	968.325	1100.658	0	280	280	5	1	-10921639	56.423	56	51	61	5473	2.362	8.711	0.025	1.174
ID1316159	1316159	6	0.497	968.239	1100.076	0	281	281	5	1	-10921639	56.804	57	51	63	5510	2.422	9.001	0.027	1.232
ID1319017	1319017	6	0.552	968.396	1100.634	0	282	282	5	1	-10921639	56.711	57	51	63	5501	2.661	8.847	0.028	1.149
ID1321867	1321867	6	0.588	968.433	1100.843	0	283	283	5	1	-10921639	56.804	57	50	63	5510	2.589	8.573	0.030	1.261
ID1324695	1324695	6	0.536	967.938	1100.329	0	284	284	5	1	-10921639	57.237	57	52	61	5552	2.221	19.000	0.031	1.548
ID1327510	1327510	6	0.582	968.640	1101.109	0	285	285	5	1	-10921639	56.691	57	50	63	5499	2.535	8.860	0.029	1.281
ID1330319	1330319	6	0.544	968.505	1100.845	0	286	286	5	1	-10921639	56.454	57	50	63	5476	2.662	8.948	0.027	1.110
ID1333152	1333152	6	0.512	968.376	1100.640	0	287	287	5	1	-10921639	56.485	56	50	61	5479	2.381	8.705	0.027	1.268
ID1335964	1335964	6	0.549	968.660	1100.556	0	288	288	5	1	-10921639	56.670	57	51	62	5497	2.423	8.871	0.028	1.278
ID1338810	1338810	6	0.554	967.925	1100.342	0	289	289	5	1	-10921639	57.134	57	52	62	5542	2.239	8.887	0.030	1.508
ID1341630	1341630	6	0.596	968.383	1100.803	0	290	290	5	1	-10921639	56.639	57	51	63	5494	2.522	8.850	0.031	1.349
ID1344445	1344445	6	0.513	968.721	1101.062	0	291	291	5	1	-10921639	56.186	56	50	62	5450	2.506	8.918	0.025	1.094
ID1347271	1347271	6	0.518	968.722	1101.090	0	292	292	5	1	-10921639	56.278	56	49	62	5459	2.418	8.762	0.026	1.167
ID1350079	1350079	6	0.536	968.956	1101.377	0	293	293	5	1	-10921639	55.928	56	50	61	5425	2.559	19.000	0.025	1.048
ID1352906	1352906	6	0.588	968.519	1101.045	0	294	294	5	1	-10921639	56.433	57	51	63	5474	2.649	19.000	0.029	1.193
ID1355734	1355734	6	0.543	968.613	1100.666	0	295	295	5	1	-10921639	56.309	56	51	62	5462	2.543	19.000	0.026	1.114
ID1358567	1358567	6	0.500	968.224	1100.690	0	296	296	5	1	-10921639	56.495	57	51	61	5480	2.260	8.849	0.027	1.320
ID1364190	1364190	6	0.520	968.787	1100.407	0	297	297	5	1	-10921639	56.835	57	52	62	5513	2.134	17.876	0.028	1.461
ID1364162	1364162	6	0.610	968.250	1100.870	0	298	298	5	1	-10921639	56.948	57	51	63	5524	2.725	8.724	0.031	1.255
ID1367089	1367089	6	0.545	968.497	1100.573	0	299	299	5	1	-10921639	56.670	56	51	62	5497	2.414	8.866	0.028	1.282
ID1369950	1369950	6	0.547	968.547	1100.678	0	300	300	5	1	-10921639	56.433	56	50	63	5474	2.665	8.889	0.025	1.043
ID1372755	1372755	6	0.483	968.270	1100.838	0	301	301	5	1	-10921639	56.103	56	50	62	5442	2.293	8.105	0.025	1.177
ID1375589	1375589	6	0.511	968.479	1101.068	0	302	302	5	1	-10921639	56.464	57	49	63	5477	2.454	8.938	0.028	1.243
ID1378436	1378436	6	0.481	968.453	1100.610	0	303	303	5	1	-10921639	56.216	56	51	62	5453	2.223	18.131	0.024	1.187
ID1381280	1381280	6	0.486	968.112	1100.833	0	304	304	5	1	-10921639	56.165	56	50	61	5448	2.216	19.000	0.025	1.236
ID1384120	1384120	6	0.517	968.815	1100.886	0	305	305	5	1	-10921639	56.155	56	50	62	5447	2.464	8.945	0.024	1.058
ID1386949	1386949	6	0.552	968.257	1100.340	0	306	306	5	1	-10921639	56.979	57	51	64	5527	2.554	19.000	0.030	1.310
ID1389788	1389788	6	0.534	968.076	1100.749	0	307	307	5	1	-10921639	56.711	57	48	62	5501	2.314	8.856	0.027	1.270
ID1392652	1392652	6	0.556	968.617	1100.772	0	308	308	5	1	-10921639	56.639	57	51	62	5494	2.542	8.904	0.027	1.176
ID1395480	1395480	6	0.568	968.501	1100.346	0	309	309	5	1	-10921639	57.165	57	51	63	5545	2.528	8.707	0.030	1.296
ID1398345	1398345	6	0.598	968.627	1100.684	0	310	310	5	1	-10921639	56.948	57	51	63	5524	2.698	8.890	0.029	1.206
ID1401193	1401193	6	0.557	968.161	1099.918	0	311	311	5	1	-10921639	57.196	58	51	64	5548	2.695	19.000	0.031	1.256
ID1404043	1404043	6	0.556	968.080	1100.547	0	312	312	5	1	-10921639	56.866	57	50	62	5516	2.580	19.000	0.030	1.278
ID1406884	1406884	6	0.562	967.638	1099.960	0	313	313	5	1	-10921639	56.804	57	51	63	5510	2.581	8.839	0.029	1.253
ID1412618	1412618	6	0.558	967.881	1100.295	0	314	314	5	1	-10921639	57.134	57	52	62	5542	2.225	8.901	0.030	1.519
ID1409752	1409752	6	0.547	968.278	1100.512	0	315	315	5	1	-10921639	56.907	57	49	63	5520	2.558	19.000	0.029	1.265
ID1415463	1415463	6	0.595	968.302	1100.507	0	316	316	5	1	-10921639	56.814	57	51	62	5511	2.639	19.000	0.029	1.206
ID1418345	1418345	6	0.612	968.125	1100.084	0	317	317	5	1	-10921639	57.423	58	52	63	5570	2.495	8.769	0.032	1.406
ID1421214	1421214	6	0.610	968.129	1100.667	0	318	318	5	1	-10921639	57.052	57	49	63	5534	2.698	8.836	0.033	1.332
ID1424058	1424058	6	0.569	967.065	1099.967	0	319	319	5	1	-10921639	57.196	57	51	63	5548	2.536	8.840	0.032	1.382
ID1426913	1426913	6	0.572	968.354	1100.526	0	320	320	5	1	-10921639	56.732	57	49	63	5503	2.871	8.711	0.028	1.082
ID1429804	1429804	6	0.532	968.048	1100.731	0	321	321	5	1	-10921639	56.773	57	50	61	5507	2.316	19.000	0.028	1.349
ID1432655	1432655	6	0.583	968.056	1100.298	0	322	322	5	1	-10921639	57.134	57	50	64	5542	2.548	8.775	0.031	1.341
ID1435532	1435532	6	0.572	968.318	1100.747	0	323	323	5	1	-10921639	57.000	57	51	62	5529	2.529	19.000	0.030	1.332
ID1438382	1438382	6	0.598	968.375	1100.763	0	324	324	5	1	-10921639	57.062	57	50	65	5535	2.703	8.762	0.029	1.199
ID1441226	1441226	6	0.596	968.119	1100.687	0	325	325	5	1	-10921639	57.196	57	50	64	5548	2.834	8.833	0.031	1.197
ID1444077	1444077	6	0.587	967.739	1100.383	0	326	326	5	1	-10921639	57.289	57	52	62	5557	2.512	8.821	0.031	1.360
ID1446914	1446914	6	0.603	968.209	1100.823	0	327	327	5	1	-10921639	56.907	57	50	62	5520	2.693	9.025	0.031	1.251
ID1449752	1449752	6	0.634	968.323	1100.455	0	328	328	5	1	-10921639	57.402	58	52	62	5568	2.532	8.795	0.032	1.388
ID1452598	1452598	6	0.598	967.517	1099.662	0	329	329	5	1	-10921639	57.433	57	52	65	5571	2.634	8.819	0.034	1.421
ID1455446	1455446	6	0.601	967.667	1100.216	0	330	330	5	1	-10921639	57.216	57	50	62	5550	2.463	8.821	0.032	1.453
ID1458305	1458305	6	0.596	967.821	1100.349	0	331	331	5	1	-10921639	57.309	57	53	65	5559	2.325	8.811	0.032	1.507
ID1461169	1461169	6	0.582	968.257	1100.486	0	332	332	5	1	-10921639	57.268	58	52	65	5555	2.473	8.779	0.033	1.468
ID1466872	1466872	6	0.588	967.679	1100.201	0	333	333	5	1	-10921639	57.526	57	52	64	5580	2.359	8.854	0.033	1.555
ID1464022	1464022	6	0.626	968.053	1100.355	0	334	334	5	1	-10921639	57.557	58	52	63	5583	2.406	8.876	0.034	1.582
ID1469742	1469742	6	0.644	967.748	1099.937	0	335	335	5	1	-10921639	57.546	58	52	63	5582	2.492	8.904	0.035	1.551
ID1472610	1472610	6	0.631	967.808	1100.424	0	336	336	5	1	-10921639	57.402	57	52	64	5568	2.515	8.607	0.033	1.477
ID1475443	1475443	6	0.681	968.305	1100.455	0	337	337	5	1	-10921639	57.423	57	51	65	5570	2.704	19.000	0.035	1.427
ID1478309	1478309	6	0.646	968.240	1100.635	0	338	338	5	1	-10921639	57.072	57	50	65	5536	2.826	8.921	0.032	1.258
ID1481165	1481165	6	0.597	968.578	1100.604	0	339	339	5	1	-10921639	56.835	57	50	62	5513	2.609	8.699	0.029	1.215
ID1484030	1484030	6	0.565	968.116	1100.566	0	340	340	5	1	-10921639	56.732	57	50	62	5503	2.456	8.740	0.029	1.284
ID1486892	1486892	6	0.588	968.319	1100.518	0	341	341	5	1	-10921639	56.763	57	50	66	5506	2.882	8.831	0.029	1.123
ID1489762	1489762	6	0.591	967.807	1100.647	0	342	342	5	1	-10921639	56.660	57	51	64	5496	2.545	8.716	0.029	1.247
ID1492586	1492586	6	0.663	968.231	1100.742	0	343	343	5	1	-10921639	57.258	57	50	62	5554	2.627	8.913	0.033	1.402
ID1495434	1495434	6	0.557	967.587	1100.224	0	344	344	5	1	-10921639	56.763	57	50	62	5506	2.263	8.885	0.028	1.355
ID1498298	1498298	6	0.645	968.317	1100.722	0	345	345	5	1	-10921639	56.814	57	51	63	5511	2.705	8.822	0.032	1.286
ID1501160	1501160	6	0.610	968.294	1100.841	0	346	346	5	1	-10921639	56.577	57	50	63	5488	2.761	8.805	0.029	1.136
ID1503994	1503994	6	0.542	968.621	1100.564	0	347	347	5	1	-10921639	56.320	56	49	62	5463	2.560	8.838	0.026	1.120
ID1506831	1506831	6	0.634	968.272	1100.707	0	348	348	5	1	-10921639	56.825	57	49	64	5512	2.832	8.859	0.031	1.192
ID1509684	1509684	6	0.598	968.552	1100.823	0	349	349	5	1	-10921639	56.670	57	51	63	5497	2.695	8.897	0.027	1.090
ID1512504	1512504	6	0.605	968.663	1100.540	0	350	350	5	1	-10921639	56.845	57	49	63	5514	2.732	8.896	0.029	1.185
ID1515322	1515322	6	0.556	968.469	1100.739	0	351	351	5	1	-10921639	56.505	56	51	62	5481	2.550	8.363	0.028	1.206
ID1518166	1518166	6	0.575	968.295	1100.713	0	352	352	5	1	-10921639	56.763	57	49	63	5506	2.645	19.000	0.029	1.229
ID1520994	1520994	6	0.628	967.935	1100.783	0	353	353	5	1	-10921639	56.907	57	50	62	5520	2.586	8.794	0.034	1.430
ID1523856	1523856	6	0.588	968.321	1100.741	0	354	354	5	1	-10921639	56.546	57	51	62	5485	2.693	8.848	0.028	1.151
ID1526713	1526713	6	0.548	968.818	1101.066	0	355	355	5	1	-10921639	56.134	56	50	65	5445	2.722	8.329	0.024	0.986
ID1529558	1529558	6	0.558	968.074	1100.538	0	356	356	5	1	-10921639	56.691	57	49	62	5499	2.639	19.000	0.030	1.240
ID1535286	1535286	6	0.579	968.231	1100.564	0	357	357	5	1	-10921639	56.639	57	51	63	5494	2.615	8.896	0.030	1.260
ID1533835	1533835	6	0.576	968.694	1100.872	0	358	358	5	1	-10921639	56.443	56	49	61	5475	2.673	8.767	0.029	1.182
ID1538140	1538140	6	0.570	968.262	1100.619	0	359	359	5	1	-10921639	56.567	57	50	65	5487	2.411	8.732	0.030	1.371
ID1540990	1540990	6	0.600	968.178	1100.555	0	360	360	5	1	-10921639	56.814	57	51	62	5511	2.386	8.792	0.032	1.480
ID1546710	1546710	6	0.596	968.052	1100.989	0	361	361	5	1	-10921639	56.670	57	51	65	5497	2.601	8.833	0.030	1.282
ID1546537	1546537	6	0.620	968.138	1100.499	0	362	362	5	1	-10921639	56.876	57	50	64	5517	2.662	8.822	0.032	1.310
ID1549564	1549564	6	0.591	967.893	1100.985	0	363	363	5	1	-10921639	56.701	57	51	64	5500	2.476	8.803	0.031	1.399
ID1552437	1552437	6	0.613	968.382	1100.729	0	364	364	5	1	-10921639	56.918	57	51	63	5521	2.556	8.541	0.032	1.373
ID1558129	1558129	6	0.597	967.952	1100.418	0	365	365	5	1	-10921639	57.062	57	51	64	5535	2.318	8.777	0.032	1.535
ID1555272	1555272	6	0.607	968.258	1100.821	0	366	366	5	1	-10921639	56.722	57	49	62	5502	2.499	8.839	0.032	1.400
ID1561005	1561005	6	0.596	968.208	1100.363	0	367	367	5	1	-10921639	56.825	57	51	62	5512	2.296	8.827	0.033	1.603
ID1563857	1563857	6	0.632	968.195	1100.577	0	368	368	5	1	-10921639	56.814	57	50	62	5511	2.682	8.745	0.032	1.333
ID1566716	1566716	6	0.601	968.292	1100.273	0	369	369	5	1	-10921639	56.897	57	52	63	5519	2.447	8.774	0.032	1.437
ID1569586	1569586	6	0.611	968.216	1100.422	0	370	370	5	1	-10921639	56.948	57	52	63	5524	2.639	8.674	0.030	1.273
ID1572446	1572446	6	0.605	968.121	1100.583	0	371	371	5	1	-10921639	56.670	57	51	61	5497	2.569	19.000	0.032	1.369
ID1575305	1575305	6	0.541	968.394	1100.908	0	372	372	5	1	-10921639	56.680	57	51	64	5498	2.409	19.000	0.030	1.359
ID1578166	1578166	6	0.608	968.234	1100.684	0	373	373	5	1	-10921639	56.825	57	51	64	5512	2.696	8.828	0.032	1.326
ID1581020	1581020	6	0.601	968.185	1100.550	0	374	374	5	1	-10921639	56.907	57	51	62	5520	2.492	8.718	0.031	1.378
ID1586710	1586710	6	0.563	968.481	1100.915	0	375	375	5	1	-10921639	56.505	56	50	64	5481	2.796	8.135	0.027	1.076
ID1583860	1583860	6	0.551	968.021	1100.240	0	376	376	5	1	-10921639	56.691	57	50	63	5499	2.514	19.000	0.030	1.299
ID1589562	1589562	6	0.580	968.002	1100.741	0	377	377	5	1	-10921639	56.557	56	52	64	5486	2.704	19.000	0.029	1.197
ID1592400	1592400	6	0.602	968.224	1100.581	0	378	378	5	1	-10921639	56.371	56	49	62	5468	2.934	8.818	0.030	1.114
ID1595240	1595240	6	0.604	968.072	1100.828	0	379	379	5	1	-10921639	56.680	57	50	62	5498	2.733	8.833	0.031	1.233
ID1598091	1598091	6	0.591	967.920	1100.542	0	380	380	5	1	-10921639	56.814	57	49	62	5511	2.732	8.965	0.031	1.253
ID1600954	1600954	6	0.589	967.765	1100.737	0	381	381	5	1	-10921639	56.763	57	51	63	5506	2.516	8.787	0.031	1.342
ID1603834	1603834	6	0.582	968.020	1100.706	0	382	382	5	1	-10921639	56.732	57	51	61	5503	2.422	8.907	0.031	1.430
ID1606679	1606679	6	0.574	967.404	1100.738	0	383	383	5	1	-10921639	56.412	57	48	62	5472	2.692	8.893	0.029	1.180
ID1609542	1609542	6	0.559	968.108	1100.892	0	384	384	5	1	-10921639	56.485	56	51	63	5479	2.437	8.836	0.029	1.313
ID1612415	1612415	6	0.573	967.948	1100.870	0	385	385	5	1	-10921639	56.495	57	50	62	5480	2.424	8.400	0.028	1.272
ID1615286	1615286	6	0.639	967.750	1100.857	0	386	386	5	1	-10921639	56.825	57	51	62	5512	2.475	8.687	0.032	1.410
ID1618149	1618149	6	0.634	967.895	1100.567	0	387	387	5	1	-10921639	56.680	57	51	62	5498	2.660	8.732	0.032	1.311
ID1620998	1620998	6	0.544	968.164	1100.802	0	388	388	5	1	-10921639	56.485	56	50	63	5479	2.505	19.000	0.030	1.302
ID1623869	1623869	6	0.599	968.001	1101.060	0	389	389	5	1	-10921639	56.361	56	49	64	5467	2.785	19.000	0.030	1.172
ID1626723	1626723	6	0.532	968.060	1100.946	0	390	390	5	1	-10921639	56.082	56	50	62	5440	2.482	19.000	0.026	1.135
ID1629584	1629584	6	0.564	968.267	1100.723	0	391	391	5	1	-10921639	56.598	57	51	62	5490	2.383	19.000	0.030	1.373
ID1632452	1632452	6	0.637	968.199	1100.852	0	392	392	5	1	-10921639	56.423	56	49	63	5473	2.950	8.868	0.031	1.146
ID1635286	1635286	6	0.617	968.247	1100.649	0	393	393	5	1	-10921639	56.557	56	49	63	5486	2.731	8.860	0.031	1.263
ID1638156	1638156	6	0.577	968.184	1100.714	0	394	394	5	1	-10921639	56.433	57	48	62	5474	2.618	8.789	0.030	1.256
ID1641019	1641019	6	0.587	968.501	1101.122	0	395	395	5	1	-10921639	56.608	56	50	62	5491	2.592	8.840	0.029	1.248
ID1643877	1643877	6	0.578	968.512	1100.844	0	396	396	5	1	-10921639	56.320	57	49	62	5463	2.771	8.702	0.027	1.077
ID1647834	1647834	6	0.573	968.195	1100.678	0	397	397	5	1	-10921639	56.443	57	49	62	5475	2.508	8.814	0.030	1.324
ID1649576	1649576	6	0.572	968.649	1100.711	0	398	398	5	1	-10921639	56.196	56	50	61	5451	2.564	8.850	0.027	1.142
ID1652454	1652454	6	0.570	968.171	1101.104	0	399	399	5	1	-10921639	56.227	56	50	63	5454	2.361	8.845	0.029	1.342
ID1655315	1655315	6	0.559	968.439	1101.118	0	400	400	5	1	-10921639	56.309	56	52	62	5462	2.378	8.904	0.030	1.359
ID1660527	1660527	6	0.577	968.250	1101.081	0	401	401	5	1	-10921639	56.309	56	49	64	5462	2.694	8.905	0.029	1.197
ID1661010	1661010	6	0.580	968.542	1100.703	0	402	402	5	1	-10921639	56.196	57	50	61	5451	2.668	8.868	0.028	1.136
ID1663892	1663892	6	0.559	968.178	1100.720	0	403	403	5	1	-10921639	56.330	56	49	63	5464	2.609	8.749	0.029	1.203
ID1666744	1666744	6	0.594	968.498	1101.121	0	404	404	5	1	-10921639	56.711	57	50	63	5501	2.638	17.806	0.030	1.273
ID1671740	1671740	6	0.565	968.667	1101.224	0	405	405	5	1	-10921639	56.289	56	50	64	5460	2.716	8.780	0.026	1.061
ID1672412	1672412	6	0.532	968.874	1100.927	0	406	406	5	1	-10921639	56.237	56	49	62	5455	2.664	8.883	0.027	1.107
ID1675277	1675277	6	0.518	968.503	1101.270	0	407	407	5	1	-10921639	56.289	56	49	62	5460	2.533	19.000	0.026	1.125
ID1678137	1678137	6	0.582	968.955	1100.977	0	408	408	5	1	-10921639	56.454	56	49	63	5476	2.843	8.798	0.028	1.074
ID1683813	1683813	6	0.552	968.069	1101.062	0	409	409	5	1	-10921639	56.289	56	50	63	5460	2.594	8.055	0.025	1.077
ID1680969	1680969	6	0.571	968.174	1101.221	0	410	410	5	1	-10921639	56.711	57	52	62	5501	2.268	19.000	0.030	1.468
ID1687687	1687687	6	0.503	968.507	1101.382	0	411	411	5	1	-10921639	56.082	56	50	62	5440	2.499	8.866	0.025	1.078
ID1689490	1689490	6	0.574	968.788	1101.010	0	412	412	5	1	-10921639	56.309	56	50	63	5462	2.647	9.051	0.028	1.150
ID1695195	1695195	6	0.625	968.757	1101.138	0	413	413	5	1	-10921639	56.546	57	50	63	5485	2.508	8.750	0.030	1.331
ID1695097	1695097	6	0.580	968.235	1101.027	0	414	414	5	1	-10921639	56.557	57	50	62	5486	2.508	8.785	0.030	1.295
ID1700907	1700907	6	0.565	968.395	1101.193	0	415	415	5	1	-10921639	56.423	56	51	62	5473	2.362	8.833	0.027	1.256
ID1698047	1698047	6	0.520	968.722	1101.252	0	416	416	5	1	-10921639	56.155	57	50	62	5447	2.705	8.816	0.026	1.057
ID1706582	1706582	6	0.522	969.030	1101.138	0	417	417	5	1	-10921639	56.206	56	50	63	5452	2.491	8.882	0.026	1.136
ID1703742	1703742	6	0.500	968.707	1101.257	0	418	418	5	1	-10921639	56.072	56	49	62	5439	2.472	8.778	0.024	1.069
ID1712299	1712299	6	0.558	968.946	1101.103	0	419	419	5	1	-10921639	56.309	56	48	61	5462	2.455	8.859	0.027	1.210
ID1709435	1709435	6	0.546	968.492	1101.123	0	420	420	5	1	-10921639	56.361	56	50	62	5467	2.407	8.625	0.029	1.301
ID1715132	1715132	6	0.515	969.016	1101.101	0	421	421	5	1	-10921639	56.062	56	50	62	5438	2.561	8.894	0.024	1.040
ID1717949	1717949	6	0.527	968.764	1101.207	0	422	422	5	1	-10921639	55.948	56	48	61	5427	2.592	8.786	0.026	1.076
ID1720794	1720794	6	0.567	968.419	1101.211	0	423	423	5	1	-10921639	56.289	56	50	63	5460	2.529	8.146	0.028	1.221
ID1723628	1723628	6	0.491	968.773	1101.226	0	424	424	5	1	-10921639	56.052	56	51	61	5437	2.400	8.211	0.024	1.091
ID1729298	1729298	6	0.542	968.862	1101.040	0	425	425	5	1	-10921639	55.794	56	49	62	5412	2.582	19.000	0.023	0.990
ID1726453	1726453	6	0.528	968.568	1101.082	0	426	426	5	1	-10921639	56.041	56	48	62	5436	2.657	8.811	0.024	0.993
ID1732149	1732149	6	0.477	968.366	1101.087	0	427	427	5	1	-10921639	55.907	56	49	62	5423	2.403	19.000	0.023	1.062
ID1734976	1734976	6	0.506	968.398	1101.024	0	428	428	5	1	-10921639	55.959	56	48	62	5428	2.598	8.710	0.025	1.043
ID1740457	1740457	6	0.462	968.115	1101.183	0	429	429	5	1	-10921639	55.907	56	49	62	5423	2.213	19.000	0.023	1.125
ID1740658	1740658	6	0.529	968.220	1101.316	0	430	430	5	1	-10921639	56.041	56	51	61	5436	2.398	8.790	0.025	1.124
ID1743518	1743518	6	0.545	968.886	1101.280	0	431	431	5	1	-10921639	55.876	56	49	62	5420	2.701	8.738	0.025	1.007
ID1746367	1746367	6	0.483	968.379	1101.510	0	432	432	5	1	-10921639	55.371	55	49	62	5371	2.892	5.262	0.019	0.727
ID1750227	1750227	6	0.489	968.561	1101.327	0	433	433	5	1	-10921639	55.773	56	49	63	5410	2.729	8.860	0.022	0.862
ID1752057	1752057	6	0.537	968.241	1101.243	0	434	434	5	1	-10921639	56.268	56	49	63	5458	2.560	19.000	0.026	1.124
ID1754916	1754916	6	0.531	968.380	1101.439	0	435	435	5	1	-10921639	56.144	56	51	62	5446	2.475	19.000	0.025	1.123
ID1757743	1757743	6	0.523	968.328	1100.922	0	436	436	5	1	-10921639	55.969	56	51	62	5429	2.413	8.917	0.025	1.125
ID1760595	1760595	6	0.560	968.681	1101.198	0	437	437	5	1	-10921639	56.124	56	50	62	5444	2.530	8.694	0.025	1.081
ID1763433	1763433	6	0.567	968.630	1101.399	0	438	438	5	1	-10921639	56.258	56	49	62	5457	2.575	8.893	0.027	1.149
ID1768277	1768277	6	0.520	968.345	1101.463	0	439	439	5	1	-10921639	56.010	56	49	62	5433	2.560	8.117	0.025	1.054
ID1769107	1769107	6	0.557	968.506	1101.388	0	440	440	5	1	-10921639	56.206	56	50	61	5452	2.602	8.752	0.026	1.083
ID1773674	1773674	6	0.526	968.492	1101.367	0	441	441	5	1	-10921639	56.113	56	51	63	5443	2.423	19.000	0.025	1.146
ID1774786	1774786	6	0.513	968.956	1101.215	0	442	442	5	1	-10921639	56.155	56	49	63	5447	2.373	8.864	0.024	1.098
ID1779467	1779467	6	0.558	968.687	1101.241	0	443	443	5	1	-10921639	56.103	56	49	63	5442	2.733	8.668	0.024	0.969
ID1780494	1780494	6	0.480	968.250	1101.164	0	444	444	5	1	-10921639	56.000	56	50	60	5432	2.492	19.000	0.023	1.030
ID1786173	1786173	6	0.483	968.478	1101.397	0	445	445	5	1	-10921639	55.969	56	51	61	5429	2.293	19.000	0.025	1.179
ID1783337	1783337	6	0.531	968.510	1101.231	0	446	446	5	1	-10921639	56.216	56	48	64	5453	2.429	8.805	0.026	1.152
ID1791836	1791836	6	0.525	968.420	1101.389	0	447	447	5	1	-10921639	56.134	56	52	62	5445	2.388	8.774	0.026	1.184
ID1791794	1791794	6	0.542	968.933	1101.732	0	448	448	5	1	-10921639	55.536	56	48	62	5387	2.880	8.717	0.023	0.852
ID1794711	1794711	6	0.539	968.664	1101.410	0	449	449	5	1	-10921639	56.021	56	50	63	5434	2.537	5.722	0.024	1.021
ID1797564	1797564	6	0.570	968.897	1101.546	0	450	450	5	1	-10921639	55.701	56	48	65	5403	3.100	5.213	0.023	0.817
ID1803262	1803262	6	0.527	968.230	1101.322	0	451	451	5	1	-10921639	55.979	56	49	62	5430	2.496	8.338	0.025	1.080
ID1802218	1802218	6	0.584	968.698	1101.405	0	452	452	5	1	-10921639	56.021	56	47	64	5434	2.983	8.942	0.024	0.896
ID1806097	1806097	6	0.536	968.473	1101.218	0	453	453	5	1	-10921639	56.247	56	50	63	5456	2.433	8.912	0.026	1.179
ID1808945	1808945	6	0.518	968.710	1101.582	0	454	454	5	1	-10921639	55.557	56	48	62	5389	3.045	5.291	0.020	0.700
ID1811805	1811805	6	0.531	968.573	1101.516	0	455	455	5	1	-10921639	55.474	56	49	63	5381	3.176	5.002	0.019	0.637
ID1814657	1814657	6	0.490	968.726	1101.251	0	456	456	5	1	-10921639	55.948	56	50	62	5427	2.270	8.636	0.024	1.138
ID1817544	1817544	6	0.469	968.973	1101.289	0	457	457	5	1	-10921639	55.680	56	47	62	5401	2.422	8.412	0.022	0.993
ID1820398	1820398	6	0.539	968.483	1101.378	0	458	458	5	1	-10921639	56.052	56	50	63	5437	2.583	8.267	0.025	1.040
ID1824616	1824616	6	0.574	968.584	1101.668	0	459	459	5	1	-10921639	55.753	56	47	64	5408	3.048	8.821	0.024	0.871
ID1826120	1826120	6	0.551	968.894	1101.371	0	460	460	5	1	-10921639	56.155	56	50	62	5447	2.421	8.863	0.026	1.192
ID1828993	1828993	6	0.550	968.665	1101.854	0	461	461	5	1	-10921639	55.495	56	49	65	5383	3.276	5.109	0.021	0.684
ID1831816	1831816	6	0.518	968.462	1101.585	0	462	462	5	1	-10921639	55.629	55	48	62	5396	2.837	19.000	0.022	0.853
ID1834677	1834677	6	0.563	968.282	1101.477	0	463	463	5	1	-10921639	56.227	56	49	62	5454	2.417	8.620	0.027	1.224
ID1837523	1837523	6	0.596	968.898	1101.538	0	464	464	5	1	-10921639	55.835	56	48	63	5416	3.145	5.218	0.025	0.862
ID1843213	1843213	6	0.558	968.423	1101.490	0	465	465	5	1	-10921639	56.124	56	50	62	5444	2.631	8.937	0.027	1.128
ID1840378	1840378	6	0.581	968.630	1101.538	0	466	466	5	1	-10921639	55.660	56	48	65	5399	3.221	8.759	0.022	0.747
ID1846075	1846075	6	0.560	968.591	1101.697	0	467	467	5	1	-10921639	55.876	56	46	64	5420	3.147	5.090	0.022	0.775
ID1848933	1848933	6	0.548	968.583	1101.307	0	468	468	5	1	-10921639	56.134	56	49	62	5445	2.699	8.794	0.025	1.034
ID1851788	1851788	6	0.578	968.559	1101.642	0	469	469	5	1	-10921639	55.887	56	50	64	5421	3.115	17.006	0.025	0.885
ID1854610	1854610	6	0.603	968.587	1101.567	0	470	470	5	1	-10921639	55.918	56	49	64	5424	3.226	5.244	0.024	0.806
ID1860327	1860327	6	0.576	968.729	1101.532	0	471	471	5	1	-10921639	55.856	56	48	62	5418	3.034	5.081	0.024	0.867
ID1857464	1857464	6	0.538	968.544	1101.412	0	472	472	5	1	-10921639	56.124	56	49	63	5444	2.559	8.852	0.025	1.079
ID1863162	1863162	6	0.586	968.605	1101.632	0	473	473	5	1	-10921639	55.887	56	48	62	5421	2.940	5.239	0.024	0.896
ID1866015	1866015	6	0.601	968.337	1101.509	0	474	474	5	1	-10921639	56.216	56	49	63	5453	3.056	8.561	0.026	0.940
ID1868891	1868891	6	0.640	968.585	1101.671	0	475	475	5	1	-10921639	56.196	57	49	62	5451	3.105	8.794	0.027	0.938
ID1871756	1871756	6	0.611	968.559	1101.647	0	476	476	5	1	-10921639	55.938	56	49	63	5426	3.214	4.964	0.024	0.818
ID1874592	1874592	6	0.627	968.428	1101.832	0	477	477	5	1	-10921639	56.237	57	49	62	5455	2.989	8.699	0.028	1.033
ID1877447	1877447	6	0.596	968.851	1101.449	0	478	478	5	1	-10921639	56.536	57	49	64	5484	2.806	8.627	0.027	1.067
ID1880321	1880321	6	0.588	968.633	1101.524	0	479	479	5	1	-10921639	55.866	56	48	63	5419	3.187	8.836	0.024	0.807
ID1883204	1883204	6	0.625	968.788	1101.620	0	480	480	5	1	-10921639	56.268	57	50	62	5458	3.033	5.707	0.027	0.979
ID1886065	1886065	6	0.621	968.762	1101.548	0	481	481	5	1	-10921639	56.041	56	49	64	5436	3.132	5.179	0.026	0.913
ID1888922	1888922	6	0.587	968.559	1101.581	0	482	482	5	1	-10921639	55.825	56	49	64	5415	3.072	19.000	0.023	0.828
ID1891812	1891812	6	0.580	968.493	1101.564	0	483	483	5	1	-10921639	56.278	56	47	63	5459	3.061	8.679	0.027	0.980
ID1894681	1894681	6	0.552	968.724	1101.435	0	484	484	5	1	-10921639	56.072	56	50	63	5439	2.643	8.765	0.024	1.011
ID1897570	1897570	6	0.648	968.611	1101.725	0	485	485	5	1	-10921639	56.278	57	48	64	5459	3.460	19.000	0.027	0.851
ID1900406	1900406	6	0.609	968.554	1101.449	0	486	486	5	1	-10921639	56.423	56	49	63	5473	2.922	8.857	0.027	1.028
ID1906122	1906122	6	0.574	968.543	1101.762	0	487	487	5	1	-10921639	55.412	55	47	62	5375	3.316	5.028	0.021	0.703
ID1903247	1903247	6	0.622	968.777	1101.658	0	488	488	5	1	-10921639	56.031	56	48	63	5435	3.080	8.873	0.027	0.948
ID1908969	1908969	6	0.604	968.924	1101.458	0	489	489	5	1	-10921639	56.526	56	50	65	5483	2.697	8.813	0.029	1.173
ID1911834	1911834	6	0.656	968.294	1101.727	0	490	490	5	1	-10921639	56.320	56	48	63	5463	3.134	19.000	0.029	1.013
ID1916140	1916140	6	0.642	968.648	1101.777	0	491	491	5	1	-10921639	56.093	56	49	63	5441	3.126	19.000	0.027	0.939
ID1917527	1917527	6	0.637	968.532	1101.545	0	492	492	5	1	-10921639	56.206	57	48	65	5452	3.243	8.773	0.027	0.909
ID1920399	1920399	6	0.625	968.852	1101.810	0	493	493	5	1	-10921639	56.062	56	49	63	5438	3.139	5.164	0.025	0.865
ID1923237	1923237	6	0.621	968.793	1101.401	0	494	494	5	1	-10921639	56.505	56	50	64	5481	2.844	8.705	0.029	1.133
ID1928926	1928926	6	0.632	968.485	1101.618	0	495	495	5	1	-10921639	56.103	56	48	64	5442	3.368	8.708	0.026	0.854
ID1926087	1926087	6	0.671	968.315	1101.897	0	496	496	5	1	-10921639	56.155	56	48	67	5447	3.398	8.920	0.029	0.921
ID1931788	1931788	6	0.654	968.678	1101.624	0	497	497	5	1	-10921639	56.103	56	49	64	5442	3.466	5.151	0.027	0.837
ID1934630	1934630	6	0.612	968.800	1101.561	0	498	498	5	1	-10921639	55.969	56	48	63	5429	3.324	5.615	0.026	0.858
ID1937491	1937491	6	0.624	968.367	1101.666	0	499	499	5	1	-10921639	56.216	56	49	64	5453	3.063	8.788	0.028	0.995
ID1940365	1940365	6	0.702	968.437	1101.546	0	500	500	5	1	-10921639	56.608	57	49	64	5491	3.220	8.880	0.032	1.089
ID1943206	1943206	6	0.651	968.544	1101.584	0	501	501	5	1	-10921639	56.010	56	48	63	5433	3.255	5.126	0.026	0.888
ID1946034	1946034	6	0.687	968.703	1101.682	0	502	502	5	1	-10921639	56.124	56	47	64	5444	3.649	5.051	0.026	0.778
ID1948872	1948872	6	0.644	968.633	1101.685	0	503	503	5	1	-10921639	56.103	56	47	63	5442	3.356	19.000	0.026	0.856
ID1951678	1951678	6	0.659	968.504	1101.605	0	504	504	5	1	-10921639	56.299	57	48	65	5461	3.376	19.000	0.028	0.923
ID1954532	1954532	6	0.700	968.614	1101.583	0	505	505	5	1	-10921639	56.433	56	48	63	5474	3.415	8.664	0.029	0.936
ID1957393	1957393	6	0.644	968.596	1101.547	0	506	506	5	1	-10921639	56.144	56	48	65	5446	3.260	5.164	0.027	0.920
ID1960242	1960242	6	0.730	968.657	1101.684	0	507	507	5	1	-10921639	56.701	57	47	64	5500	3.345	5.759	0.032	1.039
ID1963103	1963103	6	0.693	968.682	1101.765	0	508	508	5	1	-10921639	56.433	56	48	66	5474	3.382	19.000	0.030	0.958
ID1965938	1965938	6	0.693	968.691	1101.560	0	509	509	5	1	-10921639	56.134	56	48	63	5445	3.573	8.608	0.028	0.857
ID1968825	1968825	6	0.683	968.462	1101.655	0	510	510	5	1	-10921639	56.474	57	47	65	5478	3.317	5.087	0.029	0.966
ID1971671	1971671	6	0.679	969.020	1101.617	0	511	511	5	1	-10921639	56.289	57	49	64	5460	3.335	5.134	0.029	0.942
ID1974549	1974549	6	0.695	968.884	1101.633	0	512	512	5	1	-10921639	56.680	57	48	64	5498	3.362	5.115	0.030	0.976
ID1977404	1977404	6	0.694	968.769	1101.714	0	513	513	5	1	-10921639	56.464	57	48	64	5477	3.323	5.072	0.029	0.964
ID1980260	1980260	6	0.654	968.374	1101.650	0	514	514	5	1	-10921639	56.536	57	48	63	5484	3.143	8.706	0.028	0.989
ID1983118	1983118	6	0.664	968.695	1101.713	0	515	515	5	1	-10921639	56.278	56	47	63	5459	3.291	8.802	0.027	0.914
ID1985984	1985984	6	0.679	968.534	1101.628	0	516	516	5	1	-10921639	56.361	57	48	65	5467	3.618	5.047	0.029	0.869
ID1991730	1991730	6	0.709	968.864	1101.855	0	517	517	5	1	-10921639	56.402	57	47	65	5471	3.511	5.140	0.029	0.914
ID1988846	1988846	6	0.671	968.781	1101.657	0	518	518	5	1	-10921639	56.320	57	48	64	5463	3.356	8.012	0.028	0.910
ID1997456	1997456	6	0.666	968.845	1101.565	0	519	519	5	1	-10921639	56.320	57	48	66	5463	3.229	8.920	0.029	0.986
ID1994600	1994600	6	0.684	968.491	1101.593	0	520	520	5	1	-10921639	56.784	57	50	64	5508	3.056	8.660	0.031	1.101
ID2003179	2003179	6	0.676	968.548	1101.523	0	521	521	5	1	-10921639	56.433	56	49	64	5474	3.544	4.999	0.028	0.873
ID2000306	2000306	6	0.683	968.655	1101.560	0	522	522	5	1	-10921639	56.608	57	48	63	5491	3.414	19.000	0.028	0.917
ID2006046	2006046	6	0.682	968.410	1101.632	0	523	523	5	1	-10921639	56.763	57	49	65	5506	3.118	8.777	0.033	1.153
ID2008895	2008895	6	0.665	968.841	1101.726	0	524	524	5	1	-10921639	56.175	56	49	63	5449	3.215	8.800	0.029	0.987
ID2011742	2011742	6	0.670	968.949	1101.558	0	525	525	5	1	-10921639	56.495	57	48	65	5480	3.314	8.958	0.030	1.002
ID2014589	2014589	6	0.709	968.571	1101.843	0	526	526	5	1	-10921639	56.546	57	49	63	5485	3.458	8.839	0.030	0.952
ID2017462	2017462	6	0.705	968.396	1102.020	0	527	527	5	1	-10921639	56.680	57	49	65	5498	3.138	5.167	0.031	1.072
ID2020337	2020337	6	0.687	968.587	1101.733	0	528	528	5	1	-10921639	56.608	57	49	65	5491	3.236	8.777	0.032	1.071
ID2023218	2023218	6	0.724	968.626	1101.720	0	529	529	5	1	-10921639	56.474	56	48	66	5478	3.542	8.634	0.029	0.896
ID2026074	2026074	6	0.755	969.042	1101.550	0	530	530	5	1	-10921639	56.474	57	46	65	5478	3.792	5.157	0.031	0.890
ID2028943	2028943	6	0.649	968.997	1101.605	0	531	531	5	1	-10921639	56.309	57	49	64	5462	3.087	8.722	0.028	1.001
ID2031812	2031812	6	0.769	968.580	1101.542	0	532	532	5	1	-10921639	56.753	57	47	63	5505	3.527	8.796	0.033	1.029
ID2034675	2034675	6	0.763	968.917	1101.549	0	533	533	5	1	-10921639	56.691	57	47	64	5499	3.667	5.150	0.033	0.979
ID2037546	2037546	6	0.719	968.613	1101.530	0	534	534	5	1	-10921639	56.495	56	48	65	5480	3.680	5.136	0.030	0.907
ID2043289	2043289	6	0.733	968.786	1101.686	0	535	535	5	1	-10921639	56.784	57	47	65	5508	3.308	8.674	0.033	1.091
ID2040433	2040433	6	0.684	968.681	1101.833	0	536	536	5	1	-10921639	56.320	56	48	65	5463	3.350	5.266	0.029	0.939
ID2046182	2046182	6	0.712	968.768	1101.636	0	537	537	5	1	-10921639	56.320	57	49	65	5463	3.359	5.191	0.029	0.949
ID2049091	2049091	6	0.689	968.993	1101.711	0	538	538	5	1	-10921639	56.598	57	49	63	5490	3.118	8.804	0.032	1.129
ID2054635	2054635	6	0.755	968.838	1101.826	0	539	539	5	1	-10921639	56.649	57	50	63	5495	3.146	8.747	0.034	1.198
ID2054827	2054827	6	0.771	968.525	1101.680	0	540	540	5	1	-10921639	56.546	57	49	67	5485	3.524	5.185	0.032	0.989
ID2057687	2057687	6	0.748	968.966	1101.814	0	541	541	5	1	-10921639	56.309	56	49	65	5462	3.501	5.041	0.031	0.969
ID2060535	2060535	6	0.717	968.577	1101.649	0	542	542	5	1	-10921639	56.268	56	48	64	5458	3.540	5.447	0.030	0.916
ID2063425	2063425	6	0.724	968.545	1101.644	0	543	543	5	1	-10921639	56.237	56	48	63	5455	3.463	5.355	0.030	0.949
ID2066318	2066318	6	0.715	968.694	1101.659	0	544	544	5	1	-10921639	56.495	57	49	64	5480	3.186	8.758	0.033	1.128
ID2069190	2069190	6	0.678	968.181	1101.887	0	545	545	5	1	-10921639	56.340	56	49	64	5465	3.112	8.805	0.032	1.110
ID2072044	2072044	6	0.724	968.799	1101.612	0	546	546	5	1	-10921639	56.402	56	48	65	5471	3.325	8.849	0.032	1.041
ID2074903	2074903	6	0.746	968.790	1101.391	0	547	547	5	1	-10921639	56.845	57	48	65	5514	3.160	8.722	0.036	1.248
ID2077761	2077761	6	0.650	968.387	1101.660	0	548	548	5	1	-10921639	56.216	57	47	63	5453	3.069	8.522	0.029	1.041
ID2080599	2080599	6	0.684	968.670	1101.667	0	549	549	5	1	-10921639	56.299	56	48	64	5461	3.279	8.006	0.029	0.959
ID2083466	2083466	6	0.714	968.520	1101.652	0	550	550	5	1	-10921639	56.402	57	49	63	5471	3.262	8.593	0.030	1.017
ID2086298	2086298	6	0.723	968.860	1101.574	0	551	551	5	1	-10921639	56.536	56	49	64	5484	3.119	8.809	0.033	1.156
ID2089171	2089171	6	0.728	968.977	1101.674	0	552	552	5	1	-10921639	56.546	57	49	63	5485	3.055	8.676	0.033	1.197
ID2092023	2092023	6	0.690	968.540	1101.841	0	553	553	5	1	-10921639	56.309	57	49	63	5462	3.186	5.117	0.031	1.061
ID2094915	2094915	6	0.662	968.508	1102.072	0	554	554	5	1	-10921639	56.072	56	50	63	5439	2.997	8.729	0.030	1.091
ID2097781	2097781	6	0.665	968.670	1101.686	0	555	555	5	1	-10921639	55.928	56	47	63	5425	3.305	5.285	0.027	0.892
ID2100649	2100649	6	0.737	968.930	1101.676	0	556	556	5	1	-10921639	56.330	56	48	63	5464	3.328	8.670	0.032	1.046
ID2103486	2103486	6	0.686	969.035	1101.608	0	557	557	5	1	-10921639	56.268	56	49	64	5458	3.026	8.808	0.031	1.102
ID2106351	2106351	6	0.719	968.683	1101.771	0	558	558	5	1	-10921639	56.577	57	50	64	5488	3.095	8.931	0.033	1.176
ID2109210	2109210	6	0.684	968.698	1101.586	0	559	559	5	1	-10921639	56.186	57	48	62	5450	3.196	8.783	0.031	1.055
ID2112053	2112053	6	0.655	968.434	1101.485	0	560	560	5	1	-10921639	56.536	57	51	63	5484	2.570	8.713	0.033	1.412
ID2114937	2114937	6	0.661	968.873	1101.462	0	561	561	5	1	-10921639	56.526	56	50	64	5483	2.693	9.102	0.033	1.330
ID2117818	2117818	6	0.648	968.430	1101.729	0	562	562	5	1	-10921639	56.237	56	46	64	5455	3.118	8.813	0.029	1.020
ID2120680	2120680	6	0.690	968.605	1101.911	0	563	563	5	1	-10921639	56.113	56	50	65	5443	3.344	5.257	0.030	0.967
ID2123554	2123554	6	0.664	968.590	1101.467	0	564	564	5	1	-10921639	56.258	56	49	63	5457	3.022	8.135	0.030	1.078
ID2126436	2126436	6	0.654	968.658	1101.737	0	565	565	5	1	-10921639	55.990	56	48	64	5431	3.046	8.897	0.029	1.032
ID2129324	2129324	6	0.685	968.683	1101.672	0	566	566	5	1	-10921639	56.247	57	48	65	5456	3.336	8.856	0.030	0.991
ID2132193	2132193	6	0.667	968.441	1101.414	0	567	567	5	1	-10921639	56.969	57	52	65	5526	2.439	8.896	0.036	1.640
ID2135080	2135080	6	0.701	968.672	1101.689	0	568	568	5	1	-10921639	56.134	56	50	63	5445	3.258	8.837	0.032	1.052
ID2137937	2137937	6	0.670	968.292	1101.818	0	569	569	5	1	-10921639	56.371	57	49	63	5468	2.966	9.045	0.033	1.211
ID2140811	2140811	6	0.698	968.617	1101.639	0	570	570	5	1	-10921639	56.165	56	49	65	5448	3.115	8.834	0.031	1.095
ID2146496	2146496	6	0.634	968.625	1101.489	0	571	571	5	1	-10921639	56.309	56	49	63	5462	2.892	8.788	0.030	1.120
ID2143667	2143667	6	0.601	968.960	1101.849	0	572	572	5	1	-10921639	55.928	56	49	63	5425	2.987	8.706	0.027	0.973
ID2149366	2149366	6	0.663	968.797	1101.415	0	573	573	5	1	-10921639	56.691	57	50	64	5499	2.659	8.629	0.033	1.346
ID2152216	2152216	6	0.637	968.950	1101.567	0	574	574	5	1	-10921639	56.309	57	50	63	5462	2.987	8.861	0.029	1.048
ID2155080	2155080	6	0.642	968.681	1101.619	0	575	575	5	1	-10921639	55.794	56	48	64	5412	3.473	19.000	0.024	0.759
ID2157906	2157906	6	0.664	968.490	1101.428	0	576	576	5	1	-10921639	56.897	57	51	63	5519	2.338	8.876	0.035	1.662
ID2160804	2160804	6	0.683	968.823	1101.670	0	577	577	5	1	-10921639	56.299	56	50	63	5461	3.018	5.318	0.029	1.056
ID2163655	2163655	6	0.655	968.664	1101.702	0	578	578	5	1	-10921639	56.196	56	50	64	5451	3.168	8.644	0.029	1.008
ID2166512	2166512	6	0.636	968.703	1101.791	0	579	579	5	1	-10921639	56.072	56	49	63	5439	3.163	8.767	0.028	0.961
ID2169382	2169382	6	0.642	968.554	1101.737	0	580	580	5	1	-10921639	56.371	57	49	63	5468	2.848	19.000	0.030	1.164
ID2172227	2172227	6	0.622	968.904	1101.403	0	581	581	5	1	-10921639	56.464	57	51	63	5477	2.720	8.787	0.030	1.215
ID2175069	2175069	6	0.670	968.811	1101.589	0	582	582	5	1	-10921639	56.247	56	48	65	5456	3.257	8.901	0.029	0.977
ID2177952	2177952	6	0.653	968.388	1101.745	0	583	583	5	1	-10921639	56.216	56	49	62	5453	2.934	8.835	0.031	1.138
ID2183703	2183703	6	0.611	968.570	1101.653	0	584	584	5	1	-10921639	56.309	57	49	63	5462	2.721	8.646	0.028	1.131
ID2180827	2180827	6	0.617	968.543	1101.631	0	585	585	5	1	-10921639	56.165	57	49	62	5448	2.936	8.178	0.029	1.073
ID2186567	2186567	6	0.632	968.755	1101.334	0	586	586	5	1	-10921639	56.175	56	49	64	5449	3.079	19.000	0.028	1.006
ID2189482	2189482	6	0.625	968.588	1101.622	0	587	587	5	1	-10921639	56.072	56	48	63	5439	3.199	8.353	0.026	0.886
ID2192353	2192353	6	0.621	968.375	1101.866	0	588	588	5	1	-10921639	56.093	56	49	63	5441	2.869	8.889	0.029	1.092
ID2195205	2195205	6	0.633	968.312	1101.684	0	589	589	5	1	-10921639	56.196	56	49	62	5451	3.084	8.807	0.028	0.984
ID2198023	2198023	6	0.624	968.796	1101.262	0	590	590	5	1	-10921639	56.598	57	50	62	5490	2.499	8.934	0.033	1.433
ID2200889	2200889	6	0.663	968.674	1101.782	0	591	591	5	1	-10921639	56.412	56	48	64	5472	3.102	8.746	0.030	1.076
ID2206559	2206559	6	0.583	968.434	1101.718	0	592	592	5	1	-10921639	56.072	56	49	62	5439	2.906	5.153	0.025	0.958
ID2203733	2203733	6	0.562	968.296	1101.765	0	593	593	5	1	-10921639	55.959	56	50	63	5428	2.669	8.901	0.026	1.065
ID2209410	2209410	6	0.614	968.837	1101.513	0	594	594	5	1	-10921639	56.103	57	50	62	5442	2.733	8.885	0.029	1.171
ID2212289	2212289	6	0.619	968.431	1101.337	0	595	595	5	1	-10921639	56.567	57	51	62	5487	2.586	8.740	0.031	1.309
ID2218004	2218004	6	0.618	968.484	1101.541	0	596	596	5	1	-10921639	56.268	56	48	62	5458	2.775	8.827	0.029	1.162
ID2215160	2215160	6	0.535	968.766	1101.675	0	597	597	5	1	-10921639	55.753	56	49	63	5408	2.923	8.876	0.023	0.868
ID2220849	2220849	6	0.579	968.620	1101.513	0	598	598	5	1	-10921639	56.000	56	49	62	5432	2.912	8.625	0.026	0.970
ID2223691	2223691	6	0.654	968.710	1101.811	0	599	599	5	1	-10921639	55.979	56	48	65	5430	3.376	5.031	0.027	0.868
ID520509	520509	7	0.089	1312.205	824.609	0	0	0	5	1	-10921639	53.979	54	50	58	5236	1.601	4.521	-0.001	-0.073
ID523286	523286	7	0.072	1311.962	824.803	0	1	1	5	1	-10921639	54.093	54	51	60	5247	1.809	19.000	-0.002	-0.112
ID526074	526074	7	0.096	1312.604	824.427	0	2	2	5	1	-10921639	53.732	54	49	60	5212	1.907	17.622	-0.002	-0.137
ID528881	528881	7	0.028	1313.022	823.939	0	3	3	5	1	-10921639	53.866	54	49	59	5225	1.748	19.000	-0.002	-0.122
ID531698	531698	7	0.062	1312.557	824.242	0	4	4	5	1	-10921639	53.897	54	49	59	5228	1.955	2.978	-0.003	-0.175
ID534488	534488	7	0.057	1312.788	824.281	0	5	5	5	1	-10921639	53.588	54	49	58	5198	1.737	12.886	-0.003	-0.184
ID540112	540112	7	0.077	1311.938	824.247	0	6	6	5	1	-10921639	53.598	54	48	59	5199	1.830	18.100	-0.003	-0.185
ID537293	537293	7	0.109	1312.404	825.139	0	7	7	5	1	-10921639	53.990	54	50	58	5237	1.806	3.910	-0.002	-0.111
ID542917	542917	7	0.095	1312.853	826.305	0	8	8	5	1	-10921639	54.423	55	50	60	5279	1.914	6.784	0.004	0.203
ID545727	545727	7	0.137	1312.835	824.825	0	9	9	5	1	-10921639	54.155	54	49	59	5253	2.028	6.825	0.001	0.074
ID551360	551360	7	0.094	1312.700	824.963	0	10	10	5	1	-10921639	54.062	54	50	59	5244	1.773	4.517	5.444E-5	0.003
ID548537	548537	7	0.129	1312.375	825.212	0	11	11	5	1	-10921639	54.247	54	50	58	5262	1.979	4.235	8.023E-4	0.044
ID554166	554166	7	0.116	1312.336	824.355	0	12	12	5	1	-10921639	53.814	54	49	58	5220	2.033	2.000	-0.003	-0.150
ID556991	556991	7	0.068	1312.350	825.120	0	13	13	5	1	-10921639	54.072	54	50	59	5245	1.878	19.000	-0.002	-0.115
ID559800	559800	7	0.045	1311.985	824.091	0	14	14	5	1	-10921639	53.381	53	49	58	5178	1.950	2.000	-0.007	-0.384
ID562619	562619	7	0.062	1312.602	823.836	0	15	15	5	1	-10921639	53.639	53	50	59	5203	1.739	6.901	-0.002	-0.115
ID565436	565436	7	0.102	1311.792	823.895	0	16	16	5	1	-10921639	53.969	54	50	58	5235	1.747	2.641	-9.770E-4	-0.060
ID571069	571069	7	0.082	1312.721	825.065	0	18	18	5	1	-10921639	54.041	54	49	59	5242	1.931	5.087	-3.088E-4	-0.017
ID573860	573860	7	0.067	1312.326	823.250	0	19	19	5	1	-10921639	53.691	54	49	60	5208	1.981	2.000	-0.004	-0.222
ID576682	576682	7	0.149	1312.694	825.213	0	20	20	5	1	-10921639	54.155	54	50	60	5253	1.867	17.055	0.002	0.123
ID579486	579486	7	0.075	1312.618	824.197	0	21	21	5	1	-10921639	53.866	54	49	58	5225	1.869	19.000	-0.002	-0.126
ID582332	582332	7	0.064	1313.013	826.217	0	22	22	5	1	-10921639	54.196	54	50	59	5257	2.003	17.862	0.001	0.070
ID585146	585146	7	0.067	1313.057	824.701	0	23	23	5	1	-10921639	53.784	54	51	60	5217	1.769	19.000	-0.002	-0.131
ID590760	590760	7	0.072	1312.736	824.492	0	24	24	5	1	-10921639	53.856	54	50	59	5224	1.744	17.947	-0.002	-0.134
ID587977	587977	7	0.073	1313.986	825.453	0	25	25	5	1	-10921639	54.010	54	50	58	5239	1.782	8.134	0.001	0.081
ID593603	593603	7	0.090	1312.882	824.221	0	26	26	5	1	-10921639	53.567	53	49	59	5196	2.010	2.000	-0.003	-0.141
ID596413	596413	7	0.076	1312.453	824.552	0	27	27	5	1	-10921639	53.804	54	50	58	5219	1.918	19.000	-0.001	-0.059
ID601413	601413	7	0.089	1313.449	826.370	0	28	28	5	1	-10921639	53.948	54	50	58	5233	1.911	5.902	5.601E-4	0.032
ID600557	600557	7	0.099	1312.335	824.409	0	29	29	5	1	-10921639	53.680	53	49	58	5207	1.747	2.740	-0.003	-0.185
ID604908	604908	7	0.034	1312.447	823.344	0	30	30	5	1	-10921639	53.351	53	49	58	5175	1.696	2.557	-0.006	-0.407
ID607767	607767	7	0.072	1312.543	823.138	0	31	31	5	1	-10921639	53.536	54	48	59	5193	2.112	19.000	-0.003	-0.172
ID610572	610572	7	0.093	1313.080	824.750	0	32	32	5	1	-10921639	53.835	54	50	58	5222	1.742	5.234	5.476E-4	0.034
ID613400	613400	7	0.060	1311.845	823.710	0	33	33	5	1	-10921639	53.278	53	49	59	5168	1.972	19.000	-0.006	-0.339
ID616244	616244	7	0.100	1312.082	824.642	0	34	34	5	1	-10921639	53.732	53	50	59	5212	1.783	2.000	-0.002	-0.113
ID619073	619073	7	0.048	1312.319	825.001	0	35	35	5	1	-10921639	53.546	53	49	60	5194	1.926	13.953	-0.005	-0.278
ID621915	621915	7	0.027	1312.463	824.077	0	36	36	5	1	-10921639	53.299	53	49	58	5170	1.861	16.789	-0.007	-0.405
ID624747	624747	7	0.119	1312.425	824.049	0	37	37	5	1	-10921639	53.670	53	49	59	5206	1.993	2.000	-0.002	-0.106
ID627584	627584	7	0.071	1312.488	824.043	0	38	38	5	1	-10921639	53.588	53	49	57	5198	1.754	19.000	-0.002	-0.150
ID630415	630415	7	0.086	1312.220	824.293	0	39	39	5	1	-10921639	53.639	53	50	58	5203	1.786	4.443	-0.003	-0.179
ID633261	633261	7	0.059	1312.847	823.946	0	40	40	5	1	-10921639	53.474	53	50	58	5187	1.690	4.972	-0.002	-0.148
ID636096	636096	7	0.063	1312.278	823.933	0	41	41	5	1	-10921639	53.454	53	49	59	5185	1.984	2.000	-0.004	-0.211
ID638911	638911	7	0.096	1312.333	825.374	0	42	42	5	1	-10921639	53.794	54	49	60	5218	2.020	5.772	-0.002	-0.084
ID641749	641749	7	0.065	1312.745	824.435	0	43	43	5	1	-10921639	53.608	54	48	58	5200	1.835	18.478	-0.003	-0.175
ID644584	644584	7	0.097	1311.972	823.749	0	44	44	5	1	-10921639	53.763	54	50	59	5215	1.870	2.000	-4.005E-4	-0.023
ID647398	647398	7	0.090	1312.238	823.894	0	45	45	5	1	-10921639	53.546	53	49	59	5194	1.877	19.000	-0.003	-0.158
ID650238	650238	7	0.069	1312.506	824.394	0	47	47	5	1	-10921639	53.660	54	49	59	5205	1.848	17.911	-0.002	-0.115
ID655897	655897	7	0.083	1312.379	824.205	0	48	48	5	1	-10921639	53.825	54	49	59	5221	1.750	2.000	-0.002	-0.124
ID658719	658719	7	0.054	1311.941	825.463	0	49	49	5	1	-10921639	53.629	54	50	57	5202	1.758	2.814	-0.003	-0.162
ID678518	678518	7	0.061	1311.724	824.064	0	56	56	5	1	-10921639	53.876	54	50	58	5226	1.775	4.917	-0.005	-0.328
ID681365	681365	7	0.091	1312.029	824.257	0	57	57	5	1	-10921639	53.649	54	48	59	5204	2.107	19.000	-0.006	-0.320
ID687125	687125	7	0.402	1308.976	836.958	0	58	58	5	1	-10921639	56.423	57	51	64	5473	2.300	18.236	0.015	0.740
ID684234	684234	7	0.027	1312.641	824.490	0	59	59	5	1	-10921639	53.825	54	51	58	5221	1.696	3.751	-0.006	-0.359
ID689920	689920	7	0.199	1319.949	824.598	0	60	60	5	1	-10921639	54.670	55	51	58	5303	1.682	19.000	0.008	0.489
ID692763	692763	7	0.192	1321.512	826.399	0	61	61	5	1	-10921639	54.763	55	51	60	5312	1.801	17.957	0.009	0.571
ID695611	695611	7	0.194	1321.776	826.118	0	62	62	5	1	-10921639	54.825	55	51	59	5318	1.831	15.197	0.009	0.554
ID521539	521539	8	0.394	977.503	1104.278	0	0	0	5	1	-10921639	54.021	54	49	62	5240	2.300	8.689	0.017	0.794
ID524315	524315	8	0.390	976.632	1104.295	0	1	1	5	1	-10921639	53.876	54	48	62	5226	2.829	5.731	0.015	0.550
ID527097	527097	8	0.352	976.469	1104.281	0	2	2	5	1	-10921639	53.742	53	47	61	5213	2.599	15.163	0.014	0.558
ID529920	529920	8	0.386	977.272	1104.242	0	3	3	5	1	-10921639	53.835	54	48	63	5222	2.734	5.417	0.014	0.544
ID532730	532730	8	0.369	977.494	1104.206	0	4	4	5	1	-10921639	53.474	53	48	61	5187	2.626	6.779	0.011	0.458
ID535540	535540	8	0.398	976.800	1104.270	0	5	5	5	1	-10921639	53.608	53	48	61	5200	2.892	5.020	0.012	0.457
ID541152	541152	8	0.329	977.208	1103.996	0	6	6	5	1	-10921639	53.351	53	47	60	5175	2.669	5.462	0.010	0.411
ID538338	538338	8	0.416	976.774	1103.956	0	7	7	5	1	-10921639	53.907	54	48	63	5229	2.685	5.181	0.016	0.637
ID543958	543958	8	0.377	977.223	1104.100	0	8	8	5	1	-10921639	53.495	53	46	60	5189	2.769	5.091	0.014	0.517
ID546775	546775	8	0.323	975.993	1103.911	0	9	9	5	1	-10921639	53.289	53	47	62	5169	2.802	4.960	0.010	0.363
ID552395	552395	8	0.316	977.439	1104.112	0	10	10	5	1	-10921639	53.515	53	48	60	5191	2.314	19.000	0.012	0.565
ID549723	549723	8	0.251	976.516	1103.832	0	11	11	5	1	-10921639	53.330	53	47	61	5173	2.490	6.175	0.010	0.438
ID555217	555217	8	0.280	978.832	1104.317	0	12	12	5	1	-10921639	53.258	53	48	60	5166	2.373	5.747	0.009	0.395
ID558036	558036	8	0.251	976.972	1103.351	0	13	13	5	1	-10921639	53.309	54	48	58	5171	2.233	19.000	0.011	0.501
ID560830	560830	8	0.221	978.823	1104.042	0	14	14	5	1	-10921639	52.794	53	48	59	5121	2.066	5.002	0.004	0.187
ID563678	563678	8	0.216	978.295	1104.103	0	15	15	5	1	-10921639	52.969	53	48	58	5138	2.196	15.429	0.006	0.288
ID566479	566479	8	0.175	970.484	1101.973	0	16	16	5	1	-10921639	53.206	53	48	58	5161	2.000	5.328	0.005	0.258
ID569293	569293	8	0.204	970.744	1102.368	0	17	17	5	1	-10921639	53.423	53	50	58	5182	2.045	19.000	0.007	0.345
ID574892	574892	8	0.185	971.572	1102.107	0	19	19	5	1	-10921639	53.031	53	48	57	5144	1.955	4.977	0.005	0.251
ID577727	577727	8	0.248	970.694	1101.959	0	20	20	5	1	-10921639	53.381	54	47	59	5178	2.143	5.076	0.008	0.380
ID580539	580539	8	0.237	971.131	1101.708	0	21	21	5	1	-10921639	53.392	54	48	57	5179	2.168	19.000	0.008	0.380
ID583361	583361	8	0.261	969.568	1101.563	0	22	22	5	1	-10921639	53.515	54	47	58	5191	2.127	19.000	0.010	0.507
ID586192	586192	8	0.227	970.113	1102.498	0	23	23	5	1	-10921639	53.515	53	49	60	5191	2.218	19.000	0.009	0.448
ID519482	519482	9	0.343	718.780	541.791	0	0	0	5	1	-10921639	54.897	55	49	62	5325	2.391	17.244	0.014	0.648
ID522259	522259	9	0.357	719.709	540.670	0	1	1	5	1	-10921639	54.660	54	50	62	5302	2.582	19.000	0.011	0.470
ID525042	525042	9	0.302	719.823	540.890	0	2	2	5	1	-10921639	54.268	54	50	62	5264	2.452	17.852	0.007	0.315
ID527832	527832	9	0.340	718.761	541.148	0	3	3	5	1	-10921639	54.866	54	50	63	5322	2.344	16.967	0.013	0.604
ID530655	530655	9	0.323	719.469	540.821	0	4	4	5	1	-10921639	54.515	54	50	62	5288	2.591	17.113	0.010	0.401
ID533435	533435	9	0.327	719.605	540.453	0	5	5	5	1	-10921639	54.320	54	50	64	5269	2.671	17.940	0.007	0.280
ID539059	539059	9	0.290	719.398	540.438	0	6	6	5	1	-10921639	54.299	54	50	61	5267	2.297	15.609	0.008	0.393
ID536250	536250	9	0.335	718.563	540.150	0	7	7	5	1	-10921639	54.454	54	50	61	5282	2.287	18.000	0.010	0.451
ID541866	541866	9	0.259	718.953	540.186	0	8	8	5	1	-10921639	54.371	54	50	61	5274	2.265	17.993	0.006	0.302
ID544673	544673	9	0.309	717.785	539.888	0	9	9	5	1	-10921639	54.402	54	49	61	5277	2.515	12.950	0.009	0.402
ID550306	550306	9	0.320	717.462	540.689	0	10	10	5	1	-10921639	54.670	55	49	61	5303	2.281	12.899	0.014	0.672
ID547492	547492	9	0.292	718.132	540.245	0	11	11	5	1	-10921639	54.454	54	50	59	5282	2.350	18.172	0.011	0.488
ID553106	553106	9	0.341	717.698	540.808	0	12	12	5	1	-10921639	54.845	54	51	61	5320	2.256	19.000	0.014	0.667
ID555937	555937	9	0.327	717.359	540.319	0	13	13	5	1	-10921639	54.485	54	49	62	5285	2.630	6.928	0.012	0.482
ID558755	558755	9	0.332	718.668	540.154	0	14	14	5	1	-10921639	54.330	54	50	62	5270	2.453	19.000	0.009	0.387
ID561549	561549	9	0.304	718.560	540.182	0	15	15	5	1	-10921639	54.031	54	47	62	5241	2.523	19.000	0.006	0.246
ID564388	564388	9	0.309	718.526	540.474	0	16	16	5	1	-10921639	54.351	54	49	62	5272	2.582	16.101	0.008	0.326
ID567214	567214	9	0.346	718.829	541.050	0	17	17	5	1	-10921639	54.680	54	49	63	5304	2.527	19.000	0.011	0.489
ID570015	570015	9	0.314	718.489	540.858	0	18	18	5	1	-10921639	54.711	55	48	61	5307	2.402	16.867	0.011	0.514
ID572819	572819	9	0.318	719.394	540.792	0	19	19	5	1	-10921639	54.608	54	50	61	5297	2.426	14.802	0.010	0.428
ID575624	575624	9	0.329	718.651	540.942	0	20	20	5	1	-10921639	54.577	54	49	62	5294	2.569	17.837	0.010	0.403
ID578455	578455	9	0.380	719.026	541.100	0	21	21	5	1	-10921639	54.433	54	49	62	5280	2.653	16.117	0.010	0.408
ID581282	581282	9	0.334	719.714	541.019	0	22	22	5	1	-10921639	54.423	54	51	62	5279	2.445	17.801	0.009	0.390
ID584094	584094	9	0.365	719.193	541.422	0	23	23	5	1	-10921639	54.412	54	49	65	5278	2.879	19.000	0.009	0.345
ID589731	589731	9	0.342	719.222	541.953	0	24	24	5	1	-10921639	54.701	54	50	65	5306	2.579	15.343	0.012	0.487
ID586930	586930	9	0.396	718.540	542.020	0	25	25	5	1	-10921639	54.701	54	50	62	5306	2.784	4.971	0.013	0.489
ID592559	592559	9	0.341	718.882	541.747	0	26	26	5	1	-10921639	54.371	54	50	63	5274	2.759	19.000	0.010	0.373
ID595388	595388	9	0.361	719.319	541.954	0	27	27	5	1	-10921639	54.649	54	49	65	5301	2.693	19.000	0.011	0.446
ID599311	599311	9	0.334	718.514	542.225	0	28	28	5	1	-10921639	54.835	55	50	62	5319	2.330	15.904	0.012	0.563
ID598459	598459	9	0.381	718.010	541.730	0	29	29	5	1	-10921639	55.010	55	49	64	5336	2.547	19.000	0.015	0.651
ID603864	603864	9	0.321	717.861	541.563	0	30	30	5	1	-10921639	54.515	54	50	63	5288	2.607	15.958	0.012	0.494
ID606718	606718	9	0.307	713.903	544.634	0	31	31	5	1	-10921639	54.753	55	50	59	5311	1.871	19.000	0.016	0.905
ID609550	609550	9	0.346	715.199	543.956	0	32	32	5	1	-10921639	54.959	55	51	60	5331	1.870	19.000	0.018	1.025
ID612366	612366	9	0.282	714.298	544.614	0	33	33	5	1	-10921639	54.536	55	50	58	5290	1.627	19.000	0.013	0.891
ID615204	615204	9	0.308	713.815	545.318	0	34	34	5	1	-10921639	54.794	55	50	59	5315	1.854	15.281	0.015	0.867
ID618023	618023	9	0.352	714.141	544.601	0	35	35	5	1	-10921639	54.876	55	50	62	5323	2.027	12.175	0.015	0.791
ID629364	629364	9	0.316	713.654	544.500	0	39	39	5	1	-10921639	54.680	55	51	61	5304	2.029	17.712	0.015	0.810
ID632204	632204	9	0.322	714.499	545.121	0	40	40	5	1	-10921639	54.412	55	49	59	5278	2.130	16.618	0.014	0.717
ID635041	635041	9	0.299	714.330	544.763	0	41	41	5	1	-10921639	54.340	54	51	59	5271	2.015	15.965	0.013	0.676
ID519470	519470	10	0.388	1263.097	540.050	0	0	0	5	1	-10921639	55.443	55	51	61	5378	2.189	14.950	0.017	0.825
ID522258	522258	10	0.348	1262.821	540.132	0	1	1	5	1	-10921639	55.196	55	51	59	5354	2.105	16.803	0.015	0.776
ID525040	525040	10	0.357	1262.702	539.761	0	2	2	5	1	-10921639	55.227	55	52	60	5357	2.023	19.000	0.014	0.770
ID527830	527830	10	0.291	1261.749	539.629	0	3	3	5	1	-10921639	55.093	55	51	61	5344	1.958	8.904	0.014	0.775
ID530654	530654	10	0.336	1262.345	540.172	0	4	4	5	1	-10921639	55.402	55	51	61	5374	1.998	17.106	0.016	0.890
ID533434	533434	10	0.308	1263.022	539.337	0	5	5	5	1	-10921639	54.814	55	50	60	5317	1.986	19.000	0.013	0.698
ID539049	539049	10	0.384	1262.395	539.256	0	6	6	5	1	-10921639	54.887	55	50	59	5324	2.272	19.000	0.016	0.761
ID536255	536255	10	0.327	1262.266	539.867	0	7	7	5	1	-10921639	55.031	55	50	61	5338	2.064	19.000	0.014	0.724
ID541873	541873	10	0.357	1262.566	539.508	0	8	8	5	1	-10921639	55.227	55	50	61	5357	2.079	19.000	0.015	0.778
ID544682	544682	10	0.301	1262.847	539.916	0	9	9	5	1	-10921639	54.887	55	51	59	5324	1.853	8.209	0.013	0.782
ID550302	550302	10	0.302	1262.912	539.717	0	10	10	5	1	-10921639	54.866	55	50	60	5322	2.105	15.089	0.012	0.622
ID547497	547497	10	0.261	1262.708	540.485	0	11	11	5	1	-10921639	54.804	55	50	61	5316	1.982	12.286	0.012	0.647
ID553116	553116	10	0.189	1276.212	541.830	0	12	12	5	1	-10921639	54.268	54	50	58	5264	1.868	15.035	0.008	0.487
ID555953	555953	10	0.163	1279.728	541.575	0	13	13	5	1	-10921639	54.155	54	49	59	5253	2.073	12.800	0.011	0.559
ID558773	558773	10	0.219	1280.532	542.130	0	14	14	5	1	-10921639	54.093	54	49	58	5247	1.877	9.058	0.012	0.662
ID561563	561563	10	0.226	1278.754	542.503	0	15	15	5	1	-10921639	54.784	55	50	60	5314	2.017	9.054	0.015	0.786
ID564401	564401	10	0.241	1278.148	541.731	0	16	16	5	1	-10921639	54.526	55	50	58	5289	1.995	19.000	0.014	0.737
ID567226	567226	10	0.202	1277.998	542.257	0	17	17	5	1	-10921639	54.320	55	50	59	5269	1.939	17.956	0.011	0.602
ID570024	570024	10	0.224	1279.997	542.336	0	18	18	5	1	-10921639	54.237	54	48	59	5261	2.014	19.000	0.012	0.649
ID572828	572828	10	0.193	1279.101	541.941	0	19	19	5	1	-10921639	53.969	54	49	60	5235	2.018	15.097	0.009	0.458
ID575634	575634	10	0.209	1278.504	541.494	0	20	20	5	1	-10921639	53.742	53	49	59	5213	2.261	19.000	0.009	0.441
ID578459	578459	10	0.244	1278.336	540.445	0	21	21	5	1	-10921639	53.742	54	47	59	5213	2.132	5.272	0.010	0.514
ID581292	581292	10	0.185	1276.998	542.632	0	22	22	5	1	-10921639	54.464	54	49	59	5283	2.107	8.965	0.010	0.512
ID584102	584102	10	0.175	1278.700	541.735	0	23	23	5	1	-10921639	53.887	54	49	59	5227	1.796	12.964	0.009	0.548
ID589727	589727	10	0.206	1280.007	541.399	0	24	24	5	1	-10921639	53.639	54	48	58	5203	2.132	8.928	0.010	0.510
ID586932	586932	10	0.229	1278.466	542.141	0	25	25	5	1	-10921639	54.423	54	48	58	5279	1.914	19.000	0.013	0.737
ID592563	592563	10	0.229	1279.647	541.693	0	26	26	5	1	-10921639	54.237	54	49	59	5261	2.135	19.000	0.013	0.667
ID595390	595390	10	0.232	1279.669	542.389	0	27	27	5	1	-10921639	54.495	54	50	59	5286	1.860	8.987	0.014	0.820
ID599332	599332	10	0.282	1277.790	542.614	0	28	28	5	1	-10921639	54.649	55	50	59	5301	2.041	11.847	0.012	0.623
ID598465	598465	10	0.220	1278.681	541.828	0	29	29	5	1	-10921639	54.165	54	48	57	5254	1.956	12.716	0.012	0.637
ID603884	603884	10	0.249	1279.734	544.031	0	30	30	5	1	-10921639	54.722	55	50	59	5308	1.853	9.124	0.015	0.859
ID606702	606702	10	0.243	1278.567	542.168	0	31	31	5	1	-10921639	54.196	54	50	59	5257	1.806	12.941	0.014	0.805
ID609557	609557	10	0.227	1281.778	545.663	0	32	32	5	1	-10921639	54.526	55	51	60	5289	1.832	19.000	0.007	0.397
ID612375	612375	10	0.225	1281.346	545.923	0	33	33	5	1	-10921639	54.598	55	51	60	5296	1.863	16.847	0.007	0.427
ID637888	637888	10	0.218	1281.395	546.715	0	42	42	5	1	-10921639	54.557	55	50	61	5292	2.061	19.000	0.004	0.236
ID640712	640712	10	0.248	1281.076	545.746	0	43	43	5	1	-10921639	55.134	55	50	60	5348	1.874	8.616	0.012	0.691
ID643538	643538	10	0.247	1278.759	542.613	0	44	44	5	1	-10921639	54.691	55	50	58	5305	1.782	9.047	0.015	0.911
ID646372	646372	10	0.210	1278.451	542.991	0	45	45	5	1	-10921639	54.784	55	49	58	5314	1.932	8.979	0.014	0.805
ID652013	652013	10	0.222	1278.151	542.403	0	46	46	5	1	-10921639	54.629	55	50	60	5299	1.927	13.047	0.014	0.768
ID649189	649189	10	0.262	1278.629	542.495	0	47	47	5	1	-10921639	54.392	55	50	60	5276	1.966	18.268	0.014	0.774
ID654823	654823	10	0.139	1272.885	540.603	0	48	48	5	1	-10921639	54.021	54	49	59	5240	2.236	19.000	3.637E-4	0.018
ID657688	657688	10	0.237	1279.120	543.383	0	49	49	5	1	-10921639	54.969	55	51	60	5332	1.879	9.035	0.017	0.951
ID660514	660514	10	0.216	1279.339	544.777	0	50	50	5	1	-10921639	54.887	55	49	59	5324	2.081	15.087	0.011	0.564
ID663328	663328	10	0.251	1278.553	541.352	0	51	51	5	1	-10921639	53.876	54	46	58	5226	2.270	19.000	0.011	0.508
ID666172	666172	10	0.277	1277.891	541.949	0	52	52	5	1	-10921639	54.649	55	49	60	5301	2.236	12.908	0.016	0.758
ID669014	669014	10	0.269	1278.959	541.779	0	53	53	5	1	-10921639	54.289	54	48	58	5266	2.010	9.038	0.014	0.760
ID671849	671849	10	0.216	1280.170	544.792	0	54	54	5	1	-10921639	54.938	55	51	59	5329	1.784	8.927	0.012	0.710
ID674668	674668	10	0.267	1277.804	542.225	0	55	55	5	1	-10921639	54.701	55	51	60	5306	1.927	8.671	0.017	0.937
ID677498	677498	10	0.215	1280.676	546.224	0	56	56	5	1	-10921639	54.619	54	49	59	5298	1.955	4.930	0.006	0.313
ID680316	680316	10	0.302	1278.160	541.943	0	57	57	5	1	-10921639	54.773	55	50	59	5313	2.059	14.984	0.016	0.863
ID686034	686034	10	0.221	1278.442	542.022	0	58	58	5	1	-10921639	54.392	54	50	59	5276	1.771	19.000	0.012	0.748
ID683177	683177	10	0.171	1277.512	542.224	0	59	59	5	1	-10921639	54.278	54	50	59	5265	1.967	11.802	0.011	0.582
ID688872	688872	10	0.228	1277.081	542.469	0	60	60	5	1	-10921639	54.423	55	50	58	5279	1.919	13.078	0.012	0.697
ID691710	691710	10	0.258	1279.423	542.111	0	61	61	5	1	-10921639	54.392	55	49	59	5276	2.029	8.971	0.015	0.795
ID694573	694573	10	0.309	1279.041	543.639	0	62	62	5	1	-10921639	55.062	55	51	60	5341	1.847	8.877	0.017	0.981
ID697409	697409	10	0.305	1278.436	542.365	0	63	63	5	1	-10921639	54.969	55	50	59	5332	2.167	17.928	0.018	0.915
ID700205	700205	10	0.291	1277.767	542.250	0	64	64	5	1	-10921639	54.732	55	51	59	5309	1.950	19.000	0.016	0.905
ID703060	703060	10	0.284	1279.732	544.494	0	65	65	5	1	-10921639	54.990	55	50	59	5334	1.794	17.863	0.018	1.109
ID708688	708688	10	0.269	1279.093	542.739	0	66	66	5	1	-10921639	54.897	55	51	60	5325	1.862	17.858	0.017	0.962
ID705877	705877	10	0.230	1277.409	541.631	0	67	67	5	1	-10921639	54.412	55	50	60	5278	1.869	8.974	0.012	0.672
ID711505	711505	10	0.290	1279.300	542.114	0	68	68	5	1	-10921639	54.784	55	49	59	5314	1.980	8.900	0.017	0.918
ID714350	714350	10	0.319	1277.905	542.687	0	69	69	5	1	-10921639	55.309	55	51	60	5365	1.884	9.014	0.019	1.069
ID717163	717163	10	0.323	1277.925	542.866	0	70	70	5	1	-10921639	55.258	55	51	60	5360	2.022	19.000	0.017	0.938
ID719966	719966	10	0.381	1277.328	542.474	0	71	71	5	1	-10921639	55.010	55	49	61	5336	2.422	12.829	0.018	0.809
ID722769	722769	10	0.367	1277.755	541.666	0	72	72	5	1	-10921639	55.433	56	50	61	5377	2.071	8.959	0.021	1.119
ID725585	725585	10	0.384	1278.575	541.934	0	73	73	5	1	-10921639	55.268	55	49	60	5361	2.148	8.763	0.022	1.132
ID728450	728450	10	0.382	1278.418	542.560	0	74	74	5	1	-10921639	55.711	56	51	60	5404	1.808	9.039	0.023	1.359
ID731310	731310	10	0.402	1277.529	542.436	0	75	75	5	1	-10921639	55.567	56	50	62	5390	2.327	8.977	0.022	1.009
ID734117	734117	10	0.379	1277.909	542.089	0	76	76	5	1	-10921639	55.247	55	48	61	5359	2.398	9.005	0.019	0.852
ID736943	736943	10	0.369	1277.491	542.642	0	77	77	5	1	-10921639	55.423	56	49	60	5376	2.159	12.760	0.018	0.916
ID739764	739764	10	0.356	1279.394	544.009	0	78	78	5	1	-10921639	55.948	56	51	61	5427	1.764	15.037	0.022	1.392
ID742564	742564	10	0.373	1277.295	542.448	0	79	79	5	1	-10921639	55.237	55	49	60	5358	2.317	19.000	0.018	0.845
ID745370	745370	10	0.317	1277.306	542.094	0	80	80	5	1	-10921639	55.000	55	50	59	5335	2.136	15.506	0.016	0.800
ID748185	748185	10	0.336	1278.879	543.490	0	81	81	5	1	-10921639	55.402	55	51	60	5374	1.783	8.943	0.022	1.351
ID750965	750965	10	0.395	1277.820	542.426	0	82	82	5	1	-10921639	55.165	55	49	62	5351	2.303	19.000	0.020	0.961
ID753778	753778	10	0.346	1276.742	542.467	0	83	83	5	1	-10921639	54.979	55	48	61	5333	2.314	19.000	0.017	0.801
ID756620	756620	10	0.411	1276.777	542.860	0	84	84	5	1	-10921639	55.763	56	50	61	5409	2.263	9.024	0.021	1.026
ID758883	758883	10	0.382	1277.788	542.194	0	85	85	5	1	-10921639	55.175	55	47	60	5352	2.291	13.025	0.020	0.923
ID765069	765069	10	0.408	1276.877	542.788	0	86	86	5	1	-10921639	55.804	56	50	62	5413	2.149	8.936	0.020	1.018
ID762245	762245	10	0.405	1277.024	542.454	0	87	87	5	1	-10921639	55.515	56	48	61	5385	2.411	15.145	0.020	0.904
ID767987	767987	10	0.402	1277.255	542.529	0	88	88	5	1	-10921639	55.557	56	50	60	5389	2.175	12.753	0.019	0.956
ID769237	769237	10	0.373	1276.933	543.172	0	89	89	5	1	-10921639	55.979	56	50	60	5430	2.010	15.073	0.022	1.198
ID773569	773569	10	0.378	1278.116	542.070	0	90	90	5	1	-10921639	55.247	56	46	61	5359	2.301	8.896	0.018	0.860
ID776377	776377	10	0.377	1277.530	542.873	0	91	91	5	1	-10921639	55.711	56	51	61	5404	2.227	19.000	0.021	1.007
ID780722	780722	10	0.365	1276.313	542.313	0	92	92	5	1	-10921639	55.443	56	50	60	5378	2.428	15.084	0.017	0.765
ID779175	779175	10	0.359	1277.068	542.569	0	93	93	5	1	-10921639	55.773	56	51	59	5410	1.961	8.981	0.020	1.133
ID784818	784818	10	0.354	1278.082	542.541	0	94	94	5	1	-10921639	55.660	56	51	61	5399	1.914	9.045	0.020	1.146
ID787615	787615	10	0.374	1277.772	542.397	0	95	95	5	1	-10921639	55.546	56	50	61	5388	2.021	12.989	0.022	1.164
ID790419	790419	10	0.399	1277.491	542.405	0	96	96	5	1	-10921639	55.577	56	49	63	5391	2.474	13.013	0.019	0.822
ID792698	792698	10	0.381	1278.215	541.597	0	97	97	5	1	-10921639	55.526	56	48	60	5386	1.932	17.841	0.022	1.236
ID796065	796065	10	0.353	1278.499	542.681	0	98	98	5	1	-10921639	55.474	56	51	61	5381	1.921	8.757	0.019	1.104
ID798870	798870	10	0.342	1277.564	542.275	0	99	99	5	1	-10921639	55.433	55	49	61	5377	2.005	12.999	0.019	1.020
ID801720	801720	10	0.386	1277.122	542.301	0	100	100	5	1	-10921639	55.351	55	49	60	5369	2.341	19.000	0.018	0.843
ID804514	804514	10	0.411	1277.206	542.897	0	101	101	5	1	-10921639	55.649	56	51	61	5398	2.072	19.000	0.020	1.054
ID810184	810184	10	0.360	1277.507	542.442	0	102	102	5	1	-10921639	55.227	55	51	60	5357	2.210	17.937	0.019	0.942
ID807352	807352	10	0.373	1277.211	542.082	0	103	103	5	1	-10921639	55.381	55	48	61	5372	2.280	13.133	0.019	0.907
ID813006	813006	10	0.395	1276.619	542.680	0	104	104	5	1	-10921639	55.722	56	49	61	5405	2.105	19.000	0.021	1.098
ID815822	815822	10	0.394	1276.145	542.435	0	105	105	5	1	-10921639	55.495	55	47	61	5383	2.355	8.896	0.019	0.893
ID818654	818654	10	0.357	1275.838	542.168	0	106	106	5	1	-10921639	55.340	56	49	61	5368	2.198	16.939	0.017	0.832
ID821463	821463	10	0.344	1276.500	542.372	0	107	107	5	1	-10921639	55.258	55	49	61	5360	2.355	17.008	0.015	0.688
ID824266	824266	10	0.395	1276.020	542.377	0	108	108	5	1	-10921639	55.454	55	48	63	5379	2.385	15.000	0.016	0.750
ID827065	827065	10	0.430	1276.611	542.267	0	109	109	5	1	-10921639	55.598	55	49	61	5393	2.370	9.020	0.020	0.939
ID829908	829908	10	0.417	1276.588	542.416	0	110	110	5	1	-10921639	55.608	56	49	62	5394	2.352	8.385	0.021	0.976
ID832759	832759	10	0.426	1276.832	542.139	0	111	111	5	1	-10921639	55.495	56	49	61	5383	2.305	8.810	0.021	1.013
ID835602	835602	10	0.423	1275.890	542.388	0	112	112	5	1	-10921639	55.701	56	49	62	5403	2.386	19.000	0.020	0.921
ID838440	838440	10	0.415	1275.942	542.311	0	113	113	5	1	-10921639	55.598	56	49	61	5393	2.326	19.000	0.020	0.920
ID842797	842797	10	0.418	1277.207	542.589	0	114	114	5	1	-10921639	55.804	56	52	61	5413	2.050	8.957	0.021	1.115
ID841265	841265	10	0.385	1276.334	542.256	0	115	115	5	1	-10921639	55.577	56	50	61	5391	2.445	8.944	0.017	0.763
ID846923	846923	10	0.403	1276.519	541.969	0	116	116	5	1	-10921639	55.608	56	49	62	5394	2.439	14.957	0.020	0.909
ID849765	849765	10	0.422	1276.781	542.332	0	117	117	5	1	-10921639	55.619	56	50	61	5395	2.391	12.999	0.022	0.987
ID855401	855401	10	0.373	1276.061	542.165	0	118	118	5	1	-10921639	55.371	55	51	62	5371	2.447	16.034	0.016	0.734
ID852573	852573	10	0.389	1277.176	542.169	0	119	119	5	1	-10921639	55.557	56	49	60	5389	2.179	8.566	0.020	1.002
ID858235	858235	10	0.415	1276.740	542.435	0	120	120	5	1	-10921639	55.608	56	49	60	5394	2.276	12.799	0.020	0.976
ID861062	861062	10	0.350	1278.747	542.512	0	121	121	5	1	-10921639	55.670	56	48	61	5400	2.024	8.920	0.022	1.188
ID863896	863896	10	0.368	1275.002	542.206	0	122	122	5	1	-10921639	55.680	56	50	60	5401	2.253	18.142	0.017	0.809
ID866749	866749	10	0.359	1277.194	541.953	0	123	123	5	1	-10921639	55.515	55	48	60	5385	2.274	14.942	0.019	0.909
ID869615	869615	10	0.403	1275.732	541.747	0	124	124	5	1	-10921639	55.619	56	49	62	5395	2.356	19.000	0.020	0.904
ID872466	872466	10	0.411	1276.744	541.779	0	125	125	5	1	-10921639	55.918	56	51	63	5424	2.183	13.008	0.024	1.191
ID878172	878172	10	0.413	1276.036	541.872	0	126	126	5	1	-10921639	55.546	56	50	62	5388	2.483	13.489	0.018	0.791
ID875329	875329	10	0.385	1278.298	542.077	0	127	127	5	1	-10921639	55.608	56	50	60	5394	2.134	9.133	0.022	1.109
ID880972	880972	10	0.375	1276.913	542.079	0	128	128	5	1	-10921639	55.670	56	50	61	5400	2.465	19.000	0.020	0.868
ID883816	883816	10	0.367	1276.110	541.891	0	129	129	5	1	-10921639	55.567	56	50	62	5390	2.174	15.134	0.018	0.904
ID886671	886671	10	0.437	1277.522	542.085	0	130	130	5	1	-10921639	55.897	56	51	61	5422	2.215	12.779	0.025	1.235
ID889507	889507	10	0.377	1275.397	541.958	0	131	131	5	1	-10921639	55.649	56	49	61	5398	2.574	9.926	0.016	0.677
ID892348	892348	10	0.378	1277.290	541.855	0	132	132	5	1	-10921639	55.619	56	50	61	5395	2.069	19.000	0.020	1.042
ID895187	895187	10	0.393	1277.253	541.799	0	133	133	5	1	-10921639	55.856	55	50	63	5418	2.268	19.000	0.022	1.040
ID897990	897990	10	0.348	1276.408	541.801	0	134	134	5	1	-10921639	55.557	56	51	61	5389	2.194	13.116	0.017	0.825
ID900831	900831	10	0.391	1277.996	541.983	0	135	135	5	1	-10921639	55.423	56	50	60	5376	2.106	8.844	0.020	1.053
ID903681	903681	10	0.429	1275.357	542.072	0	136	136	5	1	-10921639	55.485	56	48	64	5382	2.712	19.000	0.016	0.655
ID909366	909366	10	0.422	1275.901	541.978	0	137	137	5	1	-10921639	55.887	56	50	61	5421	2.291	14.960	0.021	0.996
ID906528	906528	10	0.373	1275.635	541.756	0	138	138	5	1	-10921639	55.814	56	51	63	5414	2.205	17.859	0.019	0.940
ID912222	912222	10	0.448	1276.094	542.150	0	139	139	5	1	-10921639	55.763	56	49	61	5409	2.474	12.824	0.021	0.910
ID915041	915041	10	0.435	1276.344	541.878	0	140	140	5	1	-10921639	55.948	56	51	62	5427	2.275	18.088	0.021	0.989
ID917856	917856	10	0.393	1276.300	541.870	0	141	141	5	1	-10921639	55.784	56	49	60	5411	2.223	19.000	0.019	0.928
ID920671	920671	10	0.426	1276.530	541.856	0	142	142	5	1	-10921639	55.948	56	49	62	5427	2.256	12.907	0.023	1.112
ID923516	923516	10	0.357	1276.759	541.931	0	143	143	5	1	-10921639	55.680	56	49	61	5401	2.104	19.000	0.018	0.955
ID926365	926365	10	0.359	1275.874	542.166	0	144	144	5	1	-10921639	55.629	56	50	64	5396	2.493	9.313	0.018	0.779
ID929161	929161	10	0.389	1275.980	541.935	0	145	145	5	1	-10921639	55.526	55	50	62	5386	2.484	19.000	0.017	0.741
ID931991	931991	10	0.360	1277.971	542.030	0	146	146	5	1	-10921639	55.959	56	50	61	5428	2.305	10.907	0.022	1.054
ID934822	934822	10	0.371	1277.178	541.885	0	147	147	5	1	-10921639	56.031	56	51	60	5435	2.413	12.900	0.020	0.891
ID937642	937642	10	0.405	1276.522	541.726	0	148	148	5	1	-10921639	56.103	56	50	62	5442	2.334	19.000	0.023	1.072
ID940465	940465	10	0.428	1275.914	541.636	0	149	149	5	1	-10921639	55.845	56	50	63	5417	2.501	12.733	0.018	0.802
ID943299	943299	10	0.417	1276.304	541.862	0	150	150	5	1	-10921639	55.928	56	51	65	5425	2.701	8.920	0.019	0.754
ID946131	946131	10	0.352	1277.344	542.185	0	151	151	5	1	-10921639	55.763	56	50	62	5409	2.335	12.706	0.020	0.927
ID948970	948970	10	0.365	1276.103	541.463	0	152	152	5	1	-10921639	55.598	56	50	60	5393	2.353	11.948	0.018	0.852
ID951821	951821	10	0.349	1276.700	542.092	0	153	153	5	1	-10921639	55.804	56	50	61	5413	2.211	9.275	0.020	1.013
ID954656	954656	10	0.399	1275.029	541.454	0	154	154	5	1	-10921639	55.577	56	48	62	5391	3.017	15.049	0.015	0.541
ID957517	957517	10	0.411	1276.038	542.104	0	155	155	5	1	-10921639	55.897	56	47	61	5422	2.714	9.126	0.018	0.746
ID960352	960352	10	0.386	1277.285	541.941	0	156	156	5	1	-10921639	55.835	56	50	62	5416	2.294	19.000	0.022	1.034
ID963190	963190	10	0.402	1276.560	541.979	0	157	157	5	1	-10921639	55.784	56	50	61	5411	2.274	8.861	0.021	0.998
ID966021	966021	10	0.380	1275.861	541.808	0	158	158	5	1	-10921639	55.660	56	48	61	5399	2.410	8.990	0.017	0.783
ID968873	968873	10	0.407	1277.616	541.824	0	159	159	5	1	-10921639	55.794	56	50	60	5412	2.286	8.885	0.024	1.157
ID971719	971719	10	0.431	1277.845	542.069	0	160	160	5	1	-10921639	55.732	56	49	60	5406	2.400	19.000	0.023	1.054
ID974564	974564	10	0.346	1277.855	541.792	0	161	161	5	1	-10921639	55.773	56	51	61	5410	1.987	11.083	0.021	1.163
ID977429	977429	10	0.401	1276.385	541.994	0	162	162	5	1	-10921639	55.959	56	50	61	5428	2.423	8.861	0.019	0.842
ID980265	980265	10	0.348	1277.211	542.417	0	163	163	5	1	-10921639	55.309	55	48	62	5365	2.464	13.060	0.018	0.799
ID983103	983103	10	0.329	1278.217	542.507	0	164	164	5	1	-10921639	55.711	56	49	61	5404	2.031	11.010	0.020	1.094
ID985949	985949	10	0.388	1277.702	542.622	0	165	165	5	1	-10921639	55.701	56	50	60	5403	1.894	8.933	0.022	1.290
ID988798	988798	10	0.352	1280.647	544.295	0	166	166	5	1	-10921639	55.247	55	48	60	5359	2.282	19.000	0.020	0.965
ID991638	991638	10	0.325	1277.898	543.015	0	167	167	5	1	-10921639	55.412	55	50	61	5375	2.235	11.143	0.019	0.914
ID994463	994463	10	0.334	1278.078	543.087	0	168	168	5	1	-10921639	55.237	55	50	60	5358	2.149	8.944	0.019	0.968
ID997282	997282	10	0.393	1278.808	543.824	0	169	169	5	1	-10921639	55.742	56	51	60	5407	1.949	8.856	0.023	1.287
ID1000112	1000112	10	0.311	1277.714	543.074	0	170	170	5	1	-10921639	54.856	55	50	59	5321	2.241	8.573	0.017	0.803
ID1002968	1002968	10	0.362	1278.866	544.585	0	171	171	5	1	-10921639	55.402	55	49	60	5374	2.120	9.283	0.020	1.047
ID1005805	1005805	10	0.345	1279.600	543.969	0	172	172	5	1	-10921639	55.134	55	48	60	5348	2.405	8.602	0.020	0.884
ID1008608	1008608	10	0.319	1277.222	543.285	0	173	173	5	1	-10921639	54.711	55	50	60	5307	2.036	19.000	0.014	0.760
ID1011441	1011441	10	0.325	1280.099	544.532	0	174	174	5	1	-10921639	55.052	55	49	62	5340	2.162	8.929	0.018	0.921
ID1014292	1014292	10	0.366	1279.045	544.806	0	175	175	5	1	-10921639	55.278	56	50	59	5362	2.197	8.809	0.019	0.944
ID1017125	1017125	10	0.362	1280.188	545.431	0	176	176	5	1	-10921639	55.309	55	51	61	5365	2.219	8.901	0.021	1.010
ID1019932	1019932	10	0.335	1278.828	544.075	0	177	177	5	1	-10921639	55.062	55	51	60	5341	2.130	8.733	0.020	1.013
ID1022758	1022758	10	0.371	1280.028	544.728	0	178	178	5	1	-10921639	54.938	55	50	61	5329	2.056	5.954	0.019	0.994
ID1025565	1025565	10	0.326	1277.942	544.188	0	179	179	5	1	-10921639	55.072	56	50	60	5342	2.214	8.868	0.019	0.907
ID1028383	1028383	10	0.332	1277.237	544.035	0	180	180	5	1	-10921639	54.928	55	49	59	5328	2.166	8.020	0.016	0.811
ID1031200	1031200	10	0.347	1277.922	544.402	0	181	181	5	1	-10921639	56.093	56	51	61	5441	2.165	19.000	0.020	0.996
ID1034024	1034024	10	0.353	1278.728	543.976	0	182	182	5	1	-10921639	55.031	55	50	60	5338	2.079	17.069	0.022	1.137
ID1039682	1039682	10	0.387	1277.565	543.776	0	183	183	5	1	-10921639	55.062	55	50	61	5341	2.235	19.000	0.020	0.978
ID1036853	1036853	10	0.307	1278.960	544.276	0	184	184	5	1	-10921639	54.876	55	50	60	5323	2.320	8.917	0.019	0.885
ID1042514	1042514	10	0.380	1280.110	545.054	0	185	185	5	1	-10921639	55.144	55	48	60	5349	2.160	9.008	0.020	1.022
ID1045348	1045348	10	0.342	1278.295	544.143	0	186	186	5	1	-10921639	54.907	55	49	59	5326	2.072	8.666	0.018	0.928
ID1048204	1048204	10	0.405	1278.378	543.836	0	187	187	5	1	-10921639	55.289	55	51	62	5363	2.287	9.097	0.024	1.130
ID1051079	1051079	10	0.375	1279.260	544.102	0	188	188	5	1	-10921639	55.031	55	50	60	5338	2.243	8.954	0.022	1.039
ID1053916	1053916	10	0.330	1280.573	544.875	0	189	189	5	1	-10921639	54.680	55	50	61	5304	2.225	13.026	0.016	0.764
ID1056733	1056733	10	0.351	1277.393	544.292	0	190	190	5	1	-10921639	54.918	55	49	60	5327	2.281	19.000	0.016	0.770
ID1059568	1059568	10	0.366	1280.286	545.130	0	191	191	5	1	-10921639	55.021	55	50	61	5337	2.189	11.730	0.019	0.952
ID1062402	1062402	10	0.386	1278.815	544.765	0	192	192	5	1	-10921639	55.536	56	51	60	5387	2.156	8.658	0.023	1.137
ID1065240	1065240	10	0.412	1280.297	545.397	0	193	193	5	1	-10921639	55.515	55	52	62	5385	2.260	8.706	0.024	1.161
ID1068067	1068067	10	0.365	1279.764	545.362	0	194	194	5	1	-10921639	55.505	56	50	60	5384	2.246	8.896	0.023	1.105
ID1070874	1070874	10	0.360	1277.884	544.419	0	195	195	5	1	-10921639	54.856	55	48	60	5321	2.458	8.234	0.020	0.855
ID1073704	1073704	10	0.399	1278.083	543.956	0	196	196	5	1	-10921639	55.340	55	50	61	5368	2.207	9.040	0.022	1.091
ID1077065	1077065	10	0.401	1279.797	545.206	0	197	197	5	1	-10921639	55.433	55	49	62	5377	2.331	9.106	0.023	1.074
ID1077417	1077417	10	0.438	1278.130	544.242	0	198	198	5	1	-10921639	55.423	55	50	60	5376	2.272	9.070	0.024	1.132
ID1082173	1082173	10	0.385	1280.680	545.363	0	199	199	5	1	-10921639	54.897	55	50	60	5325	2.129	8.926	0.018	0.902
ID1084990	1084990	10	0.455	1279.062	544.881	0	200	200	5	1	-10921639	55.835	56	51	61	5416	2.154	8.952	0.025	1.285
ID1087793	1087793	10	0.389	1279.987	544.779	0	201	201	5	1	-10921639	55.237	55	47	59	5358	2.277	8.994	0.022	1.038
ID1090588	1090588	10	0.411	1278.493	544.571	0	202	202	5	1	-10921639	55.825	56	52	61	5415	2.184	8.811	0.023	1.126
ID1093423	1093423	10	0.404	1278.985	544.578	0	203	203	5	1	-10921639	55.691	56	50	61	5402	2.181	8.824	0.024	1.199
ID1096251	1096251	10	0.403	1278.953	544.501	0	204	204	5	1	-10921639	55.825	56	52	62	5415	2.170	9.087	0.025	1.252
ID520521	520521	11	0.323	627.221	829.137	0	0	0	5	1	-10921639	56.536	56	50	61	5484	1.931	5.713	0.013	0.739
ID523295	523295	11	0.288	627.893	829.105	0	1	1	5	1	-10921639	56.134	56	52	60	5445	1.896	8.649	0.010	0.604
ID526085	526085	11	0.300	626.903	829.430	0	2	2	5	1	-10921639	56.289	56	52	62	5460	1.904	9.252	0.013	0.763
ID528898	528898	11	0.276	627.774	828.852	0	3	3	5	1	-10921639	55.732	55	51	60	5406	1.955	5.009	0.009	0.485
ID531711	531711	11	0.264	627.800	828.942	0	4	4	5	1	-10921639	55.825	56	52	60	5415	1.762	8.804	0.011	0.682
ID534503	534503	11	0.243	627.447	829.079	0	5	5	5	1	-10921639	55.835	56	52	60	5416	1.706	17.918	0.010	0.621
ID540125	540125	11	0.217	627.700	828.931	0	6	6	5	1	-10921639	55.423	55	51	59	5376	1.682	19.000	0.008	0.542
ID537305	537305	11	0.190	629.020	829.151	0	7	7	5	1	-10921639	55.340	56	51	59	5368	1.761	15.849	0.008	0.522
ID542929	542929	11	0.150	627.705	829.892	0	8	8	5	1	-10921639	55.041	55	49	60	5339	1.831	19.000	0.005	0.271
ID545739	545739	11	0.173	628.374	828.933	0	9	9	5	1	-10921639	54.959	55	51	60	5331	1.744	5.151	0.005	0.338
ID551373	551373	11	0.124	629.493	829.108	0	10	10	5	1	-10921639	54.845	55	52	59	5320	1.495	19.000	0.004	0.271
ID548541	548541	11	0.140	628.381	827.224	0	11	11	5	1	-10921639	54.938	55	50	59	5329	1.773	6.258	0.003	0.161
ID554182	554182	11	0.214	628.249	829.259	0	12	12	5	1	-10921639	55.113	55	51	59	5346	1.865	5.364	0.006	0.345
ID557005	557005	11	0.085	631.050	828.613	0	13	13	5	1	-10921639	54.289	54	50	59	5266	1.514	19.000	0.002	0.154
ID559809	559809	11	0.134	628.720	827.923	0	14	14	5	1	-10921639	54.907	55	51	59	5326	1.750	14.885	0.005	0.303
ID562633	562633	11	0.193	627.321	829.168	0	15	15	5	1	-10921639	55.031	55	51	63	5338	1.845	2.000	0.005	0.294
ID565444	565444	11	0.133	628.985	827.884	0	16	16	5	1	-10921639	54.835	55	51	59	5319	1.706	5.022	0.003	0.172
ID568264	568264	11	0.194	630.548	827.821	0	17	17	5	1	-10921639	54.701	55	51	60	5306	1.910	17.908	0.006	0.320
ID571073	571073	11	0.091	628.764	827.313	0	18	18	5	1	-10921639	54.763	55	52	59	5312	1.593	8.705	0.003	0.233
ID573876	573876	11	0.112	628.604	827.592	0	19	19	5	1	-10921639	54.567	55	50	60	5293	1.870	8.776	0.002	0.136
ID576691	576691	11	0.117	629.685	828.488	0	20	20	5	1	-10921639	54.629	55	52	58	5299	1.557	3.040	0.003	0.219
ID579502	579502	11	0.114	627.610	829.673	0	21	21	5	1	-10921639	54.753	55	50	58	5311	1.665	15.087	0.002	0.132
ID582336	582336	11	0.170	629.721	828.279	0	22	22	5	1	-10921639	54.979	55	51	59	5333	1.714	7.851	0.007	0.419
ID585152	585152	11	0.138	628.202	827.868	0	23	23	5	1	-10921639	54.866	55	51	59	5322	1.730	17.690	0.003	0.201
ID590770	590770	11	0.161	628.639	827.906	0	24	24	5	1	-10921639	54.856	55	51	58	5321	1.627	6.006	0.004	0.271
ID587982	587982	11	0.124	629.797	828.281	0	25	25	5	1	-10921639	54.526	54	50	58	5289	1.627	19.000	0.004	0.238
ID593617	593617	11	0.121	628.988	829.230	0	26	26	5	1	-10921639	54.505	55	50	58	5287	1.678	19.000	0.001	0.076
ID596415	596415	11	0.103	630.703	827.400	0	27	27	5	1	-10921639	54.309	54	50	59	5268	1.698	12.151	0.002	0.123
ID601415	601415	11	0.116	630.567	827.517	0	28	28	5	1	-10921639	54.546	55	50	59	5291	1.575	17.108	0.003	0.229
ID600546	600546	11	0.053	639.091	824.208	0	29	29	5	1	-10921639	53.392	53	50	58	5179	1.611	19.000	-6.289E-4	-0.042
ID604898	604898	11	0.066	642.645	822.100	0	30	30	5	1	-10921639	53.598	54	50	58	5199	1.712	13.192	-0.002	-0.108
ID607761	607761	11	0.071	643.444	822.142	0	31	31	5	1	-10921639	53.804	54	50	58	5219	1.706	19.000	1.752E-5	0.001
ID610559	610559	11	0.055	640.243	822.746	0	32	32	5	1	-10921639	53.443	54	50	57	5184	1.429	5.884	-0.001	-0.076
ID613391	613391	11	0.094	642.645	823.016	0	33	33	5	1	-10921639	53.876	54	51	58	5226	1.576	19.000	5.143E-4	0.035
ID616227	616227	11	0.148	643.451	822.380	0	34	34	5	1	-10921639	54.216	54	50	58	5259	1.715	19.000	0.002	0.135
ID619058	619058	11	0.089	643.424	822.671	0	35	35	5	1	-10921639	53.794	54	50	57	5218	1.633	19.000	-0.002	-0.126
ID621909	621909	11	0.041	633.363	824.050	0	36	36	5	1	-10921639	53.773	54	49	57	5216	1.545	7.080	-0.003	-0.214
ID624721	624721	11	0.112	630.792	816.924	0	37	37	5	1	-10921639	54.175	54	50	61	5255	1.848	16.752	0.004	0.226
ID627547	627547	11	0.027	633.340	815.583	0	38	38	5	1	-10921639	53.608	54	49	58	5200	1.852	17.321	-0.003	-0.169
ID630387	630387	11	0.079	628.305	817.121	0	39	39	5	1	-10921639	53.804	54	50	60	5219	1.706	2.847	-0.002	-0.100
ID633228	633228	11	0.109	629.295	816.597	0	40	40	5	1	-10921639	54.041	54	50	59	5242	1.773	2.000	4.508E-4	0.027
ID636073	636073	11	0.133	629.047	817.608	0	41	41	5	1	-10921639	54.268	54	50	60	5264	2.049	19.000	8.201E-4	0.043
ID638876	638876	11	0.086	629.156	816.784	0	42	42	5	1	-10921639	54.155	54	49	60	5253	2.088	19.000	-4.668E-4	-0.024
ID641716	641716	11	0.062	628.771	816.651	0	43	43	5	1	-10921639	53.825	54	49	58	5221	1.785	19.000	-0.002	-0.130
ID644556	644556	11	0.092	629.556	817.773	0	44	44	5	1	-10921639	54.093	54	50	58	5247	1.792	6.095	6.436E-5	0.004
ID647368	647368	11	0.085	627.381	817.215	0	45	45	5	1	-10921639	54.247	54	51	58	5262	1.620	2.000	1.826E-4	0.012
ID653019	653019	11	0.082	627.151	816.107	0	46	46	5	1	-10921639	54.289	54	51	58	5266	1.750	14.859	0.001	0.090
ID650207	650207	11	0.115	628.015	817.799	0	47	47	5	1	-10921639	54.175	54	50	60	5255	1.744	13.950	6.882E-4	0.043
ID655861	655861	11	0.033	632.462	815.465	0	48	48	5	1	-10921639	53.670	54	50	58	5206	1.766	19.000	-0.003	-0.183
ID658679	658679	11	0.043	632.554	816.042	0	49	49	5	1	-10921639	53.804	54	49	57	5219	1.624	3.861	-0.002	-0.109
ID661496	661496	11	0.037	633.452	814.522	0	50	50	5	1	-10921639	53.536	54	50	57	5193	1.568	17.792	-0.003	-0.215
ID664320	664320	11	0.059	632.895	816.252	0	51	51	5	1	-10921639	53.649	54	50	58	5204	1.562	17.074	-0.003	-0.198
ID667166	667166	11	0.149	642.248	810.705	0	52	52	5	1	-10921639	53.670	54	50	58	5206	1.801	5.191	9.947E-4	0.059
ID669996	669996	11	0.066	641.809	809.772	0	53	53	5	1	-10921639	53.577	54	49	59	5197	1.737	17.102	-8.099E-4	-0.050
ID672825	672825	11	0.084	642.102	811.014	0	54	54	5	1	-10921639	53.804	54	49	57	5219	1.426	4.989	0.002	0.114
ID675649	675649	11	0.105	641.539	810.477	0	55	55	5	1	-10921639	53.670	54	49	59	5206	1.766	13.900	-3.966E-4	-0.024
ID678466	678466	11	0.084	643.160	810.801	0	56	56	5	1	-10921639	53.711	54	51	57	5210	1.534	6.226	5.435E-4	0.038
ID681306	681306	11	0.092	641.997	809.524	0	57	57	5	1	-10921639	53.784	54	50	58	5217	1.576	19.000	6.241E-4	0.043
ID687032	687032	11	0.076	642.826	811.698	0	58	58	5	1	-10921639	53.969	54	50	59	5235	1.617	19.000	0.002	0.110
ID684180	684180	11	0.105	641.955	810.613	0	59	59	5	1	-10921639	53.680	54	51	57	5207	1.403	17.865	0.001	0.091
ID689851	689851	11	0.075	641.473	811.020	0	60	60	5	1	-10921639	53.948	54	51	57	5233	1.516	18.181	4.216E-4	0.030
ID692697	692697	11	0.080	641.239	809.584	0	61	61	5	1	-10921639	54.134	54	50	58	5251	1.605	19.000	0.001	0.090
ID695542	695542	11	0.093	642.834	810.025	0	62	62	5	1	-10921639	53.773	54	51	58	5216	1.483	18.142	-2.718E-5	-0.002
ID698391	698391	11	0.024	643.464	810.677	0	63	63	5	1	-10921639	53.629	53	50	58	5202	1.460	19.000	-0.002	-0.170
ID701177	701177	11	0.118	642.715	809.824	0	64	64	5	1	-10921639	53.897	54	51	59	5228	1.729	17.222	2.206E-4	0.014
ID704034	704034	11	0.021	642.923	809.893	0	65	65	5	1	-10921639	53.495	53	50	58	5189	1.602	18.234	-0.004	-0.276
ID520520	520520	12	0.380	1338.258	828.210	0	0	0	5	1	-10921639	54.412	54	51	62	5278	2.125	4.884	0.015	0.738
ID523294	523294	12	0.323	1338.493	828.477	0	1	1	5	1	-10921639	54.186	54	49	61	5256	2.195	4.968	0.011	0.555
ID526084	526084	12	0.298	1338.210	828.175	0	2	2	5	1	-10921639	53.979	54	49	59	5236	2.005	12.880	0.010	0.529
ID528897	528897	12	0.374	1337.840	827.593	0	3	3	5	1	-10921639	54.278	54	50	61	5265	2.326	5.032	0.013	0.596
ID531710	531710	12	0.358	1337.996	827.858	0	4	4	5	1	-10921639	54.381	55	50	60	5275	1.933	9.071	0.015	0.840
ID534502	534502	12	0.332	1338.085	828.091	0	5	5	5	1	-10921639	54.361	54	50	59	5273	1.985	9.019	0.014	0.770
ID540124	540124	12	0.389	1338.502	828.218	0	6	6	5	1	-10921639	54.732	55	50	60	5309	1.950	8.850	0.018	1.009
ID537304	537304	12	0.325	1337.831	828.163	0	7	7	5	1	-10921639	54.351	54	50	58	5272	1.843	8.691	0.013	0.753
ID542926	542926	12	0.314	1337.477	827.882	0	8	8	5	1	-10921639	54.464	54	49	59	5283	2.185	4.995	0.013	0.617
ID545738	545738	12	0.361	1338.499	828.075	0	9	9	5	1	-10921639	54.443	54	49	61	5281	2.091	8.650	0.014	0.731
ID551372	551372	12	0.299	1338.488	828.256	0	10	10	5	1	-10921639	54.103	54	49	59	5248	1.912	5.026	0.011	0.634
ID548549	548549	12	0.325	1338.370	827.941	0	11	11	5	1	-10921639	54.660	55	49	60	5302	1.978	9.154	0.016	0.862
ID554181	554181	12	0.342	1338.275	827.735	0	12	12	5	1	-10921639	54.402	55	50	60	5277	2.100	5.223	0.014	0.693
ID557004	557004	12	0.333	1338.177	827.853	0	13	13	5	1	-10921639	54.206	54	50	61	5258	2.354	2.775	0.013	0.584
ID559814	559814	12	0.342	1338.590	828.198	0	14	14	5	1	-10921639	54.588	54	51	60	5295	1.978	5.047	0.015	0.797
ID562632	562632	12	0.352	1338.114	828.240	0	15	15	5	1	-10921639	54.278	54	49	59	5265	2.202	5.072	0.013	0.635
ID565452	565452	12	0.392	1338.211	827.855	0	16	16	5	1	-10921639	54.732	55	50	60	5309	2.129	8.713	0.017	0.840
ID568267	568267	12	0.310	1338.237	828.299	0	17	17	5	1	-10921639	54.299	54	50	59	5267	1.964	8.921	0.011	0.625
ID571083	571083	12	0.337	1338.246	828.236	0	18	18	5	1	-10921639	54.402	54	50	60	5277	2.178	8.062	0.014	0.685
ID573880	573880	12	0.332	1338.077	827.997	0	19	19	5	1	-10921639	54.433	54	49	60	5280	2.071	13.900	0.013	0.688
ID576695	576695	12	0.401	1338.278	828.479	0	20	20	5	1	-10921639	54.794	55	51	61	5315	2.198	5.065	0.016	0.763
ID579506	579506	12	0.389	1338.283	828.564	0	21	21	5	1	-10921639	54.784	54	50	61	5314	2.442	2.000	0.014	0.639
ID582341	582341	12	0.380	1337.988	827.869	0	22	22	5	1	-10921639	54.722	54	49	61	5308	2.105	4.986	0.015	0.772
ID585159	585159	12	0.352	1338.119	827.639	0	23	23	5	1	-10921639	54.433	54	49	61	5280	2.273	19.000	0.013	0.635
ID590773	590773	12	0.375	1338.171	828.307	0	24	24	5	1	-10921639	54.856	55	50	62	5321	2.236	8.667	0.015	0.723
ID587989	587989	12	0.343	1337.980	827.633	0	25	25	5	1	-10921639	54.629	55	51	59	5299	1.911	8.869	0.015	0.866
ID593616	593616	12	0.325	1338.417	827.987	0	26	26	5	1	-10921639	54.289	54	49	60	5266	2.241	19.000	0.013	0.638
ID596422	596422	12	0.342	1338.054	828.086	0	27	27	5	1	-10921639	54.299	54	51	61	5267	2.122	13.074	0.013	0.637
ID601435	601435	12	0.383	1338.138	828.069	0	28	28	5	1	-10921639	54.629	54	50	61	5299	2.219	9.052	0.015	0.732
ID600590	600590	12	0.409	1338.608	828.295	0	29	29	5	1	-10921639	54.670	55	48	60	5303	2.427	4.951	0.016	0.699
ID604929	604929	12	0.358	1338.313	828.346	0	30	30	5	1	-10921639	54.557	54	51	60	5292	2.051	5.196	0.015	0.806
ID607791	607791	12	0.340	1337.959	828.006	0	31	31	5	1	-10921639	54.381	54	50	60	5275	1.981	9.162	0.014	0.733
ID610584	610584	12	0.441	1339.020	827.943	0	32	32	5	1	-10921639	54.928	55	51	60	5328	2.068	9.099	0.019	1.008
ID613417	613417	12	0.395	1338.685	828.226	0	33	33	5	1	-10921639	54.557	54	50	60	5292	2.015	18.103	0.017	0.917
ID616255	616255	12	0.349	1338.349	827.403	0	34	34	5	1	-10921639	54.464	54	50	59	5283	1.926	8.428	0.014	0.791
ID619084	619084	12	0.427	1338.843	827.822	0	35	35	5	1	-10921639	54.835	55	50	60	5319	2.326	17.862	0.016	0.755
ID621930	621930	12	0.536	1339.638	827.750	0	36	36	5	1	-10921639	55.381	55	48	61	5372	2.694	19.000	0.022	0.894
ID624770	624770	12	0.491	1339.441	827.795	0	37	37	5	1	-10921639	55.392	55	50	63	5373	2.352	8.973	0.023	1.076
ID627603	627603	12	0.489	1339.794	827.665	0	38	38	5	1	-10921639	55.299	55	51	62	5364	2.412	15.099	0.022	1.009
ID630427	630427	12	0.463	1339.389	827.382	0	39	39	5	1	-10921639	55.340	55	52	61	5368	2.174	8.883	0.022	1.087
ID633280	633280	12	0.468	1339.235	827.869	0	40	40	5	1	-10921639	55.206	55	50	60	5355	2.286	9.012	0.021	0.994
ID636114	636114	12	0.467	1338.937	827.533	0	41	41	5	1	-10921639	55.258	55	50	61	5360	2.176	11.660	0.021	1.060
ID638926	638926	12	0.451	1339.561	827.753	0	42	42	5	1	-10921639	55.021	55	49	62	5337	2.393	5.170	0.018	0.802
ID641768	641768	12	0.480	1338.808	827.989	0	43	43	5	1	-10921639	55.320	55	50	64	5366	2.339	17.603	0.022	1.033
ID644601	644601	12	0.406	1339.222	828.037	0	44	44	5	1	-10921639	54.938	55	50	61	5329	2.277	5.019	0.018	0.859
ID647417	647417	12	0.455	1338.996	828.076	0	45	45	5	1	-10921639	55.299	55	50	62	5364	2.301	15.012	0.021	1.001
ID653070	653070	12	0.420	1339.016	828.064	0	46	46	5	1	-10921639	54.856	55	50	62	5321	2.255	8.662	0.017	0.828
ID650254	650254	12	0.394	1338.839	828.063	0	47	47	5	1	-10921639	54.928	55	51	62	5328	2.204	8.262	0.017	0.841
ID655914	655914	12	0.415	1338.799	827.905	0	48	48	5	1	-10921639	55.010	55	49	60	5336	2.238	16.841	0.018	0.890
ID658731	658731	12	0.372	1338.975	827.853	0	49	49	5	1	-10921639	54.784	55	51	62	5314	2.022	16.924	0.017	0.895
ID661553	661553	12	0.414	1338.952	828.065	0	50	50	5	1	-10921639	54.938	55	50	61	5329	2.035	8.885	0.019	1.020
ID664375	664375	12	0.389	1338.745	827.713	0	51	51	5	1	-10921639	54.608	54	49	60	5297	2.365	17.113	0.016	0.735
ID667239	667239	12	0.416	1338.888	827.910	0	52	52	5	1	-10921639	54.990	55	49	61	5334	2.234	8.994	0.019	0.902
ID670071	670071	12	0.441	1339.179	828.064	0	53	53	5	1	-10921639	54.948	55	51	60	5330	2.356	8.911	0.019	0.857
ID672896	672896	12	0.474	1338.679	827.815	0	54	54	5	1	-10921639	55.278	55	50	62	5362	2.544	17.232	0.021	0.876
ID675726	675726	12	0.430	1338.551	828.057	0	55	55	5	1	-10921639	55.093	55	50	62	5344	2.314	5.011	0.017	0.783
ID678538	678538	12	0.443	1338.979	827.945	0	56	56	5	1	-10921639	55.113	55	50	61	5346	2.259	5.023	0.019	0.913
ID681381	681381	12	0.442	1338.996	828.212	0	57	57	5	1	-10921639	55.031	55	51	63	5338	2.177	8.911	0.018	0.885
ID687101	687101	12	0.418	1338.991	827.931	0	58	58	5	1	-10921639	54.845	55	50	60	5320	2.205	17.882	0.018	0.864
ID684253	684253	12	0.404	1338.325	827.895	0	59	59	5	1	-10921639	54.969	55	50	60	5332	2.109	8.873	0.018	0.923
ID689932	689932	12	0.399	1338.855	828.168	0	60	60	5	1	-10921639	54.959	55	51	62	5331	1.876	15.032	0.018	1.054
ID692772	692772	12	0.416	1338.801	828.298	0	61	61	5	1	-10921639	55.113	55	50	60	5346	2.076	18.115	0.019	0.998
ID695619	695619	12	0.393	1339.082	828.224	0	62	62	5	1	-10921639	54.845	55	50	61	5320	1.997	8.985	0.017	0.939
ID698462	698462	12	0.453	1338.975	828.054	0	63	63	5	1	-10921639	55.175	55	50	62	5352	2.345	14.678	0.019	0.861
ID701256	701256	12	0.422	1338.804	828.411	0	64	64	5	1	-10921639	55.052	55	51	60	5340	2.123	8.519	0.020	1.001
ID704108	704108	12	0.417	1339.132	827.639	0	65	65	5	1	-10921639	55.052	55	50	60	5340	2.307	15.098	0.019	0.875
ID709732	709732	12	0.431	1338.831	828.658	0	66	66	5	1	-10921639	54.701	55	51	61	5306	2.269	12.983	0.018	0.830
ID706926	706926	12	0.436	1338.697	828.098	0	67	67	5	1	-10921639	54.948	55	50	62	5330	2.233	5.937	0.019	0.934
ID712552	712552	12	0.413	1338.559	828.108	0	68	68	5	1	-10921639	54.722	55	50	60	5308	2.240	19.000	0.019	0.897
ID715376	715376	12	0.377	1339.171	828.122	0	69	69	5	1	-10921639	54.804	55	50	60	5316	2.014	8.283	0.017	0.900
ID718207	718207	12	0.436	1338.415	828.478	0	70	70	5	1	-10921639	55.155	55	50	62	5350	2.265	8.985	0.019	0.926
ID721008	721008	12	0.391	1338.697	828.331	0	71	71	5	1	-10921639	54.619	54	50	61	5298	2.289	12.165	0.015	0.684
ID723817	723817	12	0.392	1338.852	828.097	0	72	72	5	1	-10921639	54.557	54	50	63	5292	2.305	5.035	0.016	0.724
ID726656	726656	12	0.426	1338.658	828.191	0	73	73	5	1	-10921639	55.175	55	50	63	5352	2.398	11.040	0.021	0.929
ID729512	729512	12	0.388	1338.052	828.113	0	74	74	5	1	-10921639	54.948	55	50	60	5330	2.196	8.693	0.019	0.910
ID732367	732367	12	0.373	1338.968	827.590	0	75	75	5	1	-10921639	54.722	54	50	61	5308	2.025	11.001	0.016	0.861
ID735169	735169	12	0.478	1339.101	827.906	0	76	76	5	1	-10921639	55.515	55	52	62	5385	1.932	8.757	0.024	1.323
ID737990	737990	12	0.553	1339.233	827.876	0	77	77	5	1	-10921639	55.505	55	51	63	5384	2.501	8.816	0.023	1.000
ID740791	740791	12	0.436	1338.937	827.905	0	78	78	5	1	-10921639	55.072	55	51	62	5342	2.237	8.951	0.019	0.938
ID743610	743610	12	0.423	1339.290	828.411	0	79	79	5	1	-10921639	55.196	55	51	61	5354	2.065	18.135	0.018	0.964
ID746412	746412	12	0.436	1339.292	827.852	0	80	80	5	1	-10921639	55.227	55	50	60	5357	2.303	11.255	0.021	0.967
ID749216	749216	12	0.417	1338.961	827.646	0	81	81	5	1	-10921639	54.907	55	51	61	5326	2.117	12.121	0.017	0.883
ID752011	752011	12	0.402	1338.822	828.370	0	82	82	5	1	-10921639	55.000	55	50	59	5335	1.953	8.827	0.020	1.095
ID754831	754831	12	0.394	1338.784	828.205	0	83	83	5	1	-10921639	55.093	55	49	61	5344	2.122	19.000	0.018	0.920
ID757739	757739	12	0.398	1338.498	828.263	0	84	84	5	1	-10921639	54.959	55	50	61	5331	2.145	5.838	0.016	0.814
ID760468	760468	12	0.422	1338.503	828.290	0	85	85	5	1	-10921639	55.000	55	51	62	5335	2.236	17.924	0.018	0.881
ID766126	766126	12	0.409	1338.843	828.145	0	86	86	5	1	-10921639	55.320	55	51	59	5366	1.863	19.000	0.020	1.183
ID763296	763296	12	0.365	1338.954	828.091	0	87	87	5	1	-10921639	54.794	54	51	61	5315	2.036	5.454	0.015	0.821
ID770060	770060	12	0.429	1338.738	827.439	0	88	88	5	1	-10921639	55.031	55	50	61	5338	2.191	5.725	0.019	0.917
ID771332	771332	12	0.384	1338.362	828.069	0	89	89	5	1	-10921639	55.062	55	51	60	5341	1.978	9.030	0.019	1.031
ID774610	774610	12	0.436	1338.583	827.835	0	90	90	5	1	-10921639	55.103	55	49	61	5345	2.158	4.983	0.019	0.938
ID777402	777402	12	0.362	1337.899	828.085	0	91	91	5	1	-10921639	55.041	55	50	60	5339	2.020	10.762	0.016	0.881
ID782866	782866	12	0.381	1338.783	828.282	0	92	92	5	1	-10921639	54.825	55	50	61	5318	1.995	8.906	0.018	0.965
ID781059	781059	12	0.364	1338.856	828.463	0	93	93	5	1	-10921639	54.753	55	51	60	5311	2.021	12.739	0.016	0.852
ID785852	785852	12	0.341	1338.578	827.933	0	94	94	5	1	-10921639	54.629	54	50	59	5299	2.128	4.938	0.015	0.757
ID788666	788666	12	0.391	1338.456	828.169	0	95	95	5	1	-10921639	55.052	55	51	60	5340	2.093	8.816	0.017	0.878
ID791586	791586	12	0.378	1338.464	828.379	0	96	96	5	1	-10921639	54.804	55	50	61	5316	2.187	8.886	0.016	0.791
ID794280	794280	12	0.367	1338.528	828.296	0	97	97	5	1	-10921639	54.629	55	51	60	5299	2.012	5.922	0.015	0.815
ID797112	797112	12	0.358	1338.494	828.159	0	98	98	5	1	-10921639	54.928	55	50	59	5328	1.986	8.882	0.017	0.915
ID799931	799931	12	0.389	1338.103	827.791	0	99	99	5	1	-10921639	55.134	55	50	61	5348	1.988	10.928	0.018	1.002
ID802766	802766	12	0.426	1338.461	828.422	0	100	100	5	1	-10921639	55.474	55	50	61	5381	2.141	8.791	0.020	1.033
ID805571	805571	12	0.419	1338.012	827.937	0	101	101	5	1	-10921639	54.990	55	50	60	5334	2.210	5.126	0.017	0.851
ID811218	811218	12	0.432	1338.630	828.219	0	102	102	5	1	-10921639	55.124	55	50	62	5347	2.237	8.849	0.018	0.864
ID808406	808406	12	0.387	1338.422	827.999	0	103	103	5	1	-10921639	55.021	55	50	61	5337	2.046	12.978	0.017	0.915
ID814044	814044	12	0.345	1338.783	828.630	0	104	104	5	1	-10921639	54.794	55	50	60	5315	2.101	10.746	0.015	0.752
ID816855	816855	12	0.369	1338.514	827.866	0	105	105	5	1	-10921639	55.062	55	51	61	5341	2.207	8.987	0.016	0.801
ID819694	819694	12	0.372	1338.594	827.907	0	106	106	5	1	-10921639	54.969	55	50	61	5332	2.238	19.000	0.016	0.756
ID822506	822506	12	0.424	1338.544	828.026	0	107	107	5	1	-10921639	55.268	55	51	60	5361	2.064	8.967	0.020	1.025
ID825296	825296	12	0.357	1338.353	828.675	0	108	108	5	1	-10921639	54.794	55	49	61	5315	2.268	8.892	0.014	0.689
ID828100	828100	12	0.432	1338.714	828.085	0	109	109	5	1	-10921639	55.186	55	51	62	5353	2.219	8.894	0.018	0.899
ID830958	830958	12	0.396	1338.562	827.867	0	110	110	5	1	-10921639	54.928	55	51	61	5328	2.306	8.117	0.015	0.708
ID833803	833803	12	0.398	1338.946	827.531	0	111	111	5	1	-10921639	55.124	55	50	60	5347	2.265	19.000	0.016	0.776
ID836645	836645	12	0.353	1338.726	828.135	0	112	112	5	1	-10921639	55.113	55	51	59	5346	1.870	8.945	0.016	0.919
ID839470	839470	12	0.457	1338.667	828.094	0	113	113	5	1	-10921639	55.526	55	51	62	5386	2.296	4.926	0.019	0.905
ID844833	844833	12	0.465	1338.339	827.699	0	114	114	5	1	-10921639	55.753	56	51	62	5408	2.199	8.882	0.024	1.170
ID843183	843183	12	0.555	1339.736	827.484	0	115	115	5	1	-10921639	55.876	55	49	64	5420	2.747	5.082	0.024	0.934
ID847961	847961	12	0.554	1340.170	827.561	0	116	116	5	1	-10921639	56.144	56	50	62	5446	2.574	19.000	0.025	1.053
ID850798	850798	12	0.550	1339.811	827.393	0	117	117	5	1	-10921639	55.969	56	51	62	5429	2.632	12.863	0.024	0.978
ID856431	856431	12	0.496	1340.103	827.529	0	118	118	5	1	-10921639	55.773	56	51	64	5410	2.572	17.887	0.022	0.953
ID853611	853611	12	0.515	1339.766	827.583	0	119	119	5	1	-10921639	55.856	55	51	61	5418	2.634	8.247	0.023	0.950
ID859282	859282	12	0.490	1339.399	827.715	0	120	120	5	1	-10921639	55.701	56	51	64	5403	2.459	8.491	0.022	0.973
ID862098	862098	12	0.478	1339.787	827.561	0	121	121	5	1	-10921639	55.680	55	51	61	5401	2.089	15.163	0.021	1.088
ID864935	864935	12	0.469	1339.279	828.093	0	122	122	5	1	-10921639	55.825	55	51	62	5415	2.250	17.046	0.021	1.018
ID867797	867797	12	0.417	1339.655	827.631	0	123	123	5	1	-10921639	55.392	56	50	62	5373	2.307	19.000	0.018	0.844
ID870675	870675	12	0.403	1339.092	828.421	0	124	124	5	1	-10921639	55.629	56	52	61	5396	2.123	14.974	0.018	0.917
ID873516	873516	12	0.483	1339.393	827.771	0	125	125	5	1	-10921639	56.144	56	51	62	5446	2.189	8.856	0.023	1.176
ID879202	879202	12	0.450	1339.618	827.649	0	126	126	5	1	-10921639	55.649	56	50	61	5398	2.126	8.221	0.021	1.086
ID876372	876372	12	0.493	1339.686	827.584	0	127	127	5	1	-10921639	55.887	56	50	61	5421	2.380	18.042	0.021	0.970
ID882029	882029	12	0.446	1339.407	827.647	0	128	128	5	1	-10921639	55.639	56	51	62	5397	2.199	19.000	0.020	0.979
ID884873	884873	12	0.432	1339.246	827.133	0	129	129	5	1	-10921639	55.722	55	51	61	5405	2.349	18.133	0.020	0.929
ID887731	887731	12	0.439	1338.825	827.848	0	130	130	5	1	-10921639	55.701	56	51	63	5403	2.190	14.772	0.019	0.932
ID890556	890556	12	0.376	1339.061	828.061	0	131	131	5	1	-10921639	55.381	55	50	62	5372	2.247	8.930	0.016	0.789
ID893378	893378	12	0.362	1339.511	827.553	0	132	132	5	1	-10921639	55.247	55	50	60	5359	2.077	14.917	0.016	0.840
ID896218	896218	12	0.383	1338.878	827.867	0	133	133	5	1	-10921639	55.206	55	51	60	5355	1.936	8.462	0.016	0.893
ID899036	899036	12	0.415	1338.699	827.661	0	134	134	5	1	-10921639	55.454	55	51	62	5379	2.287	15.847	0.018	0.854
ID901888	901888	12	0.370	1338.582	828.221	0	135	135	5	1	-10921639	55.392	55	50	61	5373	2.158	14.924	0.015	0.783
ID904724	904724	12	0.355	1338.867	827.955	0	136	136	5	1	-10921639	55.258	55	51	61	5360	1.965	19.000	0.015	0.828
ID910406	910406	12	0.420	1338.683	827.814	0	137	137	5	1	-10921639	55.639	56	50	61	5397	2.292	5.297	0.019	0.893
ID907562	907562	12	0.302	1338.556	828.112	0	138	138	5	1	-10921639	55.247	55	51	61	5359	2.107	10.927	0.014	0.705
ID913251	913251	12	0.334	1338.784	829.298	0	139	139	5	1	-10921639	55.588	56	51	61	5392	1.962	10.882	0.016	0.889
ID916087	916087	12	0.389	1338.887	828.735	0	140	140	5	1	-10921639	55.794	56	50	63	5412	2.570	4.988	0.017	0.705
ID918890	918890	12	0.434	1339.211	828.860	0	141	141	5	1	-10921639	56.454	56	52	64	5476	2.658	8.898	0.020	0.832
ID921719	921719	12	0.486	1338.762	829.792	0	142	142	5	1	-10921639	56.588	56	50	62	5489	2.444	19.000	0.023	1.022
ID924564	924564	12	0.424	1338.828	829.135	0	143	143	5	1	-10921639	56.206	56	52	62	5452	2.385	19.000	0.020	0.935
ID927392	927392	12	0.448	1339.284	828.831	0	144	144	5	1	-10921639	56.330	56	50	64	5464	2.645	11.098	0.021	0.875
ID930214	930214	12	0.464	1339.018	829.610	0	145	145	5	1	-10921639	56.443	56	49	62	5475	2.696	9.002	0.022	0.908
ID933059	933059	12	0.420	1337.691	833.235	0	146	146	5	1	-10921639	56.186	56	50	62	5450	2.631	15.106	0.019	0.778
ID935880	935880	12	0.419	1338.653	828.813	0	147	147	5	1	-10921639	55.825	56	51	63	5415	2.769	11.124	0.019	0.733
ID938688	938688	12	0.438	1338.813	829.322	0	148	148	5	1	-10921639	55.948	56	51	63	5427	2.307	12.858	0.019	0.926
ID941506	941506	12	0.417	1338.460	829.546	0	149	149	5	1	-10921639	56.206	56	51	62	5452	2.389	19.000	0.021	0.984
ID944351	944351	12	0.408	1338.731	830.262	0	150	150	5	1	-10921639	55.876	55	51	62	5420	2.643	19.000	0.018	0.752
ID947169	947169	12	0.474	1338.819	828.375	0	151	151	5	1	-10921639	56.041	56	50	62	5436	2.336	11.097	0.022	1.053
ID950028	950028	12	0.404	1339.008	829.747	0	152	152	5	1	-10921639	55.876	56	49	62	5420	2.442	9.028	0.020	0.904
ID952863	952863	12	0.445	1338.724	830.018	0	153	153	5	1	-10921639	56.134	56	51	63	5445	2.576	8.857	0.021	0.891
ID955703	955703	12	0.401	1338.758	828.675	0	154	154	5	1	-10921639	55.598	55	49	61	5393	2.568	10.955	0.018	0.776
ID958561	958561	12	0.464	1338.395	830.207	0	155	155	5	1	-10921639	55.990	56	51	62	5431	2.644	8.887	0.022	0.905
ID964239	964239	12	0.388	1338.586	829.087	0	157	157	5	1	-10921639	55.794	56	51	60	5412	2.245	9.071	0.019	0.930
ID967069	967069	12	0.400	1338.533	829.581	0	158	158	5	1	-10921639	55.742	56	50	62	5407	2.403	8.923	0.019	0.880
ID969915	969915	12	0.394	1338.990	830.333	0	159	159	5	1	-10921639	55.722	56	51	63	5405	2.392	5.896	0.018	0.819
ID972760	972760	12	0.433	1338.848	829.696	0	160	160	5	1	-10921639	56.103	56	51	61	5442	2.307	9.709	0.021	1.015
ID975624	975624	12	0.434	1338.401	829.105	0	161	161	5	1	-10921639	55.887	56	51	62	5421	2.440	8.749	0.019	0.837
ID978481	978481	12	0.406	1338.741	829.417	0	162	162	5	1	-10921639	55.845	56	50	61	5417	2.261	8.997	0.019	0.930
ID981317	981317	12	0.375	1338.394	829.071	0	163	163	5	1	-10921639	55.588	56	51	61	5392	2.366	11.152	0.017	0.775
ID984164	984164	12	0.422	1338.723	830.410	0	164	164	5	1	-10921639	55.835	56	51	62	5416	2.357	8.851	0.019	0.889
ID986994	986994	12	0.358	1338.579	829.698	0	165	165	5	1	-10921639	55.649	56	49	63	5398	2.602	19.000	0.017	0.733
ID989837	989837	12	0.369	1338.613	829.372	0	166	166	5	1	-10921639	55.433	56	50	61	5377	2.362	13.020	0.017	0.777
ID992672	992672	12	0.405	1338.554	829.351	0	167	167	5	1	-10921639	55.866	56	50	61	5419	2.225	8.813	0.018	0.904
ID995499	995499	12	0.419	1338.494	830.410	0	168	168	5	1	-10921639	56.021	56	49	61	5434	2.508	18.204	0.021	0.923
ID998324	998324	12	0.376	1338.752	829.703	0	169	169	5	1	-10921639	55.732	56	50	62	5406	2.262	11.013	0.018	0.850
ID1001171	1001171	12	0.365	1338.820	831.356	0	170	170	5	1	-10921639	55.577	56	50	61	5391	2.254	8.893	0.016	0.799
ID1004006	1004006	12	0.395	1338.501	830.053	0	171	171	5	1	-10921639	55.804	56	50	64	5413	2.486	19.000	0.020	0.876
ID1006823	1006823	12	0.337	1338.745	829.354	0	172	172	5	1	-10921639	55.505	55	48	62	5384	2.209	10.748	0.016	0.812
ID1009640	1009640	12	0.396	1338.512	829.944	0	173	173	5	1	-10921639	55.784	56	52	61	5411	2.324	17.849	0.021	0.970
ID1012482	1012482	12	0.386	1338.218	829.318	0	174	174	5	1	-10921639	55.495	55	50	64	5383	2.450	9.058	0.018	0.811
ID1015333	1015333	12	0.332	1338.320	830.793	0	175	175	5	1	-10921639	55.526	56	51	60	5386	2.156	8.777	0.016	0.817
ID1018151	1018151	12	0.393	1338.631	830.068	0	176	176	5	1	-10921639	55.608	56	50	62	5394	2.348	9.001	0.019	0.890
ID1020958	1020958	12	0.383	1338.098	829.050	0	177	177	5	1	-10921639	55.742	56	49	61	5407	2.399	8.636	0.018	0.804
ID1023784	1023784	12	0.380	1338.666	831.270	0	178	178	5	1	-10921639	55.526	56	50	61	5386	2.194	8.884	0.017	0.847
ID1026594	1026594	12	0.387	1338.742	830.225	0	179	179	5	1	-10921639	55.454	56	51	62	5379	2.309	8.823	0.015	0.731
ID1029407	1029407	12	0.414	1338.272	830.701	0	180	180	5	1	-10921639	56.021	56	51	62	5434	2.424	19.000	0.020	0.917
ID1035059	1035059	12	0.349	1338.651	829.546	0	182	182	5	1	-10921639	55.361	55	50	62	5370	2.403	9.154	0.015	0.691
ID1040699	1040699	12	0.345	1338.337	830.038	0	183	183	5	1	-10921639	55.474	56	51	64	5381	2.463	6.910	0.015	0.685
ID1037882	1037882	12	0.375	1338.318	830.521	0	184	184	5	1	-10921639	55.660	55	51	61	5399	2.393	8.815	0.017	0.773
ID1043546	1043546	12	0.442	1338.298	830.489	0	185	185	5	1	-10921639	55.928	56	50	63	5425	2.563	19.000	0.021	0.911
ID1046382	1046382	12	0.381	1338.749	831.053	0	186	186	5	1	-10921639	55.557	56	50	60	5389	2.516	8.810	0.017	0.727
ID1049249	1049249	12	0.395	1338.377	829.216	0	187	187	5	1	-10921639	55.722	56	50	61	5405	2.344	10.980	0.020	0.918
ID1052101	1052101	12	0.357	1338.171	828.169	0	188	188	5	1	-10921639	55.402	55	51	61	5374	2.085	19.000	0.016	0.821
ID1054940	1054940	12	0.368	1338.931	829.557	0	189	189	5	1	-10921639	55.412	55	50	62	5375	2.197	18.488	0.018	0.897
ID1057771	1057771	12	0.360	1338.090	829.166	0	190	190	5	1	-10921639	55.423	56	49	61	5376	2.380	7.491	0.018	0.810
ID1060602	1060602	12	0.393	1338.387	829.575	0	191	191	5	1	-10921639	55.814	56	50	61	5414	2.242	8.267	0.019	0.934
ID1063441	1063441	12	0.330	1338.137	829.264	0	192	192	5	1	-10921639	55.381	55	51	62	5372	2.162	19.000	0.016	0.784
ID1066281	1066281	12	0.380	1338.362	829.973	0	193	193	5	1	-10921639	55.804	56	49	63	5413	2.456	10.844	0.019	0.836
ID1069089	1069089	12	0.413	1338.495	830.049	0	194	194	5	1	-10921639	55.722	55	51	63	5405	2.478	18.025	0.019	0.850
ID1071902	1071902	12	0.331	1338.088	830.315	0	195	195	5	1	-10921639	55.330	55	48	62	5367	2.357	19.000	0.016	0.738
ID1074758	1074758	12	0.351	1338.000	832.000	0	196	196	5	1	-10921639	55.557	56	50	61	5389	2.250	16.329	0.018	0.856
ID1079150	1079150	12	0.360	1338.556	829.023	0	197	197	5	1	-10921639	55.268	55	50	60	5361	2.339	8.911	0.015	0.715
ID1079445	1079445	12	0.367	1338.024	829.488	0	198	198	5	1	-10921639	55.536	55	52	62	5387	2.232	12.984	0.018	0.894
ID1083204	1083204	12	0.352	1338.186	828.885	0	199	199	5	1	-10921639	55.711	56	50	60	5404	2.141	10.760	0.018	0.916
ID1086020	1086020	12	0.405	1337.960	828.460	0	200	200	5	1	-10921639	55.567	56	50	61	5390	2.286	9.028	0.019	0.925
ID1088817	1088817	12	0.356	1338.000	833.000	0	201	201	5	1	-10921639	55.546	56	50	61	5388	2.590	17.590	0.015	0.620
ID1091628	1091628	12	0.333	1337.841	828.179	0	202	202	5	1	-10921639	54.959	55	49	60	5331	2.076	13.098	0.014	0.731
ID1094455	1094455	12	0.380	1338.597	829.140	0	203	203	5	1	-10921639	55.443	55	49	62	5378	2.545	5.073	0.017	0.709
ID1097285	1097285	12	0.450	1338.378	830.096	0	204	204	5	1	-10921639	56.041	56	50	64	5436	2.525	19.000	0.023	0.986
ID1100073	1100073	12	0.391	1338.427	830.495	0	205	205	5	1	-10921639	55.381	55	50	61	5372	2.451	13.045	0.018	0.812
ID1102872	1102872	12	0.339	1338.128	829.433	0	206	206	5	1	-10921639	55.505	55	51	61	5384	1.980	19.000	0.018	0.977
ID1108554	1108554	12	0.426	1337.992	829.923	0	207	207	5	1	-10921639	55.928	56	51	62	5425	2.505	11.016	0.021	0.926
ID1105719	1105719	12	0.385	1338.309	832.359	0	208	208	5	1	-10921639	55.629	55	51	61	5396	2.338	13.111	0.019	0.872
ID1111358	1111358	12	0.427	1338.222	829.894	0	209	209	5	1	-10921639	55.753	56	50	62	5408	2.508	8.848	0.020	0.855
ID1114165	1114165	12	0.342	1338.213	828.254	0	210	210	5	1	-10921639	55.443	56	51	59	5378	1.974	8.986	0.018	0.975
ID1117003	1117003	12	0.349	1338.217	830.545	0	211	211	5	1	-10921639	55.794	56	51	62	5412	2.086	19.000	0.018	0.937
ID1119835	1119835	12	0.406	1337.683	828.436	0	212	212	5	1	-10921639	55.505	55	51	62	5384	2.037	19.000	0.019	1.039
ID1122655	1122655	12	0.305	1338.374	829.460	0	213	213	5	1	-10921639	55.206	55	50	62	5355	2.318	8.929	0.013	0.614
ID1125484	1125484	12	0.362	1338.200	829.123	0	214	214	5	1	-10921639	55.546	55	51	61	5388	2.175	12.714	0.018	0.900
ID1131125	1131125	12	0.398	1338.209	829.971	0	215	215	5	1	-10921639	55.629	56	50	61	5396	2.447	19.000	0.019	0.840
ID1128301	1128301	12	0.384	1337.846	828.878	0	216	216	5	1	-10921639	55.804	56	50	63	5413	2.163	8.556	0.019	0.953
ID1133934	1133934	12	0.335	1337.966	828.032	0	217	217	5	1	-10921639	55.289	55	50	60	5363	2.111	11.025	0.015	0.794
ID1136762	1136762	12	0.363	1337.858	828.977	0	218	218	5	1	-10921639	55.639	56	50	61	5397	2.407	10.700	0.018	0.803
ID1139574	1139574	12	0.362	1337.976	828.787	0	219	219	5	1	-10921639	55.742	56	50	60	5407	2.022	17.947	0.018	0.980
ID1142393	1142393	12	0.381	1338.139	828.695	0	220	220	5	1	-10921639	55.722	56	50	61	5405	2.235	18.489	0.018	0.887
ID1145211	1145211	12	0.390	1338.143	829.991	0	221	221	5	1	-10921639	55.990	56	50	62	5431	2.312	11.000	0.020	0.951
ID1148007	1148007	12	0.396	1338.381	831.521	0	222	222	5	1	-10921639	55.845	56	50	61	5417	2.442	15.109	0.018	0.803
ID1150831	1150831	12	0.392	1338.170	830.471	0	223	223	5	1	-10921639	55.907	56	52	61	5423	2.112	9.085	0.019	0.995
ID1153688	1153688	12	0.335	1338.068	830.977	0	224	224	5	1	-10921639	55.515	56	50	60	5385	2.122	17.736	0.015	0.756
ID1156517	1156517	12	0.390	1337.657	829.418	0	225	225	5	1	-10921639	55.608	55	50	61	5394	2.448	19.000	0.018	0.782
ID1159344	1159344	12	0.377	1338.169	830.456	0	226	226	5	1	-10921639	55.887	56	51	61	5421	2.203	9.084	0.020	0.995
ID1162183	1162183	12	0.367	1338.386	829.450	0	227	227	5	1	-10921639	55.763	56	50	62	5409	2.317	12.787	0.017	0.822
ID1165002	1165002	12	0.406	1338.287	829.010	0	228	228	5	1	-10921639	55.680	56	50	62	5401	2.519	8.829	0.018	0.774
ID1167826	1167826	12	0.334	1338.143	828.153	0	229	229	5	1	-10921639	55.485	55	50	61	5382	2.107	19.000	0.016	0.827
ID1170620	1170620	12	0.360	1338.011	829.193	0	230	230	5	1	-10921639	55.598	56	49	62	5393	2.396	18.154	0.016	0.748
ID1173475	1173475	12	0.384	1338.225	831.508	0	231	231	5	1	-10921639	55.722	56	51	61	5405	2.326	19.000	0.017	0.804
ID1176293	1176293	12	0.392	1338.287	829.567	0	232	232	5	1	-10921639	55.742	56	51	63	5407	2.297	9.082	0.018	0.866
ID1179112	1179112	12	0.344	1338.070	830.519	0	233	233	5	1	-10921639	55.753	56	50	62	5408	2.287	8.471	0.017	0.815
ID1181952	1181952	12	0.328	1337.950	828.785	0	234	234	5	1	-10921639	55.330	55	51	60	5367	2.070	19.000	0.016	0.830
ID1184774	1184774	12	0.396	1337.961	828.521	0	235	235	5	1	-10921639	55.619	55	50	62	5395	2.252	17.796	0.017	0.818
ID1187632	1187632	12	0.399	1338.065	828.656	0	236	236	5	1	-10921639	56.000	56	51	61	5432	2.036	6.907	0.019	1.017
ID1193331	1193331	12	0.424	1338.410	831.925	0	237	237	5	1	-10921639	56.299	56	49	63	5461	2.777	19.000	0.018	0.707
ID1190482	1190482	12	0.383	1338.175	829.737	0	238	238	5	1	-10921639	56.000	56	51	62	5432	2.231	8.892	0.018	0.873
ID1196147	1196147	12	0.392	1338.646	830.222	0	239	239	5	1	-10921639	55.907	56	49	61	5423	2.454	19.000	0.017	0.782
ID1198977	1198977	12	0.347	1338.168	830.485	0	240	240	5	1	-10921639	56.010	56	51	63	5433	2.334	8.872	0.017	0.815
ID1201782	1201782	12	0.342	1337.738	829.386	0	241	241	5	1	-10921639	55.763	56	51	61	5409	1.919	9.016	0.018	1.045
ID1204609	1204609	12	0.408	1337.964	829.682	0	242	242	5	1	-10921639	55.938	56	50	61	5426	2.371	8.903	0.018	0.854
ID1207449	1207449	12	0.395	1338.278	829.493	0	243	243	5	1	-10921639	55.969	56	51	61	5429	2.374	15.873	0.019	0.858
ID1210284	1210284	12	0.384	1337.806	829.128	0	244	244	5	1	-10921639	55.918	56	51	63	5424	2.290	19.000	0.018	0.886
ID1213136	1213136	12	0.362	1338.274	830.313	0	245	245	5	1	-10921639	55.814	55	51	62	5414	2.238	8.881	0.017	0.848
ID1215977	1215977	12	0.398	1338.423	830.191	0	246	246	5	1	-10921639	56.010	56	50	62	5433	2.502	8.922	0.019	0.838
ID1218824	1218824	12	0.353	1337.984	829.953	0	247	247	5	1	-10921639	55.649	56	49	62	5398	2.407	8.907	0.016	0.746
ID1221657	1221657	12	0.375	1338.318	828.277	0	248	248	5	1	-10921639	55.639	55	51	63	5397	2.255	8.033	0.016	0.781
ID1224527	1224527	12	0.371	1338.304	830.690	0	249	249	5	1	-10921639	56.227	56	51	61	5454	2.347	8.795	0.018	0.844
ID1227340	1227340	12	0.395	1337.961	829.307	0	250	250	5	1	-10921639	56.072	56	51	61	5439	2.166	19.000	0.020	1.008
ID1230189	1230189	12	0.367	1338.320	829.094	0	251	251	5	1	-10921639	56.052	56	50	61	5437	2.298	8.039	0.018	0.859
ID1233012	1233012	12	0.392	1338.529	829.276	0	252	252	5	1	-10921639	56.299	56	52	62	5461	2.122	9.104	0.021	1.104
ID1235880	1235880	12	0.449	1338.071	828.770	0	253	253	5	1	-10921639	56.629	57	52	62	5493	2.200	10.961	0.023	1.163
ID1238763	1238763	12	0.408	1338.246	830.548	0	254	254	5	1	-10921639	56.577	56	51	62	5488	2.318	8.423	0.020	0.972
ID1241587	1241587	12	0.445	1338.090	828.773	0	255	255	5	1	-10921639	56.402	56	51	63	5471	2.581	8.579	0.020	0.860
ID1244446	1244446	12	0.399	1338.447	829.720	0	256	256	5	1	-10921639	56.577	57	51	63	5488	2.235	10.936	0.020	1.011
ID1247269	1247269	12	0.449	1338.575	828.997	0	257	257	5	1	-10921639	56.381	56	52	63	5469	2.261	11.007	0.019	0.943
ID1250089	1250089	12	0.461	1338.254	829.308	0	258	258	5	1	-10921639	56.660	57	52	62	5496	2.340	8.938	0.021	1.007
ID1252937	1252937	12	0.483	1338.278	829.041	0	259	259	5	1	-10921639	56.680	57	52	64	5498	2.426	18.231	0.023	1.037
ID1255753	1255753	12	0.437	1338.341	829.516	0	260	260	5	1	-10921639	56.670	57	52	62	5497	2.070	8.812	0.022	1.158
ID1258576	1258576	12	0.555	1338.461	829.430	0	261	261	5	1	-10921639	57.062	57	49	63	5535	2.908	10.978	0.025	0.971
ID1261401	1261401	12	0.726	1338.318	829.009	0	262	262	5	1	-10921639	57.784	58	52	67	5605	3.254	8.584	0.033	1.134
ID1264243	1264243	12	0.853	1338.650	828.999	0	263	263	5	1	-10921639	58.495	58	52	70	5674	3.759	8.934	0.036	1.075
ID1267097	1267097	12	0.940	1338.723	829.288	0	264	264	5	1	-10921639	58.907	58	51	68	5714	3.808	8.826	0.042	1.241
ID1269940	1269940	12	0.873	1338.596	828.923	0	265	265	5	1	-10921639	58.495	58	50	68	5674	3.652	8.896	0.039	1.209
ID1272790	1272790	12	0.882	1338.741	829.440	0	266	266	5	1	-10921639	58.423	57	51	69	5667	3.934	5.021	0.037	1.063
ID1275614	1275614	12	0.795	1338.479	829.326	0	267	267	5	1	-10921639	58.371	58	51	68	5662	3.498	8.745	0.035	1.141
ID1278442	1278442	12	0.764	1338.550	829.502	0	268	268	5	1	-10921639	58.495	58	51	65	5674	3.556	8.557	0.036	1.137
ID1281251	1281251	12	0.831	1338.385	829.270	0	269	269	5	1	-10921639	58.227	58	52	68	5648	3.701	5.178	0.036	1.104
ID1284054	1284054	12	0.810	1338.390	829.516	0	270	270	5	1	-10921639	58.423	58	52	68	5667	3.381	8.935	0.037	1.245
ID1286861	1286861	12	0.791	1338.597	829.319	0	271	271	5	1	-10921639	58.082	58	51	66	5634	3.433	8.859	0.035	1.148
ID1289669	1289669	12	0.740	1338.561	829.430	0	272	272	5	1	-10921639	58.021	58	51	65	5628	3.224	8.868	0.034	1.182
ID1295292	1295292	12	0.753	1338.614	829.688	0	273	273	5	1	-10921639	57.959	58	51	67	5622	3.625	8.104	0.032	1.004
ID1292481	1292481	12	0.814	1338.553	829.846	0	274	274	5	1	-10921639	58.258	58	52	66	5651	3.386	8.881	0.037	1.224
ID1298089	1298089	12	0.748	1338.501	829.296	0	275	275	5	1	-10921639	58.175	58	51	67	5643	3.379	11.023	0.033	1.101
ID1300942	1300942	12	0.703	1338.645	829.798	0	276	276	5	1	-10921639	57.763	57	53	68	5603	3.128	8.900	0.032	1.149
ID1303774	1303774	12	0.760	1338.830	830.152	0	277	277	5	1	-10921639	58.062	58	51	65	5632	3.172	8.796	0.035	1.227
ID1306617	1306617	12	0.785	1339.676	831.713	0	278	278	5	1	-10921639	58.938	59	52	66	5717	3.065	8.854	0.038	1.409
ID1309438	1309438	12	0.933	1340.029	832.654	0	279	279	5	1	-10921639	59.505	60	52	66	5772	3.660	8.795	0.043	1.348
ID1312289	1312289	12	0.909	1339.937	832.363	0	280	280	5	1	-10921639	59.495	59	53	68	5771	3.446	8.843	0.044	1.458
ID1315117	1315117	12	0.849	1340.060	831.977	0	281	281	5	1	-10921639	59.144	59	53	67	5737	3.291	8.789	0.040	1.394
ID1317978	1317978	12	0.898	1339.992	832.749	0	282	282	5	1	-10921639	59.134	59	53	66	5736	3.372	19.000	0.041	1.368
ID1320823	1320823	12	0.806	1340.037	831.905	0	283	283	5	1	-10921639	58.701	59	52	65	5694	3.244	8.860	0.037	1.300
ID1323667	1323667	12	0.820	1340.011	832.513	0	284	284	5	1	-10921639	58.753	59	50	68	5699	3.410	8.846	0.038	1.271
ID1326481	1326481	12	0.803	1340.226	832.947	0	285	285	5	1	-10921639	58.959	59	53	69	5719	3.376	8.551	0.036	1.215
ID1329306	1329306	12	0.788	1340.224	832.992	0	286	286	5	1	-10921639	58.691	58	52	68	5693	3.193	19.000	0.036	1.269
ID1332130	1332130	12	0.715	1340.126	832.811	0	287	287	5	1	-10921639	58.268	58	53	65	5652	2.871	8.716	0.033	1.305
ID1334948	1334948	12	0.724	1339.983	832.554	0	288	288	5	1	-10921639	58.134	59	52	65	5639	3.252	8.268	0.031	1.060
ID1337768	1337768	12	0.777	1339.818	832.290	0	289	289	5	1	-10921639	58.887	59	52	66	5712	2.989	8.788	0.039	1.474
ID1340602	1340602	12	0.781	1339.780	832.115	0	290	290	5	1	-10921639	58.515	59	51	65	5676	3.289	8.672	0.036	1.241
ID1343399	1343399	12	0.784	1339.991	832.182	0	291	291	5	1	-10921639	58.629	59	51	65	5687	3.163	17.956	0.036	1.293
ID1346252	1346252	12	0.777	1339.834	831.924	0	292	292	5	1	-10921639	58.845	59	51	66	5708	3.267	19.000	0.038	1.311
ID1349070	1349070	12	0.774	1339.791	831.929	0	293	293	5	1	-10921639	58.608	59	51	66	5685	3.359	8.648	0.036	1.214
ID1351888	1351888	12	0.652	1339.926	832.294	0	294	294	5	1	-10921639	58.309	58	53	64	5656	2.729	8.745	0.032	1.321
ID1354719	1354719	12	0.612	1339.732	831.667	0	295	295	5	1	-10921639	58.010	58	51	65	5627	3.111	19.000	0.031	1.127
ID1357542	1357542	12	0.637	1339.567	832.136	0	296	296	5	1	-10921639	57.979	59	51	64	5624	2.894	8.918	0.030	1.177
ID1362108	1362108	12	0.674	1339.929	832.273	0	297	297	5	1	-10921639	58.124	58	51	66	5638	2.948	8.719	0.033	1.243
ID1362129	1362129	12	0.647	1339.830	832.753	0	298	298	5	1	-10921639	57.959	58	52	64	5622	3.020	8.837	0.030	1.101
ID1366072	1366072	12	0.712	1339.809	832.321	0	299	299	5	1	-10921639	58.206	58	49	66	5646	2.930	19.000	0.034	1.307
ID1368919	1368919	12	0.688	1340.059	832.143	0	300	300	5	1	-10921639	57.876	58	49	66	5614	3.238	19.000	0.031	1.074
ID1371739	1371739	12	0.720	1340.180	832.327	0	301	301	5	1	-10921639	58.371	59	52	65	5662	2.785	8.893	0.035	1.411
ID1374561	1374561	12	0.681	1339.764	832.532	0	302	302	5	1	-10921639	57.928	58	51	65	5619	3.069	8.790	0.030	1.116
ID1377404	1377404	12	0.664	1339.858	832.858	0	303	303	5	1	-10921639	57.649	58	50	65	5592	3.143	8.790	0.029	1.033
ID1380247	1380247	12	0.679	1339.806	832.618	0	304	304	5	1	-10921639	57.784	58	51	68	5605	3.137	8.456	0.030	1.059
ID1383089	1383089	12	0.633	1339.927	832.470	0	305	305	5	1	-10921639	57.825	58	53	65	5609	2.788	19.000	0.028	1.138
ID1385950	1385950	12	0.653	1339.945	832.755	0	306	306	5	1	-10921639	57.825	58	52	65	5609	2.758	8.818	0.030	1.230
ID1388778	1388778	12	0.649	1339.775	832.701	0	307	307	5	1	-10921639	57.598	58	52	64	5587	2.816	8.970	0.029	1.142
ID1391632	1391632	12	0.609	1339.783	832.611	0	308	308	5	1	-10921639	57.546	57	51	64	5582	2.700	9.021	0.028	1.149
ID1394459	1394459	12	0.640	1339.734	832.671	0	309	309	5	1	-10921639	57.577	58	50	63	5585	2.843	19.000	0.029	1.125
ID1397313	1397313	12	0.643	1339.925	832.286	0	310	310	5	1	-10921639	57.907	58	51	65	5617	2.836	8.707	0.030	1.191
ID1400167	1400167	12	0.635	1340.177	832.758	0	311	311	5	1	-10921639	57.546	58	51	64	5582	2.887	8.862	0.028	1.086
ID1403023	1403023	12	0.568	1339.938	832.411	0	312	312	5	1	-10921639	57.196	57	52	63	5548	2.730	19.000	0.025	1.015
ID1405865	1405865	12	0.588	1339.958	832.514	0	313	313	5	1	-10921639	57.155	57	52	64	5544	2.837	19.000	0.025	0.995
ID1411586	1411586	12	0.568	1339.838	832.575	0	314	314	5	1	-10921639	57.052	57	50	64	5534	2.643	19.000	0.025	1.043
ID1408732	1408732	12	0.586	1339.952	832.157	0	315	315	5	1	-10921639	57.247	57	52	64	5553	2.550	19.000	0.027	1.189
ID1414439	1414439	12	0.616	1339.608	832.650	0	316	316	5	1	-10921639	57.031	57	50	65	5532	2.917	8.790	0.025	0.957
ID1417303	1417303	12	0.582	1339.703	832.685	0	317	317	5	1	-10921639	57.010	57	50	65	5530	2.907	5.185	0.025	0.950
ID1420174	1420174	12	0.561	1339.442	832.559	0	318	318	5	1	-10921639	57.144	57	50	62	5543	2.549	8.410	0.026	1.116
ID1423029	1423029	12	0.649	1339.095	831.536	0	319	319	5	1	-10921639	57.701	58	51	65	5597	3.052	17.952	0.030	1.098
ID1425877	1425877	12	0.579	1339.237	831.851	0	320	320	5	1	-10921639	57.186	57	51	63	5547	2.611	8.686	0.027	1.137
ID1428762	1428762	12	0.533	1339.453	831.953	0	321	321	5	1	-10921639	57.196	57	49	62	5548	2.605	17.323	0.027	1.134
ID1431613	1431613	12	0.554	1339.456	831.549	0	322	322	5	1	-10921639	56.918	57	51	64	5521	2.921	19.000	0.024	0.914
ID1434494	1434494	12	0.618	1339.276	830.898	0	323	323	5	1	-10921639	57.505	58	50	63	5578	2.762	19.000	0.029	1.175
ID1437351	1437351	12	0.540	1339.132	831.808	0	324	324	5	1	-10921639	57.113	57	50	64	5540	2.828	19.000	0.025	0.984
ID1440192	1440192	12	0.552	1339.147	831.396	0	325	325	5	1	-10921639	57.227	57	50	63	5551	2.640	19.000	0.026	1.092
ID1443040	1443040	12	0.527	1339.258	831.630	0	326	326	5	1	-10921639	57.021	57	51	62	5531	2.566	19.000	0.025	1.075
ID1445894	1445894	12	0.549	1339.068	831.504	0	327	327	5	1	-10921639	57.113	57	52	66	5540	2.704	15.943	0.026	1.055
ID1448720	1448720	12	0.646	1338.832	829.879	0	328	328	5	1	-10921639	58.000	58	51	67	5626	3.422	18.204	0.027	0.901
ID1451551	1451551	12	0.782	1338.725	829.138	0	329	329	5	1	-10921639	58.433	58	51	68	5668	3.918	5.070	0.030	0.864
ID1454409	1454409	12	0.789	1338.692	829.057	0	330	330	5	1	-10921639	58.639	58	52	68	5688	3.887	4.971	0.033	0.974
ID1457258	1457258	12	0.701	1338.657	828.857	0	331	331	5	1	-10921639	58.155	58	50	68	5641	3.723	5.035	0.027	0.830
ID1460142	1460142	12	0.768	1338.695	829.463	0	332	332	5	1	-10921639	58.536	58	51	68	5678	3.714	5.274	0.030	0.912
ID1465840	1465840	12	0.677	1338.774	829.565	0	333	333	5	1	-10921639	58.351	58	52	65	5660	3.373	18.148	0.028	0.946
ID1462998	1462998	12	0.645	1338.597	829.509	0	334	334	5	1	-10921639	57.918	57	52	65	5618	3.210	19.000	0.026	0.931
ID1468701	1468701	12	0.610	1338.610	829.594	0	335	335	5	1	-10921639	57.969	58	51	64	5623	3.036	19.000	0.026	0.951
ID1471573	1471573	12	0.568	1338.705	829.546	0	336	336	5	1	-10921639	57.598	58	51	65	5587	3.068	19.000	0.023	0.860
ID1474406	1474406	12	0.590	1338.693	829.501	0	337	337	5	1	-10921639	57.598	58	51	65	5587	3.081	19.000	0.024	0.894
ID1477251	1477251	12	0.547	1338.616	828.627	0	338	338	5	1	-10921639	57.227	57	51	64	5551	2.932	5.003	0.021	0.805
ID1480143	1480143	12	0.481	1338.621	829.616	0	339	339	5	1	-10921639	56.948	57	50	63	5524	2.837	19.000	0.019	0.756
ID1482989	1482989	12	0.554	1338.493	829.444	0	340	340	5	1	-10921639	57.247	57	52	69	5553	2.986	8.924	0.023	0.850
ID1485831	1485831	12	0.567	1338.350	828.431	0	341	341	5	1	-10921639	57.186	57	52	64	5547	2.774	8.970	0.027	1.065
ID1488714	1488714	12	0.583	1338.523	829.168	0	342	342	5	1	-10921639	56.979	57	49	65	5527	3.366	8.914	0.022	0.729
ID1491549	1491549	12	0.528	1338.708	830.053	0	343	343	5	1	-10921639	57.062	57	51	64	5535	2.893	5.124	0.021	0.803
ID1494395	1494395	12	0.527	1338.468	829.351	0	344	344	5	1	-10921639	57.041	57	51	66	5533	2.968	12.965	0.022	0.842
ID1497275	1497275	12	0.524	1338.774	829.620	0	345	345	5	1	-10921639	57.186	58	51	63	5547	2.863	19.000	0.023	0.896
ID1500112	1500112	12	0.598	1338.526	829.279	0	346	346	5	1	-10921639	57.237	57	48	65	5552	3.278	13.037	0.023	0.781
ID1502963	1502963	12	0.678	1338.555	829.440	0	347	347	5	1	-10921639	57.784	57	51	65	5605	3.186	8.942	0.030	1.040
ID1505815	1505815	12	0.662	1338.741	829.955	0	348	348	5	1	-10921639	57.897	58	52	65	5616	3.264	8.936	0.028	0.965
ID1508636	1508636	12	0.688	1338.789	829.793	0	349	349	5	1	-10921639	57.948	58	51	66	5621	3.293	8.868	0.030	1.014
ID1511484	1511484	12	0.673	1338.835	830.245	0	350	350	5	1	-10921639	57.814	57	51	66	5608	3.395	19.000	0.027	0.901
ID1514295	1514295	12	0.657	1338.929	830.147	0	351	351	5	1	-10921639	57.588	58	50	64	5586	3.325	5.408	0.027	0.909
ID1517124	1517124	12	0.571	1338.784	829.846	0	352	352	5	1	-10921639	57.289	58	52	65	5557	2.832	18.035	0.024	0.931
ID1519967	1519967	12	0.618	1338.908	829.952	0	353	353	5	1	-10921639	57.660	58	50	63	5593	2.933	5.170	0.027	1.048
ID1522820	1522820	12	0.530	1338.908	830.928	0	354	354	5	1	-10921639	57.155	57	51	64	5544	2.927	18.198	0.022	0.855
ID1525675	1525675	12	0.626	1338.752	830.201	0	355	355	5	1	-10921639	57.423	58	51	68	5570	3.048	5.191	0.026	0.948
ID1528518	1528518	12	0.594	1338.862	830.142	0	356	356	5	1	-10921639	57.485	58	52	65	5576	2.909	9.031	0.026	1.003
ID1534247	1534247	12	0.563	1338.054	828.835	0	357	357	5	1	-10921639	56.990	57	51	63	5528	2.863	9.031	0.024	0.927
ID1531769	1531769	12	0.593	1338.645	830.230	0	358	358	5	1	-10921639	57.289	57	51	67	5557	2.989	19.000	0.025	0.932
ID1537099	1537099	12	0.485	1338.438	829.431	0	359	359	5	1	-10921639	56.845	57	51	62	5514	2.489	10.910	0.022	0.971
ID1539953	1539953	12	0.497	1338.517	828.917	0	360	360	5	1	-10921639	56.546	56	49	64	5485	2.746	5.114	0.022	0.872
ID1544629	1544629	12	0.500	1338.624	829.652	0	361	361	5	1	-10921639	56.979	57	51	64	5527	2.742	19.000	0.022	0.896
ID1544481	1544481	12	0.458	1338.589	829.912	0	362	362	5	1	-10921639	56.814	57	51	63	5511	2.785	19.000	0.018	0.731
ID1548523	1548523	12	0.469	1338.906	830.918	0	363	363	5	1	-10921639	57.041	57	50	63	5533	2.761	17.869	0.020	0.806
ID1551375	1551375	12	0.472	1338.490	829.492	0	364	364	5	1	-10921639	56.629	56	51	63	5493	2.770	19.000	0.019	0.746
ID1557088	1557088	12	0.441	1339.020	831.379	0	365	365	5	1	-10921639	56.722	57	52	62	5502	2.613	19.000	0.017	0.742
ID1554229	1554229	12	0.410	1337.878	828.051	0	366	366	5	1	-10921639	56.289	56	51	62	5460	2.496	12.949	0.017	0.774
ID1559964	1559964	12	0.479	1338.377	829.445	0	367	367	5	1	-10921639	56.742	57	52	65	5504	2.631	10.645	0.022	0.912
ID1562804	1562804	12	0.388	1338.314	829.833	0	368	368	5	1	-10921639	56.392	56	52	63	5470	2.477	8.925	0.016	0.718
ID1568547	1568547	12	0.399	1338.200	830.147	0	370	370	5	1	-10921639	56.278	56	52	63	5459	2.401	9.035	0.017	0.762
ID1571408	1571408	12	0.466	1338.056	828.728	0	371	371	5	1	-10921639	56.660	57	52	62	5496	2.236	8.853	0.020	1.005
ID1574260	1574260	12	0.429	1338.248	829.216	0	372	372	5	1	-10921639	56.175	56	52	63	5449	2.341	6.902	0.018	0.866
ID1577118	1577118	12	0.409	1338.381	830.418	0	373	373	5	1	-10921639	56.278	56	50	63	5459	2.565	19.000	0.019	0.810
ID1579980	1579980	12	0.405	1338.744	829.674	0	374	374	5	1	-10921639	56.175	56	51	61	5449	2.231	19.000	0.017	0.839
ID1585673	1585673	12	0.477	1338.182	828.657	0	375	375	5	1	-10921639	56.320	56	51	62	5463	2.271	8.799	0.022	1.081
ID1582816	1582816	12	0.382	1338.285	829.139	0	376	376	5	1	-10921639	55.938	56	51	61	5426	2.436	8.954	0.016	0.716
ID1588544	1588544	12	0.400	1338.622	831.874	0	377	377	5	1	-10921639	56.103	56	50	63	5442	2.600	8.931	0.016	0.685
ID1591363	1591363	12	0.455	1338.337	829.497	0	378	378	5	1	-10921639	56.206	56	49	62	5452	2.696	11.981	0.019	0.785
ID1594206	1594206	12	0.426	1338.323	829.538	0	379	379	5	1	-10921639	56.258	56	50	62	5457	2.446	12.944	0.017	0.757
ID1597044	1597044	12	0.395	1338.228	828.848	0	380	380	5	1	-10921639	56.206	56	51	62	5452	2.291	9.090	0.020	0.953
ID1599902	1599902	12	0.387	1338.479	829.449	0	381	381	5	1	-10921639	56.031	56	50	62	5435	2.616	8.457	0.016	0.685
ID1602782	1602782	12	0.383	1338.269	829.406	0	382	382	5	1	-10921639	56.186	56	51	63	5450	2.539	9.016	0.016	0.715
ID1605642	1605642	12	0.345	1338.229	829.457	0	383	383	5	1	-10921639	56.361	56	51	62	5467	2.346	8.509	0.015	0.730
ID1608478	1608478	12	0.401	1337.904	828.132	0	384	384	5	1	-10921639	56.278	56	51	63	5459	2.290	9.023	0.019	0.902
ID1611356	1611356	12	0.332	1337.946	828.330	0	385	385	5	1	-10921639	55.835	56	50	64	5416	2.540	4.169	0.014	0.611
ID1614243	1614243	12	0.328	1337.915	827.818	0	386	386	5	1	-10921639	55.835	56	52	61	5416	2.183	6.917	0.013	0.634
ID1617102	1617102	12	0.305	1337.919	828.099	0	387	387	5	1	-10921639	55.814	56	50	61	5414	2.133	5.147	0.014	0.716
ID1619951	1619951	12	0.339	1337.785	827.786	0	388	388	5	1	-10921639	55.845	56	51	62	5417	2.284	18.031	0.015	0.710
ID1622830	1622830	12	0.313	1338.134	830.277	0	389	389	5	1	-10921639	55.856	56	51	65	5418	2.549	9.375	0.013	0.551
ID1625669	1625669	12	0.333	1337.761	828.001	0	390	390	5	1	-10921639	55.897	56	51	62	5422	2.167	8.999	0.016	0.808
ID1628533	1628533	12	0.320	1337.700	828.131	0	391	391	5	1	-10921639	55.732	56	49	60	5406	1.971	10.955	0.015	0.837
ID1631396	1631396	12	0.351	1337.991	828.816	0	392	392	5	1	-10921639	55.907	56	51	63	5423	2.354	11.019	0.013	0.606
ID1634241	1634241	12	0.344	1337.778	828.105	0	393	393	5	1	-10921639	55.814	56	50	62	5414	2.395	8.158	0.015	0.695
ID1637104	1637104	12	0.334	1338.342	829.309	0	394	394	5	1	-10921639	55.825	56	50	61	5415	2.250	19.000	0.014	0.662
ID1639973	1639973	12	0.307	1337.924	828.025	0	395	395	5	1	-10921639	55.784	56	49	61	5411	2.501	8.222	0.014	0.609
ID1642834	1642834	12	0.395	1338.019	828.370	0	396	396	5	1	-10921639	56.072	56	52	61	5439	2.438	8.984	0.017	0.769
ID1645706	1645706	12	0.347	1337.937	827.212	0	397	397	5	1	-10921639	55.701	56	50	61	5403	2.180	11.196	0.016	0.799
ID1648555	1648555	12	0.372	1338.233	829.197	0	398	398	5	1	-10921639	55.948	56	52	60	5427	2.417	8.720	0.016	0.744
ID1670886	1670886	12	0.379	1338.548	829.946	0	406	406	5	1	-10921639	56.320	56	51	62	5463	2.298	18.387	0.017	0.805
ID1674234	1674234	12	0.424	1339.370	832.246	0	407	407	5	1	-10921639	56.773	57	50	62	5507	2.321	18.408	0.019	0.931
ID1677098	1677098	12	0.328	1338.071	828.170	0	408	408	5	1	-10921639	56.031	56	50	61	5435	2.434	8.824	0.016	0.718
ID1682790	1682790	12	0.343	1339.000	832.000	0	409	409	5	1	-10921639	56.278	56	51	62	5459	2.326	18.119	0.013	0.625
ID1679940	1679940	12	0.354	1337.653	827.447	0	410	410	5	1	-10921639	56.093	56	50	60	5441	2.218	8.616	0.017	0.858
ID1705542	1705542	12	0.380	1337.885	827.340	0	417	417	5	1	-10921639	56.258	56	52	62	5457	2.297	7.213	0.019	0.895
ID1702721	1702721	12	0.390	1337.285	826.994	0	418	418	5	1	-10921639	56.093	56	50	63	5441	2.450	7.616	0.017	0.778
ID1711250	1711250	12	0.404	1337.152	826.104	0	419	419	5	1	-10921639	55.897	55	49	63	5422	2.632	8.794	0.017	0.705
ID1708399	1708399	12	0.419	1337.122	825.992	0	420	420	5	1	-10921639	56.165	56	50	63	5448	2.660	8.962	0.018	0.747
ID1714085	1714085	12	0.373	1337.493	825.499	0	421	421	5	1	-10921639	55.660	55	49	64	5399	2.731	19.000	0.013	0.516
ID1716928	1716928	12	0.418	1337.185	825.689	0	422	422	5	1	-10921639	56.134	56	52	63	5445	2.503	8.619	0.018	0.798
ID1719758	1719758	12	0.445	1337.581	825.458	0	423	423	5	1	-10921639	56.289	56	51	64	5460	2.614	8.899	0.019	0.813
ID1722598	1722598	12	0.473	1337.698	825.914	0	424	424	5	1	-10921639	56.412	56	51	64	5472	2.672	8.820	0.022	0.900
ID1728248	1728248	12	0.451	1337.471	825.669	0	425	425	5	1	-10921639	56.464	56	51	63	5477	2.570	8.984	0.021	0.919
ID1725427	1725427	12	0.429	1337.243	825.595	0	426	426	5	1	-10921639	56.062	56	51	62	5438	2.669	5.419	0.017	0.718
ID1731114	1731114	12	0.458	1337.558	826.035	0	427	427	5	1	-10921639	56.433	56	52	64	5474	2.529	19.000	0.021	0.913
ID1733944	1733944	12	0.438	1337.101	825.540	0	428	428	5	1	-10921639	56.093	56	51	64	5441	2.606	8.829	0.017	0.724
ID1738376	1738376	12	0.454	1337.283	825.184	0	429	429	5	1	-10921639	56.196	56	50	65	5451	2.950	5.035	0.018	0.660
ID1738668	1738668	12	0.382	1337.576	825.976	0	430	430	5	1	-10921639	56.237	56	50	61	5455	2.453	8.906	0.019	0.844
ID1742475	1742475	12	0.410	1337.634	825.822	0	431	431	5	1	-10921639	56.351	56	50	63	5466	2.594	8.877	0.020	0.846
ID1745328	1745328	12	0.431	1337.274	826.201	0	432	432	5	1	-10921639	56.206	56	51	63	5452	2.677	8.652	0.017	0.710
ID1748200	1748200	12	0.388	1337.566	826.154	0	433	433	5	1	-10921639	56.041	56	50	63	5436	2.570	5.654	0.017	0.713
ID1751020	1751020	12	0.328	1337.353	826.489	0	434	434	5	1	-10921639	55.763	56	50	62	5409	2.495	7.749	0.012	0.527
ID1753871	1753871	12	0.415	1337.192	825.626	0	435	435	5	1	-10921639	55.948	56	50	65	5427	2.579	5.167	0.016	0.703
ID1756704	1756704	12	0.422	1337.174	826.266	0	436	436	5	1	-10921639	56.103	56	51	62	5442	2.460	6.757	0.018	0.823
ID1759545	1759545	12	0.447	1337.579	826.288	0	437	437	5	1	-10921639	56.340	56	50	62	5465	2.704	7.898	0.020	0.837
ID1762396	1762396	12	0.451	1337.210	826.087	0	438	438	5	1	-10921639	56.320	56	50	64	5463	2.535	5.140	0.020	0.883
ID1766191	1766191	12	0.400	1337.671	825.961	0	439	439	5	1	-10921639	55.959	56	50	62	5428	2.578	8.136	0.017	0.724
ID1767728	1767728	12	0.401	1337.085	825.681	0	440	440	5	1	-10921639	55.969	56	50	65	5429	2.572	5.039	0.016	0.673
ID1771600	1771600	12	0.411	1337.023	826.179	0	441	441	5	1	-10921639	56.041	56	51	66	5436	2.839	5.159	0.017	0.677
ID1773685	1773685	12	0.402	1337.467	826.218	0	442	442	5	1	-10921639	56.124	56	50	63	5444	2.360	9.009	0.018	0.826
ID1777392	1777392	12	0.338	1337.226	826.144	0	443	443	5	1	-10921639	55.763	56	51	60	5409	1.935	8.872	0.014	0.811
ID1779304	1779304	12	0.368	1337.489	826.296	0	444	444	5	1	-10921639	55.814	56	50	62	5414	2.539	8.899	0.016	0.702
ID1785134	1785134	12	0.404	1337.420	826.459	0	445	445	5	1	-10921639	55.990	56	50	62	5431	2.481	8.891	0.017	0.736
ID1782296	1782296	12	0.405	1337.515	826.415	0	446	446	5	1	-10921639	56.103	56	52	62	5442	2.434	8.750	0.019	0.878
ID1789739	1789739	12	0.349	1337.497	826.379	0	447	447	5	1	-10921639	55.814	56	51	61	5414	2.181	19.000	0.015	0.748
ID1789718	1789718	12	0.359	1337.357	826.153	0	448	448	5	1	-10921639	55.814	56	51	63	5414	2.382	5.249	0.014	0.638
ID1793673	1793673	12	0.400	1337.648	826.278	0	449	449	5	1	-10921639	56.072	56	52	62	5439	2.425	9.269	0.020	0.885
ID1796518	1796518	12	0.373	1337.416	826.085	0	450	450	5	1	-10921639	55.897	56	50	61	5422	2.257	8.818	0.017	0.816
ID1802114	1802114	12	0.423	1338.119	828.258	0	451	451	5	1	-10921639	56.588	56	52	62	5489	2.470	8.760	0.023	1.016
ID1800130	1800130	12	0.394	1337.394	826.093	0	452	452	5	1	-10921639	55.825	56	51	62	5415	2.363	9.350	0.017	0.809
ID1805052	1805052	12	0.356	1337.304	825.877	0	453	453	5	1	-10921639	55.691	56	50	63	5402	2.526	9.202	0.015	0.647
ID1807895	1807895	12	0.401	1337.246	826.635	0	454	454	5	1	-10921639	56.144	56	51	64	5446	2.323	7.399	0.020	0.931
ID1810758	1810758	12	0.378	1337.636	825.984	0	455	455	5	1	-10921639	55.928	56	50	61	5425	2.382	8.547	0.019	0.858
ID1813600	1813600	12	0.388	1337.803	826.102	0	456	456	5	1	-10921639	55.969	56	51	62	5429	2.148	6.858	0.019	0.976
ID1816483	1816483	12	0.397	1337.589	826.810	0	457	457	5	1	-10921639	56.124	56	49	62	5444	2.518	6.728	0.020	0.863
ID1819349	1819349	12	0.441	1337.236	826.259	0	458	458	5	1	-10921639	56.021	56	50	63	5434	2.773	8.790	0.019	0.738
ID1822543	1822543	12	0.393	1337.691	826.885	0	459	459	5	1	-10921639	56.144	56	50	61	5446	2.358	8.359	0.019	0.909
ID1825064	1825064	12	0.361	1337.404	826.213	0	460	460	5	1	-10921639	55.732	56	51	61	5406	2.271	9.005	0.016	0.758
ID1827926	1827926	12	0.400	1337.502	825.953	0	461	461	5	1	-10921639	55.938	56	51	62	5426	2.362	8.915	0.019	0.901
ID1830769	1830769	12	0.364	1337.487	827.240	0	462	462	5	1	-10921639	55.814	56	51	60	5414	1.938	8.823	0.018	1.007
ID1833634	1833634	12	0.383	1338.000	832.000	0	463	463	5	1	-10921639	56.289	56	51	62	5460	2.341	19.000	0.016	0.743
ID1836458	1836458	12	0.382	1337.492	825.794	0	464	464	5	1	-10921639	55.763	56	50	62	5409	2.516	8.493	0.017	0.730
ID1842175	1842175	12	0.370	1337.372	826.660	0	465	465	5	1	-10921639	56.062	56	51	60	5438	2.188	8.234	0.019	0.941
ID1839320	1839320	12	0.387	1337.657	827.065	0	466	466	5	1	-10921639	56.010	56	51	62	5433	2.369	8.937	0.018	0.836
ID1845023	1845023	12	0.370	1337.643	826.626	0	467	467	5	1	-10921639	56.062	56	51	62	5438	2.111	8.171	0.020	1.021
ID1847880	1847880	12	0.399	1337.644	826.429	0	468	468	5	1	-10921639	55.763	55	50	62	5409	2.540	8.762	0.017	0.719
ID1850727	1850727	12	0.373	1337.536	826.153	0	469	469	5	1	-10921639	55.732	56	52	64	5406	2.519	7.822	0.016	0.714
ID1853565	1853565	12	0.377	1337.355	827.129	0	470	470	5	1	-10921639	55.938	56	51	62	5426	2.410	8.811	0.018	0.804
ID1859255	1859255	12	0.388	1337.633	826.093	0	471	471	5	1	-10921639	55.876	56	51	62	5420	2.283	5.011	0.018	0.869
ID1856403	1856403	12	0.417	1337.646	825.771	0	472	472	5	1	-10921639	56.103	56	50	61	5442	2.477	9.100	0.020	0.899
ID1862114	1862114	12	0.396	1337.370	826.177	0	473	473	5	1	-10921639	55.918	56	51	64	5424	2.536	8.842	0.017	0.728
ID1864966	1864966	12	0.351	1337.476	825.789	0	474	474	5	1	-10921639	55.701	55	50	64	5403	2.394	8.929	0.015	0.686
ID1867833	1867833	12	0.382	1337.057	826.311	0	475	475	5	1	-10921639	55.557	55	50	61	5389	2.428	8.869	0.015	0.687
ID1870705	1870705	12	0.397	1337.366	825.903	0	476	476	5	1	-10921639	55.711	55	51	62	5404	2.367	8.968	0.017	0.777
ID1873551	1873551	12	0.387	1337.465	827.118	0	477	477	5	1	-10921639	56.021	56	49	62	5434	2.541	8.851	0.018	0.779
ID1876415	1876415	12	0.337	1338.229	831.675	0	478	478	5	1	-10921639	56.227	56	51	62	5454	2.330	15.019	0.015	0.696
ID1879255	1879255	12	0.424	1337.514	827.242	0	479	479	5	1	-10921639	56.186	56	51	60	5450	2.103	8.948	0.020	1.069
ID1882137	1882137	12	0.405	1337.167	826.091	0	480	480	5	1	-10921639	55.876	56	50	61	5420	2.233	8.686	0.017	0.835
ID1885016	1885016	12	0.390	1337.219	825.988	0	481	481	5	1	-10921639	55.959	56	51	61	5428	2.345	8.897	0.018	0.862
ID1887878	1887878	12	0.338	1337.691	827.296	0	482	482	5	1	-10921639	55.825	56	52	61	5415	2.160	8.900	0.018	0.921
ID1890727	1890727	12	0.356	1337.296	826.331	0	483	483	5	1	-10921639	55.526	56	50	63	5386	2.463	8.784	0.016	0.700
ID1893624	1893624	12	0.395	1337.825	827.295	0	484	484	5	1	-10921639	56.082	56	50	61	5440	2.244	8.869	0.020	1.003
ID1896486	1896486	12	0.376	1337.261	825.491	0	485	485	5	1	-10921639	55.361	55	51	61	5370	2.416	19.000	0.014	0.633
ID1899382	1899382	12	0.346	1338.207	830.785	0	486	486	5	1	-10921639	56.041	56	50	62	5436	2.349	19.000	0.013	0.591
ID1905066	1905066	12	0.337	1338.223	831.046	0	487	487	5	1	-10921639	56.196	56	51	63	5451	2.348	19.000	0.014	0.638
ID1902191	1902191	12	0.336	1337.425	826.728	0	488	488	5	1	-10921639	55.701	55	50	63	5403	2.554	6.962	0.014	0.616
ID1907913	1907913	12	0.338	1337.400	827.367	0	489	489	5	1	-10921639	55.701	56	51	61	5403	2.442	7.755	0.014	0.642
ID1910758	1910758	12	0.329	1337.446	827.152	0	490	490	5	1	-10921639	55.784	56	50	62	5411	2.297	8.418	0.017	0.794
ID1914042	1914042	12	0.334	1337.353	827.219	0	491	491	5	1	-10921639	55.856	56	50	63	5418	2.411	8.587	0.017	0.781
ID1916473	1916473	12	0.385	1337.790	827.505	0	492	492	5	1	-10921639	56.052	56	50	62	5437	2.152	8.885	0.019	0.969
ID1919354	1919354	12	0.305	1338.000	832.000	0	493	493	5	1	-10921639	55.918	56	51	62	5424	2.290	16.960	0.012	0.580
ID1922188	1922188	12	0.350	1337.402	826.799	0	494	494	5	1	-10921639	56.010	56	51	61	5433	2.439	8.381	0.018	0.794
ID1927875	1927875	12	0.373	1337.543	828.611	0	495	495	5	1	-10921639	56.247	56	51	62	5456	2.222	13.054	0.018	0.901
ID1925041	1925041	12	0.376	1338.296	831.591	0	496	496	5	1	-10921639	56.144	56	52	63	5446	2.492	19.000	0.014	0.606
ID1930724	1930724	12	0.351	1337.588	825.406	0	497	497	5	1	-10921639	55.381	56	49	61	5372	2.514	5.148	0.014	0.627
ID1933560	1933560	12	0.349	1337.328	825.352	0	498	498	5	1	-10921639	55.515	56	51	61	5385	2.424	17.065	0.013	0.591
ID1936380	1936380	12	0.038	1335.816	814.497	0	499	499	5	1	-10921639	53.814	54	49	58	5220	1.833	4.751	-0.004	-0.211
ID1964834	1964834	12	0.053	1335.184	815.342	0	509	509	5	1	-10921639	53.546	53	49	58	5194	1.953	5.545	-0.006	-0.335
ID1967718	1967718	12	0.016	1334.987	815.140	0	510	510	5	1	-10921639	53.196	53	48	59	5160	2.024	19.000	-0.008	-0.412
ID1970613	1970613	12	0.314	1337.227	826.305	0	511	511	5	1	-10921639	55.598	55	50	61	5393	2.482	9.025	0.013	0.557
ID1987773	1987773	12	0.317	1337.893	825.672	0	518	518	5	1	-10921639	55.814	56	51	61	5414	2.186	5.859	0.013	0.666
ID1996384	1996384	12	0.320	1337.888	825.816	0	519	519	5	1	-10921639	55.660	56	50	61	5399	2.222	7.090	0.012	0.601
ID1993547	1993547	12	0.333	1337.197	826.367	0	520	520	5	1	-10921639	55.742	56	49	62	5407	2.555	6.972	0.014	0.589
ID2002062	2002062	12	0.015	1335.235	815.526	0	521	521	5	1	-10921639	53.371	53	49	57	5177	1.667	19.000	-0.009	-0.550
ID1999244	1999244	12	0.319	1337.215	825.896	0	522	522	5	1	-10921639	56.052	56	51	63	5437	2.382	8.925	0.014	0.667
ID2045076	2045076	12	0.044	1336.887	816.618	0	537	537	5	1	-10921639	53.825	54	50	58	5221	1.726	15.964	-0.002	-0.156
ID2047975	2047975	12	0.015	1336.909	815.103	0	538	538	5	1	-10921639	53.639	54	50	57	5203	1.769	16.022	-0.006	-0.396
ID521525	521525	13	0.548	1028.492	1101.303	0	0	0	5	1	-10921639	54.485	54	49	64	5285	3.354	5.134	0.023	0.724
ID524305	524305	13	0.482	1028.291	1100.809	0	1	1	5	1	-10921639	54.216	54	48	67	5259	3.471	5.086	0.021	0.650
ID527079	527079	13	0.500	1028.516	1100.267	0	2	2	5	1	-10921639	53.845	53	49	67	5223	3.277	2.000	0.016	0.532
ID529908	529908	13	0.427	1028.327	1100.542	0	3	3	5	1	-10921639	53.794	53	48	65	5218	3.034	5.016	0.017	0.607
ID532714	532714	13	0.400	1028.201	1100.180	0	4	4	5	1	-10921639	53.495	53	48	64	5189	3.116	2.000	0.013	0.455
ID535527	535527	13	0.436	1028.305	1100.832	0	5	5	5	1	-10921639	53.794	53	49	64	5218	3.082	6.823	0.018	0.623
ID541139	541139	13	0.409	1028.273	1100.515	0	6	6	5	1	-10921639	53.763	53	49	63	5215	2.861	5.135	0.017	0.629
ID538321	538321	13	0.447	1028.386	1100.194	0	7	7	5	1	-10921639	53.598	53	47	65	5199	3.057	5.199	0.016	0.554
ID543948	543948	13	0.421	1028.599	1100.746	0	8	8	5	1	-10921639	53.598	53	47	64	5199	3.088	19.000	0.015	0.528
ID546761	546761	13	0.337	1028.406	1100.893	0	9	9	5	1	-10921639	53.309	53	47	62	5171	2.643	5.797	0.014	0.543
ID552385	552385	13	0.358	1028.444	1100.926	0	10	10	5	1	-10921639	53.546	53	48	63	5194	2.488	8.602	0.017	0.710
ID549711	549711	13	0.269	1028.228	1101.549	0	11	11	5	1	-10921639	53.186	53	49	60	5159	2.186	19.000	0.013	0.619
ID555202	555202	13	0.330	1028.249	1100.454	0	12	12	5	1	-10921639	52.948	52	47	61	5136	2.639	2.775	0.011	0.434
ID558022	558022	13	0.354	1028.472	1099.823	0	13	13	5	1	-10921639	52.969	52	47	62	5138	2.771	4.857	0.011	0.404
ID560817	560817	13	0.351	1028.394	1099.759	0	14	14	5	1	-10921639	53.041	53	48	61	5145	2.541	19.000	0.011	0.464
ID563660	563660	13	0.358	1028.478	1100.359	0	15	15	5	1	-10921639	53.113	53	48	62	5152	2.734	5.274	0.012	0.478
ID566475	566475	13	0.405	1028.577	1100.616	0	16	16	5	1	-10921639	53.485	53	48	62	5188	2.658	2.000	0.014	0.537
ID569285	569285	13	0.444	1028.883	1099.730	0	17	17	5	1	-10921639	53.227	53	48	65	5163	3.219	19.000	0.012	0.388
ID572078	572078	13	0.442	1028.435	1100.132	0	18	18	5	1	-10921639	53.567	53	48	64	5196	2.897	17.981	0.018	0.636
ID574886	574886	13	0.359	1028.502	1100.495	0	19	19	5	1	-10921639	53.227	53	49	63	5163	2.797	2.000	0.011	0.404
ID577722	577722	13	0.390	1028.543	1100.863	0	20	20	5	1	-10921639	53.474	53	47	67	5187	2.948	8.005	0.014	0.513
ID580540	580540	13	0.401	1028.145	1101.791	0	21	21	5	1	-10921639	53.938	54	48	59	5232	2.487	8.107	0.020	0.854
ID583357	583357	13	0.426	1028.236	1100.362	0	22	22	5	1	-10921639	53.320	53	48	63	5172	2.845	4.972	0.015	0.554
ID586188	586188	13	0.356	1028.418	1101.350	0	23	23	5	1	-10921639	53.309	53	49	62	5171	2.591	4.983	0.014	0.580
ID591808	591808	13	0.384	1028.299	1101.523	0	24	24	5	1	-10921639	54.031	54	49	63	5241	2.797	8.697	0.018	0.693
ID588984	588984	13	0.362	1028.476	1100.288	0	25	25	5	1	-10921639	53.278	53	47	62	5168	2.664	8.814	0.014	0.554
ID594643	594643	13	0.343	1028.655	1100.934	0	26	26	5	1	-10921639	53.258	53	47	63	5166	2.743	19.000	0.012	0.460
ID597466	597466	13	0.378	1028.145	1101.105	0	27	27	5	1	-10921639	53.526	53	49	62	5192	2.562	5.312	0.016	0.654
ID603125	603125	13	0.366	1028.329	1100.275	0	28	28	5	1	-10921639	53.216	53	49	62	5162	2.493	19.000	0.014	0.587
ID602650	602650	13	0.340	1028.151	1100.332	0	29	29	5	1	-10921639	53.041	53	47	61	5145	2.432	19.000	0.012	0.529
ID605960	605960	13	0.318	1028.227	1101.325	0	30	30	5	1	-10921639	52.969	53	47	59	5138	2.391	5.100	0.011	0.472
ID608809	608809	13	0.304	1028.172	1100.746	0	31	31	5	1	-10921639	53.021	53	47	60	5143	2.350	5.390	0.012	0.520
ID611624	611624	13	0.294	1028.123	1101.129	0	32	32	5	1	-10921639	53.021	53	48	58	5143	2.287	7.254	0.012	0.543
ID614454	614454	13	0.262	1028.487	1101.586	0	33	33	5	1	-10921639	53.031	53	48	58	5144	2.143	19.000	0.012	0.608
ID617268	617268	13	0.298	1028.019	1100.755	0	34	34	5	1	-10921639	52.918	53	48	59	5133	2.366	7.940	0.012	0.517
ID620122	620122	13	0.274	1028.154	1101.075	0	35	35	5	1	-10921639	52.825	53	48	60	5124	2.372	7.124	0.012	0.526
ID622959	622959	13	0.295	1028.124	1100.933	0	36	36	5	1	-10921639	53.000	53	48	60	5141	2.092	17.030	0.012	0.583
ID625803	625803	13	0.257	1028.356	1101.504	0	37	37	5	1	-10921639	53.155	53	48	60	5156	1.997	8.767	0.013	0.692
ID628632	628632	13	0.261	1028.173	1101.292	0	38	38	5	1	-10921639	52.763	53	49	59	5118	1.999	19.000	0.012	0.632
ID631468	631468	13	0.221	1028.276	1102.473	0	39	39	5	1	-10921639	52.938	53	48	58	5135	2.086	8.749	0.011	0.530
ID634299	634299	13	0.287	1028.145	1100.779	0	40	40	5	1	-10921639	52.794	53	49	60	5121	2.145	7.266	0.012	0.575
ID637143	637143	13	0.180	1027.805	1100.645	0	41	41	5	1	-10921639	52.443	52	47	59	5087	2.005	6.988	0.007	0.376
ID639965	639965	13	0.183	1027.900	1100.379	0	42	42	5	1	-10921639	52.134	52	47	58	5057	2.163	19.000	0.004	0.193
ID642804	642804	13	0.220	1027.618	1101.815	0	43	43	5	1	-10921639	52.639	53	47	60	5106	2.232	8.831	0.009	0.443
ID645638	645638	13	0.230	1027.778	1101.209	0	44	44	5	1	-10921639	52.814	53	48	60	5123	2.214	7.053	0.009	0.427
ID648446	648446	13	0.200	1027.931	1101.751	0	45	45	5	1	-10921639	52.753	53	48	59	5117	1.969	6.343	0.009	0.468
ID654096	654096	13	0.250	1027.963	1102.094	0	46	46	5	1	-10921639	52.918	53	48	60	5133	2.154	8.644	0.011	0.528
ID651293	651293	13	0.258	1027.929	1102.146	0	47	47	5	1	-10921639	53.258	53	49	59	5166	2.012	8.515	0.014	0.723
ID656940	656940	13	0.271	1028.019	1102.326	0	48	48	5	1	-10921639	53.052	53	48	59	5146	2.138	7.680	0.012	0.598
ID659755	659755	13	0.244	1027.851	1100.666	0	49	49	5	1	-10921639	52.814	53	49	59	5123	1.976	8.001	0.010	0.543
ID662592	662592	13	0.220	1027.831	1102.639	0	50	50	5	1	-10921639	53.144	53	48	59	5155	2.121	6.794	0.013	0.620
ID665427	665427	13	0.193	1027.553	1101.306	0	51	51	5	1	-10921639	52.371	52	48	56	5080	1.917	7.051	0.006	0.338
ID668281	668281	13	0.231	1027.924	1101.702	0	52	52	5	1	-10921639	52.619	52	47	59	5104	1.939	8.804	0.009	0.504
ID671126	671126	13	0.163	1027.829	1106.133	0	53	53	5	1	-10921639	52.794	53	49	58	5121	1.714	6.017	0.005	0.324
ID679601	679601	13	0.157	1027.332	1105.794	0	56	56	5	1	-10921639	52.546	52	48	58	5097	1.882	11.841	0.006	0.314
ID682472	682472	13	0.193	1027.254	1106.592	0	57	57	5	1	-10921639	52.649	53	48	57	5107	1.809	8.165	0.008	0.444
ID688154	688154	13	0.191	1027.492	1105.014	0	58	58	5	1	-10921639	52.515	52	49	57	5094	2.032	11.266	0.008	0.401
ID685307	685307	13	0.238	1028.190	1102.427	0	59	59	5	1	-10921639	52.742	53	47	58	5116	2.118	8.785	0.011	0.518
ID690982	690982	13	0.250	1028.300	1100.041	0	60	60	5	1	-10921639	52.495	52	47	59	5092	2.416	5.359	0.009	0.384
ID693860	693860	13	0.128	1026.231	1106.735	0	61	61	5	1	-10921639	52.485	53	47	58	5091	2.170	17.191	0.002	0.103
ID696703	696703	13	0.198	1014.522	1107.982	0	62	62	5	1	-10921639	52.536	52	48	59	5096	2.006	2.000	6.990E-4	0.037
ID699518	699518	13	0.233	1014.913	1107.451	0	63	63	5	1	-10921639	52.639	52	49	59	5106	2.068	17.565	0.004	0.186
ID702335	702335	13	0.213	1015.009	1107.280	0	64	64	5	1	-10921639	52.361	52	48	59	5079	2.073	17.266	9.166E-4	0.046
ID705187	705187	13	0.208	1014.252	1107.504	0	65	65	5	1	-10921639	52.546	52	48	58	5097	2.072	19.000	0.002	0.087
ID710792	710792	13	0.180	1014.533	1107.091	0	66	66	5	1	-10921639	52.649	53	49	59	5107	1.854	19.000	0.003	0.149
ID707981	707981	13	0.189	1014.579	1106.614	0	67	67	5	1	-10921639	52.278	52	49	57	5071	2.075	19.000	4.855E-4	0.024
ID713632	713632	13	0.171	1014.531	1107.531	0	68	68	5	1	-10921639	52.402	52	47	58	5083	2.070	4.883	2.761E-4	0.014
ID716459	716459	13	0.198	1014.556	1107.633	0	69	69	5	1	-10921639	52.722	52	48	59	5114	1.903	16.059	0.002	0.103
ID719270	719270	13	0.171	1015.261	1107.197	0	70	70	5	1	-10921639	52.433	52	48	57	5086	1.920	19.000	-2.120E-4	-0.012
ID722071	722071	13	0.163	1014.701	1106.884	0	71	71	5	1	-10921639	52.299	52	48	57	5073	2.166	19.000	-4.948E-4	-0.024
ID724866	724866	13	0.162	1015.400	1106.849	0	72	72	5	1	-10921639	52.196	52	48	58	5063	1.812	19.000	8.918E-5	0.005
ID727737	727737	13	0.162	1014.227	1106.865	0	73	73	5	1	-10921639	52.155	52	48	58	5059	2.033	17.140	-4.490E-4	-0.023
ID730592	730592	13	0.140	1014.396	1107.780	0	74	74	5	1	-10921639	52.536	52	49	59	5096	2.047	16.236	-4.022E-4	-0.021
ID733426	733426	13	0.253	1014.622	1106.967	0	75	75	5	1	-10921639	52.505	52	49	58	5093	2.127	19.000	0.003	0.134
ID736207	736207	13	0.164	1010.495	1101.694	0	76	76	5	1	-10921639	52.526	53	49	56	5095	1.608	14.994	0.007	0.427
ID739001	739001	13	0.116	1008.656	1100.072	0	77	77	5	1	-10921639	52.247	52	49	56	5068	1.500	4.914	0.004	0.257
ID741827	741827	13	0.113	1011.113	1100.793	0	78	78	5	1	-10921639	52.206	52	49	56	5064	1.421	18.468	0.004	0.321
ID778435	778435	13	0.179	1012.075	1100.797	0	91	91	5	1	-10921639	52.649	53	48	57	5107	1.780	19.000	0.005	0.292
ID784035	784035	13	0.036	1012.557	1092.790	0	92	92	5	1	-10921639	51.670	52	48	56	5012	1.675	15.923	-8.807E-4	-0.054
ID782997	782997	13	0.052	1013.555	1090.895	0	93	93	5	1	-10921639	51.381	51	47	56	4984	1.674	19.000	-0.004	-0.225
ID786845	786845	13	0.102	1014.338	1090.840	0	94	94	5	1	-10921639	51.701	52	48	56	5015	1.535	19.000	8.985E-4	0.060
ID789666	789666	13	0.118	1014.283	1091.338	0	95	95	5	1	-10921639	51.856	52	49	55	5030	1.594	17.881	0.003	0.214
ID793573	793573	13	0.122	1013.069	1089.811	0	96	96	5	1	-10921639	51.959	52	46	56	5040	1.561	7.761	0.003	0.184
ID795287	795287	13	0.062	1011.579	1091.006	0	97	97	5	1	-10921639	51.711	51	49	57	5016	1.701	19.000	1.674E-4	0.010
ID798109	798109	13	0.115	1013.241	1090.233	0	98	98	5	1	-10921639	51.639	51	46	56	5009	1.798	2.787	-9.638E-4	-0.055
ID800945	800945	13	0.040	1013.115	1090.562	0	99	99	5	1	-10921639	51.526	52	47	57	4998	1.727	17.832	-0.002	-0.121
ID803755	803755	13	0.075	1013.755	1090.146	0	100	100	5	1	-10921639	51.536	52	48	55	4999	1.465	2.000	-0.001	-0.072
ID806572	806572	13	0.108	1014.248	1090.357	0	101	101	5	1	-10921639	51.680	52	48	56	5013	1.611	2.000	4.822E-4	0.031
ID812226	812226	13	0.040	1014.666	1090.928	0	102	102	5	1	-10921639	51.268	51	47	55	4973	1.655	14.046	-0.004	-0.266
ID809412	809412	13	0.107	1013.726	1091.368	0	103	103	5	1	-10921639	51.639	52	47	58	5009	1.899	17.117	-0.001	-0.076
ID815053	815053	13	0.057	1013.718	1091.061	0	104	104	5	1	-10921639	51.598	51	47	56	5005	1.783	19.000	-0.002	-0.121
ID817871	817871	13	0.090	1013.577	1091.937	0	105	105	5	1	-10921639	51.711	52	47	57	5016	1.762	8.967	0.002	0.090
ID820698	820698	13	0.055	1013.559	1090.258	0	106	106	5	1	-10921639	51.619	52	48	56	5007	1.604	19.000	-0.002	-0.156
ID823499	823499	13	0.104	1015.965	1090.615	0	107	107	5	1	-10921639	51.753	52	48	57	5020	1.659	4.535	-2.274E-4	-0.014
ID826296	826296	13	0.072	1011.531	1089.674	0	108	108	5	1	-10921639	51.732	52	48	57	5018	1.636	19.000	-0.001	-0.089
ID829114	829114	13	0.089	1014.051	1090.652	0	109	109	5	1	-10921639	51.536	51	47	55	4999	1.803	17.927	-0.002	-0.088
ID831984	831984	13	0.057	1013.386	1091.475	0	110	110	5	1	-10921639	51.495	51	47	57	4995	1.877	2.739	-0.003	-0.174
ID834840	834840	13	0.062	1014.696	1094.391	0	111	111	5	1	-10921639	51.649	52	48	56	5010	1.665	11.870	3.274E-4	0.020
ID837685	837685	13	0.093	1006.098	1095.871	0	112	112	5	1	-10921639	52.134	52	49	56	5057	1.572	13.975	6.416E-4	0.043
ID840501	840501	13	0.119	1004.594	1096.541	0	113	113	5	1	-10921639	52.237	52	49	57	5067	1.719	2.000	-4.089E-4	-0.025
ID846163	846163	13	0.115	1005.223	1097.594	0	114	114	5	1	-10921639	52.289	52	49	56	5072	1.689	19.000	0.001	0.067
ID880222	880222	13	0.131	1006.264	1096.538	0	126	126	5	1	-10921639	52.474	53	49	57	5090	1.582	5.213	0.001	0.071
ID877410	877410	13	0.092	1005.372	1096.432	0	127	127	5	1	-10921639	52.278	52	49	57	5071	1.694	19.000	-0.002	-0.115
ID883073	883073	13	0.100	1006.423	1095.648	0	128	128	5	1	-10921639	52.278	52	48	56	5071	1.688	4.917	3.426E-4	0.021
ID885905	885905	13	0.089	1006.896	1096.124	0	129	129	5	1	-10921639	52.526	53	48	56	5095	1.548	9.527	0.002	0.118
ID888740	888740	13	0.120	1006.262	1094.910	0	130	130	5	1	-10921639	52.412	52	49	57	5084	1.784	5.290	2.676E-4	0.016
ID894414	894414	13	0.118	1006.248	1094.426	0	132	132	5	1	-10921639	52.433	52	49	57	5086	1.620	2.000	-7.452E-4	-0.048
ID897241	897241	13	0.119	1005.360	1095.908	0	133	133	5	1	-10921639	52.546	52	48	57	5097	1.791	19.000	-8.715E-4	-0.051
ID900063	900063	13	0.046	1007.147	1095.379	0	134	134	5	1	-10921639	52.268	52	49	56	5070	1.531	19.000	-5.410E-4	-0.037
ID902921	902921	13	0.069	1006.179	1096.079	0	135	135	5	1	-10921639	52.227	52	49	58	5066	1.617	4.895	-0.002	-0.137
ID908613	908613	13	0.084	1008.054	1097.741	0	138	138	5	1	-10921639	52.423	52	49	57	5085	1.547	19.000	0.002	0.133
ID914289	914289	13	0.083	1010.608	1097.807	0	139	139	5	1	-10921639	52.186	52	49	57	5062	1.523	19.000	3.480E-4	0.024
ID936923	936923	13	0.079	1011.221	1098.796	0	147	147	5	1	-10921639	52.041	52	47	56	5048	1.732	16.353	-0.003	-0.174
ID939723	939723	13	0.057	1011.841	1099.107	0	148	148	5	1	-10921639	52.000	52	47	57	5044	1.738	19.000	-0.004	-0.245
ID519486	519486	14	0.530	678.966	543.136	0	0	0	5	1	-10921639	55.990	56	50	61	5431	2.374	17.686	0.024	1.110
ID522269	522269	14	0.565	679.250	542.785	0	1	1	5	1	-10921639	56.093	56	51	62	5441	2.606	8.266	0.026	1.086
ID525055	525055	14	0.550	678.960	542.975	0	2	2	5	1	-10921639	55.979	56	51	62	5430	2.475	18.095	0.024	1.070
ID527845	527845	14	0.621	679.206	543.168	0	3	3	5	1	-10921639	56.155	56	51	62	5447	2.579	5.132	0.027	1.135
ID530666	530666	14	0.568	679.817	543.412	0	4	4	5	1	-10921639	56.392	56	51	62	5470	2.201	8.968	0.028	1.417
ID533453	533453	14	0.612	679.784	543.705	0	5	5	5	1	-10921639	56.186	56	51	62	5450	2.655	8.850	0.029	1.206
ID539068	539068	14	0.621	679.981	543.509	0	6	6	5	1	-10921639	56.082	56	51	62	5440	2.585	8.813	0.029	1.207
ID536275	536275	14	0.646	679.471	543.720	0	7	7	5	1	-10921639	56.247	57	50	63	5456	2.817	8.714	0.030	1.151
ID541885	541885	14	0.590	679.416	543.563	0	8	8	5	1	-10921639	56.196	56	51	62	5451	2.536	7.844	0.026	1.140
ID544694	544694	14	0.621	679.617	543.016	0	9	9	5	1	-10921639	56.371	56	51	64	5468	2.595	8.655	0.029	1.204
ID550316	550316	14	0.586	679.315	543.288	0	10	10	5	1	-10921639	56.062	56	51	62	5438	2.520	19.000	0.027	1.150
ID547509	547509	14	0.620	679.892	543.417	0	11	11	5	1	-10921639	56.505	57	50	61	5481	2.204	8.896	0.031	1.536
ID553124	553124	14	0.615	679.168	543.645	0	12	12	5	1	-10921639	56.361	56	50	62	5467	2.643	19.000	0.028	1.173
ID555959	555959	14	0.660	679.088	543.774	0	13	13	5	1	-10921639	56.278	56	51	64	5459	2.904	8.558	0.029	1.087
ID558778	558778	14	0.613	679.273	543.883	0	14	14	5	1	-10921639	56.392	56	52	62	5470	2.494	8.842	0.030	1.327
ID561568	561568	14	0.616	679.165	543.719	0	15	15	5	1	-10921639	56.227	56	51	62	5454	2.568	17.134	0.027	1.153
ID564406	564406	14	0.589	678.951	543.577	0	16	16	5	1	-10921639	55.990	56	51	61	5431	2.426	19.000	0.028	1.251
ID567232	567232	14	0.565	679.376	544.065	0	17	17	5	1	-10921639	56.021	56	52	61	5434	2.402	8.084	0.026	1.177
ID570031	570031	14	0.607	678.956	543.790	0	18	18	5	1	-10921639	56.340	56	50	61	5465	2.389	8.694	0.030	1.387
ID572834	572834	14	0.601	678.954	543.702	0	19	19	5	1	-10921639	56.186	56	51	62	5450	2.459	8.793	0.028	1.254
ID575637	575637	14	0.539	679.437	543.505	0	20	20	5	1	-10921639	55.804	56	49	61	5413	2.564	19.000	0.024	1.038
ID578464	578464	14	0.649	679.607	543.301	0	21	21	5	1	-10921639	56.680	57	49	62	5498	2.592	8.799	0.031	1.316
ID581294	581294	14	0.552	679.185	543.519	0	22	22	5	1	-10921639	55.794	56	49	60	5412	2.570	8.673	0.026	1.084
ID584109	584109	14	0.580	679.408	543.548	0	23	23	5	1	-10921639	56.031	56	49	61	5435	2.523	5.169	0.027	1.156
ID589735	589735	14	0.628	680.001	543.436	0	24	24	5	1	-10921639	56.186	56	50	62	5450	2.619	8.653	0.028	1.172
ID586937	586937	14	0.638	679.789	543.550	0	25	25	5	1	-10921639	56.165	56	49	62	5448	2.641	19.000	0.029	1.197
ID592572	592572	14	0.584	679.695	543.578	0	26	26	5	1	-10921639	56.000	56	51	62	5432	2.458	8.827	0.026	1.166
ID595392	595392	14	0.643	679.342	543.464	0	27	27	5	1	-10921639	56.588	56	52	62	5489	2.470	8.825	0.031	1.367
ID599321	599321	14	0.598	679.688	543.404	0	28	28	5	1	-10921639	56.124	56	50	63	5444	2.709	5.800	0.026	1.037
ID598483	598483	14	0.565	679.350	543.624	0	29	29	5	1	-10921639	56.010	56	50	61	5433	2.435	8.907	0.026	1.148
ID603874	603874	14	0.613	679.764	543.322	0	30	30	5	1	-10921639	56.247	56	50	62	5456	2.642	19.000	0.029	1.187
ID606704	606704	14	0.597	679.731	543.214	0	31	31	5	1	-10921639	56.340	56	51	63	5465	2.495	8.830	0.029	1.258
ID609542	609542	14	0.596	680.165	543.425	0	32	32	5	1	-10921639	56.093	56	51	61	5441	2.264	8.807	0.029	1.405
ID612365	612365	14	0.633	679.404	543.724	0	33	33	5	1	-10921639	56.144	56	50	62	5446	2.773	17.066	0.027	1.049
ID615195	615195	14	0.539	679.811	543.347	0	34	34	5	1	-10921639	55.887	56	50	61	5421	2.406	5.315	0.025	1.114
ID618013	618013	14	0.613	679.410	543.311	0	35	35	5	1	-10921639	56.340	56	51	63	5465	2.598	8.188	0.027	1.129
ID620863	620863	14	0.616	679.753	543.252	0	36	36	5	1	-10921639	56.464	57	50	63	5477	2.586	5.225	0.029	1.214
ID623698	623698	14	0.653	679.562	543.806	0	37	37	5	1	-10921639	56.629	57	50	64	5493	2.599	8.607	0.031	1.313
ID626536	626536	14	0.605	679.549	543.757	0	38	38	5	1	-10921639	56.309	56	50	63	5462	2.455	8.776	0.030	1.328
ID629363	629363	14	0.638	679.916	543.816	0	39	39	5	1	-10921639	56.454	57	51	61	5476	2.492	8.782	0.031	1.382
ID632201	632201	14	0.726	680.207	543.741	0	40	40	5	1	-10921639	57.144	57	52	64	5543	2.696	8.861	0.036	1.480
ID635036	635036	14	0.651	679.975	543.507	0	41	41	5	1	-10921639	56.649	57	50	64	5495	2.792	19.000	0.030	1.191
ID637872	637872	14	0.731	680.078	543.323	0	42	42	5	1	-10921639	57.392	58	51	64	5567	2.797	8.836	0.034	1.363
ID640704	640704	14	0.739	680.213	543.573	0	43	43	5	1	-10921639	57.392	57	51	62	5567	2.714	8.792	0.037	1.508
ID643534	643534	14	0.699	679.845	543.284	0	44	44	5	1	-10921639	57.351	57	51	64	5563	2.492	8.854	0.034	1.494
ID646366	646366	14	0.736	680.018	543.469	0	45	45	5	1	-10921639	57.691	58	52	63	5596	2.698	8.382	0.036	1.466
ID652021	652021	14	0.715	680.170	543.689	0	46	46	5	1	-10921639	57.134	57	51	63	5542	2.878	8.590	0.034	1.311
ID649183	649183	14	0.798	680.213	543.152	0	47	47	5	1	-10921639	57.732	58	51	64	5600	2.907	8.415	0.037	1.432
ID654835	654835	14	0.696	680.251	543.533	0	48	48	5	1	-10921639	57.536	58	51	62	5581	2.513	8.999	0.036	1.571
ID657684	657684	14	0.654	679.956	543.177	0	49	49	5	1	-10921639	57.412	57	53	63	5569	2.322	8.827	0.034	1.611
ID660502	660502	14	0.720	679.903	543.338	0	50	50	5	1	-10921639	57.485	58	52	63	5576	2.578	8.820	0.035	1.521
ID663332	663332	14	0.657	679.746	543.428	0	51	51	5	1	-10921639	57.186	57	50	63	5547	2.514	8.328	0.032	1.413
ID666173	666173	14	0.677	679.900	542.942	0	52	52	5	1	-10921639	57.155	57	51	64	5544	2.631	14.961	0.032	1.353
ID669015	669015	14	0.715	679.771	543.301	0	53	53	5	1	-10921639	57.361	57	52	63	5564	2.770	8.764	0.034	1.352
ID671838	671838	14	0.649	679.822	543.378	0	54	54	5	1	-10921639	57.268	57	51	64	5555	2.628	8.745	0.031	1.326
ID674669	674669	14	0.657	679.210	543.303	0	55	55	5	1	-10921639	57.216	57	51	62	5550	2.635	8.793	0.031	1.323
ID677486	677486	14	0.697	679.910	543.197	0	56	56	5	1	-10921639	57.598	58	53	63	5587	2.431	8.562	0.035	1.623
ID680318	680318	14	0.659	680.465	543.458	0	57	57	5	1	-10921639	57.134	57	51	62	5542	2.409	8.853	0.033	1.499
ID686036	686036	14	0.731	680.058	543.161	0	58	58	5	1	-10921639	57.454	57	53	65	5573	2.517	8.720	0.035	1.549
ID683178	683178	14	0.644	680.040	543.225	0	59	59	5	1	-10921639	56.969	57	51	62	5526	2.531	19.000	0.031	1.369
ID688873	688873	14	0.640	680.077	543.300	0	60	60	5	1	-10921639	57.237	57	52	63	5552	2.524	19.000	0.033	1.438
ID691712	691712	14	0.677	679.618	543.126	0	61	61	5	1	-10921639	57.155	57	51	63	5544	2.833	8.821	0.031	1.231
ID694562	694562	14	0.661	680.075	543.380	0	62	62	5	1	-10921639	57.031	57	52	63	5532	2.456	8.792	0.032	1.444
ID697412	697412	14	0.662	679.693	543.130	0	63	63	5	1	-10921639	56.959	57	52	62	5525	2.630	19.000	0.031	1.284
ID700208	700208	14	0.622	679.632	543.284	0	64	64	5	1	-10921639	56.907	57	51	63	5520	2.332	8.746	0.031	1.453
ID703047	703047	14	0.624	679.437	542.907	0	65	65	5	1	-10921639	56.979	57	50	64	5527	2.398	8.701	0.031	1.442
ID708685	708685	14	0.648	680.137	543.477	0	66	66	5	1	-10921639	56.887	57	52	62	5518	2.331	8.403	0.031	1.454
ID705879	705879	14	0.684	679.758	542.960	0	67	67	5	1	-10921639	57.103	57	52	63	5539	2.551	19.000	0.033	1.428
ID711506	711506	14	0.667	679.846	543.322	0	68	68	5	1	-10921639	56.887	57	52	63	5518	2.708	8.198	0.031	1.249
ID714346	714346	14	0.674	679.446	543.319	0	69	69	5	1	-10921639	56.979	57	51	63	5527	2.376	8.849	0.034	1.568
ID717159	717159	14	0.650	679.667	543.367	0	70	70	5	1	-10921639	57.072	57	51	63	5536	2.412	8.753	0.032	1.447
ID719967	719967	14	0.665	679.777	542.889	0	71	71	5	1	-10921639	56.959	57	51	63	5525	2.649	8.755	0.032	1.324
ID722770	722770	14	0.678	679.817	543.063	0	72	72	5	1	-10921639	56.979	57	52	64	5527	2.661	8.841	0.033	1.355
ID725586	725586	14	0.688	679.786	543.107	0	73	73	5	1	-10921639	57.031	57	52	64	5532	2.683	19.000	0.032	1.330
ID728445	728445	14	0.656	679.912	543.354	0	74	74	5	1	-10921639	57.082	57	52	62	5537	2.499	8.902	0.033	1.438
ID731312	731312	14	0.644	679.856	543.341	0	75	75	5	1	-10921639	56.969	57	52	62	5526	2.489	8.707	0.031	1.376
ID734119	734119	14	0.701	679.623	543.060	0	76	76	5	1	-10921639	57.103	57	50	63	5539	2.679	8.792	0.033	1.363
ID736939	736939	14	0.683	679.667	543.197	0	77	77	5	1	-10921639	57.031	57	48	62	5532	2.564	8.572	0.033	1.430
ID739756	739756	14	0.679	680.188	543.088	0	78	78	5	1	-10921639	56.959	57	51	65	5525	2.491	8.892	0.034	1.483
ID742567	742567	14	0.641	680.221	543.347	0	79	79	5	1	-10921639	56.680	57	52	62	5498	2.539	8.726	0.030	1.286
ID745371	745371	14	0.623	679.961	543.319	0	80	80	5	1	-10921639	56.753	57	52	63	5505	2.606	8.871	0.029	1.237
ID748179	748179	14	0.665	680.322	543.234	0	81	81	5	1	-10921639	56.938	57	51	62	5523	2.553	8.586	0.032	1.379
ID750971	750971	14	0.655	680.417	543.728	0	82	82	5	1	-10921639	56.619	57	51	63	5492	2.596	8.783	0.030	1.279
ID753779	753779	14	0.637	680.505	543.259	0	83	83	5	1	-10921639	56.773	57	51	62	5507	2.576	8.664	0.030	1.300
ID756615	756615	14	0.636	680.395	543.089	0	84	84	5	1	-10921639	56.608	56	50	64	5491	2.624	8.718	0.030	1.240
ID758886	758886	14	0.647	680.453	543.483	0	85	85	5	1	-10921639	56.784	56	50	62	5508	2.579	8.290	0.030	1.267
ID765071	765071	14	0.631	680.158	543.729	0	86	86	5	1	-10921639	56.577	57	50	63	5488	2.565	8.761	0.030	1.303
ID762252	762252	14	0.669	680.137	543.946	0	87	87	5	1	-10921639	56.649	57	51	63	5495	2.773	8.841	0.030	1.175
ID767993	767993	14	0.633	680.197	543.909	0	88	88	5	1	-10921639	56.608	57	51	62	5491	2.620	8.842	0.030	1.242
ID769243	769243	14	0.686	680.333	544.075	0	89	89	5	1	-10921639	56.876	57	52	63	5517	2.595	8.271	0.032	1.353
ID773574	773574	14	0.597	680.751	543.603	0	90	90	5	1	-10921639	56.526	57	51	63	5483	2.602	19.000	0.029	1.233
ID776379	776379	14	0.632	680.552	543.728	0	91	91	5	1	-10921639	56.577	56	50	62	5488	2.665	8.215	0.031	1.271
ID780739	780739	14	0.620	679.880	544.409	0	92	92	5	1	-10921639	56.557	57	50	63	5486	2.626	8.777	0.029	1.212
ID779178	779178	14	0.606	679.888	544.197	0	93	93	5	1	-10921639	56.588	56	51	62	5489	2.540	8.819	0.029	1.270
ID784821	784821	14	0.676	680.186	544.232	0	94	94	5	1	-10921639	56.918	57	52	64	5521	2.560	8.935	0.033	1.411
ID787621	787621	14	0.585	679.792	544.144	0	95	95	5	1	-10921639	56.309	57	51	62	5462	2.455	8.583	0.026	1.178
ID790425	790425	14	0.592	679.885	543.908	0	96	96	5	1	-10921639	56.320	56	51	62	5463	2.535	8.699	0.026	1.111
ID792711	792711	14	0.619	679.358	543.911	0	97	97	5	1	-10921639	56.691	57	50	62	5499	2.575	8.693	0.030	1.280
ID796066	796066	14	0.650	679.381	544.002	0	98	98	5	1	-10921639	56.814	57	51	63	5511	2.639	5.966	0.030	1.245
ID798878	798878	14	0.607	679.328	544.140	0	99	99	5	1	-10921639	56.722	57	51	63	5502	2.444	8.248	0.029	1.304
ID801724	801724	14	0.580	679.963	543.946	0	100	100	5	1	-10921639	56.515	56	49	61	5482	2.534	8.853	0.027	1.165
ID804517	804517	14	0.588	679.930	543.992	0	101	101	5	1	-10921639	56.381	57	48	63	5469	2.744	8.688	0.027	1.075
ID810191	810191	14	0.580	679.569	543.953	0	102	102	5	1	-10921639	56.423	56	51	62	5473	2.423	8.324	0.027	1.225
ID807359	807359	14	0.542	679.525	543.639	0	103	103	5	1	-10921639	56.330	57	50	61	5464	2.548	16.654	0.025	1.077
ID813008	813008	14	0.613	679.488	543.670	0	104	104	5	1	-10921639	56.969	57	50	63	5526	2.539	8.587	0.030	1.321
ID815829	815829	14	0.623	679.594	544.172	0	105	105	5	1	-10921639	56.412	56	50	62	5472	2.684	8.648	0.028	1.144
ID818661	818661	14	0.630	679.429	544.053	0	106	106	5	1	-10921639	56.814	57	52	64	5511	2.430	8.737	0.030	1.372
ID821469	821469	14	0.674	679.718	543.696	0	107	107	5	1	-10921639	56.938	57	51	62	5523	2.734	19.000	0.032	1.300
ID824274	824274	14	0.630	679.931	543.738	0	108	108	5	1	-10921639	56.515	56	50	63	5482	2.769	7.939	0.029	1.147
ID827072	827072	14	0.676	679.800	543.799	0	109	109	5	1	-10921639	56.794	57	51	62	5509	2.769	5.186	0.031	1.223
ID829914	829914	14	0.602	679.498	544.154	0	110	110	5	1	-10921639	56.660	57	51	62	5496	2.673	8.715	0.028	1.149
ID832764	832764	14	0.622	679.919	543.936	0	111	111	5	1	-10921639	56.649	57	50	62	5495	2.562	8.844	0.029	1.245
ID835608	835608	14	0.646	679.715	544.413	0	112	112	5	1	-10921639	56.619	56	50	63	5492	2.830	5.092	0.029	1.130
ID838445	838445	14	0.633	680.133	544.354	0	113	113	5	1	-10921639	56.536	57	50	62	5484	2.681	8.896	0.029	1.191
ID842799	842799	14	0.612	679.818	544.351	0	114	114	5	1	-10921639	56.515	57	51	62	5482	2.484	8.583	0.030	1.309
[truncated: 316,327 more rows]
